# Supplementary material for: Inhibition of HSP90 distinctively modulates the global phosphoproteome of Leishmania mexicana developmental stages
Source: Microbiol Spectr. 2023 Oct 31;11(6):e02960-23. doi: 10.1128/spectrum.02960-23 (PMC10715028; doi:10.1128/spectrum.02960-23)
Supplement: Table S1 — Phosphoproteins of L. mexicana axenic amastigote, log phase promastigote and stationary phase promastigote life cycle stages. [file spectrum.02960-23-s0002.xlsx]

## Sheet: L mexicana phosphoproteins
Table S1: Phosphoproteins of L. mexicana axenic amastigote, log phase promastigote and stationary phase promastigote life cycle stages
	Axenic amastigote (AXA)						Log phase promastigote (LPP)						Stationary phase promastigote (SPP)
	(-) Tan			(+) Tan			(-) Tan			(+) Tan			(-) Tan			(+) Tan
	rep 1	rep 2	rep 3	rep 1	rep 2	rep 3	rep 1	rep 2	rep 3	rep 1	rep 2	rep 3	rep 1	rep 2	rep 3	rep 1	rep 2	rep 3
Protein name	Reporter intensity corrected 1 AXA	Reporter intensity corrected 2 AXA	Reporter intensity corrected 3 AXA	Reporter intensity corrected 4 AXA	Reporter intensity corrected 5 AXA	Reporter intensity corrected 6 AXA	Reporter intensity corrected 1 LPP	Reporter intensity corrected 2 LPP	Reporter intensity corrected 3 LPP	Reporter intensity corrected 4 LPP	Reporter intensity corrected 5 LPP	Reporter intensity corrected 6 LPP	Reporter intensity corrected 1 SPP	Reporter intensity corrected 2 SPP	Reporter intensity corrected 3 SPP	Reporter intensity corrected 4 SPP	Reporter intensity corrected 5 SPP	Reporter intensity corrected 6 SPP	N: Peptides	N: Razor + unique peptides	N: Unique peptides	N: Sequence coverage [%]	N: Unique + razor sequence coverage [%]	N: Unique sequence coverage [%]	N: Mol. weight [kDa]	N: Score	N: MS/MS count	N: Razor + unique peptides AXA	N: Razor + unique peptides LPP	N: Razor + unique peptides SPP	N: Unique peptides AXA	N: Unique peptides LPP	N: Unique peptides SPP	T: Protein IDs	T: Majority protein IDs
tr|E9B3L2|E9B3L2_LEIMU Heat shock protein 83-1 OS=Leishmania mexicana (strain MHOM/GT/2001/U1103) OX=929439 GN=LMXM_32_0312 PE=3 SV=1;sp|P27741|HSP83_LEIAM Heat shock protein 83 OS=Leishmania amazonensis OX=5659 GN=HSP83 PE=3 SV=1	26.6406	26.5722	26.5568	25.0908	25.0964	25.4736	24.332	24.3035	24.1764	25.4709	25.3091	25.6719	24.607	24.606	24.4284	26.8926	26.6477	27.1067	44	44	44	49.8	49.8	49.8	80.572	323.31	361	29	18	39	29	18	39	E9B3L2;P27741	E9B3L2;P27741
tr|E9AXI5|E9AXI5_LEIMU Uncharacterized protein OS=Leishmania mexicana (strain MHOM/GT/2001/U1103) OX=929439 GN=LMXM_25_1060 PE=4 SV=1	24.4998	24.4265	24.4513	23.7688	23.754	24.0825	23.916	23.8311	23.8179	24.0781	23.9301	24.2868	24.2564	24.2182	24.1249	24.5718	24.4029	24.8108	33	33	33	55.1	55.1	55.1	101.62	323.31	288	16	23	23	16	23	23	E9AXI5	E9AXI5
tr|E9B099|E9B099_LEIMU Putative heat-shock protein hsp70 OS=Leishmania mexicana (strain MHOM/GT/2001/U1103) OX=929439 GN=LMXM_28_2770 PE=3 SV=1;sp|Q07437|HSP70_LEIAM Heat shock 70 kDa protein OS=Leishmania amazonensis OX=5659 GN=HSP70 PE=2 SV=1;tr|D2CRG4|D	25.0835	24.9561	24.9815	23.337	23.3943	23.771	23.1973	23.177	23.1561	23.8137	23.6117	24.021	24.0403	23.9731	23.8626	25.3856	25.181	25.6222	35	35	33	53.1	53.1	49.7	71.24	323.31	156	21	17	26	20	16	26	E9B099;Q07437;D2CRG4;S6D4K6;D2EAV9;D2CRG3;S6D4M5;A0A1L7S7I0;A0A2S0SHV0;S6D9G8;E9B0A0;A0A2Z4LFZ3;A0A1L6CBW6	E9B099;Q07437;D2CRG4;S6D4K6;D2EAV9;D2CRG3;S6D4M5;A0A1L7S7I0;A0A2S0SHV0;S6D9G8
tr|E9B483|E9B483_LEIMU Uncharacterized protein OS=Leishmania mexicana (strain MHOM/GT/2001/U1103) OX=929439 GN=LMXM_32_2440 PE=4 SV=1	25.1126	25.0508	25.0494	23.5867	23.6645	24.0285	25.233	25.2287	25.172	25.4425	25.2262	25.6123	24.9142	24.861	24.782	24.8113	24.6122	25.0738	26	26	26	56.2	56.2	56.2	56.275	323.31	417	18	20	19	18	20	19	E9B483	E9B483
tr|E9AU20|E9AU20_LEIMU Uncharacterized protein OS=Leishmania mexicana (strain MHOM/GT/2001/U1103) OX=929439 GN=LMXM_36_5850 PE=4 SV=1	25.2005	25.0912	25.1776	23.7418	23.7605	24.1608	26.1592	26.1124	26.1395	26.5397	26.3905	26.6971	25.565	25.4912	25.4695	25.4993	25.402	25.7301	24	24	24	49.8	49.8	49.8	57.284	323.31	340	18	20	20	18	20	20	E9AU20	E9AU20
tr|E9AJY9|E9AJY9_LEIMU Uncharacterized protein OS=Leishmania mexicana (strain MHOM/GT/2001/U1103) OX=929439 GN=LMXM_04_0050 PE=4 SV=1	24.6675	24.5656	24.5674	22.8435	22.9179	23.3851	24.4394	24.3762	24.3441	24.5014	24.3833	24.6947	24.3275	24.2167	24.1723	24.4133	24.2524	24.631	23	23	23	45.8	45.8	45.8	58.555	323.31	197	15	16	19	15	16	19	E9AJY9	E9AJY9
tr|E9B2E7|E9B2E7_LEIMU Uncharacterized protein OS=Leishmania mexicana (strain MHOM/GT/2001/U1103) OX=929439 GN=LMXM_31_0260 PE=4 SV=1	21.1694	21.1179	21.1693	19.697	19.6007	20.0507	21.7634	21.735	21.6888	21.8659	21.7319	22.0902	21.5677	21.5163	21.479	21.829	21.6493	22.0376	23	23	23	22.9	22.9	22.9	147.23	279.82	68	8	17	15	8	17	15	E9B2E7	E9B2E7
tr|E9ANI6|E9ANI6_LEIMU Tubulin-tyrsoine ligase-like protein OS=Leishmania mexicana (strain MHOM/GT/2001/U1103) OX=929439 GN=LMXM_11_0400 PE=4 SV=1	20.3939	20.2823	20.3751	19.5382	19.5909	19.9	23.0766	23.0326	23.0166	22.8615	22.7286	23.0929	21.9744	21.8997	21.8611	21.6583	21.4923	21.9118	22	22	22	25.4	25.4	25.4	121.42	323.31	76	7	21	10	7	21	10	E9ANI6	E9ANI6
tr|E9AKU6|E9AKU6_LEIMU Uncharacterized protein OS=Leishmania mexicana (strain MHOM/GT/2001/U1103) OX=929439 GN=LMXM_06_0670 PE=4 SV=1	22.1497	22.1054	22.2195	21.1282	21.1624	21.4958	22.6161	22.5374	22.5149	22.7864	22.6224	23.0025	22.3624	22.2829	22.1901	22.9134	22.7416	23.1213	21	21	21	24.8	24.8	24.8	135.61	323.31	95	13	13	17	13	13	17	E9AKU6	E9AKU6
tr|E9B573|E9B573_LEIMU Regulatory subunit of protein kinase a-like protein OS=Leishmania mexicana (strain MHOM/GT/2001/U1103) OX=929439 GN=LMXM_33_2820 PE=4 SV=1	23.9066	23.7961	23.8635	22.6397	22.6428	23.0012	26.1198	26.0472	26.0045	26.1733	26.0019	26.3395	24.4451	24.3931	24.3297	24.807	24.6097	25.0608	21	21	21	37.6	37.6	37.6	71.735	323.31	241	15	16	18	15	16	18	E9B573	E9B573
tr|E9APA5|E9APA5_LEIMU Uncharacterized protein OS=Leishmania mexicana (strain MHOM/GT/2001/U1103) OX=929439 GN=LMXM_13_0810 PE=4 SV=1	19.0869	19.0424	19.0173	18.1067	17.9823	18.7323	22.1375	22.047	22.0517	22.2609	22.1315	22.48	22.0841	22.0593	21.9761	22.6774	22.4467	22.8484	20	20	20	10.9	10.9	10.9	275.12	323.31	74	5	14	16	5	14	16	E9APA5	E9APA5
tr|Q25310|Q25310_LEIME Paraflagellar rod protein 2C OS=Leishmania mexicana mexicana OX=44270 GN=PFR-2C PE=4 SV=1;tr|E9AQV6|E9AQV6_LEIMU Paraflagellar rod protein 2C OS=Leishmania mexicana (strain MHOM/GT/2001/U1103) OX=929439 GN=LMXM_16_1430 PE=4 SV=1;tr|H	23.5753	23.5176	23.5285	22.1954	22.1949	22.645	23.7703	23.6533	23.6333	23.8921	23.7422	24.09	22.894	22.8175	22.7175	23.3596	23.1986	23.5934	20	20	20	39.6	39.6	39.6	68.714	323.31	125	15	13	14	15	13	14	Q25310;E9AQV6;H6VTT3;E9AQV5	Q25310;E9AQV6;H6VTT3
tr|E9AP62|E9AP62_LEIMU Tubulin alpha chain OS=Leishmania mexicana (strain MHOM/GT/2001/U1103) OX=929439 GN=LMXM_13_0280 PE=3 SV=1;tr|E8NHR0|E8NHR0_LEIMU Tubulin alpha chain (Fragment) OS=Leishmania mexicana (strain MHOM/GT/2001/U1103) OX=929439 GN=LmxM_13_	23.7591	23.6706	23.6706	22.1211	22.1076	22.4601	21.3368	21.1768	21.1993	21.657	21.4614	21.8597	21.8799	21.7865	21.7182	22.6479	22.4889	22.8579	19	19	19	41.6	41.6	41.6	60.184	323.31	80	16	9	12	16	9	12	E9AP62;E8NHR0;E8NHQ9	E9AP62;E8NHR0
tr|E9AUQ0|E9AUQ0_LEIMU Uncharacterized protein OS=Leishmania mexicana (strain MHOM/GT/2001/U1103) OX=929439 GN=LMXM_20_1110 PE=4 SV=1	23.6146	23.5071	23.5455	22.8075	22.7503	23.106	23.7223	23.6611	23.598	24.0341	23.9261	24.2594	23.2365	23.2079	23.1337	23.2054	23.0591	23.4931	19	19	19	20.8	20.8	20.8	124.24	323.31	123	14	15	15	14	15	15	E9AUQ0	E9AUQ0
tr|E9AP12|E9AP12_LEIMU Uncharacterized protein OS=Leishmania mexicana (strain MHOM/GT/2001/U1103) OX=929439 GN=LMXM_12_1120 PE=4 SV=1	21.895	21.7736	21.8514	20.836	20.793	21.1762	22.1198	22.0357	22.0316	22.069	22.0131	22.3773	21.964	21.889	21.8097	22.0756	21.8865	22.2985	18	18	18	13.3	13.3	13.3	144.41	286.38	49	12	12	8	12	12	8	E9AP12	E9AP12
tr|E9ARS1|E9ARS1_LEIMU Putative heat shock protein OS=Leishmania mexicana (strain MHOM/GT/2001/U1103) OX=929439 GN=LMXM_18_1370 PE=3 SV=1	22.8024	22.7355	22.7879	20.9579	21.0969	21.5443	20.9806	20.9048	20.9623	21.7208	21.6039	21.9374	21.9038	21.8979	21.7862	23.36	23.1682	23.5949	18	18	18	31.3	31.3	31.3	91.953	323.31	68	13	5	12	13	5	12	E9ARS1	E9ARS1
tr|E9AS66|E9AS66_LEIMU Uncharacterized protein OS=Leishmania mexicana (strain MHOM/GT/2001/U1103) OX=929439 GN=LMXM_19_1150 PE=4 SV=1	21.2392	21.1735	21.2158	20.0037	19.9345	20.2917	21.8923	21.8832	21.8377	21.8938	21.8077	22.1547	21.4595	21.3958	21.4013	21.3295	21.2231	21.6034	18	18	18	12.1	12.1	12.1	288.2	323.31	75	10	15	13	10	15	13	E9AS66	E9AS66
tr|E9ASD6|E9ASD6_LEIMU Elongation factor 2 OS=Leishmania mexicana (strain MHOM/GT/2001/U1103) OX=929439 GN=LMXM_36_0180 PE=4 SV=1	23.7144	23.6213	23.6639	22.2549	22.227	22.6137	21.9102	21.8396	21.8269	22.2476	22.082	22.4518	22.3574	22.3691	22.3359	23.7745	23.5391	23.9729	18	18	18	28.5	28.5	28.5	94.056	323.31	89	16	10	7	16	10	7	E9ASD6	E9ASD6
tr|E9B2N8|E9B2N8_LEIMU Uncharacterized protein OS=Leishmania mexicana (strain MHOM/GT/2001/U1103) OX=929439 GN=LMXM_31_1130 PE=4 SV=1	20.9741	20.917	20.9667	19.5056	19.6426	20.016	22.2446	22.2106	22.1711	21.77	21.7207	22.0745	22.2117	22.1907	22.1262	22.1415	21.984	22.4726	18	18	18	13.1	13.1	13.1	170.36	323.31	48	8	13	12	8	13	12	E9B2N8	E9B2N8
tr|E9B3Y5|E9B3Y5_LEIMU Uncharacterized protein OS=Leishmania mexicana (strain MHOM/GT/2001/U1103) OX=929439 GN=LMXM_32_1490 PE=4 SV=1	21.6396	21.5268	21.6183	20.0737	20.1745	20.4012	22.4098	22.3332	22.3437	22.2162	22.1289	22.4625	21.7019	21.6795	21.5714	21.5918	21.4251	21.7917	18	18	18	7.7	7.7	7.7	357.04	323.31	47	5	14	12	5	14	12	E9B3Y5	E9B3Y5
tr|E9B6W8|E9B6W8_LEIMU Uncharacterized protein OS=Leishmania mexicana (strain MHOM/GT/2001/U1103) OX=929439 GN=LMXM_34_4380 PE=4 SV=1	26.0286	25.9423	25.9832	25.3173	25.2788	25.6261	25.8734	25.7969	25.7683	26.3133	26.1909	26.4986	25.85	25.7634	25.7209	23.8826	23.9001	24.3099	18	18	18	50.3	50.3	50.3	58.182	323.31	437	18	14	13	18	14	13	E9B6W8	E9B6W8
tr|E9ALX2|E9ALX2_LEIMU Uncharacterized protein OS=Leishmania mexicana (strain MHOM/GT/2001/U1103) OX=929439 GN=LMXM_08_29_1000 PE=4 SV=1	21.0813	20.9882	21.0502	20.1089	19.7285	20.1392	24.006	23.9213	23.8925	24.2852	24.1361	24.5142	22.6891	22.6378	22.6175	23.2369	23.0841	23.4645	17	17	17	31.8	31.8	31.8	67.785	323.31	96	5	16	10	5	16	10	E9ALX2	E9ALX2
tr|E9API5|E9API5_LEIMU Kinesin-like protein OS=Leishmania mexicana (strain MHOM/GT/2001/U1103) OX=929439 GN=LMXM_13_1610 PE=3 SV=1	22.3642	22.2997	22.294	21.198	21.1947	21.6048	22.3909	22.2658	22.2239	22.6332	22.4881	22.8542	21.341	21.3427	21.1948	21.6711	21.5507	21.9858	17	17	17	20.7	20.7	20.7	80.483	171.26	70	11	11	12	11	11	12	E9API5	E9API5
tr|E9AVQ7|E9AVQ7_LEIMU Uncharacterized protein OS=Leishmania mexicana (strain MHOM/GT/2001/U1103) OX=929439 GN=LMXM_22_0730 PE=4 SV=1	24.0866	24.0038	24.0298	22.5614	22.6098	22.9733	24.3894	24.3009	24.2791	24.3365	24.0853	24.5247	23.6623	23.6081	23.5203	23.831	23.6487	24.0933	17	17	17	43.8	43.8	43.8	47.152	323.31	168	15	11	11	15	11	11	E9AVQ7	E9AVQ7
tr|E9AVW4|E9AVW4_LEIMU Uncharacterized protein OS=Leishmania mexicana (strain MHOM/GT/2001/U1103) OX=929439 GN=LMXM_22_1320 PE=4 SV=1	22.6317	22.5528	22.5691	21.6187	21.5773	21.9143	21.8848	21.7845	21.791	21.937	21.8144	22.1855	20.5742	20.5474	20.536	20.4607	20.3401	20.7095	17	17	17	31.3	31.3	31.3	445.64	323.31	62	14	8	7	14	8	7	E9AVW4	E9AVW4
tr|E9B1T0|E9B1T0_LEIMU Uncharacterized protein OS=Leishmania mexicana (strain MHOM/GT/2001/U1103) OX=929439 GN=LMXM_30_1320 PE=3 SV=1	20.0346	19.9168	19.9648	18.8498	18.8335	19.2328	21.4783	21.4192	21.4177	21.6694	21.5503	21.9079	20.9363	20.8873	20.8634	21.7641	21.5407	21.989	17	17	17	10.8	10.8	10.8	268.46	290.17	50	4	11	12	4	11	12	E9B1T0	E9B1T0
tr|E9ALP7|E9ALP7_LEIMU Putative paraflagellar rod protein 1D OS=Leishmania mexicana (strain MHOM/GT/2001/U1103) OX=929439 GN=LMXM_08_29_1760 PE=4 SV=1;tr|Q86PL4|Q86PL4_LEIME Paraflagellar rod protein 1D OS=Leishmania mexicana OX=5665 GN=PFR1D PE=4 SV=1;tr|	21.3493	21.315	21.3132	19.5523	19.4918	19.9342	21.2348	21.1459	21.1594	21.3865	21.2766	21.6383	21.2712	21.2376	21.1031	22.2249	22.0118	22.5173	16	16	16	40	40	40	69.033	318	53	10	7	11	10	7	11	E9ALP7;Q86PL4;E9ALP8;Q86PL5	E9ALP7;Q86PL4;E9ALP8;Q86PL5
tr|E9ALV5|E9ALV5_LEIMU Uncharacterized protein OS=Leishmania mexicana (strain MHOM/GT/2001/U1103) OX=929439 GN=LMXM_08_29_1180 PE=4 SV=1	17.7111	17.5815	17.5477	16.1014	16.278	16.4783	21.3557	21.3242	21.2689	21.22	21.0946	21.4532	20.0874	20.0658	20.0137	20.3641	20.194	20.6455	16	16	16	9.3	9.3	9.3	251.4	228.62	32	2	13	9	2	13	9	E9ALV5	E9ALV5
tr|E9AQN7|E9AQN7_LEIMU Uncharacterized protein OS=Leishmania mexicana (strain MHOM/GT/2001/U1103) OX=929439 GN=LMXM_16_0780 PE=4 SV=1	20.932	20.9069	20.8049	19.5515	19.6162	20.005	22.2051	22.1639	22.1202	21.7223	21.6234	22.0376	21.702	21.6756	21.5935	21.4837	21.284	21.7704	16	16	16	4.4	4.4	4.4	607.44	323.31	45	6	12	11	6	12	11	E9AQN7	E9AQN7
tr|E9AL38|E9AL38_LEIMU Putative ubiquitin-protein ligase-like OS=Leishmania mexicana (strain MHOM/GT/2001/U1103) OX=929439 GN=LMXM_07_0280 PE=4 SV=1	19.3431	19.3207	19.3349	18.5571	18.5749	18.8168	20.139	20.1021	20.1388	20.1705	20.0385	20.4319	21.1912	21.1255	21.0627	21.4881	21.307	21.8131	15	15	15	5.3	5.3	5.3	666.18	323.31	54	5	9	14	5	9	14	E9AL38	E9AL38
tr|E9ALG1|E9ALG1_LEIMU Uncharacterized protein OS=Leishmania mexicana (strain MHOM/GT/2001/U1103) OX=929439 GN=LMXM_08_29_2630 PE=4 SV=1	22.2552	22.2405	22.267	21.2657	21.2517	21.6875	21.8013	21.8621	21.7915	21.8789	21.7864	22.149	22.7049	22.7099	22.6084	22.6825	22.4917	22.9631	15	15	15	19.6	19.6	19.6	132.44	323.31	113	13	9	15	13	9	15	E9ALG1	E9ALG1
tr|E9AME1|E9AME1_LEIMU Uncharacterized protein OS=Leishmania mexicana (strain MHOM/GT/2001/U1103) OX=929439 GN=LMXM_08_0620 PE=4 SV=1	19.633	19.5911	19.6064	18.5117	18.4187	18.8746	21.0873	21.0576	20.9824	21.1602	21.0641	21.4266	22.0159	22.0304	21.8462	22.3391	22.1566	22.4786	15	15	15	8.1	8.1	8.1	299.57	323.31	44	4	10	13	4	10	13	E9AME1	E9AME1
tr|I3V666|I3V666_LEIME Elongation factor 1-alpha (Fragment) OS=Leishmania mexicana OX=5665 PE=3 SV=1;tr|E9ARD0|E9ARD0_LEIMU Elongation factor 1-alpha OS=Leishmania mexicana (strain MHOM/GT/2001/U1103) OX=929439 GN=LMXM_17_0080 PE=3 SV=1;tr|E9ARD5|E9ARD5_LE	24.2799	24.1929	24.2169	23.0641	23.0592	23.4004	22.2932	22.2118	22.168	22.3666	22.2278	22.5674	23.6731	23.6697	23.3869	26.0532	25.8282	26.2131	20	20	15	38.8	38.8	34.5	46.22	236.98	85	19	11	12	15	8	9	I3V666;E9ARD0;E9ARD5;W6A238;A0A0K0TMW6;E9ARD4;E9ARD3;E9ARD6	I3V666;E9ARD0;E9ARD5;W6A238;A0A0K0TMW6;E9ARD4
tr|E9AS10|E9AS10_LEIMU Uncharacterized protein OS=Leishmania mexicana (strain MHOM/GT/2001/U1103) OX=929439 GN=LMXM_19_0580 PE=4 SV=1	20.17	20.1903	20.2218	19.116	19.0924	19.46	22.3455	22.2938	22.2865	22.3732	22.2464	22.6711	21.9122	21.9261	21.8592	22.1081	21.9117	22.3642	15	15	15	6.9	6.9	6.9	322.6	323.31	67	4	12	14	4	12	14	E9AS10	E9AS10
tr|E9AS67|E9AS67_LEIMU Uncharacterized protein OS=Leishmania mexicana (strain MHOM/GT/2001/U1103) OX=929439 GN=LMXM_19_1160 PE=4 SV=1	22.756	22.7024	22.7163	21.4104	21.4534	21.8597	22.6624	22.7952	22.5522	22.6623	22.4951	23.0203	22.19	22.1985	22.0623	22.3473	22.1264	22.6723	15	15	15	39	39	39	41.311	323.31	104	14	6	10	14	6	10	E9AS67	E9AS67
tr|E9ATU9|E9ATU9_LEIMU Uncharacterized protein OS=Leishmania mexicana (strain MHOM/GT/2001/U1103) OX=929439 GN=LMXM_36_5150 PE=3 SV=1	23.6718	23.5827	23.6111	22.7522	22.7298	23.1167	21.839	21.783	21.7249	22.1782	21.9978	22.3631	21.9813	21.875	21.8284	22.049	21.9219	22.2886	15	15	15	18.7	18.7	18.7	70.948	285.81	54	13	9	8	13	9	8	E9ATU9	E9ATU9
tr|E9AZ83|E9AZ83_LEIMU Glycosomal phosphoenolpyruvate carboxykinase,putative OS=Leishmania mexicana (strain MHOM/GT/2001/U1103) OX=929439 GN=LMXM_27_1810 PE=3 SV=1;tr|E9AZ81|E9AZ81_LEIMU Glycosomal phosphoenolpyruvate carboxykinase,putative OS=Leishmania m	24.1483	24.1291	24.0702	21.9169	22.0853	22.4828	NaN	NaN	NaN	NaN	NaN	NaN	22.2325	22.2155	22.0597	24.4981	24.279	24.7236	15	15	15	29.3	29.3	29.3	58.379	323.31	76	11	1	12	11	1	12	E9AZ83;E9AZ81;E9AZ82	E9AZ83;E9AZ81;E9AZ82
tr|E9B125|E9B125_LEIMU Putative heat shock 70-related protein 1, mitochondrial OS=Leishmania mexicana (strain MHOM/GT/2001/U1103) OX=929439 GN=LMXM_29_2550 PE=3 SV=1;tr|E9B121|E9B121_LEIMU Putative heat shock 70-related protein 1, mitochondrial OS=Leishman	23.3002	23.2587	23.2367	21.1252	21.2371	21.6694	19.9773	19.9391	19.9262	20.2595	20.1002	20.4339	20.8836	20.8871	20.6751	22.5536	22.254	22.8136	16	15	15	31.1	29.9	29.9	70.866	323.31	66	12	4	8	12	4	8	E9B125;E9B121;E9B119;E9B120	E9B125;E9B121;E9B119;E9B120
tr|E9B170|E9B170_LEIMU Glyceraldehyde-3-phosphate dehydrogenase OS=Leishmania mexicana (strain MHOM/GT/2001/U1103) OX=929439 GN=LMXM_29_2980 PE=3 SV=1;sp|Q27890|G3PG_LEIME Glyceraldehyde-3-phosphate dehydrogenase, glycosomal OS=Leishmania mexicana OX=5665	23.3677	23.3296	23.3652	22.1048	21.9528	22.5793	19.6696	19.5773	19.7394	19.8859	19.7607	20.6105	21.2183	21.1343	21.1125	22.0297	21.8409	22.3817	15	15	15	44.6	44.6	44.6	39.123	323.31	75	14	2	8	14	2	8	E9B170;Q27890;A0A0R6HXP6;A0A1L6CBU2	E9B170;Q27890;A0A0R6HXP6;A0A1L6CBU2
tr|E9B1T5|E9B1T5_LEIMU Uncharacterized protein OS=Leishmania mexicana (strain MHOM/GT/2001/U1103) OX=929439 GN=LMXM_30_1370 PE=4 SV=1	21.3044	21.1594	21.2309	20.5537	20.4725	20.8402	22.3942	22.3098	22.322	22.4173	22.2657	22.6602	21.6234	21.6045	21.5039	21.7573	21.5484	22.0336	15	15	15	15.9	15.9	15.9	141.78	323.31	47	8	14	11	8	14	11	E9B1T5	E9B1T5
tr|E9B2F6|E9B2F6_LEIMU Uncharacterized protein OS=Leishmania mexicana (strain MHOM/GT/2001/U1103) OX=929439 GN=LMXM_31_0350 PE=4 SV=1	22.1998	22.1286	22.1932	21.1451	21.1518	21.523	23.1046	23.0664	23.0457	23.0914	22.9556	23.3687	22.5095	22.4628	22.406	22.2849	22.1434	22.5578	15	15	15	39.6	39.6	39.6	51.421	323.31	111	8	12	10	8	12	10	E9B2F6	E9B2F6
tr|E9APA9|E9APA9_LEIMU Uncharacterized protein OS=Leishmania mexicana (strain MHOM/GT/2001/U1103) OX=929439 GN=LMXM_13_0850 PE=4 SV=1	21.6365	21.5522	21.6322	19.9697	20.0211	20.4453	23.3593	23.2981	23.2597	23.3307	23.2197	23.6283	22.4995	22.4358	22.3961	22.3704	22.2238	22.625	14	14	14	20.7	20.7	20.7	91.606	323.31	81	6	11	9	6	11	9	E9APA9	E9APA9
tr|E9APZ2|E9APZ2_LEIMU Uncharacterized protein OS=Leishmania mexicana (strain MHOM/GT/2001/U1103) OX=929439 GN=LMXM_14_1440 PE=4 SV=1	22.5627	22.4895	22.528	21.4136	21.3568	21.7076	21.3028	21.2195	21.2035	21.9221	21.7305	22.0746	21.531	21.4804	21.4186	22.2838	22.1199	22.4687	14	14	14	18.2	18.2	18.2	108.73	212.12	88	11	6	10	11	6	10	E9APZ2	E9APZ2
tr|E9AQZ5|E9AQZ5_LEIMU Uncharacterized protein OS=Leishmania mexicana (strain MHOM/GT/2001/U1103) OX=929439 GN=LMXM_17_0260 PE=4 SV=1	19.4706	19.3436	19.5226	18.7103	18.5815	19.0402	22.379	22.2839	22.285	22.2414	22.108	22.5245	21.0847	21.0889	20.9967	20.7866	20.6988	21.0924	14	14	14	28.2	28.2	28.2	81.346	208.4	43	2	14	7	2	14	7	E9AQZ5	E9AQZ5
tr|E9AV52|E9AV52_LEIMU Uncharacterized protein OS=Leishmania mexicana (strain MHOM/GT/2001/U1103) OX=929439 GN=LMXM_21_0825 PE=4 SV=1	21.7112	21.656	21.9904	20.4376	20.5738	20.924	21.8706	21.8913	22.1723	22.0036	21.9201	22.2307	22.5185	22.4684	22.5183	22.8772	22.712	23.108	14	14	14	11.5	11.5	11.5	359.36	323.31	87	6	11	11	6	11	11	E9AV52	E9AV52
tr|E9AXR4|E9AXR4_LEIMU Uncharacterized protein OS=Leishmania mexicana (strain MHOM/GT/2001/U1103) OX=929439 GN=LMXM_25_1820 PE=4 SV=1	22.5977	22.5423	22.5993	21.4654	21.5134	21.7346	23.6825	23.6349	23.6348	23.5906	23.5116	23.8241	23.5458	23.4767	23.4578	22.9429	22.8608	23.1855	14	14	14	22.8	22.8	22.8	92.193	323.31	118	10	13	11	10	13	11	E9AXR4	E9AXR4
tr|E9AYH5|E9AYH5_LEIMU Putative mitotubule-associated protein Gb4 OS=Leishmania mexicana (strain MHOM/GT/2001/U1103) OX=929439 GN=LMXM_26_1950 PE=4 SV=1	21.9498	21.8422	21.908	20.9856	20.8715	21.2782	21.0974	20.9408	20.998	21.0164	20.861	21.2523	21.6273	21.5888	21.5662	21.7281	21.6085	22.0091	14	14	14	7	7	7	320.89	323.31	63	7	7	9	7	7	9	E9AYH5	E9AYH5
tr|E9AYL9|E9AYL9_LEIMU Uncharacterized protein OS=Leishmania mexicana (strain MHOM/GT/2001/U1103) OX=929439 GN=LMXM_26_2380 PE=4 SV=1	NaN	NaN	NaN	NaN	NaN	NaN	20.7521	20.6705	20.778	20.7238	20.5534	20.9809	20.0197	20.0385	20.0098	19.8313	19.6877	20.0443	14	14	14	5	5	5	554.82	323.31	36	0	12	6	0	12	6	E9AYL9	E9AYL9
tr|E9AYV1|E9AYV1_LEIMU Putative calpain-like cysteine peptidase (Fragment) OS=Leishmania mexicana (strain MHOM/GT/2001/U1103) OX=929439 GN=LMXM_27_0490 PE=3 SV=1	21.1571	21.1216	21.1069	19.7168	19.7847	20.1847	21.4367	21.3627	21.4137	21.3839	21.3409	21.6765	21.3909	21.355	21.3022	21.5315	21.4093	21.7946	14	14	14	15.5	15.5	15.5	269.06	251.67	76	11	6	8	11	6	8	E9AYV1	E9AYV1
tr|E9AZ80|E9AZ80_LEIMU Protein kinase-like protein OS=Leishmania mexicana (strain MHOM/GT/2001/U1103) OX=929439 GN=LMXM_27_1800 PE=4 SV=1	19.7583	19.6623	19.6857	18.4152	18.4574	18.8454	21.3763	21.2866	21.2833	21.4242	21.2855	21.7011	21.156	21.1207	21.0184	21.6313	21.3963	21.9291	14	14	14	10.5	10.5	10.5	180.98	232.64	32	3	12	8	3	12	8	E9AZ80	E9AZ80
tr|E9AZT9|E9AZT9_LEIMU Putative glucose-regulated protein 78 OS=Leishmania mexicana (strain MHOM/GT/2001/U1103) OX=929439 GN=LMXM_28_1200 PE=3 SV=1	23.2485	23.1752	23.1946	21.8318	21.8218	22.2187	21.9219	21.9068	21.9054	22.2836	22.1873	22.5835	22.0742	22.0184	21.8974	22.9455	22.6953	23.1568	14	14	14	24.6	24.6	24.6	71.792	307.77	147	11	2	8	11	2	8	E9AZT9	E9AZT9
tr|E9B384|E9B384_LEIMU Uncharacterized protein OS=Leishmania mexicana (strain MHOM/GT/2001/U1103) OX=929439 GN=LMXM_31_3010 PE=4 SV=1	22.8407	22.8022	22.8198	21.5852	21.6099	22.0423	NaN	NaN	NaN	NaN	NaN	NaN	20.0985	19.9931	19.9393	20.3793	20.2485	20.6451	14	14	14	26.7	26.7	26.7	96.957	286.23	37	13	0	3	13	0	3	E9B384	E9B384
tr|E9B6I9|E9B6I9_LEIMU Putative ATP-dependent RNA helicase OS=Leishmania mexicana (strain MHOM/GT/2001/U1103) OX=929439 GN=LMXM_34_3100 PE=4 SV=1	21.9177	21.8535	21.859	20.6542	20.5798	21.0681	21.0315	20.946	20.9459	21.1071	21.0107	21.3321	20.6595	20.6128	20.5148	21.1716	21.0167	21.4064	14	14	14	19	19	19	100.88	323.31	55	10	9	8	10	9	8	E9B6I9	E9B6I9
tr|E9APW9|E9APW9_LEIMU Uncharacterized protein OS=Leishmania mexicana (strain MHOM/GT/2001/U1103) OX=929439 GN=LMXM_14_1220 PE=4 SV=1	21.6798	21.617	21.6668	20.662	20.7042	21.0823	23.0686	23.0535	23.0518	23.0169	22.8738	23.2637	22.5597	22.5507	22.4817	22.2068	22.0497	22.5291	13	13	13	20.2	20.2	20.2	99.702	323.31	86	7	13	8	7	13	8	E9APW9	E9APW9
tr|E9AQC4|E9AQC4_LEIMU Uncharacterized protein OS=Leishmania mexicana (strain MHOM/GT/2001/U1103) OX=929439 GN=LMXM_15_1320 PE=4 SV=1	20.8727	20.8277	20.8673	19.7547	19.8312	20.2513	21.8933	21.8257	21.8227	21.7998	21.6991	22.0604	21.5989	21.6412	21.515	21.6414	21.4269	21.8929	13	13	13	14.7	14.7	14.7	154.34	323.31	61	5	10	10	5	10	10	E9AQC4	E9AQC4
tr|E9AVJ8|E9AVJ8_LEIMU Uncharacterized protein OS=Leishmania mexicana (strain MHOM/GT/2001/U1103) OX=929439 GN=LMXM_22_0140 PE=4 SV=1	22.8579	22.7458	22.7948	21.2646	21.3154	21.685	23.6081	23.5247	23.4825	23.7801	23.6481	23.9558	22.9165	22.8402	22.7314	23.7926	23.5807	23.9635	13	13	13	32.2	32.2	32.2	48.777	323.31	114	9	11	8	9	11	8	E9AVJ8	E9AVJ8
tr|E9AWB4|E9AWB4_LEIMU Uncharacterized protein OS=Leishmania mexicana (strain MHOM/GT/2001/U1103) OX=929439 GN=LMXM_23_1020 PE=4 SV=1	25.0147	24.992	24.9128	23.8454	23.8559	24.1892	23.7635	23.7507	23.6518	24.3915	24.2836	24.6076	24.7735	24.7081	24.6074	25.2276	25.0161	25.5552	14	14	13	92.3	92.3	82.1	12.507	323.31	135	12	9	12	12	9	12	E9AWB4	E9AWB4
tr|E9AYS9|E9AYS9_LEIMU Uncharacterized protein OS=Leishmania mexicana (strain MHOM/GT/2001/U1103) OX=929439 GN=LMXM_27_0270 PE=4 SV=1	18.4797	18.402	18.3795	17.3193	17.2767	17.5892	21.1388	20.9895	21.0276	21.1398	21.0126	21.382	21.4693	21.4918	21.3138	21.8256	21.6654	22.0745	13	13	13	17.6	17.6	17.6	118.25	323.31	49	2	11	10	2	11	10	E9AYS9	E9AYS9
tr|E9AYY9|E9AYY9_LEIMU Uncharacterized protein OS=Leishmania mexicana (strain MHOM/GT/2001/U1103) OX=929439 GN=LMXM_27_0870 PE=4 SV=1	21.8805	21.8698	21.8564	20.3584	20.3916	20.9415	20.6601	20.6084	20.4926	20.8248	20.6865	21.1074	19.746	19.6684	19.5468	19.6588	19.5113	19.9613	13	13	13	20.9	20.9	20.9	85.034	323.31	35	10	6	5	10	6	5	E9AYY9	E9AYY9
tr|E9B038|E9B038_LEIMU Uncharacterized protein OS=Leishmania mexicana (strain MHOM/GT/2001/U1103) OX=929439 GN=LMXM_28_2170 PE=4 SV=1	24.6215	24.7132	24.6512	24.1618	24.1309	24.4142	23.8098	23.89	23.7839	24.0897	23.9178	24.2896	23.939	24.0417	23.9072	24.4873	24.3279	24.7729	13	13	13	27.3	27.3	27.3	71.336	323.31	194	13	5	7	13	5	7	E9B038	E9B038
tr|E9B1T6|E9B1T6_LEIMU Uncharacterized protein OS=Leishmania mexicana (strain MHOM/GT/2001/U1103) OX=929439 GN=LMXM_30_1380 PE=4 SV=1	19.3592	19.2467	19.3061	18.2874	18.2841	18.7277	19.8398	19.8397	19.744	19.6798	19.4265	19.933	20.461	20.4516	20.3554	20.4767	20.3348	20.7915	14	14	13	19.9	19.9	17.9	129.52	323.31	19	5	4	6	5	4	6	E9B1T6	E9B1T6
tr|E9B2B1|E9B2B1_LEIMU Uncharacterized protein OS=Leishmania mexicana (strain MHOM/GT/2001/U1103) OX=929439 GN=LMXM_30_3110 PE=4 SV=1	21.4531	21.354	21.3769	20.5858	20.4707	20.9065	20.7818	20.7209	20.6683	20.788	20.6765	21.0042	21.2901	21.0884	21.0516	21.5343	21.3437	21.7329	13	13	13	13.2	13.2	13.2	95.964	323.31	41	9	7	8	9	7	8	E9B2B1	E9B2B1
tr|E9B398|E9B398_LEIMU Uncharacterized protein OS=Leishmania mexicana (strain MHOM/GT/2001/U1103) OX=929439 GN=LMXM_31_3150 PE=4 SV=1	21.1843	21.0319	21.162	20.4835	20.4468	20.7051	22.7681	22.6432	22.6998	22.8841	22.7911	23.1437	22.4564	22.2975	22.2877	22.4703	22.3239	22.6963	13	13	13	22.5	22.5	22.5	263.34	323.31	56	3	11	8	3	11	8	E9B398	E9B398
tr|E8NHG6|E8NHG6_LEIMU Uncharacterized protein LmxM_30_0440_1 OS=Leishmania mexicana (strain MHOM/GT/2001/U1103) OX=929439 GN=LmxM_30_0440_1 PE=3 SV=1	25.6636	25.5388	25.6263	24.117	24.1192	24.4375	26.3345	26.2158	26.2638	26.4545	26.3172	26.6239	26.6197	26.5277	26.4605	26.8192	26.6468	27.0428	12	12	12	19.3	19.3	19.3	79.84	323.31	425	12	4	8	12	4	8	E8NHG6;E8NHG3;E8NHQ2	E8NHG6
tr|E9ALV0|E9ALV0_LEIMU Uncharacterized protein OS=Leishmania mexicana (strain MHOM/GT/2001/U1103) OX=929439 GN=LMXM_08_29_1230 PE=4 SV=1	21.527	21.502	21.5326	20.4349	20.4371	20.7946	21.7217	21.7066	21.6957	21.8312	21.708	22.073	21.2911	21.206	21.2085	21.3514	21.1688	21.6015	12	12	12	9	9	9	203.87	256.86	56	6	10	8	6	10	8	E9ALV0	E9ALV0
tr|E9ALV6|E9ALV6_LEIMU Uncharacterized protein OS=Leishmania mexicana (strain MHOM/GT/2001/U1103) OX=929439 GN=LMXM_08_29_1170 PE=4 SV=1	18.0208	18.0098	17.9999	17.4321	17.4456	17.8675	24.0844	24.0595	24.0146	23.9995	23.8845	24.2136	23.2931	23.269	23.1922	22.9141	22.8005	23.207	12	12	12	36.4	36.4	36.4	39.438	323.31	71	2	12	6	2	12	6	E9ALV6	E9ALV6
tr|E9AR39|E9AR39_LEIMU Uncharacterized protein OS=Leishmania mexicana (strain MHOM/GT/2001/U1103) OX=929439 GN=LMXM_17_0733 PE=4 SV=1	20.8756	20.8245	20.8065	19.3461	19.3033	19.7217	23.35	23.3266	23.276	23.1934	23.1161	23.4452	23.2181	23.1441	23.0958	22.7541	22.5835	23.0427	12	12	12	27.2	27.2	27.2	46.746	323.31	95	4	11	12	4	11	12	E9AR39	E9AR39
tr|E9AXR6|E9AXR6_LEIMU Uncharacterized protein OS=Leishmania mexicana (strain MHOM/GT/2001/U1103) OX=929439 GN=LMXM_25_1840 PE=4 SV=1	22.2371	22.1571	22.1516	21.0457	21.0542	21.433	23.4283	23.3802	23.3166	23.4606	23.3499	23.6723	23.0729	23.0324	22.9704	23.2469	23.1043	23.5225	12	12	12	15.3	15.3	15.3	73.125	181.75	70	7	10	12	7	10	12	E9AXR6	E9AXR6
tr|E9AYH6|E9AYH6_LEIMU Uncharacterized protein OS=Leishmania mexicana (strain MHOM/GT/2001/U1103) OX=929439 GN=LMXM_26_1960 PE=4 SV=1	22.4412	22.3482	22.4384	21.0896	21.1193	21.5464	20.3722	20.3343	20.4462	20.732	20.4962	21.0198	21.1224	21.133	21.1203	21.4968	21.2728	21.6791	12	12	12	24.3	24.3	24.3	89.474	323.31	84	8	4	7	8	4	7	E9AYH6	E9AYH6
tr|E9B2F7|E9B2F7_LEIMU Uncharacterized protein OS=Leishmania mexicana (strain MHOM/GT/2001/U1103) OX=929439 GN=LMXM_31_0360 PE=4 SV=1	23.3262	23.1993	23.2637	22.0013	22.1068	22.3718	24.5351	24.4863	24.4695	24.7739	24.6518	24.9772	23.6487	23.5619	23.5	23.5629	23.4154	23.8456	12	12	12	39.3	39.3	39.3	38.216	323.31	95	8	12	8	8	12	8	E9B2F7	E9B2F7
tr|E9B340|E9B340_LEIMU Uncharacterized protein OS=Leishmania mexicana (strain MHOM/GT/2001/U1103) OX=929439 GN=LMXM_31_2610 PE=4 SV=1	20.9431	20.8897	20.8867	19.7306	19.5835	20.0908	22.3619	22.3075	22.2997	22.3376	22.1939	22.5843	21.5479	21.4755	21.4032	21.133	20.9956	21.451	12	12	12	16	16	16	107.17	294.01	60	5	11	9	5	11	9	E9B340	E9B340
tr|E9B6U3|E9B6U3_LEIMU Polyadenylate-binding protein OS=Leishmania mexicana (strain MHOM/GT/2001/U1103) OX=929439 GN=LMXM_34_4130 PE=3 SV=1	21.636	21.6067	21.5629	20.4802	20.4798	20.9162	19.3742	19.2292	19.3637	18.805	18.7596	18.9101	20.3294	20.2497	20.2456	20.9095	20.7836	21.1245	12	12	12	23.6	23.6	23.6	65.219	233.91	27	10	1	6	10	1	6	E9B6U3	E9B6U3
tr|E9AJG4|E9AJG4_LEIMU Uncharacterized protein OS=Leishmania mexicana (strain MHOM/GT/2001/U1103) OX=929439 GN=LMXM_01_0770 PE=3 SV=1	22.748	22.6322	22.6746	21.8936	21.788	22.1519	22.0451	21.9228	21.9158	22.7212	22.6109	22.9234	21.9021	21.8017	21.6837	22.8362	22.6216	23.0361	11	11	11	26.8	26.8	26.8	51.086	278.7	50	9	8	8	9	8	8	E9AJG4	E9AJG4
tr|E9AKW1|E9AKW1_LEIMU Putative lipin OS=Leishmania mexicana (strain MHOM/GT/2001/U1103) OX=929439 GN=LMXM_06_0830 PE=4 SV=1	20.8085	20.9622	20.7764	19.8532	19.841	20.1801	21.4894	21.4733	21.345	21.3924	21.3501	21.6847	21.3809	21.2916	21.1817	22.3647	22.1649	22.6138	11	11	11	12	12	12	145.35	323.31	39	3	7	8	3	7	8	E9AKW1	E9AKW1
tr|E9AM91|E9AM91_LEIMU Uncharacterized protein OS=Leishmania mexicana (strain MHOM/GT/2001/U1103) OX=929439 GN=LMXM_08_0130 PE=4 SV=1	20.5146	20.4665	20.4858	19.4608	19.3407	19.7692	21.2937	21.2379	21.1887	20.9271	20.7725	21.2017	21.38	21.3838	21.3442	21.8449	21.5417	22.0556	11	11	11	12.1	12.1	12.1	121.54	323.31	45	5	7	9	5	7	9	E9AM91	E9AM91
tr|E9AMW2|E9AMW2_LEIMU Uncharacterized protein OS=Leishmania mexicana (strain MHOM/GT/2001/U1103) OX=929439 GN=LMXM_09_1110 PE=4 SV=1	20.9644	20.9152	20.9871	20.0634	20.0878	20.4771	21.1584	21.178	21.1046	21.2772	21.136	21.4651	21.792	21.7544	21.6268	22.1158	21.8645	22.3033	11	11	11	21.9	21.9	21.9	51.202	323.31	53	4	6	8	4	6	8	E9AMW2	E9AMW2
tr|E9AXH8|E9AXH8_LEIMU Uncharacterized protein OS=Leishmania mexicana (strain MHOM/GT/2001/U1103) OX=929439 GN=LMXM_25_1000 PE=4 SV=1	19.5458	19.5137	19.5739	18.8616	18.9667	19.2693	22.9078	22.8386	22.7612	22.7979	22.6399	22.989	21.7672	21.7201	21.6834	21.6377	21.5036	21.8834	11	11	11	28	28	28	80.698	264.61	42	3	9	8	3	9	8	E9AXH8	E9AXH8
tr|E9AXI7|E9AXI7_LEIMU Uncharacterized protein OS=Leishmania mexicana (strain MHOM/GT/2001/U1103) OX=929439 GN=LMXM_25_1080 PE=4 SV=1	21.9425	21.9069	21.9609	20.818	20.7945	21.1531	24.3294	24.2755	24.2689	24.4699	24.3655	24.6789	23.8979	23.821	23.8109	23.9694	23.7337	24.1455	11	11	11	29	29	29	47.534	323.31	171	6	8	9	6	8	9	E9AXI7	E9AXI7
tr|E9AZE9|E9AZE9_LEIMU Putative heat shock protein DNAJ OS=Leishmania mexicana (strain MHOM/GT/2001/U1103) OX=929439 GN=LMXM_27_2400 PE=3 SV=1	22.8655	22.7475	22.8599	21.3353	21.4064	21.8756	20.6487	20.599	20.5392	21.2556	21.0575	21.4696	21.3632	21.334	21.2611	22.9262	22.7398	23.1764	11	11	11	40.4	40.4	40.4	43.566	323.31	48	9	5	7	9	5	7	E9AZE9	E9AZE9
tr|E9B0U8|E9B0U8_LEIMU Uncharacterized protein OS=Leishmania mexicana (strain MHOM/GT/2001/U1103) OX=929439 GN=LMXM_29_1760 PE=4 SV=1	18.1322	18.1159	18.004	17.0046	17.112	17.4919	21.8833	21.8138	21.7759	21.7887	21.6657	22.0328	21.7223	21.6441	21.5875	21.5061	21.3865	21.7979	11	11	11	7.9	7.9	7.9	207.52	186.96	42	3	7	10	3	7	10	E9B0U8	E9B0U8
tr|E9B1E2|E9B1E2_LEIMU Uncharacterized protein OS=Leishmania mexicana (strain MHOM/GT/2001/U1103) OX=929439 GN=LMXM_29_3680 PE=4 SV=1	22.7147	22.6408	22.7105	21.2642	21.2867	21.7186	20.9184	20.8276	20.7725	20.9842	20.7768	21.2591	21.4652	21.4526	21.4229	21.383	21.2763	21.6418	11	11	11	27.6	27.6	27.6	51.064	323.31	62	11	5	7	11	5	7	E9B1E2	E9B1E2
tr|E9B3Q9|E9B3Q9_LEIMU Uncharacterized protein OS=Leishmania mexicana (strain MHOM/GT/2001/U1103) OX=929439 GN=LMXM_32_0765 PE=4 SV=1	19.74	19.5094	19.6344	18.4748	18.6012	18.9198	21.3638	21.3535	21.3025	21.4965	21.4222	21.7585	21.102	21.0009	20.943	21.3537	21.2263	21.6011	11	11	11	35.2	35.2	35.2	45.009	147.75	38	3	8	7	3	8	7	E9B3Q9	E9B3Q9
tr|E9B689|E9B689_LEIMU Uncharacterized protein OS=Leishmania mexicana (strain MHOM/GT/2001/U1103) OX=929439 GN=LMXM_34_2110 PE=4 SV=1	20.6877	20.6823	20.6711	19.5515	19.5081	19.9002	21.3949	21.376	21.4089	21.2278	21.151	21.5103	21.7457	21.7074	21.6478	22.3701	22.1879	22.5917	11	11	11	38.8	38.8	38.8	52.612	323.31	66	5	6	10	5	6	10	E9B689	E9B689
tr|E9AJT5|E9AJT5_LEIMU Uncharacterized protein OS=Leishmania mexicana (strain MHOM/GT/2001/U1103) OX=929439 GN=LMXM_03_0520 PE=4 SV=1	21.2979	21.1814	21.2111	20.4016	20.3294	20.695	20.0688	20.1047	20.0042	20.2976	20.1648	20.5257	21.321	21.2272	21.2291	21.3302	21.1863	21.6058	10	10	10	9.8	9.8	9.8	90.946	323.31	31	6	5	5	6	5	5	E9AJT5	E9AJT5
tr|E9AJW1|E9AJW1_LEIMU Putative serine/threonine-protein kinase OS=Leishmania mexicana (strain MHOM/GT/2001/U1103) OX=929439 GN=LMXM_03_0780 PE=4 SV=1	17.1354	17.1442	17.0979	15.7834	15.6119	16.1927	21.1205	20.9763	21.0249	21.1488	20.9606	21.3157	21.0799	21.0262	20.9948	21.9915	21.8783	22.1982	10	10	10	4.4	4.4	4.4	316.22	166.44	23	1	8	5	1	8	5	E9AJW1	E9AJW1
tr|E9AJW3|E9AJW3_LEIMU Uncharacterized protein OS=Leishmania mexicana (strain MHOM/GT/2001/U1103) OX=929439 GN=LMXM_03_0800 PE=4 SV=1	NaN	NaN	NaN	NaN	NaN	NaN	20.3203	20.2638	20.2877	20.4608	20.3318	20.6642	18.7017	18.7259	18.5005	18.8878	18.6299	19.1674	10	10	10	7.3	7.3	7.3	253.3	161.63	21	0	7	7	0	7	7	E9AJW3	E9AJW3
tr|E9AKE4|E9AKE4_LEIMU Putative microtubule-associated protein (Fragment) OS=Leishmania mexicana (strain MHOM/GT/2001/U1103) OX=929439 GN=LMXM_05_0380 PE=4 SV=1	24.077	23.9625	24.0468	22.4311	22.474	22.8207	20.4376	20.2927	20.3584	20.7101	20.5743	20.9613	21.2618	21.2331	21.1275	21.8102	21.6333	22.0195	10	10	10	75.6	75.6	75.6	89.686	323.31	97	10	5	5	10	5	5	E9AKE4	E9AKE4
tr|E9AKU5|E9AKU5_LEIMU Uncharacterized protein OS=Leishmania mexicana (strain MHOM/GT/2001/U1103) OX=929439 GN=LMXM_06_0660 PE=4 SV=1	22.6279	22.5668	22.62	21.0555	21.1191	21.3753	22.1133	22.0749	22.0083	22.273	22.0945	22.4688	22.0776	22.0205	21.9393	21.5337	21.3976	21.8686	10	10	10	27	27	27	66.537	319.02	65	9	7	6	9	7	6	E9AKU5	E9AKU5
tr|E9ANM5|E9ANM5_LEIMU Uncharacterized protein OS=Leishmania mexicana (strain MHOM/GT/2001/U1103) OX=929439 GN=LMXM_11_0810 PE=4 SV=1	20.8022	20.7139	20.7572	19.8255	19.78	20.1666	21.6025	21.5156	21.544	21.5373	21.4087	21.8113	21.0904	21.1283	20.9987	21.1185	20.897	21.4175	10	10	10	11.5	11.5	11.5	104.51	200.77	41	7	7	6	7	7	6	E9ANM5	E9ANM5
tr|E9API3|E9API3_LEIMU Uncharacterized protein OS=Leishmania mexicana (strain MHOM/GT/2001/U1103) OX=929439 GN=LMXM_13_1590 PE=4 SV=1	19.4115	19.3782	19.5433	19.3997	18.8471	19.1433	21.3318	21.2888	21.3536	21.471	21.3228	21.74	21.5684	21.5439	21.5623	22.0989	21.8533	22.1949	10	10	10	19.5	19.5	19.5	83.59	225.39	54	1	8	6	1	8	6	E9API3	E9API3
tr|E9APV8|E9APV8_LEIMU Putative kinesin K39 OS=Leishmania mexicana (strain MHOM/GT/2001/U1103) OX=929439 GN=LMXM_14_1120 PE=3 SV=1;tr|E8NHK3|E8NHK3_LEIMU WGS CADB00000000 data, contig 50 (Fragment) OS=Leishmania mexicana (strain MHOM/GT/2001/U1103) OX=9294	22.8646	22.7385	22.8281	21.859	21.8891	22.1693	21.0697	21.0352	21.0681	20.8485	20.7777	21.0298	21.86	21.7218	21.7119	20.9709	20.8421	21.1677	10	10	10	37.3	37.3	37.3	297.6	261.38	38	7	5	6	7	5	6	E9APV8;E8NHK3	E9APV8;E8NHK3
tr|E9AR19|E9AR19_LEIMU Uncharacterized protein OS=Leishmania mexicana (strain MHOM/GT/2001/U1103) OX=929439 GN=LMXM_17_0500 PE=4 SV=1	20.405	20.3906	20.427	19.5059	19.4915	19.9248	21.7897	21.6897	21.6361	21.1397	20.979	21.356	20.4512	20.4292	20.3869	20.8585	20.6748	21.137	10	10	10	8.8	8.8	8.8	138.53	323.31	27	4	6	6	4	6	6	E9AR19	E9AR19
tr|E9AU34|E9AU34_LEIMU Uncharacterized protein OS=Leishmania mexicana (strain MHOM/GT/2001/U1103) OX=929439 GN=LMXM_36_5990 PE=4 SV=1	19.9441	20.0216	19.9303	19.0425	18.9364	19.347	21.7915	21.7085	21.7216	21.6474	21.4437	21.838	20.4228	20.3459	20.2985	20.7212	20.5303	20.9501	10	10	10	17.2	17.2	17.2	71.212	238.34	40	7	9	7	7	9	7	E9AU34	E9AU34
tr|E9AUL5|E9AUL5_LEIMU Uncharacterized protein OS=Leishmania mexicana (strain MHOM/GT/2001/U1103) OX=929439 GN=LMXM_20_0770 PE=4 SV=1	19.3734	19.2845	19.3665	18.3436	18.4189	18.6819	20.7507	20.6903	20.6461	20.7858	20.7024	21.0379	20.8514	20.8172	20.7029	21.4925	21.3603	21.7133	10	10	10	3.1	3.1	3.1	417.73	323.31	33	3	6	9	3	6	9	E9AUL5	E9AUL5
tr|E9AW08|E9AW08_LEIMU Uncharacterized protein OS=Leishmania mexicana (strain MHOM/GT/2001/U1103) OX=929439 GN=LMXM_23_0080 PE=4 SV=1	22.1612	22.0983	22.1482	21.2003	21.1736	21.5365	22.27	22.1618	22.168	21.8657	21.7575	22.1191	21.7662	21.7056	21.6232	21.0359	20.9261	21.3386	10	10	10	21	21	21	48.444	256.87	47	6	7	6	6	7	6	E9AW08	E9AW08
tr|E9AYY1|E9AYY1_LEIMU Uncharacterized protein OS=Leishmania mexicana (strain MHOM/GT/2001/U1103) OX=929439 GN=LMXM_27_0790 PE=4 SV=1	21.2946	21.2412	21.2546	20.0904	20.0196	20.4787	21.4141	21.2933	21.3015	21.6863	21.5268	21.8936	21.7328	21.7075	21.6193	22.7361	22.5093	22.9532	10	10	10	12.1	12.1	12.1	96.941	250.08	51	9	7	9	9	7	9	E9AYY1	E9AYY1
tr|E9AZQ7|E9AZQ7_LEIMU Endonuclease/exonuclease/phosphatase-like protein OS=Leishmania mexicana (strain MHOM/GT/2001/U1103) OX=929439 GN=LMXM_28_0910 PE=4 SV=1	NaN	NaN	NaN	NaN	NaN	NaN	21.3805	21.3051	21.3118	21.5364	21.3755	21.7632	16.7807	16.829	16.7796	16.3805	16.1894	16.7031	10	10	10	10	10	10	155.96	217.37	17	0	10	1	0	10	1	E9AZQ7	E9AZQ7
tr|E9B072|E9B072_LEIMU Eukaryotic translation initiation factor,putative OS=Leishmania mexicana (strain MHOM/GT/2001/U1103) OX=929439 GN=LMXM_28_2500 PE=3 SV=1	23.4022	23.3955	23.3156	21.8552	21.9111	22.3749	24.8265	24.8962	24.7686	25.0857	24.9687	25.3793	24.1671	24.2167	24.0572	24.3458	24.1141	24.6258	10	10	10	20.1	20.1	20.1	37.745	323.31	121	6	9	10	6	9	10	E9B072	E9B072
tr|E9B0C5|E9B0C5_LEIMU Uncharacterized protein LMXM_28_3030 OS=Leishmania mexicana (strain MHOM/GT/2001/U1103) OX=929439 GN=LMXM_28_3030 PE=4 SV=1	21.1303	21.0413	21.0884	19.6099	19.5885	20.0653	22.3697	22.2989	22.3124	22.6357	22.5121	22.838	22.4452	22.3579	22.3156	22.6791	22.5048	22.901	10	10	10	17.8	17.8	17.8	147.33	323.31	45	6	8	7	6	8	7	E9B0C5	E9B0C5
tr|E9B1M3|E9B1M3_LEIMU Uncharacterized protein OS=Leishmania mexicana (strain MHOM/GT/2001/U1103) OX=929439 GN=LMXM_30_0720 PE=4 SV=1	19.4455	19.2445	19.3742	18.3906	18.4241	18.6674	21.6569	21.5754	21.5495	21.8306	21.5702	21.9855	22.6248	22.5629	22.4581	23.2614	23.0611	23.4525	10	10	10	15.9	15.9	15.9	106.52	323.31	54	2	6	10	2	6	10	E9B1M3	E9B1M3
tr|E9B2E6|E9B2E6_LEIMU Uncharacterized protein OS=Leishmania mexicana (strain MHOM/GT/2001/U1103) OX=929439 GN=LMXM_31_0250 PE=4 SV=1	21.0351	20.9797	21.0643	20.1096	20.0254	20.4158	21.5507	21.5355	21.4925	21.7354	21.5964	21.9606	21.2681	21.2879	21.1518	21.3854	21.1901	21.6699	10	10	10	6.7	6.7	6.7	185.96	323.31	53	5	8	10	5	8	10	E9B2E6	E9B2E6
tr|E9B2X1|E9B2X1_LEIMU Uncharacterized protein OS=Leishmania mexicana (strain MHOM/GT/2001/U1103) OX=929439 GN=LMXM_31_1930 PE=4 SV=1	19.4936	19.462	19.4875	18.5497	18.5642	18.9606	20.4834	20.4525	20.4162	20.6417	20.5015	20.8377	19.8241	19.7654	19.6529	19.9305	19.7867	20.2473	10	10	10	12.5	12.5	12.5	84.735	221.2	20	3	9	3	3	9	3	E9B2X1	E9B2X1
tr|E9B6S9|E9B6S9_LEIMU Protein kinase A catalytic subunit isoform 1 OS=Leishmania mexicana (strain MHOM/GT/2001/U1103) OX=929439 GN=LMXM_34_4010 PE=3 SV=1	22.5722	22.5702	22.556	21.7097	21.6462	22.0007	23.4631	23.3972	23.3917	23.7853	23.6629	23.9977	22.734	22.6934	22.5858	23.384	23.1875	23.5989	10	10	10	22.1	22.1	22.1	42.094	311.28	92	4	9	9	4	9	9	E9B6S9;E9B6S4	E9B6S9
tr|E9AJY2|E9AJY2_LEIMU Elongation initiation factor 2 alpha subunit,putative OS=Leishmania mexicana (strain MHOM/GT/2001/U1103) OX=929439 GN=LMXM_03_0980 PE=4 SV=1	22.1908	22.1119	22.202	21.5352	21.4851	21.7772	20.9951	20.9302	20.851	21.321	21.1413	21.4977	21.1518	21.0964	21.0503	21.3592	21.2029	21.6036	9	9	9	21.8	21.8	21.8	46.623	183.13	36	9	4	4	9	4	4	E9AJY2;A0A0A7MB88;A0A0A7M9F0;A0A0A7M8W9	E9AJY2
tr|E9ALI1|E9ALI1_LEIMU Uncharacterized protein OS=Leishmania mexicana (strain MHOM/GT/2001/U1103) OX=929439 GN=LMXM_08_29_2430 PE=4 SV=1	19.9548	19.8448	19.8794	18.6854	18.6602	19.0618	22.0123	21.9342	21.9114	22.0452	21.8644	22.2504	22.396	22.3116	22.2409	21.7262	21.5647	21.9413	9	9	9	18.5	18.5	18.5	83.802	196.25	25	3	9	5	3	9	5	E9ALI1	E9ALI1
tr|E9AMG0|E9AMG0_LEIMU Uncharacterized protein OS=Leishmania mexicana (strain MHOM/GT/2001/U1103) OX=929439 GN=LMXM_08_0860 PE=4 SV=1	21.4834	21.4355	21.4179	20.419	20.4236	20.804	17.0269	17.0435	16.9886	18.0817	17.8216	18.3059	19.5506	19.5366	19.4969	20.3858	20.2099	20.6379	9	9	9	36.2	36.2	36.2	32.986	269.21	31	9	2	5	9	2	5	E9AMG0	E9AMG0
tr|E9AMP7|E9AMP7_LEIMU Uncharacterized protein OS=Leishmania mexicana (strain MHOM/GT/2001/U1103) OX=929439 GN=LMXM_09_0460 PE=4 SV=1	19.7919	19.6807	19.7265	18.4375	18.5111	18.8424	20.4496	20.4003	20.3997	20.4854	20.3778	20.8071	21.0747	21.0735	21.0129	21.4757	21.3714	21.7724	9	9	9	5.2	5.2	5.2	304.5	208.14	33	5	5	6	5	5	6	E9AMP7	E9AMP7
tr|E9ANA3|E9ANA3_LEIMU Uncharacterized protein OS=Leishmania mexicana (strain MHOM/GT/2001/U1103) OX=929439 GN=LMXM_10_0940 PE=4 SV=1	20.6112	20.6224	20.6654	20.0786	19.9938	20.378	22.1701	22.1327	22.0588	22.1426	22.036	22.3164	21.6755	21.5908	21.5025	21.5072	21.3492	21.7496	9	9	9	9.5	9.5	9.5	142.66	302.21	33	4	6	6	4	6	6	E9ANA3	E9ANA3
tr|E9ANC1|E9ANC1_LEIMU Uncharacterized protein OS=Leishmania mexicana (strain MHOM/GT/2001/U1103) OX=929439 GN=LMXM_10_1110 PE=4 SV=1	21.6868	21.6335	21.6444	19.9105	20.0269	20.5272	21.287	21.2377	21.202	21.2199	21.1343	21.4878	21.4437	21.3853	21.2943	21.6661	21.3877	21.9528	9	9	9	22	22	22	56.911	239.81	60	6	5	8	6	5	8	E9ANC1	E9ANC1
tr|E9ANV9|E9ANV9_LEIMU Uncharacterized protein OS=Leishmania mexicana (strain MHOM/GT/2001/U1103) OX=929439 GN=LMXM_12_0320 PE=4 SV=1	NaN	NaN	NaN	NaN	NaN	NaN	20.0781	20.0129	19.9744	20.1678	20.0971	20.4412	19.5661	19.5014	19.5282	20.1648	20.0317	20.422	9	9	9	3.9	3.9	3.9	334.39	85.232	19	1	8	5	1	8	5	E9ANV9	E9ANV9
tr|E9ANX3|E9ANX3_LEIMU Uncharacterized protein OS=Leishmania mexicana (strain MHOM/GT/2001/U1103) OX=929439 GN=LMXM_12_0450 PE=4 SV=1	21.2339	21.1423	21.1859	20.3218	20.2391	20.6	21.0694	21.0821	20.9663	20.9897	20.9198	21.218	21.2669	21.1959	21.113	21.5415	21.3963	21.7585	9	9	9	16.2	16.2	16.2	116.55	315.91	40	7	5	5	7	5	5	E9ANX3	E9ANX3
tr|E9APF9|E9APF9_LEIMU Uncharacterized protein OS=Leishmania mexicana (strain MHOM/GT/2001/U1103) OX=929439 GN=LMXM_13_1350 PE=4 SV=1	22.0665	21.993	21.9909	21.1811	21.0723	21.6346	21.8394	21.7747	21.7704	21.7054	21.6012	21.9522	22.2363	22.1927	22.1132	21.6276	21.4425	21.9022	9	9	9	15	15	15	125.97	323.31	69	7	6	8	7	6	8	E9APF9	E9APF9
tr|E9AQ27|E9AQ27_LEIMU Uncharacterized protein OS=Leishmania mexicana (strain MHOM/GT/2001/U1103) OX=929439 GN=LMXM_15_0260 PE=4 SV=1	19.7517	19.6908	19.7212	18.7766	18.9372	19.3619	21.7702	21.6832	21.728	21.7346	21.7007	21.9189	20.9479	20.8864	20.9022	20.84	20.7305	21.1054	9	9	9	28.8	28.8	28.8	51.985	140.16	51	4	7	4	4	7	4	E9AQ27	E9AQ27
tr|E9AQA6|E9AQA6_LEIMU Tryparedoxin peroxidase OS=Leishmania mexicana (strain MHOM/GT/2001/U1103) OX=929439 GN=LMXM_15_1160 PE=4 SV=1;tr|E9AQA3|E9AQA3_LEIMU Tryparedoxin peroxidase OS=Leishmania mexicana (strain MHOM/GT/2001/U1103) OX=929439 GN=LMXM_15_104	21.543	21.5208	21.4412	19.2562	19.4508	19.8081	20.9101	20.8692	20.9437	21.1514	20.9866	21.681	21.2978	21.2118	21.094	23.0591	22.8806	23.2669	9	9	9	40.2	40.2	40.2	22.21	105.85	38	6	6	7	6	6	7	E9AQA6;E9AQA3;Q4VKK8	E9AQA6;E9AQA3;Q4VKK8
tr|E9AQI9|E9AQI9_LEIMU Uncharacterized protein OS=Leishmania mexicana (strain MHOM/GT/2001/U1103) OX=929439 GN=LMXM_16_0320 PE=4 SV=1	NaN	NaN	NaN	NaN	NaN	NaN	20.9917	20.9558	20.893	21.0065	20.8992	21.2551	18.8635	18.9551	18.8231	19.4514	19.1256	19.6383	9	9	9	10.3	10.3	10.3	132.98	149.05	20	0	9	5	0	9	5	E9AQI9	E9AQI9
tr|E9AS20|E9AS20_LEIMU Putative kinesin OS=Leishmania mexicana (strain MHOM/GT/2001/U1103) OX=929439 GN=LMXM_19_0680 PE=3 SV=1	17.1649	17.1507	17.18	16.2693	16.3017	16.623	21.1286	21.0664	21.0653	21.2372	21.1145	21.4665	18.6634	18.615	18.5364	19.3508	19.1039	19.5207	11	11	9	11	11	6.6	125.78	135.83	20	1	11	2	0	9	1	E9AS20	E9AS20
tr|E9ATU4|E9ATU4_LEIMU Uncharacterized protein OS=Leishmania mexicana (strain MHOM/GT/2001/U1103) OX=929439 GN=LMXM_36_5100 PE=4 SV=1	22.2387	22.1503	22.2283	20.8137	20.7631	21.0723	22.3384	22.3653	22.3129	22.2931	22.1859	22.57	22.3683	22.319	22.1917	22.1573	21.9337	22.4566	9	9	9	12.2	12.2	12.2	105.88	279.55	65	6	6	6	6	6	6	E9ATU4	E9ATU4
tr|E9AVX8|E9AVX8_LEIMU I/6 autoantigen-like protein OS=Leishmania mexicana (strain MHOM/GT/2001/U1103) OX=929439 GN=LMXM_22_1460 PE=4 SV=1	25.4326	25.3196	25.3817	24.5089	24.4624	24.7993	24.9188	24.7899	24.8414	24.9249	24.7523	25.1293	23.6329	23.6261	23.57	23.2332	23.1336	23.4361	9	9	9	42.6	42.6	42.6	22.879	98.604	47	4	6	5	4	6	5	E9AVX8	E9AVX8
tr|E9AVZ2|E9AVZ2_LEIMU Putative ser/thr protein phosphatase OS=Leishmania mexicana (strain MHOM/GT/2001/U1103) OX=929439 GN=LMXM_22_1600 PE=4 SV=1	20.7054	20.6128	20.6812	19.5735	19.5323	19.9006	22.1051	22.0397	22.0603	22.3595	22.2487	22.5079	20.8589	20.8125	20.7549	20.7112	20.5835	21.0411	9	9	9	12.1	12.1	12.1	85.59	279.66	35	4	8	3	4	8	3	E9AVZ2	E9AVZ2
tr|E9AXI6|E9AXI6_LEIMU Uncharacterized protein OS=Leishmania mexicana (strain MHOM/GT/2001/U1103) OX=929439 GN=LMXM_25_1070 PE=4 SV=1	18.6869	18.4771	18.6188	17.3596	17.5677	17.7483	19.6619	19.5537	19.6069	19.2059	18.9952	19.6036	20.298	20.198	20.1671	20.1195	19.9573	20.355	9	9	9	16	16	16	95.309	274.77	22	2	5	7	2	5	7	E9AXI6	E9AXI6
tr|E9AYJ6|E9AYJ6_LEIMU Uncharacterized protein OS=Leishmania mexicana (strain MHOM/GT/2001/U1103) OX=929439 GN=LMXM_26_2160 PE=4 SV=1	17.9224	17.9097	17.9403	17.0218	16.9839	17.4809	20.7532	20.6896	20.6855	20.3831	20.2403	20.6365	20.3027	20.3121	20.2192	19.9625	19.8518	20.2448	9	9	9	6.5	6.5	6.5	232.17	155.32	14	1	7	5	1	7	5	E9AYJ6	E9AYJ6
tr|E9AYL8|E9AYL8_LEIMU Uncharacterized protein OS=Leishmania mexicana (strain MHOM/GT/2001/U1103) OX=929439 GN=LMXM_26_2370 PE=4 SV=1	21.2128	21.1473	21.1463	19.8216	19.8601	20.2295	21.0876	21.0765	21.058	21.1071	20.9501	21.3018	21.6053	21.5278	21.4212	21.769	21.5515	22.0204	9	9	9	3.5	3.5	3.5	421.88	199.92	33	6	6	8	6	6	8	E9AYL8	E9AYL8
tr|E9AZ16|E9AZ16_LEIMU Putative intraflagellar transport protein IFT88 OS=Leishmania mexicana (strain MHOM/GT/2001/U1103) OX=929439 GN=LMXM_27_1130 PE=4 SV=1	21.6734	21.582	21.6283	20.2425	20.2858	20.5316	21.7886	21.7243	21.7373	21.7855	21.7209	22.0851	21.6699	21.5686	21.5543	21.0824	21.0321	21.397	9	9	9	7.9	7.9	7.9	91.082	181.86	38	4	9	3	4	9	3	E9AZ16	E9AZ16
tr|E9AZ52|E9AZ52_LEIMU Uncharacterized protein OS=Leishmania mexicana (strain MHOM/GT/2001/U1103) OX=929439 GN=LMXM_27_1480 PE=4 SV=1	17.4882	17.4441	17.5572	16.935	16.8167	17.0155	21.3493	21.2298	21.2231	21.4361	21.3105	21.6097	20.1325	20.0794	20.0748	19.6927	19.5575	19.9489	9	9	9	10.3	10.3	10.3	143.39	242.88	20	2	7	3	2	7	3	E9AZ52	E9AZ52
tr|E9B0V1|E9B0V1_LEIMU Putative DNAJ domain protein OS=Leishmania mexicana (strain MHOM/GT/2001/U1103) OX=929439 GN=LMXM_29_1790 PE=4 SV=1	16.0964	16.1365	15.9632	14.2516	13.952	14.8418	19.7542	19.8023	19.79	19.8479	19.6068	20.0189	19.9117	19.8482	19.7944	20.75	20.573	20.9986	9	9	9	12.6	12.6	12.6	79.772	117.33	19	1	5	6	1	5	6	E9B0V1	E9B0V1
tr|E9B1R9|E9B1R9_LEIMU Uncharacterized protein OS=Leishmania mexicana (strain MHOM/GT/2001/U1103) OX=929439 GN=LMXM_30_1210 PE=4 SV=1	21.0547	21.063	21.0427	20.1418	20.1131	20.5094	20.8102	20.7685	20.7523	20.899	20.7899	21.12	21.4327	21.3859	21.3632	21.3841	21.2673	21.6537	9	9	9	3.5	3.5	3.5	550.17	323.31	71	4	5	9	4	5	9	E9B1R9	E9B1R9
tr|E9B3R1|E9B3R1_LEIMU Uncharacterized protein OS=Leishmania mexicana (strain MHOM/GT/2001/U1103) OX=929439 GN=LMXM_32_0780 PE=4 SV=1	19.3286	19.255	19.289	18.2322	18.2394	18.6349	19.0694	19.0023	18.9232	19.2295	19.107	19.4568	20.6038	20.5498	20.4419	21.5054	21.3106	21.7996	9	9	9	7.2	7.2	7.2	178.06	133.75	28	3	6	8	3	6	8	E9B3R1	E9B3R1
tr|E9B4S1|E9B4S1_LEIMU p-glycoprotein OS=Leishmania mexicana (strain MHOM/GT/2001/U1103) OX=929439 GN=LMXM_33_0990 PE=4 SV=1;tr|Q9XXU8|Q9XXU8_LEIAM LAMDR1 OS=Leishmania amazonensis OX=5659 GN=LaMDR1 PE=4 SV=1	19.1267	18.9671	19.1072	17.8463	17.8254	18.2562	19.1506	19.0289	19.0372	19.4873	19.419	19.7788	21.4251	21.366	21.308	22.0549	21.909	22.2677	9	9	9	7.4	7.4	7.4	146.85	177.62	17	4	2	7	4	2	7	E9B4S1;Q9XXU8	E9B4S1;Q9XXU8
tr|E9B686|E9B686_LEIMU Putative calcium motive P-type ATPase OS=Leishmania mexicana (strain MHOM/GT/2001/U1103) OX=929439 GN=LMXM_34_2080 PE=3 SV=1	22.2739	22.2158	22.2581	20.6984	20.7694	21.1182	23.8369	23.7099	23.7536	23.748	23.6422	23.944	23.2996	23.2939	23.2478	23.4276	23.3124	23.6596	9	9	9	12.1	12.1	12.1	133.84	323.31	61	6	5	7	6	5	7	E9B686	E9B686
tr|E9AK66|E9AK66_LEIMU Uncharacterized protein OS=Leishmania mexicana (strain MHOM/GT/2001/U1103) OX=929439 GN=LMXM_04_0830 PE=4 SV=1	NaN	NaN	NaN	NaN	NaN	NaN	20.3161	20.3041	20.327	20.4049	20.2632	20.5731	20.1209	19.9785	19.9777	20.9071	20.6944	21.1147	8	8	8	9.6	9.6	9.6	128.93	101.67	18	1	7	4	1	7	4	E9AK66	E9AK66
tr|E9AKH9|E9AKH9_LEIMU Uncharacterized protein OS=Leishmania mexicana (strain MHOM/GT/2001/U1103) OX=929439 GN=LMXM_05_0730 PE=4 SV=1	20.9362	20.8598	20.8522	19.5655	19.6014	19.9749	20.127	20.0576	19.9901	20.1743	20.0735	20.442	20.8707	20.8492	20.7802	20.968	20.8313	21.2354	8	8	8	18.2	18.2	18.2	78.871	250.44	36	2	5	7	2	5	7	E9AKH9	E9AKH9
tr|E9AKI3|E9AKI3_LEIMU Uncharacterized protein OS=Leishmania mexicana (strain MHOM/GT/2001/U1103) OX=929439 GN=LMXM_05_0770 PE=4 SV=1	18.6937	18.5659	18.5743	17.4696	17.3697	17.81	20.3837	20.3456	20.353	20.1724	20.0802	20.5005	20.1083	20.0671	19.9326	20.6732	20.5733	20.892	8	8	8	5.7	5.7	5.7	138.97	137.12	17	2	6	6	2	6	6	E9AKI3	E9AKI3
tr|E9AKU3|E9AKU3_LEIMU Uncharacterized protein OS=Leishmania mexicana (strain MHOM/GT/2001/U1103) OX=929439 GN=LMXM_06_0640 PE=4 SV=1	19.5706	19.449	19.5177	18.63	18.5491	18.9806	20.7669	20.6762	20.648	20.7832	20.5866	20.9579	17.8298	17.7709	17.7343	17.8205	17.8171	18.2006	8	8	8	4.1	4.1	4.1	321.15	198.61	20	2	5	5	2	5	5	E9AKU3	E9AKU3
tr|E9AKZ0|E9AKZ0_LEIMU Uncharacterized protein OS=Leishmania mexicana (strain MHOM/GT/2001/U1103) OX=929439 GN=LMXM_06_1110 PE=4 SV=1	19.5547	19.3904	19.4066	18.5934	18.5338	18.932	19.2942	19.2763	19.2283	19.4982	19.281	19.7016	19.4951	19.4848	19.2871	19.7832	19.6209	20.0599	8	8	8	8.4	8.4	8.4	117.19	143.43	19	4	7	5	4	7	5	E9AKZ0	E9AKZ0
tr|E9ALM1|E9ALM1_LEIMU Non-specific serine/threonine protein kinase OS=Leishmania mexicana (strain MHOM/GT/2001/U1103) OX=929439 GN=LMXM_08_29_2020 PE=4 SV=1	22.6156	22.5456	22.6202	21.3455	21.4486	21.8116	21.5888	21.5629	21.5499	21.8049	21.6508	22.0054	21.9402	21.9551	21.819	22.14	21.9906	22.389	8	8	8	15.1	15.1	15.1	88.358	323.31	48	4	7	6	4	7	6	E9ALM1	E9ALM1
tr|E9ALS3|E9ALS3_LEIMU Uncharacterized protein OS=Leishmania mexicana (strain MHOM/GT/2001/U1103) OX=929439 GN=LMXM_08_29_1500 PE=4 SV=1	20.4453	20.3388	20.3502	20.1181	20.0389	20.3863	21.9307	21.8247	21.7892	21.4292	21.3805	21.7439	22.0841	22.035	21.9932	20.9978	20.9496	21.3731	8	8	8	12.1	12.1	12.1	73.574	198.41	32	3	7	5	3	7	5	E9ALS3;E8NHR4	E9ALS3
tr|E9AM51|E9AM51_LEIMU Uncharacterized protein OS=Leishmania mexicana (strain MHOM/GT/2001/U1103) OX=929439 GN=LMXM_08_29_0270 PE=4 SV=1	21.5487	21.4368	21.4941	20.2929	20.3138	20.6368	22.3552	22.279	22.2811	22.0073	21.921	22.2899	22.0146	21.8703	21.8311	21.1096	20.9334	21.3112	8	8	8	27.7	27.7	27.7	26.154	160.42	37	3	6	5	3	6	5	E9AM51	E9AM51
tr|E9AMS7|E9AMS7_LEIMU Uncharacterized protein OS=Leishmania mexicana (strain MHOM/GT/2001/U1103) OX=929439 GN=LMXM_09_0760 PE=4 SV=1	17.9061	17.8384	17.9387	17.2745	17.1908	17.5008	20.2022	20.232	20.4884	20.2097	20.0757	20.5219	20.3679	20.4899	20.3281	20.4579	20.2887	20.6667	8	8	8	2.6	2.6	2.6	567.32	200.45	31	1	7	6	1	7	6	E9AMS7	E9AMS7
tr|E9ANN8|E9ANN8_LEIMU Uncharacterized protein OS=Leishmania mexicana (strain MHOM/GT/2001/U1103) OX=929439 GN=LMXM_11_0940 PE=4 SV=1	19.855	19.7154	19.7883	18.9779	18.9487	19.2661	21.0938	21.0122	21.0102	21.4101	21.2549	21.8365	20.3922	20.4261	20.3857	20.051	19.9072	20.287	8	8	8	6.6	6.6	6.6	153.61	184.72	18	2	6	3	2	6	3	E9ANN8	E9ANN8
tr|E9ANV7|E9ANV7_LEIMU Uncharacterized protein OS=Leishmania mexicana (strain MHOM/GT/2001/U1103) OX=929439 GN=LMXM_12_0300 PE=4 SV=1	19.09	19.0713	19.0392	18.2644	18.1524	18.5021	20.978	20.9319	20.9087	21.137	21.0926	21.3776	21.0748	21.0693	20.9982	21.261	21.0611	21.434	8	8	8	6.3	6.3	6.3	202.58	208.75	28	4	7	6	4	7	6	E9ANV7	E9ANV7
tr|E9ANW5|E9ANW5_LEIMU Uncharacterized protein OS=Leishmania mexicana (strain MHOM/GT/2001/U1103) OX=929439 GN=LMXM_12_0380 PE=4 SV=1	18.0648	18.1746	18.0464	17.1381	17.014	17.9529	20.24	20.1865	20.1981	20.3087	20.1458	20.6117	20.3382	20.3992	20.2836	20.851	20.649	21.1427	8	8	8	7.6	7.6	7.6	153.19	141	27	2	5	8	2	5	8	E9ANW5	E9ANW5
tr|E9AQ46|E9AQ46_LEIMU Tb-292 membrane associated protein-like protein (Fragment) OS=Leishmania mexicana (strain MHOM/GT/2001/U1103) OX=929439 GN=LMXM_15_0440 PE=4 SV=1	22.9966	22.9993	23.0161	21.0658	21.2087	21.5871	23.3748	23.3044	23.3898	22.9258	22.872	23.2116	25.1911	25.1135	25.164	23.7686	23.7035	24.0832	8	8	8	61.1	61.1	61.1	129.9	323.31	202	7	7	8	7	7	8	E9AQ46	E9AQ46
tr|E9ARA5|E9ARA5_LEIMU Uncharacterized protein OS=Leishmania mexicana (strain MHOM/GT/2001/U1103) OX=929439 GN=LMXM_17_1320 PE=4 SV=1	19.0774	18.9557	19.0373	18.04	18.0768	18.3831	21.8925	21.8601	21.836	21.9228	21.7902	22.1657	21.6571	21.6429	21.5916	21.7945	21.6759	22.1488	8	8	8	21.8	21.8	21.8	62.34	282.68	31	3	6	7	3	6	7	E9ARA5	E9ARA5
tr|E9ARM1|E9ARM1_LEIMU Uncharacterized protein OS=Leishmania mexicana (strain MHOM/GT/2001/U1103) OX=929439 GN=LMXM_18_0840 PE=4 SV=1	18.9703	18.8617	18.9003	18.4291	18.3738	18.6434	19.3386	19.2635	19.3112	19.7302	19.3583	19.8747	19.6288	19.6966	19.5494	20.0177	19.847	20.2741	8	8	8	6.9	6.9	6.9	211.23	155.47	20	2	5	6	2	5	6	E9ARM1	E9ARM1
tr|E9ARS7|E9ARS7_LEIMU Putative chaperone DNAJ protein OS=Leishmania mexicana (strain MHOM/GT/2001/U1103) OX=929439 GN=LMXM_18_1430 PE=4 SV=1	18.507	18.4045	18.4906	17.7346	17.6453	17.9926	20.739	20.7223	20.6558	20.7578	20.5623	21.0089	20.0426	19.958	19.9132	20.2728	20.0909	20.55	8	8	8	14.2	14.2	14.2	122.6	136.21	23	3	4	5	3	4	5	E9ARS7	E9ARS7
tr|E9ART6|E9ART6_LEIMU Plasma membrane ATPase OS=Leishmania mexicana (strain MHOM/GT/2001/U1103) OX=929439 GN=LMXM_18_1520 PE=3 SV=1	23.3435	23.2386	23.302	21.5375	21.6368	21.9713	22.2468	22.1726	22.1091	22.7114	22.5118	22.8396	23.1025	23.0929	22.9794	23.3067	23.1789	23.5917	11	11	8	15.2	15.2	10.5	107.51	323.31	76	9	2	6	6	2	5	E9ART6	E9ART6
tr|E9ARW5|E9ARW5_LEIMU Uncharacterized protein OS=Leishmania mexicana (strain MHOM/GT/2001/U1103) OX=929439 GN=LMXM_19_0140 PE=4 SV=1	20.1141	20.0198	20.0497	18.8594	18.9093	19.2185	20.8431	20.7539	20.8171	20.994	20.8596	21.307	22.2625	22.1933	22.1883	21.7013	21.5818	21.9417	8	8	8	14.2	14.2	14.2	67.856	178.22	51	7	5	5	7	5	5	E9ARW5	E9ARW5
tr|E9ASI8|E9ASI8_LEIMU Uncharacterized protein OS=Leishmania mexicana (strain MHOM/GT/2001/U1103) OX=929439 GN=LMXM_36_0680 PE=4 SV=1	17.2339	17.1909	17.1785	15.8324	15.6985	16.4303	19.8721	19.9103	19.8891	20.0735	19.8708	20.2938	19.0487	19.0408	19.03	19.5741	19.3764	19.8949	8	8	8	12.1	12.1	12.1	100.72	100.02	18	2	5	6	2	5	6	E9ASI8	E9ASI8
tr|E9AST4|E9AST4_LEIMU Clathrin heavy chain OS=Leishmania mexicana (strain MHOM/GT/2001/U1103) OX=929439 GN=LMXM_36_1630 PE=3 SV=1	21.9997	21.8861	21.9482	20.4727	20.4834	20.8352	19.0308	19.0152	18.9864	19.4625	19.341	19.6638	19.5923	19.6145	19.4966	20.9182	20.7018	21.0931	8	8	8	7	7	7	191.23	323.31	28	8	2	3	8	2	3	E9AST4	E9AST4
tr|E9AST6|E9AST6_LEIMU Putative universal minicircle sequence binding protein (UMSBP) OS=Leishmania mexicana (strain MHOM/GT/2001/U1103) OX=929439 GN=LMXM_36_1640 PE=4 SV=1	16.0063	15.9017	16.0965	15.819	14.7153	15.2224	19.8298	19.7615	19.6985	19.9208	19.6795	20.0308	19.3722	19.1764	19.0954	17.7404	17.8358	17.886	8	8	8	20.8	20.8	20.8	30.848	101.18	12	1	7	3	1	7	3	E9AST6	E9AST6
tr|E9ASX7|E9ASX7_LEIMU Chaperonin HSP60, mitochondrial OS=Leishmania mexicana (strain MHOM/GT/2001/U1103) OX=929439 GN=LMXM_36_2020 PE=3 SV=1	24.9683	24.8581	24.9502	22.6836	22.8293	23.246	20.3237	20.3263	20.3551	20.9178	20.7029	21.0207	22.5522	22.4702	22.3538	24.3126	24.1299	24.5014	22	22	8	50.7	50.7	22.4	60.305	323.31	189	20	4	18	8	0	6	E9ASX7;E9B2W2	E9ASX7
tr|E9ATA9|E9ATA9_LEIMU Uncharacterized protein OS=Leishmania mexicana (strain MHOM/GT/2001/U1103) OX=929439 GN=LMXM_36_3300 PE=4 SV=1	19.1512	19.1343	19.023	18.1316	18.0564	18.3952	21.1577	21.0857	21.0676	21.0403	20.9739	21.2408	19.6837	19.6407	19.5723	19.1036	18.9139	19.4308	8	8	8	14.4	14.4	14.4	93.28	197.76	22	2	7	3	2	7	3	E9ATA9	E9ATA9
tr|E9ATH3|E9ATH3_LEIMU Adenosylhomocysteinase OS=Leishmania mexicana (strain MHOM/GT/2001/U1103) OX=929439 GN=LMXM_36_3910 PE=3 SV=1	22.2295	22.1224	22.2128	20.0263	20.0921	20.5122	19.9239	19.8685	19.7974	19.8725	19.8198	20.168	19.7267	19.696	19.499	21.3192	21.1479	21.5062	8	8	8	19.2	19.2	19.2	47.871	130.12	22	5	3	5	5	3	5	E9ATH3	E9ATH3
tr|E9AUG8|E9AUG8_LEIMU Uncharacterized protein OS=Leishmania mexicana (strain MHOM/GT/2001/U1103) OX=929439 GN=LMXM_20_0270 PE=4 SV=1	19.5103	19.5306	19.5607	18.1216	18.1335	18.4879	20.3319	20.2764	20.321	20.5209	20.3624	20.771	18.2812	18.1597	18.173	18.1569	17.9204	18.332	8	8	8	32.2	32.2	32.2	40.809	83.207	13	1	6	3	1	6	3	E9AUG8	E9AUG8
tr|E9AV10|E9AV10_LEIMU Uncharacterized protein OS=Leishmania mexicana (strain MHOM/GT/2001/U1103) OX=929439 GN=LMXM_21_0430 PE=4 SV=1	22.5325	22.4341	22.5055	21.7595	21.5984	21.9028	23.2802	23.0441	23.1334	23.6141	23.3079	23.7186	21.9236	21.7982	21.7586	21.8278	21.6509	22.0423	8	8	8	22.2	22.2	22.2	47.492	178.99	39	4	6	6	4	6	6	E9AV10	E9AV10
tr|E9AV88|E9AV88_LEIMU Putative kinesin OS=Leishmania mexicana (strain MHOM/GT/2001/U1103) OX=929439 GN=LMXM_21_1040 PE=3 SV=1	18.1503	18.117	18.0243	17.6309	17.7172	17.9273	20.142	20.112	20.0518	20.1299	19.9147	20.3129	17.3894	17.2726	17.0774	17.3887	17.1376	17.7345	8	8	8	6.9	6.9	6.9	230.51	89.318	12	3	5	1	3	5	1	E9AV88	E9AV88
tr|E9AVN5|E9AVN5_LEIMU Uncharacterized protein OS=Leishmania mexicana (strain MHOM/GT/2001/U1103) OX=929439 GN=LMXM_22_0520 PE=4 SV=1	20.4696	20.4086	20.5049	19.2339	19.1619	19.7033	20.6892	20.6403	20.6434	21.0429	20.8456	21.2459	21.1308	20.9889	20.9235	21.7966	21.5537	22.0279	8	8	8	13.5	13.5	13.5	120.59	146.59	32	5	5	6	5	5	6	E9AVN5	E9AVN5
tr|E9AW66|E9AW66_LEIMU Uncharacterized protein OS=Leishmania mexicana (strain MHOM/GT/2001/U1103) OX=929439 GN=LMXM_23_1640 PE=4 SV=1	20.9015	20.8759	20.9601	19.4575	19.453	19.8425	21.2173	21.1375	21.137	21.1015	20.9753	21.3124	21.5641	21.4979	21.3935	21.1328	20.9911	21.3877	8	8	8	3.7	3.7	3.7	344.72	203.18	45	4	6	8	4	6	8	E9AW66	E9AW66
tr|E9AWU8|E9AWU8_LEIMU Uncharacterized protein OS=Leishmania mexicana (strain MHOM/GT/2001/U1103) OX=929439 GN=LMXM_24_1070 PE=4 SV=1	18.5699	18.5837	18.6103	18.0339	17.8408	18.3028	18.9452	18.7888	18.8957	19.1439	18.9156	19.3998	19.0149	18.8895	18.8542	19.4723	19.3577	19.7719	8	8	8	6.6	6.6	6.6	267.1	253.02	18	2	5	5	2	5	5	E9AWU8	E9AWU8
tr|E9AX44|E9AX44_LEIMU Uncharacterized protein OS=Leishmania mexicana (strain MHOM/GT/2001/U1103) OX=929439 GN=LMXM_24_1980 PE=4 SV=1	21.9323	21.9263	21.8991	20.8467	20.8781	21.2966	23.1874	23.1929	23.0945	23.1508	23.0241	23.467	23.3681	23.3472	23.2316	22.8828	22.6927	23.1618	8	8	8	34.2	34.2	34.2	29.725	163.4	89	5	8	7	5	8	7	E9AX44	E9AX44
tr|E9AXK5|E9AXK5_LEIMU Uncharacterized protein OS=Leishmania mexicana (strain MHOM/GT/2001/U1103) OX=929439 GN=LMXM_25_1270 PE=4 SV=1	20.9516	20.8807	20.9244	20.4552	20.4292	20.7886	21.4143	21.3033	21.3425	21.3435	21.2564	21.6809	21.8511	21.7995	21.7383	22.2881	22.0882	22.5604	8	8	8	32.7	32.7	32.7	53.608	224.54	65	4	7	8	4	7	8	E9AXK5	E9AXK5
tr|E9AXN7|E9AXN7_LEIMU Uncharacterized protein OS=Leishmania mexicana (strain MHOM/GT/2001/U1103) OX=929439 GN=LMXM_25_1570 PE=4 SV=1	19.9283	19.801	19.8734	18.4441	18.4839	18.9114	19.765	19.6717	19.7552	19.7661	19.6622	20.0323	19.8484	19.8054	19.7486	20.2292	20.0327	20.5292	8	8	8	4.6	4.6	4.6	245.01	97.642	16	2	4	6	2	4	6	E9AXN7	E9AXN7
tr|E9AXP9|E9AXP9_LEIMU Uncharacterized protein OS=Leishmania mexicana (strain MHOM/GT/2001/U1103) OX=929439 GN=LMXM_25_1680 PE=4 SV=1	19.1537	19.0463	19.1215	17.9203	17.9834	18.3019	21.9341	21.9179	21.8363	21.9135	21.779	22.2103	21.2192	21.3013	21.2285	20.6464	20.5113	21.0022	8	8	8	6.2	6.2	6.2	205.47	249.6	28	1	7	3	1	7	3	E9AXP9	E9AXP9
tr|E9AZ74|E9AZ74_LEIMU Uncharacterized protein OS=Leishmania mexicana (strain MHOM/GT/2001/U1103) OX=929439 GN=LMXM_27_1730 PE=4 SV=1	19.5038	19.4681	19.4911	18.2336	18.3589	18.6986	22.0937	22.1232	22.0179	21.9342	21.8063	22.1866	22.7239	22.6808	22.6161	22.3026	22.2078	22.6403	8	8	8	29.1	29.1	29.1	37.788	189.76	49	5	6	7	5	6	7	E9AZ74	E9AZ74
tr|E9AZE8|E9AZE8_LEIMU Putative TPR-repeat protein OS=Leishmania mexicana (strain MHOM/GT/2001/U1103) OX=929439 GN=LMXM_27_2390 PE=4 SV=1	21.6968	21.6078	21.6268	20.9066	20.8599	21.2418	22.0825	22.0498	22.0057	22.2618	22.0762	22.4776	22.0833	21.988	22.0299	22.209	22.0138	22.4261	8	8	8	25.1	25.1	25.1	54.443	323.31	106	5	6	7	5	6	7	E9AZE8	E9AZE8
tr|E9AZS3|E9AZS3_LEIMU Uncharacterized protein OS=Leishmania mexicana (strain MHOM/GT/2001/U1103) OX=929439 GN=LMXM_28_1060 PE=4 SV=1	21.4317	21.3783	21.3506	19.9083	19.9739	20.359	22.9055	22.8969	22.772	22.9035	22.765	23.1889	22.3795	22.2567	22.178	22.4112	22.247	22.7152	8	8	8	19.9	19.9	19.9	44.486	182.31	38	3	6	7	3	6	7	E9AZS3	E9AZS3
tr|E9B018|E9B018_LEIMU Uncharacterized protein OS=Leishmania mexicana (strain MHOM/GT/2001/U1103) OX=929439 GN=LMXM_28_1990 PE=4 SV=1	21.0625	20.8385	21.0044	19.9239	19.8985	20.1863	23.1626	23.0678	23.0916	23.2325	23.1311	23.4284	22.0944	22.0987	22.0428	21.8845	21.6875	22.1285	8	8	8	15.7	15.7	15.7	81.564	180.33	50	3	8	7	3	8	7	E9B018	E9B018
tr|E9B1S5|E9B1S5_LEIMU p-glycoprotein e OS=Leishmania mexicana (strain MHOM/GT/2001/U1103) OX=929439 GN=LMXM_30_1270 PE=4 SV=1	19.3471	19.345	19.4701	18.785	18.7354	19.1312	20.2827	20.2231	20.2448	20.2979	20.1865	20.6259	20.5405	20.5211	20.5136	20.9565	20.7352	21.2684	8	8	8	6.1	6.1	6.1	181.49	163.25	27	2	5	6	2	5	6	E9B1S5;E9B1S6;E9B1S7	E9B1S5
tr|E9B2F9|E9B2F9_LEIMU Uncharacterized protein OS=Leishmania mexicana (strain MHOM/GT/2001/U1103) OX=929439 GN=LMXM_31_0380 PE=4 SV=1	19.5151	19.3928	19.4508	17.938	17.8933	18.3652	21.0175	20.9951	20.9473	21.0622	20.8753	21.2799	20.1408	20.0289	19.9759	19.8342	19.7298	20.1646	8	8	8	13.8	13.8	13.8	56.243	64.11	20	3	7	4	3	7	4	E9B2F9	E9B2F9
tr|E9B2G1|E9B2G1_LEIMU Putative ATP-dependent RNA helicase OS=Leishmania mexicana (strain MHOM/GT/2001/U1103) OX=929439 GN=LMXM_31_0400 PE=3 SV=1	21.913	21.8078	21.9147	20.5214	20.6087	20.8564	21.2439	21.1484	21.1621	21.4782	21.3306	21.6364	19.6903	19.701	19.6325	18.8863	18.7223	19.1828	8	8	8	14.5	14.5	14.5	67.786	129.63	19	8	4	2	8	4	2	E9B2G1	E9B2G1
tr|E9B3I4|E9B3I4_LEIMU Uncharacterized protein OS=Leishmania mexicana (strain MHOM/GT/2001/U1103) OX=929439 GN=LMXM_32_0070 PE=4 SV=1	20.0563	19.9746	20.0407	19.06	18.8545	19.1468	20.6266	20.6361	20.5355	20.9524	20.7467	21.1146	19.2958	19.2561	19.1534	19.3451	19.1669	19.6156	8	8	8	15.7	15.7	15.7	76.109	74.657	14	2	3	5	2	3	5	E9B3I4	E9B3I4
tr|E9B4I1|E9B4I1_LEIMU Malate dehydrogenase OS=Leishmania mexicana (strain MHOM/GT/2001/U1103) OX=929439 GN=LMXM_33_0140 PE=3 SV=1	22.061	22.0119	21.9661	19.3976	19.5425	19.9555	17.6983	17.6109	17.54	18.339	18.1694	18.3613	19.7422	19.8197	19.638	21.3668	21.1762	21.5437	8	8	8	29.4	29.4	29.4	33.738	218.57	18	7	1	4	7	1	4	E9B4I1;A7UFJ3;E9B4I3	E9B4I1
tr|E9B4N1|E9B4N1_LEIMU Uncharacterized protein OS=Leishmania mexicana (strain MHOM/GT/2001/U1103) OX=929439 GN=LMXM_33_0620 PE=4 SV=1	NaN	NaN	NaN	NaN	NaN	NaN	20.7475	20.7592	20.7062	20.8291	20.7065	21.1006	19.6717	19.6581	19.5658	19.7551	19.6229	20.0528	8	8	8	6.7	6.7	6.7	253.95	228.16	20	2	6	4	2	6	4	E9B4N1	E9B4N1
tr|E9B4X7|E9B4X7_LEIMU Uncharacterized protein OS=Leishmania mexicana (strain MHOM/GT/2001/U1103) OX=929439 GN=LMXM_33_1520 PE=4 SV=1	19.9456	19.9625	19.9363	18.4434	18.379	18.9794	22.7232	22.6435	22.536	23.1295	23.0228	23.297	22.7473	22.6802	22.5993	23.8372	23.6493	24.0111	8	8	8	39.4	39.4	39.4	14.324	110.37	37	3	5	7	3	5	7	E9B4X7	E9B4X7
tr|E9B5X9|E9B5X9_LEIMU Uncharacterized protein OS=Leishmania mexicana (strain MHOM/GT/2001/U1103) OX=929439 GN=LMXM_34_0990 PE=4 SV=1	19.9632	19.9028	19.9089	18.8004	18.8618	19.2305	21.1046	20.9947	20.9883	21.5309	21.3685	21.7063	20.0676	19.9465	19.9449	19.7197	19.6133	20.0035	8	8	8	13	13	13	90.517	323.31	27	2	7	6	2	7	6	E9B5X9	E9B5X9
tr|Q9GU60|Q9GU60_LEIAM Kinetoplast membrane protein 11 OS=Leishmania amazonensis OX=5659 GN=Kmp-11 PE=2 SV=1;tr|E9B6A2|E9B6A2_LEIMU Kinetoplastid membrane protein-11 OS=Leishmania mexicana (strain MHOM/GT/2001/U1103) OX=929439 GN=LMXM_34_2221 PE=4 SV=1;tr|	22.4455	22.3429	22.3671	18.1045	18.835	19.3713	21.2736	21.2294	21.1987	21.2295	21.1093	21.4975	21.3817	21.3111	21.3623	21.4326	21.2213	21.7454	8	8	8	66.3	66.3	66.3	11.22	165.14	32	5	7	7	5	7	7	Q9GU60;E9B6A2;E9B6A1;E9B6A0	Q9GU60;E9B6A2;E9B6A1;E9B6A0
tr|E9B6C8|E9B6C8_LEIMU Uncharacterized protein OS=Leishmania mexicana (strain MHOM/GT/2001/U1103) OX=929439 GN=LMXM_34_2490 PE=4 SV=1	20.5158	20.4638	20.5134	19.2446	19.2842	19.6438	20.5943	20.5288	20.6599	20.9969	20.8706	21.216	21.0081	20.9718	20.9108	21.3438	21.1301	21.4438	8	8	8	9	9	9	173.09	309.72	46	4	6	6	4	6	6	E9B6C8	E9B6C8
tr|E8NHS4|E8NHS4_LEIMU WGS CADB00000000 data, contig 97 (Fragment) OS=Leishmania mexicana (strain MHOM/GT/2001/U1103) OX=929439 GN=LmxM_15_0440b_1 PE=4 SV=1;tr|E8NHP1|E8NHP1_LEIMU WGS CADB00000000 data, contig 73 OS=Leishmania mexicana (strain MHOM/GT/2001	21.2218	21.0925	21.1603	20.0812	20.0465	20.4213	22.0633	21.9581	21.9455	22.0344	21.9075	22.2599	23.2023	23.1235	23.0639	22.3836	22.2476	22.6867	7	7	7	9.1	9.1	9.1	73.368	175.97	51	3	4	7	3	4	7	E8NHS4;E8NHP1	E8NHS4;E8NHP1
tr|E9AJL9|E9AJL9_LEIMU Uncharacterized protein OS=Leishmania mexicana (strain MHOM/GT/2001/U1103) OX=929439 GN=LMXM_02_0570 PE=4 SV=1	18.3661	18.3444	18.2797	16.7895	16.7811	17.2397	18.7221	18.608	18.6208	18.7531	18.7516	19.3851	19.4673	19.4464	19.3719	20.2512	20.0095	20.5407	7	7	7	8.2	8.2	8.2	154.21	206.37	11	1	3	5	1	3	5	E9AJL9	E9AJL9
tr|E9AKJ3|E9AKJ3_LEIMU Uncharacterized protein OS=Leishmania mexicana (strain MHOM/GT/2001/U1103) OX=929439 GN=LMXM_05_0870 PE=4 SV=1	20.43	20.3742	20.4373	19.5751	19.6446	19.8812	20.4706	20.6295	20.473	20.466	20.292	20.6279	NaN	NaN	NaN	NaN	NaN	NaN	7	7	7	5.2	5.2	5.2	203.66	60.053	9	4	2	2	4	2	2	E9AKJ3	E9AKJ3
tr|E9AKM5|E9AKM5_LEIMU Uncharacterized protein OS=Leishmania mexicana (strain MHOM/GT/2001/U1103) OX=929439 GN=LMXM_05_1190 PE=4 SV=1	17.7452	17.7115	17.7389	16.7504	16.7411	17.1088	20.1164	20.0751	20.0574	20.2695	20.0891	20.5174	19.451	19.3732	19.3199	19.8858	19.6778	20.1131	7	7	7	5.9	5.9	5.9	211.86	147.66	21	1	5	6	1	5	6	E9AKM5	E9AKM5
tr|E9AL83|E9AL83_LEIMU Topoisomerase-related function protein-like protein OS=Leishmania mexicana (strain MHOM/GT/2001/U1103) OX=929439 GN=LMXM_07_0700 PE=4 SV=1	19.7229	19.716	19.7099	19.0051	18.7725	19.2834	21.056	20.9091	20.9203	21.0486	20.821	21.2799	20.3358	20.2341	20.2227	20.2358	20.0156	20.4177	7	7	7	12	12	12	98.3	124.08	26	4	5	3	4	5	3	E9AL83	E9AL83
tr|E9ALA6|E9ALA6_LEIMU Uncharacterized protein OS=Leishmania mexicana (strain MHOM/GT/2001/U1103) OX=929439 GN=LMXM_07_0890 PE=4 SV=1	21.294	21.1978	21.2335	19.7822	19.7498	20.1964	19.1816	19.1325	19.1578	19.2462	19.061	19.5669	21.0682	21.0727	20.9852	21.7909	21.5758	22.0847	7	7	7	21.4	21.4	21.4	65.1	160.73	29	6	3	4	6	3	4	E9ALA6	E9ALA6
tr|E9ALA8|E9ALA8_LEIMU Uncharacterized protein OS=Leishmania mexicana (strain MHOM/GT/2001/U1103) OX=929439 GN=LMXM_07_0910 PE=4 SV=1	16.7299	16.6528	16.4591	15.7591	15.5883	16.047	19.7247	19.7641	19.6262	19.9618	19.7796	20.2723	17.6742	17.5916	17.4236	17.6345	17.3102	17.8544	7	7	7	6.8	6.8	6.8	195.25	114.74	11	1	5	3	1	5	3	E9ALA8	E9ALA8
tr|E9ALG6|E9ALG6_LEIMU Uncharacterized protein OS=Leishmania mexicana (strain MHOM/GT/2001/U1103) OX=929439 GN=LMXM_08_29_2580 PE=4 SV=1	21.7933	21.7844	21.722	20.1897	20.256	20.5968	22.6061	22.6139	22.5487	22.499	22.3985	22.7376	21.8183	21.7876	21.7261	21.608	21.4327	21.8697	7	7	7	13.1	13.1	13.1	59.402	96.662	45	3	5	5	3	5	5	E9ALG6	E9ALG6
tr|E9ALH6|E9ALH6_LEIMU Uncharacterized protein OS=Leishmania mexicana (strain MHOM/GT/2001/U1103) OX=929439 GN=LMXM_08_29_2480 PE=4 SV=1	18.9034	18.9265	18.9568	18.0576	17.9616	18.4875	20.9458	20.8667	20.8513	21.1654	21.0111	21.3181	20.6403	20.6725	20.6216	20.5919	20.4024	20.8475	7	7	7	10	10	10	90.362	197.69	22	4	7	5	4	7	5	E9ALH6	E9ALH6
tr|E9ALW8|E9ALW8_LEIMU Uncharacterized protein OS=Leishmania mexicana (strain MHOM/GT/2001/U1103) OX=929439 GN=LMXM_08_29_1040 PE=4 SV=1	16.7213	16.545	16.416	15.5319	15.3245	15.6916	20.4756	20.3638	20.4035	20.7842	20.6246	20.9987	19.2073	19.2888	19.1927	19.2926	19.1157	19.6256	7	7	7	5.9	5.9	5.9	203.55	240	15	1	5	3	1	5	3	E9ALW8	E9ALW8
tr|E9AM03|E9AM03_LEIMU Putative U3 small nucleolar ribonucleoprotein protein MPP10 OS=Leishmania mexicana (strain MHOM/GT/2001/U1103) OX=929439 GN=LMXM_08_29_0750 PE=4 SV=1	21.1822	21.074	21.149	20.6522	20.5254	20.8741	20.9258	20.8778	20.89	21.0031	21.0076	21.3725	21.1689	21.0783	21.0643	21.1712	21.0425	21.3687	7	7	7	22.1	22.1	22.1	75.782	323.31	42	6	3	2	6	3	2	E9AM03	E9AM03
tr|E9AM26|E9AM26_LEIMU Uncharacterized protein OS=Leishmania mexicana (strain MHOM/GT/2001/U1103) OX=929439 GN=LMXM_08_29_0530 PE=4 SV=1	18.1883	18.1181	18.1666	17.1874	16.9364	17.7159	16.8991	16.9569	16.8652	17.199	16.7581	17.1923	18.7799	18.7341	18.7465	18.5232	18.4663	18.9002	7	7	7	3.1	3.1	3.1	311.3	89.262	12	1	6	2	1	6	2	E9AM26	E9AM26
tr|E9AM68|E9AM68_LEIMU Uncharacterized protein OS=Leishmania mexicana (strain MHOM/GT/2001/U1103) OX=929439 GN=LMXM_08_29_0110 PE=3 SV=1	20.1789	20.0257	20.0797	19.3105	19.1909	19.6746	20.5756	20.5115	20.5129	20.4347	20.2806	20.7107	21.289	21.1683	21.1882	21.6595	21.48	21.8686	7	7	7	3.3	3.3	3.3	324.92	190.58	34	3	5	7	3	5	7	E9AM68	E9AM68
tr|E9AMI1|E9AMI1_LEIMU Stress-induced protein sti1 OS=Leishmania mexicana (strain MHOM/GT/2001/U1103) OX=929439 GN=LMXM_08_1110 PE=4 SV=1	20.001	19.8236	19.9299	18.3547	18.4758	18.7747	19.351	19.2336	19.1388	20.0842	19.9478	20.268	18.9574	18.7371	18.6898	19.6859	19.6268	19.9732	7	7	7	11.2	11.2	11.2	62.095	89.622	14	4	3	6	4	3	6	E9AMI1	E9AMI1
tr|E9AMU0|E9AMU0_LEIMU Phospholipid transporting ATPase-like protein,putative OS=Leishmania mexicana (strain MHOM/GT/2001/U1103) OX=929439 GN=LMXM_09_0890 PE=4 SV=1	16.0371	15.9251	16.1015	14.8772	14.9744	15.164	20.3703	20.2868	20.2689	20.4348	20.3918	20.6428	20.2654	20.1829	20.169	20.3414	20.1818	20.5857	7	7	7	4.6	4.6	4.6	270.87	178.35	17	1	5	6	1	5	6	E9AMU0	E9AMU0
tr|E9AMU9|E9AMU9_LEIMU Elongation factor-1 gamma OS=Leishmania mexicana (strain MHOM/GT/2001/U1103) OX=929439 GN=LMXM_09_0970 PE=4 SV=1	21.979	21.9039	21.9041	20.3616	20.3688	20.7013	16.9687	17.0242	16.8498	17.3182	17.2136	17.6128	19.4626	19.3604	19.3066	20.3883	20.1663	20.5443	7	7	7	18.3	18.3	18.3	46.201	74.612	24	7	1	4	7	1	4	E9AMU9	E9AMU9
tr|E9AMV0|E9AMV0_LEIMU Uncharacterized protein OS=Leishmania mexicana (strain MHOM/GT/2001/U1103) OX=929439 GN=LMXM_09_0980 PE=4 SV=1	20.927	20.8891	20.9388	19.5442	19.6081	19.9499	21.9777	21.9126	21.8892	22.0246	21.9412	22.25	22.3203	22.2366	22.1815	22.3891	22.2493	22.6818	7	7	7	13.9	13.9	13.9	104.46	227.46	47	4	6	7	4	6	7	E9AMV0	E9AMV0
tr|E9AMV3|E9AMV3_LEIMU Uncharacterized protein OS=Leishmania mexicana (strain MHOM/GT/2001/U1103) OX=929439 GN=LMXM_09_1010 PE=4 SV=1	20.485	20.4604	20.4787	18.761	18.8398	19.147	19.1275	19.0728	19.0568	19.6781	19.4677	20.138	20.0411	19.9971	19.907	20.8065	20.71	21.1171	7	7	7	13	13	13	67.39	196.01	17	4	1	4	4	1	4	E9AMV3	E9AMV3
tr|E9AMW9|E9AMW9_LEIMU Uncharacterized protein OS=Leishmania mexicana (strain MHOM/GT/2001/U1103) OX=929439 GN=LMXM_09_1180 PE=4 SV=1	17.1806	17.1499	17.1653	16.0774	16.0615	16.4077	21.0751	21.0571	20.9916	21.0038	20.8969	21.3206	19.8384	19.7825	19.6591	19.6857	19.4941	19.9538	7	7	7	11.9	11.9	11.9	99.639	95.147	23	2	7	4	2	7	4	E9AMW9	E9AMW9
tr|E9AN93|E9AN93_LEIMU Uncharacterized protein OS=Leishmania mexicana (strain MHOM/GT/2001/U1103) OX=929439 GN=LMXM_10_0830 PE=4 SV=1	18.5058	18.4399	18.4639	17.3547	17.2023	17.9378	19.7833	19.7659	19.6576	19.7694	19.6958	20.0654	19.0414	18.9427	18.9387	19.1253	18.958	19.4502	7	7	7	6.6	6.6	6.6	181.01	124.71	18	2	6	5	2	6	5	E9AN93	E9AN93
tr|E9AP20|E9AP20_LEIMU Uncharacterized protein OS=Leishmania mexicana (strain MHOM/GT/2001/U1103) OX=929439 GN=LMXM_12_1200 PE=4 SV=1	22.4919	22.4093	22.469	21.5308	21.5731	21.8933	22.5031	22.4276	22.3941	22.0124	21.8862	22.2388	22.0216	21.9754	21.9129	21.9216	21.7591	22.1735	7	7	7	21.3	21.3	21.3	59.537	323.31	73	5	4	6	5	4	6	E9AP20	E9AP20
tr|E9APB6|E9APB6_LEIMU Uncharacterized protein OS=Leishmania mexicana (strain MHOM/GT/2001/U1103) OX=929439 GN=LMXM_13_0920 PE=4 SV=1	18.185	18.26	18.3094	17.4052	17.5093	17.747	20.4182	20.3862	20.2984	20.3045	20.0687	20.6114	19.878	19.7504	19.7494	19.8637	19.7542	20.1538	7	7	7	8.6	8.6	8.6	160.76	96.961	15	2	6	4	2	6	4	E9APB6	E9APB6
tr|E9APS5|E9APS5_LEIMU Uncharacterized protein OS=Leishmania mexicana (strain MHOM/GT/2001/U1103) OX=929439 GN=LMXM_14_0800 PE=4 SV=1	20.4516	20.4292	20.3823	19.0267	19.0035	19.4605	22.3402	22.3248	22.2618	22.4265	22.2575	22.6541	21.4969	21.4684	21.3969	21.748	21.5546	22.0038	7	7	7	25.2	25.2	25.2	44.162	323.31	73	4	7	5	4	7	5	E9APS5	E9APS5
tr|E9AQ51|E9AQ51_LEIMU Uncharacterized protein OS=Leishmania mexicana (strain MHOM/GT/2001/U1103) OX=929439 GN=LMXM_15_0540 PE=4 SV=1	19.1473	19.0991	19.1509	18.375	18.3072	18.6374	21.6762	21.6064	21.5991	21.858	21.7984	22.0986	21.1584	21.1465	21.0976	21.0512	20.9232	21.3723	7	7	7	22.4	22.4	22.4	75.592	323.31	42	2	6	4	2	6	4	E9AQ51	E9AQ51
tr|E9AQA9|E9AQA9_LEIMU Uncharacterized protein OS=Leishmania mexicana (strain MHOM/GT/2001/U1103) OX=929439 GN=LMXM_15_1190 PE=4 SV=1	19.3603	19.2758	19.3101	18.3399	18.4224	18.8765	19.6959	19.6869	19.6125	19.7544	19.6314	20.0653	20.3894	20.3434	20.32	20.6592	20.5186	20.9203	7	7	7	8	8	8	136.43	302.94	31	4	2	5	4	2	5	E9AQA9	E9AQA9
tr|E9AQB0|E9AQB0_LEIMU Uncharacterized protein OS=Leishmania mexicana (strain MHOM/GT/2001/U1103) OX=929439 GN=LMXM_15_1200 PE=4 SV=1	18.0662	17.9549	18.0602	17.433	17.4173	17.8336	19.0501	19.0615	19.0078	18.789	18.5645	19.1468	16.9826	17.0889	16.7778	16.8999	16.7558	17.2178	7	7	7	4.7	4.7	4.7	287.28	177.24	9	2	5	1	2	5	1	E9AQB0	E9AQB0
tr|Q9NL76|Q9NL76_LEIAM Orotidine 5phosphate decarboxylase-Orotate phosphoribosyltransferase OS=Leishmania amazonensis OX=5659 GN=pyr6-5 PE=3 SV=1;tr|E9AQL3|E9AQL3_LEIMU Putative orotidine-5-phosphate decarboxylase/orotate phosphoribosyltransferase (Putati	21.867	21.7435	21.8359	19.5215	19.5897	20.0487	NaN	NaN	NaN	NaN	NaN	NaN	17.7668	17.8145	17.8571	19.1125	18.8816	19.1848	7	7	7	13.8	13.8	13.8	49.674	175.34	12	4	0	4	4	0	4	Q9NL76;E9AQL3	Q9NL76;E9AQL3
tr|E9AQL8|E9AQL8_LEIMU Putative carbamoyl-phosphate synthase OS=Leishmania mexicana (strain MHOM/GT/2001/U1103) OX=929439 GN=LMXM_16_0590 PE=3 SV=1;tr|Q9NL80|Q9NL80_LEIAM Carbamoyl-phosphate Synthetase OS=Leishmania amazonensis OX=5659 GN=pyr1 PE=3 SV=1	20.3067	20.325	20.3296	19.0723	19.11	19.5074	20.5906	20.6039	20.4718	21.2269	21.0809	21.4652	21.0906	21.0228	20.8583	21.3526	21.1578	21.6387	7	7	7	4.8	4.8	4.8	206.02	150.61	30	4	3	5	4	3	5	E9AQL8;Q9NL80;O15829	E9AQL8;Q9NL80
tr|E9AR10|E9AR10_LEIMU Uncharacterized protein OS=Leishmania mexicana (strain MHOM/GT/2001/U1103) OX=929439 GN=LMXM_17_0410 PE=4 SV=1	19.3089	19.3029	19.2776	18.5449	18.5463	18.8374	18.5064	18.4604	18.489	18.8947	18.7937	19.0164	19.8288	19.7584	19.7125	20.377	20.1739	20.6053	7	7	7	10.3	10.3	10.3	114.38	120.66	32	4	3	6	4	3	6	E9AR10	E9AR10
tr|E9ASP6|E9ASP6_LEIMU Fructose-bisphosphate aldolase OS=Leishmania mexicana (strain MHOM/GT/2001/U1103) OX=929439 GN=LMXM_36_1260 PE=3 SV=1	21.9239	21.8516	21.8604	20.2835	20.3335	20.7515	18.9199	18.8592	18.918	18.9027	18.7489	19.1467	20.2071	20.1294	20.0785	21.2545	21.0661	21.4395	7	7	7	23.2	23.2	23.2	40.833	128.24	29	7	2	4	7	2	4	E9ASP6;Q9U5N6	E9ASP6
tr|E9ASR4|E9ASR4_LEIMU Uncharacterized protein OS=Leishmania mexicana (strain MHOM/GT/2001/U1103) OX=929439 GN=LMXM_36_1440 PE=4 SV=1	20.1188	20.1597	20.1081	19.4201	19.3812	19.7027	19.4481	19.2828	19.3721	18.8683	18.855	19.2149	20.9818	20.9556	20.8847	20.9574	20.8326	21.2482	7	7	7	1.8	1.8	1.8	601.76	150.17	14	3	2	6	3	2	6	E9ASR4	E9ASR4
tr|E9ASX8|E9ASX8_LEIMU Chaperonin HSP60, mitochondrial OS=Leishmania mexicana (strain MHOM/GT/2001/U1103) OX=929439 GN=LMXM_36_2030 PE=3 SV=1	23.0798	23.0334	23.0543	21.057	21.1895	21.6382	NaN	NaN	NaN	NaN	NaN	NaN	20.1396	20.1723	19.9877	21.6447	21.4236	21.931	21	7	7	44.1	15.8	15.8	59.655	146.95	42	7	0	4	7	0	4	E9ASX8	E9ASX8
tr|E9AT73|E9AT73_LEIMU Succinate--CoA ligase [ADP-forming] subunit beta, mitochondrial OS=Leishmania mexicana (strain MHOM/GT/2001/U1103) OX=929439 GN=LMXM_36_2950 PE=3 SV=1	22.2583	22.1845	22.2225	20.1362	20.2268	20.6968	19.229	19.0722	19.2276	19.7104	19.579	20.0769	19.3146	19.3307	19.1874	20.7182	20.5232	20.9377	7	7	7	22	22	22	44.097	172.87	24	6	2	4	6	2	4	E9AT73	E9AT73
tr|E9ATN9|E9ATN9_LEIMU Myosin heavy chain kinase a-like protein OS=Leishmania mexicana (strain MHOM/GT/2001/U1103) OX=929439 GN=LMXM_36_4551 PE=4 SV=1	22.027	21.8705	21.9622	20.9892	20.8914	21.2099	21.7685	21.6092	21.4949	21.7021	21.572	21.8749	21.2637	21.2219	21.0483	22.2411	22.0686	22.3935	7	7	7	21.8	21.8	21.8	37.641	120.99	25	6	4	6	6	4	6	E9ATN9	E9ATN9
tr|E9ATW9|E9ATW9_LEIMU Uncharacterized protein OS=Leishmania mexicana (strain MHOM/GT/2001/U1103) OX=929439 GN=LMXM_36_5350 PE=4 SV=1	17.3147	17.2683	17.2521	16.5161	16.5237	16.8183	19.0443	18.9657	18.9034	19.0366	18.9243	19.3563	18.3392	18.2148	18.1274	18.4661	18.1841	18.6625	7	7	7	5.7	5.7	5.7	139.95	52.077	8	1	4	2	1	4	2	E9ATW9	E9ATW9
tr|E9ATZ6|E9ATZ6_LEIMU Putative isoleucyl-tRNA synthetase OS=Leishmania mexicana (strain MHOM/GT/2001/U1103) OX=929439 GN=LMXM_36_5620 PE=3 SV=1	21.28	21.2656	21.2869	19.06	19.1337	19.4907	18.4525	18.351	18.3025	18.6947	18.5949	18.9976	18.411	18.4457	18.406	19.1247	18.9737	19.3936	7	7	7	10.6	10.6	10.6	125.76	176.52	14	5	2	3	5	2	3	E9ATZ6	E9ATZ6
tr|E9AU38|E9AU38_LEIMU Uncharacterized protein OS=Leishmania mexicana (strain MHOM/GT/2001/U1103) OX=929439 GN=LMXM_36_6030 PE=4 SV=1	20.658	20.5865	20.5088	19.7826	19.7577	20.1076	19.0224	18.9204	18.9369	19.1407	18.8986	19.4772	19.6617	19.5374	19.5391	19.877	19.7615	20.1935	7	7	7	4	4	4	259.92	226.39	21	4	4	5	4	4	5	E9AU38	E9AU38
tr|E9AUD5|E9AUD5_LEIMU Putative eukaryotic translation initiation factor 3 subunit 8 OS=Leishmania mexicana (strain MHOM/GT/2001/U1103) OX=929439 GN=LMXM_36_6980 PE=4 SV=1	20.5373	20.4526	20.5419	18.6666	18.7782	19.2219	NaN	NaN	NaN	NaN	NaN	NaN	17.7881	17.8052	17.5927	19.5469	19.4424	19.7718	7	7	7	14.4	14.4	14.4	81.701	117.86	11	4	1	3	4	1	3	E9AUD5	E9AUD5
tr|E9AVE0|E9AVE0_LEIMU Uncharacterized protein OS=Leishmania mexicana (strain MHOM/GT/2001/U1103) OX=929439 GN=LMXM_21_1560 PE=4 SV=1	20.1813	20.1452	20.2285	19.222	19.1493	19.4647	21.2875	21.1502	21.2195	21.3816	21.3279	21.6719	21.3006	21.2084	21.1811	21.4432	21.3133	21.7059	7	7	7	23.2	23.2	23.2	59.565	183.83	40	6	5	4	6	5	4	E9AVE0	E9AVE0
tr|E9AVP1|E9AVP1_LEIMU Uncharacterized protein OS=Leishmania mexicana (strain MHOM/GT/2001/U1103) OX=929439 GN=LMXM_22_0590 PE=4 SV=1	17.5394	17.4797	17.2894	16.9012	16.9589	17.1221	20.3871	20.2992	20.4371	20.446	20.3203	20.8133	19.6624	19.5492	19.6832	20.2822	20.0807	20.6406	7	7	7	26.4	26.4	26.4	53.222	131.81	15	1	6	4	1	6	4	E9AVP1	E9AVP1
tr|E9AWY6|E9AWY6_LEIMU Putative kinesin OS=Leishmania mexicana (strain MHOM/GT/2001/U1103) OX=929439 GN=LMXM_24_1430 PE=3 SV=1	18.4675	18.3311	18.3905	17.8125	17.6913	18.1221	15.8242	15.998	15.8577	16.173	15.7877	16.243	19.0233	19.065	19.1671	19.685	19.4085	19.9276	7	7	7	3.6	3.6	3.6	343.31	80.14	13	3	2	4	3	2	4	E9AWY6	E9AWY6
tr|E9AX45|E9AX45_LEIMU Uncharacterized protein OS=Leishmania mexicana (strain MHOM/GT/2001/U1103) OX=929439 GN=LMXM_24_1990 PE=4 SV=1	19.7374	19.666	19.6568	18.756	19.0043	19.4662	20.7278	20.5782	20.6363	20.6886	20.5398	20.9061	20.4173	20.3909	20.2831	20.2269	20.0485	20.64	7	7	7	21	21	21	38.643	137.68	22	5	7	4	5	7	4	E9AX45	E9AX45
tr|E9AXB9|E9AXB9_LEIMU Uncharacterized protein OS=Leishmania mexicana (strain MHOM/GT/2001/U1103) OX=929439 GN=LMXM_25_0420 PE=4 SV=1	20.2612	20.1381	20.2154	19.4406	19.0291	19.6012	19.8456	19.7719	19.7248	19.7422	19.5658	19.9049	18.1879	18.0455	17.8375	17.9292	17.8973	18.3384	7	7	7	6.9	6.9	6.9	172.76	102.37	11	5	3	1	5	3	1	E9AXB9	E9AXB9
tr|E9AXL4|E9AXL4_LEIMU Uncharacterized protein OS=Leishmania mexicana (strain MHOM/GT/2001/U1103) OX=929439 GN=LMXM_25_1350 PE=4 SV=1	18.4647	18.3662	18.4727	17.5112	17.4825	17.892	19.7992	19.5873	19.7554	19.7138	19.5974	20.0645	20.1336	20.0437	20.1107	20.0418	19.9039	20.2859	7	7	7	3.2	3.2	3.2	275.8	127.14	15	2	5	3	2	5	3	E9AXL4	E9AXL4
tr|E9AY91|E9AY91_LEIMU Uncharacterized protein OS=Leishmania mexicana (strain MHOM/GT/2001/U1103) OX=929439 GN=LMXM_26_1120 PE=4 SV=1	15.6446	15.4239	15.2639	14.5767	14.9061	15.2494	21.5217	21.4454	21.4303	21.2809	21.1866	21.508	20.1294	20.0816	20.0367	19.6182	19.5653	19.9484	7	7	7	19.2	19.2	19.2	49.813	157.09	18	2	5	5	2	5	5	E9AY91	E9AY91
tr|E9AYI6|E9AYI6_LEIMU Uncharacterized protein OS=Leishmania mexicana (strain MHOM/GT/2001/U1103) OX=929439 GN=LMXM_26_2060 PE=4 SV=1	21.3182	21.2007	21.2654	19.7347	19.7386	20.1176	21.429	21.3219	21.2978	21.4064	21.2664	21.5657	20.7641	20.7	20.6021	20.9221	20.7988	21.1673	7	7	7	8	8	8	116.45	137.66	32	4	6	6	4	6	6	E9AYI6	E9AYI6
tr|E9AYJ2|E9AYJ2_LEIMU Uncharacterized protein OS=Leishmania mexicana (strain MHOM/GT/2001/U1103) OX=929439 GN=LMXM_26_2120 PE=4 SV=1	18.9558	18.8413	18.9688	17.7972	17.7921	18.2594	18.4582	18.4692	18.3456	18.4796	18.3676	18.7804	20.2431	20.2251	20.2154	20.8727	20.7024	21.2292	7	7	7	2.8	2.8	2.8	428.62	155.39	17	3	4	5	3	4	5	E9AYJ2	E9AYJ2
tr|E9AYV4|E9AYV4_LEIMU Uncharacterized protein OS=Leishmania mexicana (strain MHOM/GT/2001/U1103) OX=929439 GN=LMXM_27_0530 PE=4 SV=1	20.1293	20.0735	20.1108	18.917	18.9228	19.2679	20.8287	20.7908	20.6583	20.9329	20.7591	21.1735	18.9713	18.8987	18.6559	19.5016	19.2179	19.7265	7	7	7	12.1	12.1	12.1	65.144	230.89	22	5	6	4	5	6	4	E9AYV4	E9AYV4
tr|E9AYX1|E9AYX1_LEIMU Uncharacterized protein OS=Leishmania mexicana (strain MHOM/GT/2001/U1103) OX=929439 GN=LMXM_27_0700 PE=4 SV=1	21.7016	21.6395	21.717	20.6606	20.6727	21.0424	21.7013	21.6891	21.6334	21.6826	21.561	21.9297	22.0492	21.9513	21.9476	21.7756	21.6474	22.0218	7	7	7	18.1	18.1	18.1	48.654	207.02	35	3	6	5	3	6	5	E9AYX1	E9AYX1
tr|E9AZ25|E9AZ25_LEIMU Uncharacterized protein OS=Leishmania mexicana (strain MHOM/GT/2001/U1103) OX=929439 GN=LMXM_27_1220 PE=4 SV=1	21.5613	21.4737	21.5269	20.4708	20.4813	20.8079	18.7179	18.5884	18.6229	18.6722	18.4539	18.8787	19.3244	19.3174	19.3037	19.1302	19.0479	19.4752	7	7	7	20.4	20.4	20.4	46.926	91.29	17	6	2	3	6	2	3	E9AZ25	E9AZ25
tr|E9AZB9|E9AZB9_LEIMU Uncharacterized protein OS=Leishmania mexicana (strain MHOM/GT/2001/U1103) OX=929439 GN=LMXM_27_2130 PE=4 SV=1	NaN	NaN	NaN	NaN	NaN	NaN	20.3289	20.1644	20.2333	20.154	20.0539	20.3702	18.8625	18.7045	18.6868	18.7934	18.6815	19.1043	7	7	7	6.9	6.9	6.9	178.34	154.69	10	0	6	3	0	6	3	E9AZB9	E9AZB9
tr|E9AZZ2|E9AZZ2_LEIMU Proteasome regulatory non-ATP-ase subunit 2,putative OS=Leishmania mexicana (strain MHOM/GT/2001/U1103) OX=929439 GN=LMXM_28_1730 PE=3 SV=1	20.6489	20.6713	20.626	19.8344	19.7411	20.2551	19.8758	19.8791	19.8315	20.0192	19.8924	20.264	20.6942	20.4615	20.5435	20.4794	20.326	20.7048	7	7	7	10.8	10.8	10.8	107.86	230.96	36	5	4	5	5	4	5	E9AZZ2	E9AZZ2
tr|E9B082|E9B082_LEIMU Putative leucine-rich repeat protein OS=Leishmania mexicana (strain MHOM/GT/2001/U1103) OX=929439 GN=LMXM_28_2580 PE=4 SV=1	17.2411	17.0473	17.1626	16.4047	16.4183	16.6887	20.2232	20.0978	20.1735	20.1451	20.121	20.3876	19.9386	19.9346	19.8565	20.0177	19.8423	20.2432	7	7	7	14.6	14.6	14.6	96.234	83.744	26	4	4	5	4	4	5	E9B082	E9B082
tr|E9B0V3|E9B0V3_LEIMU Uncharacterized protein OS=Leishmania mexicana (strain MHOM/GT/2001/U1103) OX=929439 GN=LMXM_29_1810 PE=4 SV=1	16.478	16.3656	16.3083	16.5527	16.5546	16.9159	19.3935	19.5291	19.3959	19.4296	19.1974	19.6739	19.7187	19.7433	19.7009	19.2495	19.0579	19.4596	7	7	7	1.9	1.9	1.9	592.37	129.54	9	3	3	3	3	3	3	E9B0V3	E9B0V3
tr|E9B1B1|E9B1B1_LEIMU Putative calmodulin-related protein OS=Leishmania mexicana (strain MHOM/GT/2001/U1103) OX=929439 GN=LMXM_29_3360 PE=4 SV=1	NaN	NaN	NaN	NaN	NaN	NaN	20.3691	20.3376	20.6039	20.6052	20.558	20.8607	19.6024	19.6587	19.9017	19.8818	19.7693	20.2315	7	7	7	13.4	13.4	13.4	80.969	109.72	16	0	7	4	0	7	4	E9B1B1	E9B1B1
tr|E9B1Q2|E9B1Q2_LEIMU Uncharacterized protein OS=Leishmania mexicana (strain MHOM/GT/2001/U1103) OX=929439 GN=LMXM_30_1050 PE=4 SV=1	20.8855	20.9139	20.8171	19.2556	19.2454	20.4355	21.8492	21.8276	21.7213	21.5751	21.4712	21.9793	21.5731	21.5714	21.4811	21.6845	21.4869	22.0147	7	7	7	21.4	21.4	21.4	39.445	210.68	36	3	6	5	3	6	5	E9B1Q2	E9B1Q2
tr|E9B2F2|E9B2F2_LEIMU Uncharacterized protein OS=Leishmania mexicana (strain MHOM/GT/2001/U1103) OX=929439 GN=LMXM_31_0310 PE=4 SV=1	20.073	19.9774	20.088	19.5598	19.4538	19.6884	21.289	21.1595	21.1847	21.2693	21.1361	21.4779	20.6409	20.6209	20.4436	20.5748	20.4358	20.8125	7	7	7	3.2	3.2	3.2	181.07	195.46	23	3	7	5	3	7	5	E9B2F2	E9B2F2
tr|E9B2R8|E9B2R8_LEIMU Uncharacterized protein OS=Leishmania mexicana (strain MHOM/GT/2001/U1103) OX=929439 GN=LMXM_31_1430 PE=4 SV=1	NaN	NaN	NaN	NaN	NaN	NaN	20.3845	20.3432	20.3204	20.329	20.2667	20.6195	19.847	19.8453	19.6702	19.9489	19.7212	20.0799	7	7	7	8.9	8.9	8.9	120.92	80.249	11	0	6	4	0	6	4	E9B2R8	E9B2R8
tr|E9B332|E9B332_LEIMU Uncharacterized protein OS=Leishmania mexicana (strain MHOM/GT/2001/U1103) OX=929439 GN=LMXM_31_2530 PE=4 SV=1	20.0915	20.0223	20.1024	18.7667	18.8026	19.1948	21.0377	21.0141	20.9733	21.1378	20.979	21.403	20.3003	20.2187	20.1252	20.7152	20.5422	20.9452	7	7	7	8.9	8.9	8.9	102.05	100.81	20	3	6	4	3	6	4	E9B332	E9B332
tr|E9B362|E9B362_LEIMU Uncharacterized protein OS=Leishmania mexicana (strain MHOM/GT/2001/U1103) OX=929439 GN=LMXM_31_2830 PE=4 SV=1	18.4433	18.3821	18.4233	17.2216	17.2752	17.6725	20.0886	19.9834	19.9809	20.2093	20.0693	20.4441	19.7964	19.7625	19.7207	19.8121	19.6646	20.0128	7	7	7	11.9	11.9	11.9	120.15	252.61	17	1	5	4	1	5	4	E9B362	E9B362
tr|E9B4A3|E9B4A3_LEIMU Putative dynein intermediate chain OS=Leishmania mexicana (strain MHOM/GT/2001/U1103) OX=929439 GN=LMXM_32_2630 PE=4 SV=1	16.1372	16.0816	16.1675	15.0446	14.9017	15.6457	21.3049	21.2816	21.2266	21.4364	21.2673	21.6714	20.7919	20.8056	20.823	20.9009	20.715	21.1083	7	7	7	11.2	11.2	11.2	110.08	149.38	20	1	5	5	1	5	5	E9B4A3	E9B4A3
tr|E9B4N5|E9B4N5_LEIMU Uncharacterized protein OS=Leishmania mexicana (strain MHOM/GT/2001/U1103) OX=929439 GN=LMXM_33_0660 PE=4 SV=1	20.5069	20.4789	20.4053	19.3277	19.2859	19.7146	18.1623	18.3566	18.3408	18.8396	18.7153	19.0218	19.9177	19.8593	19.7656	20.7056	20.5188	20.9345	7	7	7	9.7	9.7	9.7	116.33	104.08	15	4	1	6	4	1	6	E9B4N5	E9B4N5
tr|E9B4T4|E9B4T4_LEIMU Uncharacterized protein OS=Leishmania mexicana (strain MHOM/GT/2001/U1103) OX=929439 GN=LMXM_33_1130 PE=4 SV=1	19.9769	19.8578	19.8566	18.819	18.9604	19.1925	20.3772	20.3695	20.353	20.46	20.2942	20.7407	19.336	19.2615	19.2017	19.3002	19.1556	19.6238	7	7	7	4.9	4.9	4.9	252.38	129.75	27	1	5	5	1	5	5	E9B4T4	E9B4T4
tr|E9B4Y8|E9B4Y8_LEIMU Uncharacterized protein OS=Leishmania mexicana (strain MHOM/GT/2001/U1103) OX=929439 GN=LMXM_33_2030 PE=4 SV=1	17.3344	17.2713	17.2434	16.5662	16.3946	16.7749	20.9029	20.864	20.8331	20.9628	20.8832	21.2123	19.0385	19.0782	19.0117	19.2784	19.0733	19.4742	7	7	7	7.4	7.4	7.4	130.09	98.125	18	1	6	4	1	6	4	E9B4Y8	E9B4Y8
tr|E9B511|E9B511_LEIMU Uncharacterized protein OS=Leishmania mexicana (strain MHOM/GT/2001/U1103) OX=929439 GN=LMXM_33_2250 PE=4 SV=1	19.2914	19.215	19.2312	18.3354	18.4312	18.6836	19.5471	19.5447	19.5532	19.7443	19.6429	20.0147	16.4697	16.3005	16.1142	16.3302	16.1012	16.6552	7	7	7	5.3	5.3	5.3	207.42	166.79	11	4	5	1	4	5	1	E9B511	E9B511
tr|E9B5Y8|E9B5Y8_LEIMU Uncharacterized protein OS=Leishmania mexicana (strain MHOM/GT/2001/U1103) OX=929439 GN=LMXM_34_1090 PE=4 SV=1	20.2049	20.1499	20.1935	19.1805	19.1258	19.5038	20.5328	20.4793	20.4763	20.4724	20.3935	20.8636	20.3511	20.3025	20.2565	20.2181	20.0782	20.5264	7	7	7	13.9	13.9	13.9	114.9	323.31	35	6	3	5	6	3	5	E9B5Y8	E9B5Y8
tr|E9B624|E9B624_LEIMU Uncharacterized protein OS=Leishmania mexicana (strain MHOM/GT/2001/U1103) OX=929439 GN=LMXM_34_1450 PE=4 SV=1	19.9436	19.8391	19.8941	18.406	18.3811	18.8696	20.1241	20.0465	20.0608	20.3335	20.2384	20.5676	20.0649	19.9989	19.9616	20.2214	20.0551	20.4721	7	7	7	4	4	4	326.12	188.54	19	3	3	5	3	3	5	E9B624	E9B624
tr|E9B699|E9B699_LEIMU Putative RNA-binding protein OS=Leishmania mexicana (strain MHOM/GT/2001/U1103) OX=929439 GN=LMXM_34_2200 PE=4 SV=1	21.7635	21.6858	21.755	20.9812	20.8151	21.2097	21.8743	21.8266	21.7902	21.8517	21.7532	22.1779	20.86	20.8768	20.8167	20.5053	20.4086	20.7837	7	7	7	37.2	37.2	37.2	30.286	170.69	45	5	1	6	5	1	6	E9B699	E9B699
tr|E9B760|E9B760_LEIMU Uncharacterized protein OS=Leishmania mexicana (strain MHOM/GT/2001/U1103) OX=929439 GN=LMXM_34_5340 PE=4 SV=1	20.9261	20.8077	20.8571	20.2803	20.1814	20.5316	19.2699	19.2078	19.2252	20.2917	20.2084	20.5005	19.5176	19.4578	19.441	20.0382	19.8366	20.2308	7	7	7	22	22	22	38.891	160.07	23	6	2	3	6	2	3	E9B760	E9B760
tr|E8NHI0|E8NHI0_LEIMU 40S ribosomal protein S3a OS=Leishmania mexicana (strain MHOM/GT/2001/U1103) OX=929439 GN=LmxM_34_0400a_1 PE=3 SV=1	21.2932	21.241	21.3288	19.2585	19.4163	19.8159	19.4682	19.3836	19.3323	19.2728	19.2417	19.5434	20.6508	20.5737	20.5125	20.3225	20.2474	20.5706	6	6	6	23.1	23.1	23.1	30.036	234.68	17	5	1	3	5	1	3	E8NHI0	E8NHI0
tr|E9AJE1|E9AJE1_LEIMU Uncharacterized protein OS=Leishmania mexicana (strain MHOM/GT/2001/U1103) OX=929439 GN=LMXM_01_0540 PE=4 SV=1	NaN	NaN	NaN	NaN	NaN	NaN	20.7252	20.6654	20.6123	20.6909	20.5344	20.8297	16.2648	16.1835	16.2913	16.0628	16.2097	16.3993	6	6	6	12.3	12.3	12.3	74.356	147.48	18	1	4	4	1	4	4	E9AJE1	E9AJE1
tr|E9AJL4|E9AJL4_LEIMU Uncharacterized protein OS=Leishmania mexicana (strain MHOM/GT/2001/U1103) OX=929439 GN=LMXM_02_0520 PE=4 SV=1	19.7708	19.6485	19.6549	18.3527	18.2922	18.6489	19.7628	19.6943	19.6809	19.9746	19.84	20.236	18.5806	18.394	18.2398	19.2849	19.1915	19.649	6	6	6	4.7	4.7	4.7	217.15	85.706	12	2	3	4	2	3	4	E9AJL4	E9AJL4
tr|E9AJR9|E9AJR9_LEIMU Uncharacterized protein OS=Leishmania mexicana (strain MHOM/GT/2001/U1103) OX=929439 GN=LMXM_03_0350 PE=4 SV=1	18.0074	17.8553	17.8959	17.1598	17.0503	17.6012	19.6738	19.5665	19.6176	19.7525	19.7315	20.028	19.243	19.1383	19.0844	20.1159	19.9816	20.3122	6	6	6	7.1	7.1	7.1	147.46	116.73	15	2	4	4	2	4	4	E9AJR9	E9AJR9
tr|E9AK32|E9AK32_LEIMU Uncharacterized protein OS=Leishmania mexicana (strain MHOM/GT/2001/U1103) OX=929439 GN=LMXM_04_0500 PE=4 SV=1	17.4855	17.3083	17.4959	16.5813	16.4666	16.7641	20.3847	20.3164	20.3346	20.4051	20.2875	20.7122	19.9834	19.8828	19.8072	20.0411	19.8442	20.2849	6	6	6	3.3	3.3	3.3	307.8	113.67	16	1	6	6	1	6	6	E9AK32	E9AK32
tr|E9AKA3|E9AKA3_LEIMU Uncharacterized protein OS=Leishmania mexicana (strain MHOM/GT/2001/U1103) OX=929439 GN=LMXM_04_1220 PE=4 SV=1	19.8843	19.9156	19.7393	19.4836	19.404	19.7546	20.9788	20.9421	20.8449	20.9152	20.7694	21.2113	20.2042	20.2248	20.1319	19.9278	19.8085	20.2276	6	6	6	6.9	6.9	6.9	119.46	176.34	22	2	5	5	2	5	5	E9AKA3	E9AKA3
tr|E9AKH1|E9AKH1_LEIMU Uncharacterized protein OS=Leishmania mexicana (strain MHOM/GT/2001/U1103) OX=929439 GN=LMXM_05_0650 PE=4 SV=1	20.1519	20.0297	20.1303	19.6387	19.665	19.922	20.9441	20.8705	20.8688	20.7534	20.6497	20.9802	21.2113	21.2002	21.021	20.3182	20.2748	20.6858	6	6	6	10.8	10.8	10.8	90.85	212.4	19	1	6	3	1	6	3	E9AKH1	E9AKH1
tr|E9AKH6|E9AKH6_LEIMU Uncharacterized protein OS=Leishmania mexicana (strain MHOM/GT/2001/U1103) OX=929439 GN=LMXM_05_0700 PE=4 SV=1	17.9209	17.7605	17.7393	16.613	16.8013	17.0505	20.5786	20.4761	20.5427	20.6314	20.5309	20.8967	17.2498	17.1667	17.1694	17.5396	17.3148	17.8033	6	6	6	4.9	4.9	4.9	178.15	58.776	14	1	6	3	1	6	3	E9AKH6	E9AKH6
tr|E9AKQ4|E9AKQ4_LEIMU Putative 5-3 exonuclease OS=Leishmania mexicana (strain MHOM/GT/2001/U1103) OX=929439 GN=LMXM_06_0260 PE=4 SV=1	21.0375	20.9079	20.9774	19.0411	19.1568	19.6016	22.4816	22.3747	22.4122	22.233	22.1301	22.5688	21.9152	21.8355	21.7975	21.768	21.6209	21.9877	6	6	6	9	9	9	170.15	294.97	58	4	5	5	4	5	5	E9AKQ4	E9AKQ4
tr|E9AKW3|E9AKW3_LEIMU Uncharacterized protein OS=Leishmania mexicana (strain MHOM/GT/2001/U1103) OX=929439 GN=LMXM_06_0850 PE=4 SV=1	18.0164	17.9825	18.0454	16.9397	16.9341	17.31	19.7253	19.5133	19.5244	19.8469	19.6744	20.0246	19.6518	19.5895	19.5793	19.7528	19.5675	19.9752	6	6	6	3.5	3.5	3.5	367.47	134.07	16	1	5	5	1	5	5	E9AKW3	E9AKW3
tr|E9AL26|E9AL26_LEIMU Uncharacterized protein OS=Leishmania mexicana (strain MHOM/GT/2001/U1103) OX=929439 GN=LMXM_07_0160 PE=4 SV=1	NaN	NaN	NaN	NaN	NaN	NaN	20.1868	20.1746	20.122	20.3521	20.2228	20.5825	19.8382	19.8486	19.7456	19.7881	19.6468	19.9837	6	6	6	8.7	8.7	8.7	91.74	65.325	23	1	6	5	1	6	5	E9AL26	E9AL26
tr|E9AL42|E9AL42_LEIMU Uncharacterized protein OS=Leishmania mexicana (strain MHOM/GT/2001/U1103) OX=929439 GN=LMXM_07_0320 PE=4 SV=1	16.9932	16.8387	16.9884	16.402	16.5102	16.8274	21.2071	21.148	21.15	20.9511	20.8254	21.1853	19.9721	19.9128	19.8006	19.3762	19.3055	19.6565	6	6	6	11.1	11.1	11.1	111.12	323.31	19	1	5	4	1	5	4	E9AL42	E9AL42
tr|E9AL46|E9AL46_LEIMU Uncharacterized protein OS=Leishmania mexicana (strain MHOM/GT/2001/U1103) OX=929439 GN=LMXM_07_0350 PE=4 SV=1	17.9965	18.0341	17.978	17.224	17.3977	17.5166	21.2575	21.1933	21.1487	21.2865	21.1759	21.5245	20.3955	20.3711	20.1837	20.9792	20.8393	21.2416	6	6	6	8.2	8.2	8.2	68.846	108.41	13	2	3	3	2	3	3	E9AL46	E9AL46
tr|E9ALH3|E9ALH3_LEIMU ATP-dependent 6-phosphofructokinase OS=Leishmania mexicana (strain MHOM/GT/2001/U1103) OX=929439 GN=pfk PE=3 SV=1	20.1021	20.1014	20.0618	18.7186	18.7516	19.105	NaN	NaN	NaN	NaN	NaN	NaN	NaN	NaN	NaN	NaN	NaN	NaN	6	6	6	14	14	14	54.066	82.639	7	5	0	1	5	0	1	E9ALH3	E9ALH3
tr|E9ALH7|E9ALH7_LEIMU Putative 60S ribosomal protein L13 OS=Leishmania mexicana (strain MHOM/GT/2001/U1103) OX=929439 GN=LMXM_08_29_2460 PE=3 SV=1	21.0906	21.0612	21.0533	20.1303	20.0588	20.4523	20.5866	20.5136	20.4575	20.5572	20.3329	20.6742	16.6925	16.7791	16.5276	16.1927	16.2814	16.6458	6	6	6	22.3	22.3	22.3	24.745	59.267	17	6	3	3	6	3	3	E9ALH7	E9ALH7
tr|E9ALV2|E9ALV2_LEIMU Uncharacterized protein OS=Leishmania mexicana (strain MHOM/GT/2001/U1103) OX=929439 GN=LMXM_08_29_1210 PE=4 SV=1	20.2148	20.1348	20.1667	19.3138	19.1689	19.6256	19.1246	19.0037	18.9834	19.4617	19.386	19.6995	19.719	19.6848	19.6178	19.9573	19.7535	20.1074	6	6	6	21	21	21	40.315	214.54	22	5	3	3	5	3	3	E9ALV2	E9ALV2
tr|E9AMG7|E9AMG7_LEIMU Uncharacterized protein OS=Leishmania mexicana (strain MHOM/GT/2001/U1103) OX=929439 GN=LMXM_08_0930 PE=4 SV=1	17.9148	17.6725	17.882	16.7684	16.7708	17.279	20.4171	20.3779	20.361	20.3623	20.2611	20.6452	18.9636	19.042	18.9095	19.2163	19.1137	19.3955	6	6	6	7.6	7.6	7.6	121.11	94.84	15	1	6	3	1	6	3	E9AMG7	E9AMG7
tr|E9AMT0|E9AMT0_LEIMU Uncharacterized protein OS=Leishmania mexicana (strain MHOM/GT/2001/U1103) OX=929439 GN=LMXM_09_0790 PE=4 SV=1	17.8767	17.8157	17.9177	16.7237	16.5559	16.9886	19.5222	19.3439	19.3277	19.4315	19.2997	19.6179	20.133	20.0069	19.9506	20.5295	20.3464	20.765	6	6	6	6.3	6.3	6.3	130.1	83.414	25	2	3	6	2	3	6	E9AMT0	E9AMT0
tr|E9AN16|E9AN16_LEIMU Uncharacterized protein OS=Leishmania mexicana (strain MHOM/GT/2001/U1103) OX=929439 GN=LMXM_10_0100 PE=4 SV=1	21.1152	21.0459	21.0534	20.2963	20.1662	20.6433	22.5364	22.4619	22.4858	22.7613	22.6288	22.9717	21.7149	21.6617	21.6169	21.8671	21.6688	22.1028	6	6	6	23.4	23.4	23.4	28.205	109.96	52	4	6	4	4	6	4	E9AN16	E9AN16
tr|E9AN38|E9AN38_LEIMU Uncharacterized protein OS=Leishmania mexicana (strain MHOM/GT/2001/U1103) OX=929439 GN=LMXM_10_0280 PE=4 SV=1	17.1318	16.993	17.1488	16.247	16.2655	16.6451	20.6571	20.6017	20.6134	20.5336	20.3978	20.796	19.4263	19.4265	19.2991	19.4619	19.3669	19.7448	6	6	6	3.4	3.4	3.4	249.44	230.69	18	2	6	4	2	6	4	E9AN38	E9AN38
tr|E9AN42|E9AN42_LEIMU Uncharacterized protein OS=Leishmania mexicana (strain MHOM/GT/2001/U1103) OX=929439 GN=LMXM_10_0320 PE=4 SV=1	20.109	20.106	20.1732	18.9445	18.9061	19.2197	18.9623	18.926	18.8253	19.1072	18.8676	19.359	18.6125	18.4303	18.3228	18.3924	18.4339	19.0005	6	6	6	5.9	5.9	5.9	206.72	79.867	10	1	3	3	1	3	3	E9AN42	E9AN42
tr|E9ANG0|E9ANG0_LEIMU Uncharacterized protein OS=Leishmania mexicana (strain MHOM/GT/2001/U1103) OX=929439 GN=LMXM_11_0140 PE=4 SV=1	21.4389	21.3947	21.4631	20.8454	20.7953	21.1446	21.9028	21.8641	21.842	22.0318	21.9291	22.312	21.9282	21.9003	21.85	21.7822	21.6318	22.0485	6	6	6	27.7	27.7	27.7	33.075	104.01	54	3	5	5	3	5	5	E9ANG0	E9ANG0
tr|E9ANM7|E9ANM7_LEIMU Uncharacterized protein OS=Leishmania mexicana (strain MHOM/GT/2001/U1103) OX=929439 GN=LMXM_11_0830 PE=4 SV=1	16.8924	16.7969	16.8709	16.5045	16.3211	16.6994	18.6856	18.6562	18.697	18.6876	18.7239	18.9305	17.3777	17.3987	17.3905	17.7911	17.5056	18.0048	6	6	6	9.6	9.6	9.6	145.5	87.413	13	2	3	4	2	3	4	E9ANM7	E9ANM7
tr|E9ANN5|E9ANN5_LEIMU Putative ATPase OS=Leishmania mexicana (strain MHOM/GT/2001/U1103) OX=929439 GN=LMXM_11_0910 PE=4 SV=1	18.4305	18.5	18.5136	17.3346	17.316	17.721	19.962	19.8518	19.8222	19.8899	19.6852	20.1336	18.9363	19.061	18.857	19.3158	19.1399	19.5786	6	6	6	8.1	8.1	8.1	168.21	121.99	24	4	5	4	4	5	4	E9ANN5	E9ANN5
tr|E9ANP4|E9ANP4_LEIMU Pyruvate, phosphate dikinase OS=Leishmania mexicana (strain MHOM/GT/2001/U1103) OX=929439 GN=LMXM_11_1000 PE=3 SV=1	20.6793	20.5735	20.6004	19.5202	19.7015	19.8085	20.0706	19.9409	19.8578	20.4719	20.3547	20.5571	20.5451	20.4132	20.386	20.811	20.7003	21.112	6	6	6	8.3	8.3	8.3	101.01	83.295	17	4	2	3	4	2	3	E9ANP4	E9ANP4
tr|E9AP70|E9AP70_LEIMU Uncharacterized protein OS=Leishmania mexicana (strain MHOM/GT/2001/U1103) OX=929439 GN=LMXM_13_0460 PE=4 SV=1	20.0701	19.9847	19.9678	18.5355	18.5292	19.216	20.3671	20.2461	20.2629	20.4876	20.3771	20.6853	21.1451	21.0206	21.0061	22.2003	22.0515	22.4254	6	6	6	11.1	11.1	11.1	55.809	51.907	14	1	3	6	1	3	6	E9AP70	E9AP70
tr|E9APG0|E9APG0_LEIMU Uncharacterized protein OS=Leishmania mexicana (strain MHOM/GT/2001/U1103) OX=929439 GN=LMXM_13_1360 PE=4 SV=1	21.8267	21.7565	21.7617	20.8676	20.8467	21.248	22.8977	22.8105	22.8623	23.0848	22.9745	23.3631	22.7189	22.6399	22.6569	22.0695	21.9607	22.3894	6	6	6	14.9	14.9	14.9	91	316.52	114	6	4	4	6	4	4	E9APG0	E9APG0
tr|E9API9|E9API9_LEIMU Putative dynein heavy chain OS=Leishmania mexicana (strain MHOM/GT/2001/U1103) OX=929439 GN=LMXM_13_1650 PE=4 SV=1	19.3789	19.2241	19.2839	17.6052	17.6343	18.1108	19.0474	18.9449	19.0108	18.9584	18.8837	19.0355	20.2637	20.2923	20.1807	20.5301	20.4342	20.7811	6	6	6	2	2	2	530.22	119.59	17	3	1	3	3	1	3	E9API9	E9API9
tr|E9APM7|E9APM7_LEIMU Kinase OS=Leishmania mexicana (strain MHOM/GT/2001/U1103) OX=929439 GN=LMXM_14_0340 PE=3 SV=1	18.0256	17.9896	18.0222	16.7706	16.8334	17.1898	20.7204	20.6667	20.6201	20.5477	20.4495	20.8762	16.9397	17.081	16.8413	17.2642	17.1618	17.4931	6	6	6	6.9	6.9	6.9	117.4	130.93	13	1	6	1	1	6	1	E9APM7	E9APM7
tr|E9APN0|E9APN0_LEIMU Uncharacterized protein OS=Leishmania mexicana (strain MHOM/GT/2001/U1103) OX=929439 GN=LMXM_14_0370 PE=4 SV=1	19.6062	19.5801	19.5606	18.4488	18.461	18.6852	19.3882	19.3432	19.3388	19.4657	19.3764	19.7101	20.1839	20.1274	20.0057	19.9329	19.8095	20.2029	6	6	6	5.2	5.2	5.2	278.73	249.91	17	4	4	3	4	4	3	E9APN0	E9APN0
tr|E9APS0|E9APS0_LEIMU Uncharacterized protein OS=Leishmania mexicana (strain MHOM/GT/2001/U1103) OX=929439 GN=LMXM_14_0750 PE=4 SV=1	17.0939	16.885	16.9135	16.8722	16.7821	17.046	20.4274	20.3036	20.3186	20.2511	20.1975	20.5798	19.6	19.5688	19.5143	20.0257	19.7395	20.1547	6	6	6	5.7	5.7	5.7	210.26	130.3	16	1	4	4	1	4	4	E9APS0	E9APS0
tr|E9APS4|E9APS4_LEIMU Uncharacterized protein OS=Leishmania mexicana (strain MHOM/GT/2001/U1103) OX=929439 GN=LMXM_14_0790 PE=4 SV=1	17.1828	17.2224	17.0867	16.164	16.0117	16.5742	18.2931	18.3442	18.3307	18.3547	18.325	18.6561	18.7563	18.6628	18.5537	18.809	18.5875	19.2958	6	6	6	2.8	2.8	2.8	449.31	62.412	12	3	3	5	3	3	5	E9APS4	E9APS4
tr|E9APT8|E9APT8_LEIMU Putative immunodominant antigen (Tc40 antigen-like) OS=Leishmania mexicana (strain MHOM/GT/2001/U1103) OX=929439 GN=LMXM_14_0930 PE=4 SV=1	21.9082	21.8435	21.8939	20.3442	20.3425	20.7111	21.7055	21.6013	21.5612	22.1058	21.9167	22.3078	21.0111	21.0224	21.0185	20.2508	20.0547	20.4986	6	6	6	14.1	14.1	14.1	91.393	163	46	4	4	3	4	4	3	E9APT8	E9APT8
tr|E9APW3|E9APW3_LEIMU Enolase OS=Leishmania mexicana (strain MHOM/GT/2001/U1103) OX=929439 GN=LMXM_14_1160 PE=3 SV=1;tr|Q3HL75|Q3HL75_LEIME Enolase OS=Leishmania mexicana OX=5665 GN=ENO PE=3 SV=1	21.661	21.6609	21.621	19.5731	19.6579	20.1648	17.6193	17.5312	17.4305	17.8643	17.7637	18.1127	20.3526	20.279	20.2334	22.2216	22.0144	22.4278	6	6	6	24.5	24.5	24.5	46.145	323.31	29	6	2	6	6	2	6	E9APW3;Q3HL75	E9APW3;Q3HL75
tr|E9AQ15|E9AQ15_LEIMU Putative serine/threonine-protein kinase (Putative protein kinase) OS=Leishmania mexicana (strain MHOM/GT/2001/U1103) OX=929439 GN=LMXM_15_0180 PE=4 SV=1	18.5352	18.3791	18.442	17.5164	17.4726	17.8221	20.404	20.305	20.1773	20.3787	20.2435	20.5392	19.4337	19.3782	19.2958	19.5804	19.3129	19.8025	6	6	6	7	7	7	80.804	44.438	12	2	4	3	2	4	3	E9AQ15	E9AQ15
tr|E9AQA0|E9AQA0_LEIMU NAD-specific glutamate dehydrogenase OS=Leishmania mexicana (strain MHOM/GT/2001/U1103) OX=929439 GN=LMXM_15_1010 PE=3 SV=1	21.924	21.8551	21.9188	19.7057	19.9215	20.2515	NaN	NaN	NaN	NaN	NaN	NaN	18.291	18.3346	18.2003	18.8758	18.6007	19.2641	6	6	6	7.3	7.3	7.3	114.65	86.226	18	6	0	2	6	0	2	E9AQA0	E9AQA0
tr|E9AQC3|E9AQC3_LEIMU Putative cation transporter OS=Leishmania mexicana (strain MHOM/GT/2001/U1103) OX=929439 GN=LMXM_15_1310 PE=4 SV=1	21.5221	21.4168	21.4378	20.9538	20.9324	21.2952	21.2425	21.1373	21.0915	21.2592	21.1425	21.6315	21.5945	21.5524	21.5176	20.8574	20.7421	21.1447	6	6	6	10.3	10.3	10.3	90.824	150.81	36	6	5	5	6	5	5	E9AQC3	E9AQC3
tr|E9AQD3|E9AQD3_LEIMU Putative nucleolar RNA binding protein OS=Leishmania mexicana (strain MHOM/GT/2001/U1103) OX=929439 GN=LMXM_15_1380 PE=4 SV=1	22.176	22.0658	22.1863	20.955	20.9828	21.3557	22.4758	22.4213	22.3979	22.1059	22.0433	22.3199	20.3284	20.2334	20.2007	20.4842	20.3699	20.804	6	6	6	19	19	19	49.101	179.98	43	5	4	3	5	4	3	E9AQD3	E9AQD3
tr|E9AQK4|E9AQK4_LEIMU Putative 60S ribosomal protein L21 OS=Leishmania mexicana (strain MHOM/GT/2001/U1103) OX=929439 GN=LMXM_16_0460 PE=4 SV=1	20.4168	20.3266	20.3188	18.4924	18.6577	19.4453	17.6304	17.5628	17.5787	18.0682	17.818	18.3039	18.1683	18.1555	18.0693	18.2513	17.8886	18.594	6	6	6	39.6	39.6	39.6	17.995	44.002	10	3	2	3	3	2	3	E9AQK4	E9AQK4
tr|E9AQQ6|E9AQQ6_LEIMU Uncharacterized protein OS=Leishmania mexicana (strain MHOM/GT/2001/U1103) OX=929439 GN=LMXM_16_0970 PE=4 SV=1	20.2659	20.2183	20.3561	19.5643	19.3762	19.9026	19.2673	19.3309	19.3933	19.9791	19.8417	20.1243	20.1287	20.0247	20.0255	20.6548	20.2771	20.7388	6	6	6	12.8	12.8	12.8	84.887	91.083	17	4	3	4	4	3	4	E9AQQ6	E9AQQ6
tr|E9AQT0|E9AQT0_LEIMU Uncharacterized protein OS=Leishmania mexicana (strain MHOM/GT/2001/U1103) OX=929439 GN=LMXM_16_1190 PE=4 SV=1	20.0855	19.9738	20.0493	19.0866	18.9012	19.3168	19.7454	19.7133	19.6571	20.4808	20.291	20.5869	20.2609	20.1824	20.1762	20.6224	20.5155	20.915	6	6	6	9.1	9.1	9.1	158.12	245.11	28	5	3	5	5	3	5	E9AQT0	E9AQT0
tr|E9AQT8|E9AQT8_LEIMU Uncharacterized protein OS=Leishmania mexicana (strain MHOM/GT/2001/U1103) OX=929439 GN=LMXM_16_1270 PE=4 SV=1	NaN	NaN	NaN	NaN	NaN	NaN	19.205	19.1072	19.1003	19.5274	19.3345	19.8339	16.974	17.1137	16.9386	16.6898	16.7336	17.2357	6	6	6	3.7	3.7	3.7	230.23	70.464	10	0	3	5	0	3	5	E9AQT8	E9AQT8
tr|E9AR44|E9AR44_LEIMU Uncharacterized protein OS=Leishmania mexicana (strain MHOM/GT/2001/U1103) OX=929439 GN=LMXM_17_0670 PE=4 SV=1	NaN	NaN	NaN	NaN	NaN	NaN	20.2029	20.1874	20.1743	19.9763	19.9385	20.2336	19.2169	19.2057	19.1959	19.1781	19.0812	19.3928	6	6	6	6.9	6.9	6.9	180.17	89.38	10	0	4	3	0	4	3	E9AR44	E9AR44
tr|E9ARC2|E9ARC2_LEIMU Uncharacterized protein OS=Leishmania mexicana (strain MHOM/GT/2001/U1103) OX=929439 GN=LMXM_17_0010 PE=4 SV=1	20.6989	20.6387	20.6668	19.7961	19.7727	20.0726	19.7269	19.678	19.6445	19.6422	19.3982	19.7927	18.5942	18.6301	18.4733	19.0566	18.7703	19.1662	6	6	6	7.2	7.2	7.2	87.627	148.37	17	4	4	3	4	4	3	E9ARC2	E9ARC2
tr|E9ARG7|E9ARG7_LEIMU Uncharacterized protein OS=Leishmania mexicana (strain MHOM/GT/2001/U1103) OX=929439 GN=LMXM_18_0300 PE=4 SV=1	17.7985	17.8441	17.6717	17.8157	17.773	18.0842	20.8228	20.8296	20.7828	21.264	21.1211	21.4798	19.2212	19.1851	19.0398	19.208	19.105	19.4246	6	6	6	12.1	12.1	12.1	40.337	48.336	11	1	6	2	1	6	2	E9ARG7	E9ARG7
tr|E9ARI8|E9ARI8_LEIMU Aconitate hydratase OS=Leishmania mexicana (strain MHOM/GT/2001/U1103) OX=929439 GN=LMXM_18_0510 PE=3 SV=1	20.2519	20.1933	20.2287	18.6044	18.5369	19.2211	NaN	NaN	NaN	NaN	NaN	NaN	16.5715	16.9879	16.8248	18.6454	18.4931	18.7254	6	6	6	7.8	7.8	7.8	97.47	81.139	8	6	0	1	6	0	1	E9ARI8	E9ARI8
tr|E9ARL4|E9ARL4_LEIMU Uncharacterized protein OS=Leishmania mexicana (strain MHOM/GT/2001/U1103) OX=929439 GN=LMXM_18_0770 PE=4 SV=1	17.7285	17.6075	17.5781	16.4956	16.2546	17.1241	19.2951	19.2309	19.2748	19.2989	19.1829	19.6133	18.8474	18.8545	18.7096	19.212	19.1461	19.5289	6	6	6	4.8	4.8	4.8	186.95	164.68	16	3	3	4	3	3	4	E9ARL4	E9ARL4
tr|E9ARP2|E9ARP2_LEIMU Uncharacterized protein OS=Leishmania mexicana (strain MHOM/GT/2001/U1103) OX=929439 GN=LMXM_18_1050 PE=4 SV=1	18.0607	18.0407	18.0769	16.7558	16.5666	17.1888	19.5721	19.5345	19.5835	19.7896	19.6995	20.0285	19.4597	19.4151	19.3743	19.64	19.4838	19.9197	6	6	6	9.1	9.1	9.1	158	116.96	21	1	5	5	1	5	5	E9ARP2	E9ARP2
tr|E9ARV4|E9ARV4_LEIMU Uncharacterized protein OS=Leishmania mexicana (strain MHOM/GT/2001/U1103) OX=929439 GN=LMXM_19_0020 PE=4 SV=1	17.171	17.0423	17.1938	16.7456	16.5654	16.8724	20.2491	20.1968	20.12	20.4326	20.2803	20.6281	20.2589	20.1864	20.0829	20.2185	20.0209	20.5161	6	6	6	18.7	18.7	18.7	40.599	65.345	14	1	4	5	1	4	5	E9ARV4	E9ARV4
tr|E9AS61|E9AS61_LEIMU Uncharacterized protein OS=Leishmania mexicana (strain MHOM/GT/2001/U1103) OX=929439 GN=LMXM_19_1100 PE=4 SV=1	NaN	NaN	NaN	NaN	NaN	NaN	20.5692	20.5565	20.4338	20.171	20.1607	20.4746	20.5621	20.5966	20.493	19.5681	19.513	20.0596	6	6	6	5.8	5.8	5.8	138.33	103.02	14	0	5	4	0	5	4	E9AS61	E9AS61
tr|E9ASC5|E9ASC5_LEIMU Stress-inducible protein STI1 homolog OS=Leishmania mexicana (strain MHOM/GT/2001/U1103) OX=929439 GN=LMXM_36_0070 PE=4 SV=1	22.3641	22.2492	22.2984	21.418	21.4116	21.7486	21.1722	21.0315	21.0354	21.7796	21.6428	21.9239	21.2132	21.0289	21.0721	23.1827	23.0224	23.3773	6	6	6	18.4	18.4	18.4	28.977	56.891	17	5	1	3	5	1	3	E9ASC5	E9ASC5
tr|E9ASJ5|E9ASJ5_LEIMU Uncharacterized protein OS=Leishmania mexicana (strain MHOM/GT/2001/U1103) OX=929439 GN=LMXM_36_0750 PE=4 SV=1	16.5847	16.243	16.5043	15.3077	15.0646	15.9418	20.8449	20.8062	20.8228	20.9206	20.8123	21.1282	20.2906	20.2654	20.2214	20.5703	20.3781	20.826	6	6	6	6.8	6.8	6.8	137.96	97.771	23	1	6	4	1	6	4	E9ASJ5	E9ASJ5
tr|E9ASQ6|E9ASQ6_LEIMU Transitional endoplasmic reticulum ATPase,putative OS=Leishmania mexicana (strain MHOM/GT/2001/U1103) OX=929439 GN=LMXM_36_1370 PE=4 SV=1	19.8892	19.7804	19.8522	18.8404	18.7507	19.1578	18.1816	18.0966	18.0718	18.4351	18.2453	18.7412	18.7158	18.6887	18.5092	19.79	19.6625	20.0065	6	6	6	14.6	14.6	14.6	86.887	96.448	18	3	3	3	3	3	3	E9ASQ6	E9ASQ6
tr|E9ASW2|E9ASW2_LEIMU Uncharacterized protein OS=Leishmania mexicana (strain MHOM/GT/2001/U1103) OX=929439 GN=LMXM_36_1900 PE=4 SV=1	19.0607	19.0228	19.064	18.2567	18.188	18.5734	19.4763	19.4707	19.4509	19.5339	19.2154	19.747	19.8228	19.8483	19.768	19.7368	19.6052	19.9024	6	6	6	6.3	6.3	6.3	179.89	114.37	24	3	4	4	3	4	4	E9ASW2	E9ASW2
tr|E9AT40|E9AT40_LEIMU Uncharacterized protein OS=Leishmania mexicana (strain MHOM/GT/2001/U1103) OX=929439 GN=LMXM_36_2630 PE=4 SV=1	NaN	NaN	NaN	NaN	NaN	NaN	20.1393	20.0572	20.0079	20.1203	20.1719	20.4464	NaN	NaN	NaN	NaN	NaN	NaN	6	6	6	3.8	3.8	3.8	365.28	233.57	9	0	5	1	0	5	1	E9AT40	E9AT40
tr|E9AT54|E9AT54_LEIMU Uncharacterized protein OS=Leishmania mexicana (strain MHOM/GT/2001/U1103) OX=929439 GN=LMXM_36_2770 PE=4 SV=1	18.8779	18.8525	18.8807	18.0563	18.0217	18.4991	20.1528	20.0815	20.0509	19.3228	19.1268	19.6364	18.6668	18.6046	18.4864	18.7397	18.5974	18.9731	6	6	6	10.7	10.7	10.7	83.294	69.157	19	3	5	4	3	5	4	E9AT54	E9AT54
tr|E9AU22|E9AU22_LEIMU Uncharacterized protein OS=Leishmania mexicana (strain MHOM/GT/2001/U1103) OX=929439 GN=LMXM_36_5870 PE=4 SV=1	18.5259	18.4723	18.3549	17.4702	17.025	17.8154	19.8318	19.6725	19.7075	19.9257	19.7568	20.1338	21.098	21.031	20.9937	21.7293	21.6203	21.8937	6	6	6	11.9	11.9	11.9	86.173	225.28	36	2	5	6	2	5	6	E9AU22	E9AU22
tr|E9AU32|E9AU32_LEIMU Uncharacterized protein OS=Leishmania mexicana (strain MHOM/GT/2001/U1103) OX=929439 GN=LMXM_36_5970 PE=4 SV=1	19.7886	19.763	19.7197	19.0274	19.0256	19.3359	18.5115	18.3504	18.3667	18.3387	18.3225	18.7947	19.5929	19.5531	19.6	19.3603	19.2004	19.6184	6	6	6	7.1	7.1	7.1	71.68	61.611	8	4	1	3	4	1	3	E9AU32	E9AU32
tr|E9AUQ1|E9AUQ1_LEIMU Putative phosphatidylinositol 3-kinase OS=Leishmania mexicana (strain MHOM/GT/2001/U1103) OX=929439 GN=LMXM_20_1120 PE=3 SV=1	NaN	NaN	NaN	NaN	NaN	NaN	20.0325	20.0136	20.0205	20.0989	19.9521	20.2682	18.0779	17.8568	17.7466	18.2536	18.1241	18.5851	6	6	6	2.8	2.8	2.8	357.88	68.768	9	0	5	2	0	5	2	E9AUQ1	E9AUQ1
tr|E9AV48|E9AV48_LEIMU Uncharacterized protein OS=Leishmania mexicana (strain MHOM/GT/2001/U1103) OX=929439 GN=LMXM_21_0800 PE=4 SV=1	21.0134	20.904	21.0002	19.9106	19.9644	20.2379	22.1993	22.0456	22.1704	22.1097	21.9969	22.3558	21.4981	21.5113	21.4005	21.8943	21.7746	22.1314	6	6	6	4.1	4.1	4.1	249.23	323.31	64	4	5	6	4	5	6	E9AV48	E9AV48
tr|E9AV95|E9AV95_LEIMU Uncharacterized protein OS=Leishmania mexicana (strain MHOM/GT/2001/U1103) OX=929439 GN=LMXM_21_1110 PE=4 SV=1	17.5894	17.4844	17.5595	16.8646	16.7356	17.1021	21.0245	20.9838	20.9621	21.0056	20.9365	21.2459	18.662	18.5017	18.3252	18.3436	18.1948	18.6256	6	6	6	4	4	4	201.84	103.33	9	1	6	1	1	6	1	E9AV95	E9AV95
tr|E9AVE4|E9AVE4_LEIMU Uncharacterized protein OS=Leishmania mexicana (strain MHOM/GT/2001/U1103) OX=929439 GN=LMXM_21_1561 PE=4 SV=1	17.805	17.6303	17.616	17.4747	17.331	17.6342	21.1306	21.1572	21.0663	21.0985	20.9791	21.4563	19.0931	19.0955	18.9228	19.066	18.938	19.4239	6	6	6	19.5	19.5	19.5	45.224	227.21	22	2	6	4	2	6	4	E9AVE4	E9AVE4
tr|E9AVS9|E9AVS9_LEIMU Uncharacterized protein OS=Leishmania mexicana (strain MHOM/GT/2001/U1103) OX=929439 GN=LMXM_22_0970 PE=4 SV=1	17.972	17.9786	17.8992	16.4528	16.4596	16.8234	19.6319	19.5375	19.5754	19.418	19.383	19.717	18.8826	18.923	18.7273	19.0537	18.876	19.2467	6	6	6	4.6	4.6	4.6	198.82	77.758	11	1	5	3	1	5	3	E9AVS9	E9AVS9
tr|E9AWB2|E9AWB2_LEIMU Uncharacterized protein OS=Leishmania mexicana (strain MHOM/GT/2001/U1103) OX=929439 GN=LMXM_23_1000 PE=4 SV=1	20.8048	20.7263	20.7579	19.573	19.5975	19.8721	15.5672	15.5063	15.634	15.8128	15.7954	16.1395	18.7778	18.8056	18.6983	19.8267	19.6889	19.9778	6	6	6	31.9	31.9	31.9	25.618	285.98	26	4	3	5	4	3	5	E9AWB2	E9AWB2
tr|E9AWQ4|E9AWQ4_LEIMU Kinesin-like protein OS=Leishmania mexicana (strain MHOM/GT/2001/U1103) OX=929439 GN=LMXM_24_0640 PE=3 SV=1	22.9098	22.8131	22.8007	21.4967	21.5116	21.8772	23.7602	23.8063	23.7293	23.6919	23.5101	24.037	22.3537	22.2801	22.1856	22.6779	22.4391	22.9618	6	6	6	12.3	12.3	12.3	63.125	170.5	56	5	6	5	5	6	5	E9AWQ4	E9AWQ4
tr|E9AWT9|E9AWT9_LEIMU Uncharacterized protein OS=Leishmania mexicana (strain MHOM/GT/2001/U1103) OX=929439 GN=LMXM_24_0980 PE=4 SV=1	19.9533	19.9042	19.9118	18.4295	18.27	18.6258	18.8121	18.855	18.8374	19.0678	18.8384	19.3347	NaN	NaN	NaN	NaN	NaN	NaN	6	6	6	4.8	4.8	4.8	166.71	44.123	8	2	5	1	2	5	1	E9AWT9	E9AWT9
tr|E9AXJ7|E9AXJ7_LEIMU ATP synthase subunit beta OS=Leishmania mexicana (strain MHOM/GT/2001/U1103) OX=929439 GN=LMXM_25_1180 PE=3 SV=1;tr|E9AXJ6|E9AXJ6_LEIMU ATP synthase subunit beta OS=Leishmania mexicana (strain MHOM/GT/2001/U1103) OX=929439 GN=LMXM_25	20.6904	20.6729	20.6689	18.9533	18.9576	19.3755	16.7633	16.5847	16.8932	17.0512	16.7157	17.2707	17.4752	17.3715	17.5061	18.9432	18.8259	19.1912	6	6	6	17	17	17	53.07	138.49	10	6	1	1	6	1	1	E9AXJ7;E9AXJ6	E9AXJ7;E9AXJ6
tr|E9AXK0|E9AXK0_LEIMU Uncharacterized protein OS=Leishmania mexicana (strain MHOM/GT/2001/U1103) OX=929439 GN=LMXM_25_1210 PE=4 SV=1	17.8093	17.8213	17.6729	17.363	17.1138	17.3832	21.1618	21.0071	21.0614	20.923	20.7819	21.178	20.8599	20.7931	20.7175	19.655	19.3779	19.9333	6	6	6	11.9	11.9	11.9	112.17	142.95	17	1	6	3	1	6	3	E9AXK0	E9AXK0
tr|E9AXP3|E9AXP3_LEIMU Uncharacterized protein OS=Leishmania mexicana (strain MHOM/GT/2001/U1103) OX=929439 GN=LMXM_25_1630 PE=4 SV=1	19.0509	18.9228	19.021	18.2657	18.2677	18.6473	20.2848	20.1851	20.3052	20.2943	20.1796	20.6188	20.4888	20.3673	20.4745	20.4466	20.265	20.6617	6	6	6	7.2	7.2	7.2	68.78	169.51	18	2	5	4	2	5	4	E9AXP3	E9AXP3
tr|E9AY52|E9AY52_LEIMU Uncharacterized protein OS=Leishmania mexicana (strain MHOM/GT/2001/U1103) OX=929439 GN=LMXM_26_0730 PE=4 SV=1	NaN	NaN	NaN	NaN	NaN	NaN	17.9689	17.6535	17.9883	18.1786	18.0832	18.3755	18.8694	18.5868	18.7375	19.0013	18.9619	19.281	6	6	6	6.4	6.4	6.4	212.94	121.49	8	1	3	3	1	3	3	E9AY52	E9AY52
tr|E9AY76|E9AY76_LEIMU Uncharacterized protein OS=Leishmania mexicana (strain MHOM/GT/2001/U1103) OX=929439 GN=LMXM_26_0980 PE=4 SV=1	18.4947	18.344	18.4282	17.2734	17.3104	17.6449	19.7431	19.6372	19.6095	19.6294	19.5309	20.0011	12.3856	12.1248	12.2524	12.0821	12.1765	12.4576	6	6	6	9	9	9	140.8	136.8	10	1	4	2	1	4	2	E9AY76	E9AY76
tr|E9AYC4|E9AYC4_LEIMU Uncharacterized protein OS=Leishmania mexicana (strain MHOM/GT/2001/U1103) OX=929439 GN=LMXM_26_1450 PE=4 SV=1	19.8512	19.7732	19.6641	19.0545	19.0041	19.3184	22.5475	22.7464	22.4357	22.4796	22.3182	22.6514	21.0087	20.9535	20.9049	20.9056	20.7404	21.1803	6	6	6	5.4	5.4	5.4	144.73	126.24	26	2	6	5	2	6	5	E9AYC4	E9AYC4
tr|E9AYL3|E9AYL3_LEIMU Uncharacterized protein OS=Leishmania mexicana (strain MHOM/GT/2001/U1103) OX=929439 GN=LMXM_26_2320 PE=4 SV=1	19.6433	19.4308	19.6161	18.3472	18.3716	18.7169	20.8556	20.8	20.7528	21.045	20.9328	21.283	21.6106	21.5791	21.4918	21.5233	21.4763	21.8109	6	6	6	11.2	11.2	11.2	78.991	131.71	38	4	5	3	4	5	3	E9AYL3	E9AYL3
tr|E9AYN0|E9AYN0_LEIMU Uncharacterized protein OS=Leishmania mexicana (strain MHOM/GT/2001/U1103) OX=929439 GN=LMXM_26_2490 PE=4 SV=1	19.3408	19.1948	19.2424	18.3842	18.5179	18.6785	18.8256	18.6889	18.6862	18.792	18.7419	19.0619	20.3047	20.2804	20.158	20.8157	20.6256	21.0481	6	6	6	5.8	5.8	5.8	163.53	95.788	18	1	2	5	1	2	5	E9AYN0	E9AYN0
tr|Q0PKV9|Q0PKV9_LEIME Putative mitogen-activated protein kinase 14 OS=Leishmania mexicana OX=5665 GN=MPK14 PE=4 SV=1;tr|E9AYR2|E9AYR2_LEIMU Uncharacterized protein OS=Leishmania mexicana (strain MHOM/GT/2001/U1103) OX=929439 GN=LMXM_27_0100 PE=4 SV=1	19.9891	19.9347	19.9577	19.3222	19.2853	19.6341	21.9733	21.9308	21.8533	22.1029	22.0032	22.3259	21.6308	21.6084	21.4811	21.6647	21.5314	21.9662	6	6	6	11.5	11.5	11.5	71.632	159.01	33	2	6	6	2	6	6	Q0PKV9;E9AYR2	Q0PKV9;E9AYR2
tr|E9AYV3|E9AYV3_LEIMU Putative radial spoke protein 3 OS=Leishmania mexicana (strain MHOM/GT/2001/U1103) OX=929439 GN=LMXM_27_0520 PE=4 SV=1	21.1847	21.1196	21.1061	20.4987	20.4557	20.8425	21.2848	21.1621	21.1827	21.3082	21.2045	21.6407	21.0654	21.0251	20.9326	20.8887	20.7477	21.1859	6	6	6	24	24	24	42.128	93.204	35	4	6	6	4	6	6	E9AYV3	E9AYV3
tr|E9AZ36|E9AZ36_LEIMU Uncharacterized protein OS=Leishmania mexicana (strain MHOM/GT/2001/U1103) OX=929439 GN=LMXM_27_1300 PE=4 SV=1	20.1083	20.1046	20.1388	19.1267	19.086	19.4958	19.2153	19.1568	19.1449	18.9306	18.9509	19.2099	18.7684	18.6529	18.6841	19.5568	19.1418	19.6835	6	6	6	15.1	15.1	15.1	60.007	63.187	16	6	2	3	6	2	3	E9AZ36	E9AZ36
tr|E9AZ66|E9AZ66_LEIMU Uncharacterized protein OS=Leishmania mexicana (strain MHOM/GT/2001/U1103) OX=929439 GN=LMXM_27_1630 PE=4 SV=1	17.957	17.8723	17.7592	16.3841	16.6502	16.9704	21.7275	21.631	21.6481	21.7563	21.603	21.949	21.6104	21.5984	21.5316	20.9472	20.7559	21.2282	6	6	6	8	8	8	92.651	148.99	23	1	6	4	1	6	4	E9AZ66	E9AZ66
tr|E9AZ73|E9AZ73_LEIMU Putative eukaryotic translation release factor OS=Leishmania mexicana (strain MHOM/GT/2001/U1103) OX=929439 GN=LMXM_27_1710 PE=4 SV=1	20.4922	20.3299	20.3904	19.87	19.7741	20.2185	18.1474	18.1888	18.2047	18.6845	18.6561	18.9762	19.8697	19.8442	19.7836	20.5228	20.3185	20.8185	6	6	6	10.2	10.2	10.2	50.752	93.661	18	5	1	4	5	1	4	E9AZ73	E9AZ73
tr|E9AZ84|E9AZ84_LEIMU Uncharacterized protein OS=Leishmania mexicana (strain MHOM/GT/2001/U1103) OX=929439 GN=LMXM_27_1820 PE=4 SV=1	NaN	NaN	NaN	NaN	NaN	NaN	18.8004	18.7772	18.7699	18.3986	18.2698	18.7663	18.8666	18.8905	18.7874	19.3943	19.2436	19.6679	6	6	6	5.3	5.3	5.3	244.91	188.94	13	0	3	5	0	3	5	E9AZ84	E9AZ84
tr|E9AZY7|E9AZY7_LEIMU Zinc finger protein kinase-like OS=Leishmania mexicana (strain MHOM/GT/2001/U1103) OX=929439 GN=LMXM_28_1670 PE=4 SV=1	20.5929	20.4947	20.5136	19.2183	19.2025	19.6125	21.3465	21.2295	21.1704	21.2124	21.1511	21.4011	20.776	20.6598	20.5682	20.459	20.3515	20.6729	6	6	6	6	6	6	143.02	75.843	17	3	5	3	3	5	3	E9AZY7	E9AZY7
tr|E9B0E9|E9B0E9_LEIMU Putative ubiquitin hydrolase OS=Leishmania mexicana (strain MHOM/GT/2001/U1103) OX=929439 GN=LMXM_29_0250 PE=4 SV=1	21.1429	21.0494	21.1048	20.1162	20.1069	20.5821	21.0659	21.0094	20.9949	20.8544	20.7503	21.0808	21.2937	21.2599	21.1894	21.2135	21.0284	21.5031	7	7	6	9.4	9.4	8.4	126.03	129.55	55	3	3	6	3	3	6	E9B0E9	E9B0E9
tr|E9B0J8|E9B0J8_LEIMU GrpE protein homolog OS=Leishmania mexicana (strain MHOM/GT/2001/U1103) OX=929439 GN=LMXM_29_0730 PE=3 SV=1	22.2232	22.0936	22.1272	19.5644	19.8875	20.2737	15.9223	16.0682	15.9063	17.1124	17.0707	17.3614	19.0882	19.0933	19.0941	20.4107	20.1799	20.599	6	6	6	27.4	27.4	27.4	23.867	323.31	18	6	1	4	6	1	4	E9B0J8	E9B0J8
tr|E9B1B6|E9B1B6_LEIMU Uncharacterized protein OS=Leishmania mexicana (strain MHOM/GT/2001/U1103) OX=929439 GN=LMXM_29_3410 PE=4 SV=1	20.4559	20.4246	20.3904	20.0571	19.9582	20.2979	18.5058	18.4424	18.3917	18.8288	18.6462	18.9483	19.7257	19.6663	19.6412	20.3931	20.2271	20.5864	6	6	6	7	7	7	66.602	73.014	13	2	2	2	2	2	2	E9B1B6	E9B1B6
tr|E9B207|E9B207_LEIMU Uncharacterized protein OS=Leishmania mexicana (strain MHOM/GT/2001/U1103) OX=929439 GN=LMXM_30_2080 PE=4 SV=1	18.5412	18.5152	18.5083	17.4002	17.4519	17.9735	20.7942	20.6895	20.7933	20.7861	20.7041	21.1258	20.7479	20.7495	20.7565	20.8408	20.7141	21.0854	6	6	6	12	12	12	87.109	183.48	53	2	4	6	2	4	6	E9B207	E9B207
tr|E9B297|E9B297_LEIMU Putative acetyl-CoA carboxylase OS=Leishmania mexicana (strain MHOM/GT/2001/U1103) OX=929439 GN=LMXM_30_2970 PE=4 SV=1	19.2844	19.2376	19.1746	17.3067	17.5283	17.7766	22.1086	22.1004	22.0544	21.9448	21.833	22.1069	20.5022	20.4334	20.2475	21.1203	20.895	21.2849	6	6	6	4.4	4.4	4.4	241.28	63.062	26	3	3	5	3	3	5	E9B297	E9B297
tr|E9B2C2|E9B2C2_LEIMU Uncharacterized protein OS=Leishmania mexicana (strain MHOM/GT/2001/U1103) OX=929439 GN=LMXM_31_0020 PE=4 SV=1	20.713	20.6411	20.5949	19.9984	19.8808	20.261	21.5261	21.4339	21.4172	20.8977	20.8584	21.1367	20.2279	20.1828	20.0375	20.0344	19.9243	20.3262	6	6	6	12.8	12.8	12.8	56.539	149.04	26	5	4	3	5	4	3	E9B2C2	E9B2C2
tr|E9B2K7|E9B2K7_LEIMU Uncharacterized protein OS=Leishmania mexicana (strain MHOM/GT/2001/U1103) OX=929439 GN=LMXM_31_0830 PE=4 SV=1	20.1039	19.9808	20.0096	18.4886	18.5206	18.9667	21.3065	21.1662	21.3127	21.531	21.3311	21.6446	21.9732	21.9251	21.8175	23.0672	22.8775	23.2883	6	6	6	16.6	16.6	16.6	51.156	165.5	39	3	1	6	3	1	6	E9B2K7	E9B2K7
tr|E9B2L9|E9B2L9_LEIMU Uncharacterized protein OS=Leishmania mexicana (strain MHOM/GT/2001/U1103) OX=929439 GN=LMXM_31_0950 PE=4 SV=1	21.2002	21.1532	21.1324	19.8665	19.8504	20.2545	20.417	20.4716	20.359	20.5409	20.4535	20.8851	21.0429	21.0583	20.8851	21.1774	21.003	21.5321	6	6	6	10.2	10.2	10.2	102.25	134.17	52	6	6	6	6	6	6	E9B2L9	E9B2L9
tr|E9B2N4|E9B2N4_LEIMU Uncharacterized protein OS=Leishmania mexicana (strain MHOM/GT/2001/U1103) OX=929439 GN=LMXM_31_1090 PE=4 SV=1	19.3392	19.2934	19.2262	18.4856	18.3902	18.7632	19.3858	19.2341	19.3104	19.5482	19.4276	19.769	20.1265	20.0747	20.0521	20.2473	20.1704	20.5034	6	6	6	6.1	6.1	6.1	178.71	323.31	29	2	5	6	2	5	6	E9B2N4	E9B2N4
tr|E9B2U5|E9B2U5_LEIMU Uncharacterized protein OS=Leishmania mexicana (strain MHOM/GT/2001/U1103) OX=929439 GN=LMXM_31_1690 PE=4 SV=1	20.5971	20.5559	20.5255	19.3023	19.2163	19.6336	21.4291	21.3598	21.3659	21.5513	21.4302	21.8628	20.4859	20.4412	20.3547	21.1395	20.8629	21.2775	6	6	6	18.8	18.8	18.8	61.655	155.05	34	3	5	3	3	5	3	E9B2U5	E9B2U5
tr|E9B2V2|E9B2V2_LEIMU Uncharacterized protein OS=Leishmania mexicana (strain MHOM/GT/2001/U1103) OX=929439 GN=LMXM_31_1760 PE=4 SV=1	21.1162	21.0244	21.1291	20.3347	20.2407	20.6265	23.1389	23.0997	23.017	23.0632	22.9314	23.2812	22.8621	22.774	22.6939	22.059	21.9352	22.334	6	6	6	24.9	24.9	24.9	54.117	239.6	58	4	6	4	4	6	4	E9B2V2	E9B2V2
tr|E9B3E7|E9B3E7_LEIMU Uncharacterized protein OS=Leishmania mexicana (strain MHOM/GT/2001/U1103) OX=929439 GN=LMXM_31_3690 PE=4 SV=1	15.9335	15.9312	16.0114	14.9678	15.0097	14.9348	19.541	19.4211	19.4502	19.7262	19.6334	19.9324	19.2943	19.2044	19.0524	19.9386	19.7859	20.1489	6	6	6	7.1	7.1	7.1	99.938	90.874	23	1	6	3	1	6	3	E9B3E7	E9B3E7
tr|E9B3T7|E9B3T7_LEIMU Uncharacterized protein OS=Leishmania mexicana (strain MHOM/GT/2001/U1103) OX=929439 GN=LMXM_32_1035 PE=4 SV=1	20.9732	20.8649	20.9401	19.6274	19.5602	19.9207	21.9631	21.8006	21.8046	21.9905	21.8231	22.1944	20.3717	20.2914	20.2734	20.6636	20.3959	20.8086	6	6	6	32.2	32.2	32.2	18.962	208.16	56	4	5	3	4	5	3	E9B3T7	E9B3T7
tr|Q0PKV8|Q0PKV8_LEIME Putative mitogen-activated protein kinase 15 OS=Leishmania mexicana OX=5665 GN=MPK15 PE=4 SV=1;tr|E9B445|E9B445_LEIMU Uncharacterized protein OS=Leishmania mexicana (strain MHOM/GT/2001/U1103) OX=929439 GN=LMXM_32_2070 PE=4 SV=1	19.5379	19.5143	19.5536	18.6459	18.7298	18.9361	19.347	19.3088	19.3028	19.4575	19.3824	19.7353	20.6459	20.5903	20.4325	20.8303	20.6127	21.0708	6	6	6	6.9	6.9	6.9	108.91	260.98	21	3	3	6	3	3	6	Q0PKV8;E9B445	Q0PKV8;E9B445
tr|E9B4L6|E9B4L6_LEIMU Putative calcium channel protein (Putative ion transporter) OS=Leishmania mexicana (strain MHOM/GT/2001/U1103) OX=929439 GN=LMXM_33_0480 PE=4 SV=1	20.3947	20.467	20.3903	19.4986	19.4231	19.839	21.3619	21.3607	21.3512	21.2996	21.2118	21.599	21.3528	21.4242	21.3251	21.322	21.1733	21.6682	6	6	6	5.5	5.5	5.5	290.28	278.46	63	5	6	6	5	6	6	E9B4L6	E9B4L6
tr|E9B4X0|E9B4X0_LEIMU Uncharacterized protein OS=Leishmania mexicana (strain MHOM/GT/2001/U1103) OX=929439 GN=LMXM_33_1450 PE=4 SV=1	NaN	NaN	NaN	NaN	NaN	NaN	18.2764	18.1343	18.1314	18.1288	18.0869	18.4684	19.4855	19.2269	19.3108	20.4775	20.2578	20.7038	6	6	6	19.3	19.3	19.3	58.359	68.905	11	0	2	5	0	2	5	E9B4X0	E9B4X0
tr|E9B545|E9B545_LEIMU Uncharacterized protein OS=Leishmania mexicana (strain MHOM/GT/2001/U1103) OX=929439 GN=LMXM_33_2540 PE=4 SV=1	21.5886	21.5047	21.4855	20.6348	20.5975	20.893	21.0814	20.9978	20.9754	21.1847	21.0565	21.4199	20.7408	20.695	20.629	20.6539	20.6032	20.9496	6	6	6	6	6	6	100.14	188.63	44	6	5	5	6	5	5	E9B545	E9B545
tr|E9B549|E9B549_LEIMU Uncharacterized protein OS=Leishmania mexicana (strain MHOM/GT/2001/U1103) OX=929439 GN=LMXM_33_2580 PE=4 SV=1	20.7089	20.6265	20.7529	19.8761	19.8481	20.0566	16.0138	15.8297	15.6847	16.0736	15.8635	16.433	19.2097	19.2384	18.907	19.3346	19.0239	19.4961	6	6	6	26.3	26.3	26.3	22.572	144.14	17	5	2	2	5	2	2	E9B549	E9B549
tr|E9B591|E9B591_LEIMU Uncharacterized protein OS=Leishmania mexicana (strain MHOM/GT/2001/U1103) OX=929439 GN=LMXM_33_3020 PE=4 SV=1	19.3969	19.4985	19.507	18.3075	18.1556	18.6345	20.4474	20.4841	20.4472	20.5088	20.4485	20.7882	19.9981	19.9759	19.8979	20.2129	20.0752	20.4971	6	6	6	13	13	13	99.131	214	30	3	6	4	3	6	4	E9B591	E9B591
tr|E9B5S5|E9B5S5_LEIMU Putative ATP-dependent DEAD-box RNA helicase OS=Leishmania mexicana (strain MHOM/GT/2001/U1103) OX=929439 GN=LMXM_34_0370 PE=3 SV=1	20.9114	20.8899	20.8492	19.9686	19.9372	20.3685	18.3352	18.3839	18.3337	18.7439	18.6624	18.9015	19.0614	18.9538	18.9691	19.9086	19.76	20.1302	6	6	6	18	18	18	46.365	63.391	18	5	2	4	5	2	4	E9B5S5	E9B5S5
tr|E9B5U8|E9B5U8_LEIMU Uncharacterized protein OS=Leishmania mexicana (strain MHOM/GT/2001/U1103) OX=929439 GN=LMXM_34_0680 PE=4 SV=1	18.2096	18.1655	18.2152	17.1464	17.2608	17.5603	19.2915	19.2498	19.2314	19.3284	19.2189	19.5765	19.2791	19.1751	19.1241	19.3392	19.1163	19.5608	6	6	6	7.1	7.1	7.1	156.06	158.1	16	2	4	4	2	4	4	E9B5U8	E9B5U8
tr|E9B6L0|E9B6L0_LEIMU Uncharacterized protein OS=Leishmania mexicana (strain MHOM/GT/2001/U1103) OX=929439 GN=LMXM_34_3310 PE=4 SV=1	21.9604	21.9421	21.9503	21.1573	21.1241	21.5017	21.3298	21.2195	21.2626	21.4186	21.3423	21.6595	21.8864	21.8469	21.7339	21.6609	21.5461	21.9384	6	6	6	30.4	30.4	30.4	32.828	140.64	49	5	3	3	5	3	3	E9B6L0	E9B6L0
tr|E9B6T4|E9B6T4_LEIMU Uncharacterized protein OS=Leishmania mexicana (strain MHOM/GT/2001/U1103) OX=929439 GN=LMXM_34_4050 PE=4 SV=1	NaN	NaN	NaN	NaN	NaN	NaN	20.1998	20.2319	20.2383	19.9714	19.8368	20.1544	18.0402	18.0005	17.9976	18.5347	18.348	18.6813	6	6	6	6.9	6.9	6.9	141.63	75.224	10	1	5	4	1	5	4	E9B6T4	E9B6T4
tr|E9B376|E9B376_LEIMU Nucleoside diphosphate kinase OS=Leishmania mexicana (strain MHOM/GT/2001/U1103) OX=929439 GN=LMXM_31_2950 PE=3 SV=1;tr|A0A1Y0DDB3|A0A1Y0DDB3_LEIAM Nucleoside diphosphate kinase OS=Leishmania amazonensis OX=5659 PE=1 SV=1	21.2901	21.2442	21.3023	19.5396	19.6165	20.1808	17.9209	17.9377	18.0353	18.8614	18.7023	19.447	19.5292	19.4126	19.314	21.723	21.5784	21.9429	5	5	5	41.1	41.1	41.1	16.674	65.922	30	4	2	2	4	2	2	E9B376;A0A1Y0DDB3	E9B376;A0A1Y0DDB3
tr|E8NHE2|E8NHE2_LEIMU Uncharacterized protein LmxM_11_1120_1 OS=Leishmania mexicana (strain MHOM/GT/2001/U1103) OX=929439 GN=LmxM_11_1120_1 PE=4 SV=1	19.5175	19.4568	19.4202	18.8372	18.7973	19.2096	19.6046	19.5	19.4854	19.527	19.3539	19.7698	19.4631	19.3861	19.3696	19.516	19.3906	19.6664	5	5	5	30.1	30.1	30.1	35.178	130.05	17	2	3	3	2	3	3	E8NHE2	E8NHE2
tr|E8NHJ9|E8NHJ9_LEIMU Uncharacterized protein LmxM_27_1380a_1 (Fragment) OS=Leishmania mexicana (strain MHOM/GT/2001/U1103) OX=929439 GN=LmxM_27_1380a_1 PE=4 SV=1;tr|E8NHJ8|E8NHJ8_LEIMU 60S acidic ribosomal protein P0 OS=Leishmania mexicana (strain MHOM/G	21.5043	21.3975	21.4577	18.8693	19.001	19.5404	18.8343	18.8006	18.7894	18.6566	18.6797	19.0114	18.6602	18.7082	18.5549	17.1753	17.3189	17.7719	5	5	5	40	40	40	21.012	47.66	95	5	1	1	5	1	1	E8NHJ9;E8NHJ8	E8NHJ9;E8NHJ8
tr|E8NHN7|E8NHN7_LEIMU WGS CADB00000000 data, contig 72 (Fragment) OS=Leishmania mexicana (strain MHOM/GT/2001/U1103) OX=929439 GN=LmxM_32_3070a_1 PE=4 SV=1	18.8178	18.8496	19.0817	17.7909	17.8804	18.226	22.7125	22.6543	22.6754	22.3421	22.3073	22.6721	23.0919	23.0472	23.0237	22.7142	22.5086	22.9926	14	14	5	46.7	46.7	24.5	96.46	323.31	106	4	12	12	1	4	4	E8NHN7	E8NHN7
tr|E9AJC9|E9AJC9_LEIMU 40S ribosomal protein S7 OS=Leishmania mexicana (strain MHOM/GT/2001/U1103) OX=929439 GN=LMXM_01_0410 PE=3 SV=1	20.48	20.3729	20.3894	18.6922	18.7763	19.0776	20.3131	20.2167	20.2682	19.9641	19.9123	20.33	19.9987	19.9366	19.971	19.6259	19.5996	19.9392	5	5	5	24	24	24	23.851	59.213	16	3	3	3	3	3	3	E9AJC9	E9AJC9
tr|E9AJE9|E9AJE9_LEIMU Uncharacterized protein OS=Leishmania mexicana (strain MHOM/GT/2001/U1103) OX=929439 GN=LMXM_01_0620 PE=4 SV=1	18.613	18.5554	18.6446	17.607	17.6043	17.9325	19.6807	20.0979	19.7074	20.269	20.0344	20.5185	19.0643	19.3409	19.476	19.9032	19.6797	20.0781	5	5	5	12.9	12.9	12.9	59.565	134.42	16	1	5	3	1	5	3	E9AJE9	E9AJE9
tr|E9AJJ4|E9AJJ4_LEIMU Uncharacterized protein OS=Leishmania mexicana (strain MHOM/GT/2001/U1103) OX=929439 GN=LMXM_02_0310 PE=4 SV=1	15.2737	15.5316	15.6698	14.6509	15.1405	15.3737	19.4159	19.2214	19.5143	19.6519	19.5895	19.9641	15.0329	15.1484	15.1433	15.5535	15.7982	16.0716	5	5	5	16	16	16	70.815	95.21	13	1	5	2	1	5	2	E9AJJ4	E9AJJ4
tr|E9AJL7|E9AJL7_LEIMU Uncharacterized protein OS=Leishmania mexicana (strain MHOM/GT/2001/U1103) OX=929439 GN=LMXM_02_0550 PE=4 SV=1	20.3631	20.2669	20.4055	19.5925	19.6359	19.923	21.423	21.2142	21.3087	21.8539	21.7505	21.9799	20.6839	20.4891	20.5235	20.6271	20.5147	20.8355	5	5	5	41.7	41.7	41.7	17.561	155.03	42	4	3	4	4	3	4	E9AJL7	E9AJL7
tr|E9AJS8|E9AJS8_LEIMU Conserved TLD domain protein OS=Leishmania mexicana (strain MHOM/GT/2001/U1103) OX=929439 GN=LMXM_03_0450 PE=4 SV=1	19.8352	19.7619	19.804	18.6315	18.6254	18.8195	18.9008	18.762	18.8388	19.1247	19.1632	19.4578	18.2307	18.1142	18.104	18.7177	18.5763	18.998	5	5	5	4.7	4.7	4.7	166.13	242.12	17	5	2	3	5	2	3	E9AJS8	E9AJS8
tr|E9AJY5|E9AJY5_LEIMU Putative cAMP-specific phosphodiesterase OS=Leishmania mexicana (strain MHOM/GT/2001/U1103) OX=929439 GN=LMXM_04_0030 PE=4 SV=1	19.1982	19.0927	19.1731	18.188	18.1268	18.5513	21.6099	21.5913	21.532	21.7201	21.6365	21.9503	20.7803	20.6344	20.5467	21.4866	21.2891	21.7053	5	5	5	9.3	9.3	9.3	72.632	99.724	27	3	4	4	3	4	4	E9AJY5	E9AJY5
tr|E9AKB4|E9AKB4_LEIMU Serine/threonine-protein phosphatase OS=Leishmania mexicana (strain MHOM/GT/2001/U1103) OX=929439 GN=LMXM_05_0100 PE=3 SV=1	22.2604	22.2174	22.1939	21.0941	21.2365	21.5722	21.7704	21.8346	21.7447	21.7126	21.6096	21.981	21.3957	21.4112	21.2376	21.6065	21.4461	21.9588	5	5	5	10.7	10.7	10.7	71.845	154.94	43	3	3	4	3	3	4	E9AKB4	E9AKB4
tr|E9AKH7|E9AKH7_LEIMU Putative CYC2-like cyclin OS=Leishmania mexicana (strain MHOM/GT/2001/U1103) OX=929439 GN=LMXM_05_0710 PE=4 SV=1	NaN	NaN	NaN	NaN	NaN	NaN	19.8939	19.8332	19.8221	19.7533	19.7008	20.0332	19.0252	18.9654	19.0152	19.8068	19.6084	20.0795	5	5	5	7.1	7.1	7.1	148.61	98.623	10	0	3	3	0	3	3	E9AKH7	E9AKH7
tr|E9AKN1|E9AKN1_LEIMU Uncharacterized protein OS=Leishmania mexicana (strain MHOM/GT/2001/U1103) OX=929439 GN=LMXM_06_0030 PE=4 SV=1;tr|Q6SJP6|Q6SJP6_LEIAM Antigenic WD protein OS=Leishmania amazonensis OX=5659 PE=2 SV=1	21.6816	21.5827	21.5925	18.8102	19.2006	19.4745	19.5674	19.6274	20.0015	19.7092	19.5245	19.8364	19.4385	19.5937	20.0478	21.054	20.8776	21.2183	5	5	5	11.6	11.6	11.6	74.882	97.856	11	4	2	2	4	2	2	E9AKN1;Q6SJP6	E9AKN1;Q6SJP6
tr|E9AKR1|E9AKR1_LEIMU Uncharacterized protein OS=Leishmania mexicana (strain MHOM/GT/2001/U1103) OX=929439 GN=LMXM_06_0330 PE=4 SV=1	19.0224	18.7964	19.0061	18.1682	17.9639	18.2614	20.5698	20.4561	20.5025	20.628	20.5212	20.8423	20.1327	20.0931	19.984	20.1799	20.0595	20.3832	5	5	5	4.1	4.1	4.1	129.17	70.614	14	2	4	4	2	4	4	E9AKR1	E9AKR1
tr|E9AKS3|E9AKS3_LEIMU Uncharacterized protein OS=Leishmania mexicana (strain MHOM/GT/2001/U1103) OX=929439 GN=LMXM_06_0440 PE=4 SV=1	16.6637	16.6075	16.693	16.0478	16.0556	16.4724	20.0258	19.9773	19.9752	19.6329	19.5478	19.9659	19.8619	19.8427	19.8119	19.3662	19.2061	19.6783	5	5	5	8.7	8.7	8.7	105.13	83.789	21	1	5	2	1	5	2	E9AKS3	E9AKS3
tr|E9AKS6|E9AKS6_LEIMU Uncharacterized protein OS=Leishmania mexicana (strain MHOM/GT/2001/U1103) OX=929439 GN=LMXM_06_0470 PE=4 SV=1	NaN	NaN	NaN	NaN	NaN	NaN	21.3472	21.1635	21.289	21.1431	21.0162	21.2449	20.9656	20.864	20.8905	20.7215	20.6903	20.9179	5	5	5	7.7	7.7	7.7	120.63	170.78	13	0	4	4	0	4	4	E9AKS6	E9AKS6
tr|E9AKT4|E9AKT4_LEIMU Uncharacterized protein OS=Leishmania mexicana (strain MHOM/GT/2001/U1103) OX=929439 GN=LMXM_06_0550 PE=4 SV=1	19.7794	19.7463	19.7261	18.4795	18.5427	18.9541	20.252	20.1934	20.111	20.3693	20.2022	20.6362	NaN	NaN	NaN	NaN	NaN	NaN	5	5	5	4.5	4.5	4.5	180.49	57.865	10	3	4	1	3	4	1	E9AKT4	E9AKT4
tr|E9AL77|E9AL77_LEIMU Uncharacterized protein OS=Leishmania mexicana (strain MHOM/GT/2001/U1103) OX=929439 GN=LMXM_07_0640 PE=4 SV=1	21.6767	21.5917	21.6108	21.1968	21.1125	21.3704	22.1439	22.0891	22.0846	22.459	22.3482	22.6287	22.4471	22.3634	22.3232	22.333	22.1772	22.4531	5	5	5	11	11	11	38.015	66.865	25	4	3	4	4	3	4	E9AL77	E9AL77
tr|E9ALQ3|E9ALQ3_LEIMU Uncharacterized protein OS=Leishmania mexicana (strain MHOM/GT/2001/U1103) OX=929439 GN=LMXM_08_29_1700 PE=4 SV=1	NaN	NaN	NaN	NaN	NaN	NaN	19.6967	19.7067	19.689	19.532	19.4705	19.7782	NaN	NaN	NaN	NaN	NaN	NaN	5	5	5	5.1	5.1	5.1	129.17	62.204	9	0	5	2	0	5	2	E9ALQ3	E9ALQ3
tr|E9ALS4|E9ALS4_LEIMU Uncharacterized protein OS=Leishmania mexicana (strain MHOM/GT/2001/U1103) OX=929439 GN=LMXM_08_29_1490 PE=4 SV=1	NaN	NaN	NaN	NaN	NaN	NaN	20.5744	20.6114	20.5052	21.1912	20.6561	21.3465	18.1917	18.1523	18.0141	20.4695	18.7557	19.1322	5	5	5	4.5	4.5	4.5	132.32	57.784	14	0	5	2	0	5	2	E9ALS4	E9ALS4
tr|E9ALU9|E9ALU9_LEIMU Uncharacterized protein OS=Leishmania mexicana (strain MHOM/GT/2001/U1103) OX=929439 GN=LMXM_08_29_1240 PE=4 SV=1	20.4502	20.3963	20.4143	18.6399	18.6618	19.0398	NaN	NaN	NaN	NaN	NaN	NaN	16.2496	16.1351	16.1403	16.8817	16.452	16.9512	5	5	5	10.1	10.1	10.1	79.692	169.94	6	4	1	1	4	1	1	E9ALU9	E9ALU9
tr|E9ALW5|E9ALW5_LEIMU Putative ribosomal protein L1a OS=Leishmania mexicana (strain MHOM/GT/2001/U1103) OX=929439 GN=LMXM_08_29_1070 PE=4 SV=1;tr|E9ALW4|E9ALW4_LEIMU Putative ribosomal protein L1a OS=Leishmania mexicana (strain MHOM/GT/2001/U1103) OX=9294	20.5397	20.4561	20.448	18.9542	19.0411	19.3682	17.7439	17.6578	17.7096	17.7429	17.5587	17.9798	16.6747	16.7399	16.4799	16.4263	16.0482	16.586	5	5	5	16.9	16.9	16.9	41.106	72.424	9	5	2	1	5	2	1	E9ALW5;E9ALW4	E9ALW5;E9ALW4
tr|E9AM13|E9AM13_LEIMU Phosphate transporter (Fragment) OS=Leishmania mexicana (strain MHOM/GT/2001/U1103) OX=929439 GN=LMXM_08_29_0650 PE=3 SV=1	18.0822	18.0887	18.0632	17.2128	17.1721	17.5032	17.8419	17.7462	17.6814	17.5505	17.1504	17.6385	18.4261	18.3506	18.3277	19.4814	19.2855	19.7349	5	5	5	10.6	10.6	10.6	50.514	94.81	10	2	3	3	2	3	3	E9AM13	E9AM13
tr|E9AM77|E9AM77_LEIMU Transcription factor-like protein OS=Leishmania mexicana (strain MHOM/GT/2001/U1103) OX=929439 GN=LMXM_08_29_0020 PE=4 SV=1	20.1947	20.1366	20.2132	18.9392	18.7849	19.2587	19.2594	19.1933	19.1867	19.4503	19.2595	19.7584	20.3218	20.2205	20.1587	20.4606	20.293	20.7928	5	5	5	6.3	6.3	6.3	114.94	130.24	24	4	3	4	4	3	4	E9AM77	E9AM77
tr|E9AM89|E9AM89_LEIMU Uncharacterized protein OS=Leishmania mexicana (strain MHOM/GT/2001/U1103) OX=929439 GN=LMXM_08_0110 PE=4 SV=1	19.6235	19.5623	19.5772	18.4139	18.4842	18.9606	18.8111	18.657	18.644	18.7413	18.6756	19.1294	19.8639	19.8715	19.8155	19.9486	19.8084	20.1938	5	5	5	15.9	15.9	15.9	68.954	101.58	17	2	4	5	2	4	5	E9AM89	E9AM89
tr|E9AMC2|E9AMC2_LEIMU Uncharacterized protein OS=Leishmania mexicana (strain MHOM/GT/2001/U1103) OX=929439 GN=LMXM_08_0430 PE=4 SV=1	20.2998	20.1811	20.3438	19.7739	19.8215	20.0921	20.9087	20.9168	20.8976	21.0485	20.9788	21.3049	19.701	19.6773	19.6759	19.5004	19.3585	19.7333	5	5	5	6.3	6.3	6.3	99.483	76.675	14	2	4	3	2	4	3	E9AMC2	E9AMC2
tr|E9AMD0|E9AMD0_LEIMU Putative ribose-phosphate pyrophosphokinase OS=Leishmania mexicana (strain MHOM/GT/2001/U1103) OX=929439 GN=LMXM_08_0510 PE=4 SV=1	20.7503	20.6353	20.7228	19.2979	19.3149	19.7209	21.0362	20.9014	21.0158	21.0573	20.8913	21.2589	21.0352	20.9869	20.9167	21.0534	20.9073	21.3526	5	5	5	7.6	7.6	7.6	93.356	286.18	39	4	5	5	4	5	5	E9AMD0	E9AMD0
tr|E9AMH0|E9AMH0_LEIMU Uncharacterized protein OS=Leishmania mexicana (strain MHOM/GT/2001/U1103) OX=929439 GN=LMXM_08_0960 PE=4 SV=1	21.0163	20.9683	20.9416	20.0654	20.0057	20.4391	21.0997	20.9251	21.0264	21.1428	21.0362	21.3643	20.687	20.6988	20.5972	20.7015	20.4272	20.9	5	5	5	17.3	17.3	17.3	62.853	226.08	34	2	5	3	2	5	3	E9AMH0	E9AMH0
tr|E9AML1|E9AML1_LEIMU Uncharacterized protein OS=Leishmania mexicana (strain MHOM/GT/2001/U1103) OX=929439 GN=LMXM_09_0100 PE=4 SV=1	20.2023	20.1205	20.2195	19.1988	19.1738	19.53	20.7839	20.8438	20.6775	21.0876	20.8855	21.3353	NaN	NaN	NaN	NaN	NaN	NaN	5	5	5	11.7	11.7	11.7	65.756	236.85	10	3	5	0	3	5	0	E9AML1	E9AML1
tr|E9AMM1|E9AMM1_LEIMU Uncharacterized protein OS=Leishmania mexicana (strain MHOM/GT/2001/U1103) OX=929439 GN=LMXM_09_0220 PE=4 SV=1	20.107	19.9546	19.9482	19.4356	19.4106	19.7006	20.4762	20.3234	20.25	20.5696	20.4582	20.8506	21.8967	21.8095	21.6882	22.0145	21.8634	22.2001	5	5	5	9.1	9.1	9.1	93.386	117.89	16	2	3	4	2	3	4	E9AMM1	E9AMM1
tr|E9AMQ5|E9AMQ5_LEIMU Uncharacterized protein OS=Leishmania mexicana (strain MHOM/GT/2001/U1103) OX=929439 GN=LMXM_09_0540 PE=4 SV=1	NaN	NaN	NaN	NaN	NaN	NaN	19.1903	19.1481	19.1909	19.4185	19.2707	19.672	18.9118	18.7882	18.7754	19.0832	19.0786	19.3654	5	5	5	6.4	6.4	6.4	117.68	96.334	9	0	4	3	0	4	3	E9AMQ5	E9AMQ5
tr|E9ATD2|E9ATD2_LEIMU Putative polyubiquitin (Fragment) OS=Leishmania mexicana (strain MHOM/GT/2001/U1103) OX=929439 GN=LMXM_36_3530 PE=4 SV=1;tr|E9B1Y9|E9B1Y9_LEIMU Ubiquitin-fusion protein OS=Leishmania mexicana (strain MHOM/GT/2001/U1103) OX=929439 GN=	21.8998	21.7818	21.9339	20.1539	20.1122	20.4479	19.8905	19.8454	19.777	19.9741	19.9073	20.313	20.917	20.8761	20.7767	21.7163	21.5373	22.0026	5	5	5	56.2	56.2	56.2	8.865	108.11	28	3	3	5	3	3	5	E9ATD2;E9B1Y9;E9AMU1	E9ATD2;E9B1Y9;E9AMU1
tr|V5RIA5|V5RIA5_LEIAM Calmodulin-like protein OS=Leishmania amazonensis OX=5659 GN=CALA2 PE=3 SV=1;tr|E9AMU3|E9AMU3_LEIMU Putative calmodulin OS=Leishmania mexicana (strain MHOM/GT/2001/U1103) OX=929439 GN=LMXM_09_0910 PE=3 SV=1	21.8884	21.7467	21.8048	20.1581	20.244	20.5739	20.1437	20.1215	20.1689	20.212	20.1807	20.4296	19.9083	19.8673	19.7906	20.1421	19.9692	20.3234	5	5	5	53	53	53	16.824	104.49	18	4	3	3	4	3	3	V5RIA5;E9AMU3	V5RIA5;E9AMU3
tr|E9AN04|E9AN04_LEIMU Uncharacterized protein OS=Leishmania mexicana (strain MHOM/GT/2001/U1103) OX=929439 GN=LMXM_09_1510 PE=4 SV=1	19.6347	19.3426	19.412	18.4895	18.4316	18.8656	20.1873	20.0712	20.1446	20.2326	20.1458	20.4515	19.8575	19.7423	19.7129	19.0195	19.0537	19.3632	5	5	5	2.1	2.1	2.1	174.24	166.79	14	2	4	2	2	4	2	E9AN04	E9AN04
tr|E9AN60|E9AN60_LEIMU Uncharacterized protein OS=Leishmania mexicana (strain MHOM/GT/2001/U1103) OX=929439 GN=LMXM_10_0500 PE=4 SV=1	20.8678	20.8025	20.8462	19.9329	19.8895	20.314	21.2265	21.1732	21.125	21.1585	21.0388	21.3836	21.0685	20.9873	20.9436	21.3929	21.2202	21.6717	5	5	5	1.2	1.2	1.2	707.2	172.25	40	4	5	4	4	5	4	E9AN60	E9AN60
tr|E9AN68|E9AN68_LEIMU Uncharacterized protein OS=Leishmania mexicana (strain MHOM/GT/2001/U1103) OX=929439 GN=LMXM_10_0580 PE=4 SV=1	19.1548	19.1646	19.1714	18.2642	18.3256	18.7144	20.659	20.6368	20.6105	20.5784	20.4364	20.8352	20.4481	20.4539	20.3861	20.1567	20.0053	20.4147	5	5	5	9.7	9.7	9.7	89.469	152.28	30	4	4	3	4	4	3	E9AN68	E9AN68
tr|E9ANB8|E9ANB8_LEIMU Uncharacterized protein OS=Leishmania mexicana (strain MHOM/GT/2001/U1103) OX=929439 GN=LMXM_10_1080 PE=4 SV=1	20.7147	20.6355	20.6559	19.8048	19.6624	20.0983	20.3158	20.2305	20.2232	20.6045	20.4591	20.8157	20.3895	20.3543	20.174	21.4223	21.2043	21.6097	5	5	5	12	12	12	88.651	100.19	21	2	3	4	2	3	4	E9ANB8	E9ANB8
tr|E9ANK5|E9ANK5_LEIMU Uncharacterized protein OS=Leishmania mexicana (strain MHOM/GT/2001/U1103) OX=929439 GN=LMXM_11_0600 PE=4 SV=1	19.5862	19.6349	19.5516	18.5166	18.5223	18.927	19.916	19.8218	19.8495	20.0136	19.9275	20.3522	19.6202	19.5634	19.5091	19.7712	19.6425	20.0654	5	5	5	10.4	10.4	10.4	63.215	62.238	20	5	3	4	5	3	4	E9ANK5	E9ANK5
tr|E9ANN1|E9ANN1_LEIMU Putative kinesin OS=Leishmania mexicana (strain MHOM/GT/2001/U1103) OX=929439 GN=LMXM_11_0870 PE=3 SV=1	19.3452	19.2349	19.4187	18.2978	18.2818	18.6969	20.576	20.4795	20.5108	20.602	20.5261	20.8519	20.1589	20.0717	20.0886	20.3261	20.1244	20.5565	5	5	5	5.2	5.2	5.2	148.8	149.96	23	3	5	3	3	5	3	E9ANN1	E9ANN1
tr|E9ANQ6|E9ANQ6_LEIMU Putative eukaryotic release factor 3 OS=Leishmania mexicana (strain MHOM/GT/2001/U1103) OX=929439 GN=LMXM_11_1170 PE=4 SV=1	18.5773	18.4989	18.5312	17.3636	17.3815	17.7144	17.2091	17.298	17.1396	17.2383	16.9286	17.377	NaN	NaN	NaN	NaN	NaN	NaN	5	5	5	11.2	11.2	11.2	84.727	39.065	5	3	2	0	3	2	0	E9ANQ6	E9ANQ6
tr|E9ANW6|E9ANW6_LEIMU Uncharacterized protein OS=Leishmania mexicana (strain MHOM/GT/2001/U1103) OX=929439 GN=LMXM_12_0390 PE=4 SV=1	20.9053	20.7592	20.8607	19.6474	19.6047	19.9589	19.9661	19.837	19.8153	20.133	20.0331	20.2943	19.6791	19.654	19.5737	20.2195	20.0734	20.463	5	5	5	8	8	8	42.296	61.681	17	3	4	2	3	4	2	E9ANW6	E9ANW6
tr|E9ANX9|E9ANX9_LEIMU Uncharacterized protein OS=Leishmania mexicana (strain MHOM/GT/2001/U1103) OX=929439 GN=LMXM_12_0510 PE=4 SV=1	19.8073	19.728	19.7743	19.197	19.1471	19.4269	19.5854	19.5463	19.461	19.3082	19.2776	19.6328	19.3578	19.3668	19.258	18.7494	18.6638	19.0505	5	5	5	7.4	7.4	7.4	108.87	96.374	15	3	5	2	3	5	2	E9ANX9	E9ANX9
tr|E9ANY5|E9ANY5_LEIMU Uncharacterized protein OS=Leishmania mexicana (strain MHOM/GT/2001/U1103) OX=929439 GN=LMXM_12_0570 PE=4 SV=1	17.8895	17.7616	17.7879	16.4478	16.566	17.707	19.1931	19.1227	19.2391	19.3534	19.2207	19.6438	19.9718	19.9307	19.8407	20.2289	20.0439	20.4929	5	5	5	4.9	4.9	4.9	199.59	45.349	18	2	4	4	2	4	4	E9ANY5	E9ANY5
tr|E9AP50|E9AP50_LEIMU Uncharacterized protein OS=Leishmania mexicana (strain MHOM/GT/2001/U1103) OX=929439 GN=LMXM_13_0160 PE=4 SV=1	20.2456	20.1098	20.1755	18.1397	18.2905	18.7805	19.74	19.5953	19.5843	20.2166	20.0011	20.3986	19.4692	19.427	19.2651	21.5538	21.3444	21.7754	5	5	5	12.5	12.5	12.5	56.365	140.91	11	3	1	2	3	1	2	E9AP50	E9AP50
tr|E9AP89|E9AP89_LEIMU Palmitoyltransferase OS=Leishmania mexicana (strain MHOM/GT/2001/U1103) OX=929439 GN=LMXM_13_0650 PE=3 SV=1	20.0668	19.931	20.037	18.6631	18.7689	19.1367	20.415	20.3582	20.3281	20.7002	20.5443	20.9954	20.481	20.3165	20.3813	20.903	20.6929	21.1248	5	5	5	16.8	16.8	16.8	66.014	194.2	41	3	5	5	3	5	5	E9AP89	E9AP89
tr|E9APD7|E9APD7_LEIMU Uncharacterized protein OS=Leishmania mexicana (strain MHOM/GT/2001/U1103) OX=929439 GN=LMXM_13_1130 PE=4 SV=1	16.7398	16.6729	16.6604	15.6834	15.4608	16.0846	18.672	18.7374	18.4657	19.1442	18.8891	19.4296	19.1697	19.1183	19.0282	19.7368	19.519	19.9833	5	5	5	17.1	17.1	17.1	65.375	105.02	14	2	3	4	2	3	4	E9APD7	E9APD7
tr|E9APH1|E9APH1_LEIMU Uncharacterized protein OS=Leishmania mexicana (strain MHOM/GT/2001/U1103) OX=929439 GN=LMXM_13_1470 PE=4 SV=1	19.0561	18.9735	19	18.2803	18.1475	18.5951	19.4941	19.504	19.5248	19.6359	19.514	19.8643	18.0051	18.0144	18.0732	17.8863	17.6277	18.4653	5	5	5	1.4	1.4	1.4	592.1	124.2	15	3	4	4	3	4	4	E9APH1	E9APH1
tr|E9APJ0|E9APJ0_LEIMU Putative chaperonin TCP20 OS=Leishmania mexicana (strain MHOM/GT/2001/U1103) OX=929439 GN=LMXM_13_1660 PE=3 SV=1	20.0182	19.9865	20.0063	18.9806	18.9276	19.3103	18.7199	18.8032	18.577	19.4196	19.2445	19.6259	18.604	18.5995	18.4666	19.5405	19.2172	19.8191	5	5	5	11.2	11.2	11.2	58.997	102.04	13	3	3	4	3	3	4	E9APJ0	E9APJ0
tr|E9APT0|E9APT0_LEIMU Putative calpain-like cysteine peptidase (Putative cysteine peptidase, clan ca, family c2) OS=Leishmania mexicana (strain MHOM/GT/2001/U1103) OX=929439 GN=LMXM_14_0850 PE=4 SV=1	23.1561	23.0738	23.1145	21.0464	21.1437	21.4677	20.3637	20.2428	20.2314	20.6559	20.4526	20.8266	20.7533	20.7178	20.5703	21.9649	21.7397	22.1173	5	5	5	42.6	42.6	42.6	12.949	170.2	27	5	2	3	5	2	3	E9APT0	E9APT0
tr|E9AQ01|E9AQ01_LEIMU Uncharacterized protein OS=Leishmania mexicana (strain MHOM/GT/2001/U1103) OX=929439 GN=LMXM_15_0040 PE=4 SV=1	19.6614	19.5167	19.579	18.5205	18.4471	18.8021	19.5067	19.3743	19.246	19.6151	19.6156	19.9165	19.798	19.7047	19.5665	20.15	20.0073	20.434	6	6	5	14.5	14.5	9.9	37.838	112.18	12	3	3	3	3	3	3	E9AQ01	E9AQ01
tr|E9AQM9|E9AQM9_LEIMU Uncharacterized protein OS=Leishmania mexicana (strain MHOM/GT/2001/U1103) OX=929439 GN=LMXM_16_0700 PE=4 SV=1	18.8601	18.7671	18.8273	17.8248	17.6254	18.0828	18.3403	18.5257	18.2234	18.1366	17.9668	18.5147	16.7631	16.6364	16.7016	16.7471	16.5757	16.8824	5	5	5	5.8	5.8	5.8	88.32	82.65	12	3	3	1	3	3	1	E9AQM9	E9AQM9
tr|E9AQN2|E9AQN2_LEIMU Putative ubiquitin hydrolase (Cysteine peptidase, clan ca, family c19,putative) OS=Leishmania mexicana (strain MHOM/GT/2001/U1103) OX=929439 GN=LMXM_16_0730 PE=3 SV=1	19.2675	19.1471	19.3086	17.6633	17.8467	18.24	18.3236	18.3098	18.1868	18.4175	18.2305	18.6095	18.7321	18.6132	18.6343	19.4331	19.2375	19.6704	5	5	5	5.1	5.1	5.1	200.23	262.34	17	4	2	3	4	2	3	E9AQN2	E9AQN2
tr|E9AQP9|E9AQP9_LEIMU Uncharacterized protein OS=Leishmania mexicana (strain MHOM/GT/2001/U1103) OX=929439 GN=LMXM_16_0900 PE=4 SV=1	16.687	16.4374	16.6233	15.2578	15.4329	15.8037	20.3241	20.332	20.27	20.7466	20.6476	21.0035	18.8688	18.9041	18.686	19.5194	19.3985	19.7301	5	5	5	4.4	4.4	4.4	183.8	94.327	15	2	4	2	2	4	2	E9AQP9	E9AQP9
tr|E9AQT5|E9AQT5_LEIMU Uncharacterized protein OS=Leishmania mexicana (strain MHOM/GT/2001/U1103) OX=929439 GN=LMXM_16_1240 PE=4 SV=1	18.8923	18.6282	18.9308	17.2009	17.1457	17.4771	19.6531	19.4611	19.6677	19.7452	19.6425	19.9085	19.6616	19.5653	19.5081	19.7799	19.6074	20.0047	5	5	5	3.9	3.9	3.9	227.15	154.73	15	2	4	4	2	4	4	E9AQT5	E9AQT5
tr|E9AR13|E9AR13_LEIMU Uncharacterized protein OS=Leishmania mexicana (strain MHOM/GT/2001/U1103) OX=929439 GN=LMXM_17_0440 PE=4 SV=1	18.103	17.8946	18.0109	17.0948	16.9497	17.2441	20.8076	20.8	20.7318	20.8876	20.7248	21.1297	19.2294	19.1595	19.0976	18.9322	18.8875	19.1934	5	5	5	3.5	3.5	3.5	205.49	123.39	13	1	5	2	1	5	2	E9AR13	E9AR13
tr|E9AR71|E9AR71_LEIMU Uncharacterized protein OS=Leishmania mexicana (strain MHOM/GT/2001/U1103) OX=929439 GN=LMXM_17_0990 PE=4 SV=1	17.0691	16.897	17.021	16.4591	16.378	16.7256	19.9627	19.8728	19.8599	19.7747	19.6917	20.0506	18.7624	18.7023	18.7573	19.1612	18.9951	19.4337	5	5	5	1.4	1.4	1.4	675.34	49.508	17	1	5	3	1	5	3	E9AR71	E9AR71
tr|E9ARH6|E9ARH6_LEIMU Uncharacterized protein OS=Leishmania mexicana (strain MHOM/GT/2001/U1103) OX=929439 GN=LMXM_18_0390 PE=4 SV=1	NaN	NaN	NaN	NaN	NaN	NaN	19.5565	19.4724	19.4632	19.6911	19.5132	19.9132	18.6422	18.5548	18.5348	18.6035	18.365	18.8135	5	5	5	5.3	5.3	5.3	180.5	55.629	11	1	5	1	1	5	1	E9ARH6	E9ARH6
tr|E9ARN4|E9ARN4_LEIMU Uncharacterized protein OS=Leishmania mexicana (strain MHOM/GT/2001/U1103) OX=929439 GN=LMXM_18_0970 PE=4 SV=1	NaN	NaN	NaN	NaN	NaN	NaN	20.14	20.0402	20.0617	19.8839	19.7496	20.1162	18.8224	18.7519	18.7577	18.663	18.5519	19.0376	5	5	5	3.1	3.1	3.1	220.66	96.357	10	0	5	2	0	5	2	E9ARN4	E9ARN4
tr|E9ARS2|E9ARS2_LEIMU Putative pyruvate dehydrogenase E1 component alpha subunit OS=Leishmania mexicana (strain MHOM/GT/2001/U1103) OX=929439 GN=LMXM_18_1380 PE=4 SV=1	19.9086	19.9085	19.8514	18.051	17.9749	18.3452	NaN	NaN	NaN	NaN	NaN	NaN	19.8671	19.8211	19.7524	19.8853	19.6709	20.0812	5	5	5	16.7	16.7	16.7	42.727	50.863	14	4	0	1	4	0	1	E9ARS2	E9ARS2
tr|E9ART5|E9ART5_LEIMU Putative P-type H+-ATPase OS=Leishmania mexicana (strain MHOM/GT/2001/U1103) OX=929439 GN=LMXM_18_1510 PE=4 SV=1	22.5271	22.4735	22.5263	22.1238	22.0509	22.3349	23.1954	23.1327	23.1565	23.3884	23.253	23.6007	24.5132	24.4885	24.4791	23.2242	23.1681	23.5545	8	5	5	16.1	7.5	7.5	59.16	215.71	95	3	5	5	3	5	5	E9ART5	E9ART5
tr|E9ARX8|E9ARX8_LEIMU Uncharacterized protein OS=Leishmania mexicana (strain MHOM/GT/2001/U1103) OX=929439 GN=LMXM_19_0270 PE=4 SV=1	17.8821	17.7225	17.7932	16.9051	16.7485	16.9378	18.6145	18.5692	18.5331	18.7112	18.5871	18.9561	17.6726	17.7822	17.5967	18.2746	18.1543	18.5199	5	5	5	11.2	11.2	11.2	100.28	46.271	7	1	2	2	1	2	2	E9ARX8	E9ARX8
tr|E9ARZ7|E9ARZ7_LEIMU Uncharacterized protein OS=Leishmania mexicana (strain MHOM/GT/2001/U1103) OX=929439 GN=LMXM_19_0450 PE=4 SV=1	19.6449	19.5686	20.0876	18.1063	18.0993	18.5821	19.957	19.8887	19.8829	19.8578	19.8744	20.2215	20.4482	20.3194	20.3238	20.1392	20.0368	20.422	5	5	5	7.3	7.3	7.3	101.16	79.73	22	2	5	4	2	5	4	E9ARZ7	E9ARZ7
tr|E9AS04|E9AS04_LEIMU Uncharacterized protein OS=Leishmania mexicana (strain MHOM/GT/2001/U1103) OX=929439 GN=LMXM_19_0520 PE=4 SV=1	17.8271	17.7907	17.5544	17.0831	17.2182	17.4089	22.0023	21.9757	21.9039	22.1299	21.9536	22.2782	23.6853	23.6105	23.4975	21.9617	21.9826	22.5099	5	5	5	13.7	13.7	13.7	65.242	177.32	23	1	5	3	1	5	3	E9AS04	E9AS04
tr|E9AS28|E9AS28_LEIMU Putative transporter OS=Leishmania mexicana (strain MHOM/GT/2001/U1103) OX=929439 GN=LMXM_19_0760 PE=4 SV=1	21.1249	21.0495	21.0706	19.8396	19.8381	20.1733	20.123	19.9523	19.9834	20.4699	20.3292	20.6911	20.3597	20.3361	20.1648	20.2111	20.0989	20.4694	5	5	5	15	15	15	53.596	251.4	25	5	4	4	5	4	4	E9AS28	E9AS28
tr|E9AS87|E9AS87_LEIMU Phosphatidic acid phosphatase protein-like protein OS=Leishmania mexicana (strain MHOM/GT/2001/U1103) OX=929439 GN=LMXM_19_1350 PE=4 SV=1;tr|E9AS88|E9AS88_LEIMU Phosphatidic acid phosphatase protein-like protein OS=Leishmania mexican	20.1952	20.121	20.1853	19.0529	19.0298	19.4305	15.8207	15.7708	15.8484	16.6177	16.4298	16.6914	20.0393	19.9482	19.9086	20.5023	20.3007	20.7498	5	5	5	20.8	20.8	20.8	44.335	158.88	17	3	1	5	3	1	5	E9AS87;E9AS88	E9AS87;E9AS88
tr|E9ASL3|E9ASL3_LEIMU Putative 40S ribosomal protein S18 OS=Leishmania mexicana (strain MHOM/GT/2001/U1103) OX=929439 GN=LMXM_36_0930 PE=3 SV=1	20.4176	20.3987	20.4132	20.7876	19.5039	19.7795	18.5424	18.4887	18.2726	20.123	18.3443	18.8877	18.663	18.73	18.504	19.7527	18.6337	19.1926	5	5	5	28.1	28.1	28.1	17.368	81.499	14	4	2	2	4	2	2	E9ASL3	E9ASL3
tr|E9ASR3|E9ASR3_LEIMU Putative translation elongation factor 1-beta OS=Leishmania mexicana (strain MHOM/GT/2001/U1103) OX=929439 GN=LMXM_36_1430 PE=3 SV=1	22.1536	22.0568	22.1149	20.5161	20.4821	21.0225	20.8471	20.7747	20.7833	20.9804	20.9324	21.2233	21.2387	21.1751	21.0886	22.3935	22.1973	22.5975	6	6	5	40.4	40.4	36.1	22.954	310.19	64	6	4	6	5	4	5	E9ASR3	E9ASR3
tr|E9ASY1|E9ASY1_LEIMU Serine/threonine-protein phosphatase OS=Leishmania mexicana (strain MHOM/GT/2001/U1103) OX=929439 GN=LMXM_36_2050 PE=3 SV=1	19.9523	19.8486	19.8657	18.3585	18.3756	18.7033	19.8971	19.8148	19.8112	20.2354	20.1515	20.4753	20.2259	20.123	20.0235	20.9144	20.7462	21.1728	5	5	5	7.8	7.8	7.8	97.553	140.13	24	3	3	4	3	3	4	E9ASY1	E9ASY1
tr|E9AT32|E9AT32_LEIMU Uncharacterized protein OS=Leishmania mexicana (strain MHOM/GT/2001/U1103) OX=929439 GN=LMXM_36_2550 PE=4 SV=1	19.9439	19.8234	19.8583	19.0754	19.0057	19.7333	21.6316	21.5444	21.4934	21.8715	21.742	22.1319	20.1433	20.1062	19.9952	20.6461	20.4008	20.9045	5	5	5	16.1	16.1	16.1	42.226	92.92	21	4	4	4	4	4	4	E9AT32	E9AT32
tr|E9AT35|E9AT35_LEIMU Related to multifunctional cyclin-dependent kinase pho85-like protein OS=Leishmania mexicana (strain MHOM/GT/2001/U1103) OX=929439 GN=LMXM_36_2580 PE=4 SV=1	19.8247	19.7454	19.7095	18.6719	18.6726	19.0585	21.9963	21.8453	21.9007	22.1828	22.0434	22.3495	21.562	21.4946	21.3551	22.2561	22.1346	22.5	5	5	5	6.4	6.4	6.4	107.83	67.441	32	1	3	4	1	3	4	E9AT35	E9AT35
tr|E9ATH9|E9ATH9_LEIMU Uncharacterized protein OS=Leishmania mexicana (strain MHOM/GT/2001/U1103) OX=929439 GN=LMXM_36_3970 PE=4 SV=1	NaN	NaN	NaN	NaN	NaN	NaN	20.3018	20.2032	20.1982	20.1836	20.06	20.4395	19.9213	19.8372	19.8177	20.5508	20.3406	20.7483	5	5	5	3.8	3.8	3.8	144.3	108.65	12	1	3	5	1	3	5	E9ATH9	E9ATH9
tr|E9ATS5|E9ATS5_LEIMU Uncharacterized protein OS=Leishmania mexicana (strain MHOM/GT/2001/U1103) OX=929439 GN=LMXM_36_4910 PE=4 SV=1	19.9638	19.9525	19.9902	19.2077	19.192	19.406	18.8738	18.7984	18.7082	19.3135	19.1875	19.5391	20.1561	20.1062	19.9822	20.8979	20.6894	21.1007	5	5	5	15.6	15.6	15.6	43.007	69.958	18	3	3	4	3	3	4	E9ATS5	E9ATS5
tr|E9ATW8|E9ATW8_LEIMU Uncharacterized protein OS=Leishmania mexicana (strain MHOM/GT/2001/U1103) OX=929439 GN=LMXM_36_5340 PE=4 SV=1	16.9506	16.9031	16.9312	16.3266	16.2181	16.5506	19.9026	19.7875	19.7616	20.6795	20.503	20.8026	19.4534	19.3918	19.2798	20.0989	19.9263	20.3426	5	5	5	8.1	8.1	8.1	97.878	90.011	14	1	4	3	1	4	3	E9ATW8	E9ATW8
tr|E9AU36|E9AU36_LEIMU Uncharacterized protein OS=Leishmania mexicana (strain MHOM/GT/2001/U1103) OX=929439 GN=LMXM_36_6010 PE=4 SV=1	NaN	NaN	NaN	NaN	NaN	NaN	19.4607	19.7327	19.3294	19.2884	19.1106	19.5984	16.5327	18.2874	16.3422	16.9435	16.6161	17.0351	5	5	5	12.8	12.8	12.8	73.032	87.14	8	0	4	2	0	4	2	E9AU36	E9AU36
tr|E9AU57|E9AU57_LEIMU Putative flagellum transition zone component OS=Leishmania mexicana (strain MHOM/GT/2001/U1103) OX=929439 GN=LMXM_36_6220 PE=4 SV=1	NaN	NaN	NaN	NaN	NaN	NaN	19.956	19.9706	19.9992	20.2906	20.0971	20.5847	19.0998	19.1356	19.0381	19.1643	19.0775	19.4039	5	5	5	5.2	5.2	5.2	156.29	71.399	11	1	5	2	1	5	2	E9AU57	E9AU57
tr|E9AUD1|E9AUD1_LEIMU Protein disulfide-isomerase OS=Leishmania mexicana (strain MHOM/GT/2001/U1103) OX=929439 GN=LMXM_36_6940 PE=3 SV=1;tr|A7YBW7|A7YBW7_LEIAM Protein disulfide-isomerase OS=Leishmania amazonensis OX=5659 GN=pdi-52 PE=2 SV=1	21.3522	21.282	21.301	18.9607	19.0722	19.4467	18.2485	18.1941	18.2984	18.7777	18.5206	18.8718	19.5665	19.4497	19.3443	21.0546	20.8257	21.2679	5	5	5	15.2	15.2	15.2	52.188	119.31	13	3	1	4	3	1	4	E9AUD1;A7YBW7	E9AUD1;A7YBW7
tr|E9AUD3|E9AUD3_LEIMU Uncharacterized protein OS=Leishmania mexicana (strain MHOM/GT/2001/U1103) OX=929439 GN=LMXM_36_6960 PE=4 SV=1	20.957	20.8479	20.8993	19.2424	19.2937	19.7935	17.0318	17.2029	17.0763	17.3636	16.9092	17.5124	19.3846	19.3277	19.3286	18.6341	18.3546	18.8804	5	5	5	12.8	12.8	12.8	42.783	108.78	11	4	2	2	4	2	2	E9AUD3	E9AUD3
tr|E9AUF4|E9AUF4_LEIMU Uncharacterized protein OS=Leishmania mexicana (strain MHOM/GT/2001/U1103) OX=929439 GN=LMXM_20_0140 PE=4 SV=1	NaN	NaN	NaN	NaN	NaN	NaN	19.7671	19.765	19.7698	19.7185	19.6846	20.0645	20.1316	20.0846	20.0181	20.1635	20.0774	20.436	5	5	5	8.1	8.1	8.1	128.59	224.25	18	0	4	5	0	4	5	E9AUF4	E9AUF4
tr|Q4VT68|Q4VT68_LEIME Phosphotransferase (Fragment) OS=Leishmania mexicana OX=5665 GN=HK PE=3 SV=1;tr|E9AUZ2|E9AUZ2_LEIMU Phosphotransferase OS=Leishmania mexicana (strain MHOM/GT/2001/U1103) OX=929439 GN=LMXM_21_0250 PE=3 SV=1;tr|E9AUZ1|E9AUZ1_LEIMU Phos	19.5351	19.517	19.43	17.6876	17.5246	18.1897	NaN	NaN	NaN	NaN	NaN	NaN	16.9694	16.9564	16.9617	17.2653	17.2372	17.8041	5	5	5	14	14	14	49.351	69.555	6	3	0	2	3	0	2	Q4VT68;E9AUZ2;E9AUZ1	Q4VT68;E9AUZ2;E9AUZ1
tr|E9AV20|E9AV20_LEIMU Uncharacterized protein OS=Leishmania mexicana (strain MHOM/GT/2001/U1103) OX=929439 GN=LMXM_21_0530 PE=4 SV=1	19.3763	19.3226	19.3456	18.556	18.5696	18.8866	19.189	19.1067	19.138	19.4002	19.1386	19.627	17.3276	17.4805	17.0899	17.6521	17.375	17.7689	5	5	5	8.1	8.1	8.1	121.23	188.45	20	4	4	3	4	4	3	E9AV20	E9AV20
tr|E9AV80|E9AV80_LEIMU Uncharacterized protein OS=Leishmania mexicana (strain MHOM/GT/2001/U1103) OX=929439 GN=LMXM_21_0960 PE=4 SV=1	17.3239	17.328	17.4259	16.1042	16.2173	17.0783	19.6934	19.5372	19.5886	19.7892	19.6486	20.008	17.6057	17.6918	17.6498	17.6997	17.5982	18.3978	5	5	5	4.5	4.5	4.5	150.01	83.899	12	1	5	1	1	5	1	E9AV80	E9AV80
tr|E9AVA8|E9AVA8_LEIMU Uncharacterized protein OS=Leishmania mexicana (strain MHOM/GT/2001/U1103) OX=929439 GN=LMXM_21_1240 PE=4 SV=1	21.2923	21.1062	21.2336	20.2104	20.3356	20.5645	20.1802	20.0063	20.1076	20.3035	20.2453	20.5038	20.7042	20.6439	20.5118	20.9492	20.8417	21.1674	5	5	5	5.1	5.1	5.1	139.05	231.48	24	3	3	3	3	3	3	E9AVA8	E9AVA8
tr|E9AWD4|E9AWD4_LEIMU Putative coronin OS=Leishmania mexicana (strain MHOM/GT/2001/U1103) OX=929439 GN=LMXM_23_1165 PE=4 SV=1	20.4074	20.2937	20.36	19.3084	19.2426	19.6997	20.5414	20.5011	20.4694	20.7094	20.6094	21.2242	20.3699	20.5099	20.3022	20.7299	20.584	21.1508	5	5	5	12.9	12.9	12.9	56.585	231.14	29	4	5	4	4	5	4	E9AWD4	E9AWD4
tr|E9AWH7|E9AWH7_LEIMU Uncharacterized protein OS=Leishmania mexicana (strain MHOM/GT/2001/U1103) OX=929439 GN=LMXM_23_1450 PE=4 SV=1	19.9834	19.7755	19.8185	18.6918	18.5779	19.0059	19.4209	19.347	19.3037	19.559	19.381	19.7265	18.9742	18.8574	18.8207	19.4688	19.2008	19.7161	5	5	5	9.4	9.4	9.4	59.002	40.225	10	4	3	3	4	3	3	E9AWH7	E9AWH7
tr|E9AWV3|E9AWV3_LEIMU Uncharacterized protein OS=Leishmania mexicana (strain MHOM/GT/2001/U1103) OX=929439 GN=LMXM_24_1120 PE=4 SV=1	NaN	NaN	NaN	NaN	NaN	NaN	19.352	19.3428	19.2928	19.2499	19.1317	19.5067	17.1329	16.942	17.0624	17.2932	17.1981	17.6928	5	5	5	5.6	5.6	5.6	97.04	55.605	9	0	5	1	0	5	1	E9AWV3	E9AWV3
tr|E9AXA0|E9AXA0_LEIMU Uncharacterized protein OS=Leishmania mexicana (strain MHOM/GT/2001/U1103) OX=929439 GN=LMXM_25_0240 PE=4 SV=1	19.8138	19.6601	19.7441	18.5475	18.4212	18.8099	20.921	20.8961	20.8308	21.0039	20.9084	21.2291	21.0159	21.0332	20.9492	21.0524	20.8474	21.2597	5	5	5	29.6	29.6	29.6	20.032	323.31	32	1	5	5	1	5	5	E9AXA0	E9AXA0
tr|E9AXD1|E9AXD1_LEIMU Uncharacterized protein OS=Leishmania mexicana (strain MHOM/GT/2001/U1103) OX=929439 GN=LMXM_25_0540 PE=4 SV=1	20.109	20.0771	20.0794	18.5572	18.665	19.05	19.3892	19.4895	19.3073	19.1905	19.0315	19.5255	19.5423	19.4871	19.3318	21.1296	20.9857	21.394	5	5	5	24.1	24.1	24.1	32.428	55.527	11	2	2	3	2	2	3	E9AXD1	E9AXD1
tr|E9AXH6|E9AXH6_LEIMU Putative dynein heavy chain OS=Leishmania mexicana (strain MHOM/GT/2001/U1103) OX=929439 GN=LMXM_25_0980 PE=4 SV=1	20.1065	20.0539	20.0912	18.5208	18.5295	18.8839	17.9091	17.678	17.8214	17.9473	17.618	17.9412	17.7618	17.6814	17.7089	18.0527	17.9577	18.4242	5	5	5	1.8	1.8	1.8	536.54	105.04	15	4	1	2	4	1	2	E9AXH6	E9AXH6
tr|E9AXM7|E9AXM7_LEIMU Uncharacterized protein OS=Leishmania mexicana (strain MHOM/GT/2001/U1103) OX=929439 GN=LMXM_25_1460 PE=4 SV=1	20.0431	20.0085	20.0004	19.0984	18.9758	19.4778	18.165	18.1182	18.1764	18.2785	18.202	18.4685	17.684	17.4962	17.4497	18.1692	17.9142	18.5562	5	5	5	7.4	7.4	7.4	88.557	128.34	10	4	2	2	4	2	2	E9AXM7	E9AXM7
tr|E9AXN2|E9AXN2_LEIMU Uncharacterized protein OS=Leishmania mexicana (strain MHOM/GT/2001/U1103) OX=929439 GN=LMXM_25_1520 PE=4 SV=1	18.2392	18.2364	18.1844	16.8571	17.0347	17.3095	19.3811	19.4227	19.3657	19.5531	19.4761	19.8317	19.2061	19.2452	19.3018	20.0179	19.8462	20.2174	5	5	5	11.8	11.8	11.8	100.85	95.107	23	2	4	4	2	4	4	E9AXN2	E9AXN2
tr|E9AXN8|E9AXN8_LEIMU Putative casein kinase I OS=Leishmania mexicana (strain MHOM/GT/2001/U1103) OX=929439 GN=LMXM_25_1580 PE=4 SV=1	19.3975	19.3258	19.4038	18.1035	18.1714	18.5368	21.2377	21.1828	21.186	21.1351	20.9851	21.4084	21.1747	21.1845	21.0991	20.9456	20.8497	21.252	5	5	5	15.5	15.5	15.5	59.257	127.93	22	2	4	4	2	4	4	E9AXN8	E9AXN8
tr|E9AXT4|E9AXT4_LEIMU Uncharacterized protein OS=Leishmania mexicana (strain MHOM/GT/2001/U1103) OX=929439 GN=LMXM_25_2020 PE=4 SV=1	21.7854	21.6956	21.7414	20.967	20.9475	21.2282	NaN	NaN	NaN	NaN	NaN	NaN	NaN	NaN	NaN	NaN	NaN	NaN	5	5	5	25.6	25.6	25.6	33.087	117.8	14	5	0	0	5	0	0	E9AXT4	E9AXT4
tr|E9AYA3|E9AYA3_LEIMU Heat shock protein 70-related protein OS=Leishmania mexicana (strain MHOM/GT/2001/U1103) OX=929439 GN=LMXM_26_1240 PE=3 SV=1	20.9967	20.8218	20.9721	19.5519	19.5061	19.9066	18.6223	18.7486	18.6924	18.9222	18.7227	19.0286	17.59	17.5596	17.2395	19.2694	19.0609	19.5037	5	5	5	11.2	11.2	11.2	70.599	84.425	9	4	2	1	4	2	1	E9AYA3;Q25329	E9AYA3
tr|E9AYC1|E9AYC1_LEIMU Uncharacterized protein OS=Leishmania mexicana (strain MHOM/GT/2001/U1103) OX=929439 GN=LMXM_26_1420 PE=4 SV=1	19.8191	19.7402	19.7426	18.5182	18.5597	18.9735	18.1861	18.1652	18.0461	18.3335	18.1088	18.4505	19.9094	19.8211	19.7976	20.17	20.0372	20.4349	5	5	5	3.2	3.2	3.2	255.93	68.463	15	1	1	4	1	1	4	E9AYC1	E9AYC1
tr|E9AYG2|E9AYG2_LEIMU Uncharacterized protein OS=Leishmania mexicana (strain MHOM/GT/2001/U1103) OX=929439 GN=LMXM_26_1820 PE=4 SV=1	NaN	NaN	NaN	NaN	NaN	NaN	17.0764	17.061	17.0267	17.7177	17.4576	17.7401	19.2813	19.2731	19.1425	19.8163	19.6402	20.0747	5	5	5	4.6	4.6	4.6	237.3	68.093	7	0	2	5	0	2	5	E9AYG2	E9AYG2
tr|E9AYK0|E9AYK0_LEIMU Uncharacterized protein OS=Leishmania mexicana (strain MHOM/GT/2001/U1103) OX=929439 GN=LMXM_26_2200 PE=4 SV=1	19.1036	19.0129	19.1146	17.8915	17.8157	18.3644	21.1853	21.0966	21.1039	21.3298	21.1696	21.5615	19.8341	19.885	19.7827	19.8805	19.7064	20.3851	5	5	5	12.6	12.6	12.6	55.423	180.19	25	2	5	3	2	5	3	E9AYK0	E9AYK0
tr|E9AYS1|E9AYS1_LEIMU Proteasome endopeptidase complex OS=Leishmania mexicana (strain MHOM/GT/2001/U1103) OX=929439 GN=LMXM_27_0190 PE=3 SV=1	20.3966	20.3367	20.3113	19.0762	19.0127	19.472	20.1779	20.072	20.1893	20.2466	20.1837	20.535	19.9038	19.8609	19.8306	20.105	19.9392	20.3813	5	5	5	23.9	23.9	23.9	25.578	52.301	22	4	3	3	4	3	3	E9AYS1	E9AYS1
tr|E9AYY4|E9AYY4_LEIMU Uncharacterized protein OS=Leishmania mexicana (strain MHOM/GT/2001/U1103) OX=929439 GN=LMXM_27_0820 PE=4 SV=1	19.2596	19.2807	19.2336	17.7229	17.7695	18.3744	19.749	19.7354	19.6828	19.9177	19.7547	20.1842	18.0401	18.0016	17.8548	18.6622	18.6428	18.9556	5	5	5	2.1	2.1	2.1	347.53	73.576	17	1	5	3	1	5	3	E9AYY4	E9AYY4
tr|E9AZ28|E9AZ28_LEIMU Uncharacterized protein OS=Leishmania mexicana (strain MHOM/GT/2001/U1103) OX=929439 GN=LMXM_27_1250 PE=4 SV=1	20.9454	20.8676	20.8538	19.77	19.7526	20.0527	NaN	NaN	NaN	NaN	NaN	NaN	19.4237	19.3975	19.3076	20.7473	20.5001	20.9395	5	5	5	21.8	21.8	21.8	35.29	323.31	23	5	0	3	5	0	3	E9AZ28	E9AZ28
tr|E9AZ86|E9AZ86_LEIMU Uncharacterized protein OS=Leishmania mexicana (strain MHOM/GT/2001/U1103) OX=929439 GN=LMXM_27_1840 PE=4 SV=1	20.2161	20.17	20.1791	18.8841	18.9624	19.33	21.3561	21.3227	21.307	21.4981	21.2934	21.6632	20.6627	20.5787	20.4756	21.0314	20.8132	21.252	5	5	5	5.7	5.7	5.7	180.23	179.39	24	3	4	2	3	4	2	E9AZ86	E9AZ86
tr|E9AZC3|E9AZC3_LEIMU Uncharacterized protein OS=Leishmania mexicana (strain MHOM/GT/2001/U1103) OX=929439 GN=LMXM_27_2170 PE=4 SV=1	NaN	NaN	NaN	NaN	NaN	NaN	19.5406	19.6056	19.5434	19.5618	19.4349	19.879	18.6503	18.6516	18.4657	18.4426	18.3244	18.7036	5	5	5	3.9	3.9	3.9	174.94	80.962	8	0	3	4	0	3	4	E9AZC3	E9AZC3
tr|E9AZJ4|E9AZJ4_LEIMU Putative rrp44p homologue OS=Leishmania mexicana (strain MHOM/GT/2001/U1103) OX=929439 GN=LMXM_28_0330 PE=3 SV=1	17.9095	17.8112	17.8781	16.8929	16.852	17.1747	20.3532	20.2513	20.2353	20.1003	20.0085	20.4017	19.9941	19.9873	19.7716	20.6499	20.4691	20.8191	5	5	5	8	8	8	104.17	81.191	16	1	4	4	1	4	4	E9AZJ4	E9AZJ4
tr|Q9GRT7|Q9GRT7_LEIME Putative mitogen-activated protein kinase 8 OS=Leishmania mexicana mexicana OX=44270 GN=MPK8 PE=4 SV=1;tr|E9AZL9|E9AZL9_LEIMU Putative mitogen-activated protein kinase (Putative map kinase) OS=Leishmania mexicana (strain MHOM/GT/2001	NaN	NaN	NaN	NaN	NaN	NaN	20.0924	20.1267	19.9252	20.0257	19.958	20.2939	15.5994	15.3328	15.4572	15.2776	15.3044	15.8574	5	5	5	4.1	4.1	4.1	165.7	92.061	9	0	5	1	0	5	1	Q9GRT7;E9AZL9	Q9GRT7;E9AZL9
tr|E9AZT1|E9AZT1_LEIMU Uncharacterized protein OS=Leishmania mexicana (strain MHOM/GT/2001/U1103) OX=929439 GN=LMXM_28_1130 PE=4 SV=1	22.0726	21.9012	21.9931	20.6122	20.5757	20.8835	21.2998	21.1632	21.2001	20.9279	20.8355	21.1428	22.9069	22.8486	22.7351	23.1053	22.9468	23.3553	5	5	5	4.8	4.8	4.8	58.683	91.553	19	4	2	4	4	2	4	E9AZT1	E9AZT1
tr|E9AZV0|E9AZV0_LEIMU Putative ATP-dependent RNA helicase OS=Leishmania mexicana (strain MHOM/GT/2001/U1103) OX=929439 GN=LMXM_28_1310 PE=3 SV=1	21.4781	21.3157	21.4222	20.5546	20.5527	20.8103	22.3256	22.2079	22.266	22.4428	22.3483	22.6717	21.4192	21.3302	21.3175	20.2164	20.2445	20.5019	5	5	5	5.8	5.8	5.8	99.384	323.31	42	3	5	3	3	5	3	E9AZV0	E9AZV0
tr|E9AZV9|E9AZV9_LEIMU Amastin-like protein OS=Leishmania mexicana (strain MHOM/GT/2001/U1103) OX=929439 GN=LMXM_28_1400 PE=4 SV=1	19.4563	19.3068	19.3829	18.6167	18.4984	18.9714	19.567	19.494	19.5383	19.6153	19.5267	19.8916	17.7041	17.6835	17.7065	17.5215	17.407	17.6644	5	5	5	15.9	15.9	15.9	58.09	189.92	18	3	4	1	3	4	1	E9AZV9	E9AZV9
tr|E9AZY5|E9AZY5_LEIMU Uncharacterized protein OS=Leishmania mexicana (strain MHOM/GT/2001/U1103) OX=929439 GN=LMXM_28_1650 PE=4 SV=1	20.8903	20.9049	20.895	19.6869	19.6072	20.1327	21.5493	21.484	21.5691	21.3653	21.2997	21.8498	19.7207	19.7525	19.6013	19.9022	19.769	20.2192	5	5	5	9.5	9.5	9.5	90.651	103.94	28	4	5	4	4	5	4	E9AZY5	E9AZY5
tr|E9B007|E9B007_LEIMU Uncharacterized protein OS=Leishmania mexicana (strain MHOM/GT/2001/U1103) OX=929439 GN=LMXM_28_1880 PE=4 SV=1	20.4849	20.3873	20.3947	19.4573	19.3443	19.7782	20.7613	20.6716	20.6872	20.877	20.7766	21.1562	20.8502	20.7868	20.8036	20.6098	20.4661	20.8441	5	5	5	11.1	11.1	11.1	140.18	323.31	33	4	5	5	4	5	5	E9B007	E9B007
tr|E9B054|E9B054_LEIMU Uncharacterized protein OS=Leishmania mexicana (strain MHOM/GT/2001/U1103) OX=929439 GN=LMXM_28_2330 PE=4 SV=1	20.4876	20.4116	20.4688	19.275	19.2692	19.6471	20.5855	20.4379	20.4392	20.77	20.6317	20.9347	21.8331	21.7759	21.7466	21.801	21.6212	21.9935	5	5	5	13.5	13.5	13.5	77.222	203.33	24	4	2	3	4	2	3	E9B054	E9B054
tr|E9B0B0|E9B0B0_LEIMU Putative dynein heavy chain OS=Leishmania mexicana (strain MHOM/GT/2001/U1103) OX=929439 GN=LMXM_28_2880 PE=4 SV=1	NaN	NaN	NaN	NaN	NaN	NaN	20.5151	20.3914	20.4165	20.2957	20.1108	20.492	19.1035	19.1253	19.0337	18.6185	18.6753	18.9005	5	5	5	2	2	2	474.62	71.072	10	0	4	3	0	4	3	E9B0B0	E9B0B0
tr|E9B0H4|E9B0H4_LEIMU Uncharacterized protein OS=Leishmania mexicana (strain MHOM/GT/2001/U1103) OX=929439 GN=LMXM_29_0490 PE=4 SV=1	NaN	NaN	NaN	NaN	NaN	NaN	21.2656	21.2244	21.3227	21.1629	20.9722	21.4092	20.4554	20.4003	20.3458	20.3608	20.2375	20.6243	5	5	5	5.8	5.8	5.8	74.883	64.465	12	1	4	2	1	4	2	E9B0H4	E9B0H4
tr|E9B0H6|E9B0H6_LEIMU Uncharacterized protein OS=Leishmania mexicana (strain MHOM/GT/2001/U1103) OX=929439 GN=LMXM_29_0510 PE=4 SV=1	18.7605	18.6227	18.6841	18.0421	18.0767	18.3083	20.0608	19.9368	19.8868	20.3372	20.0976	20.4639	20.0047	19.8979	19.8923	20.3673	19.9897	20.3926	5	5	5	6.1	6.1	6.1	119.46	75.279	10	1	5	3	1	5	3	E9B0H6	E9B0H6
tr|E9B0L9|E9B0L9_LEIMU Uncharacterized protein OS=Leishmania mexicana (strain MHOM/GT/2001/U1103) OX=929439 GN=LMXM_29_0900 PE=4 SV=1	18.456	18.3933	18.4035	17.1563	17.1009	17.4182	19.7028	19.6121	19.6167	20.0672	19.9751	20.3366	19.5424	19.4243	19.3197	20.2786	20.0881	20.5124	5	5	5	17.6	17.6	17.6	66.833	73.85	19	3	2	4	3	2	4	E9B0L9	E9B0L9
tr|E9B0U9|E9B0U9_LEIMU Uncharacterized protein OS=Leishmania mexicana (strain MHOM/GT/2001/U1103) OX=929439 GN=LMXM_29_1770 PE=4 SV=1	22.5673	22.4901	22.5473	20.9666	21.0335	21.4045	23.6714	23.5963	23.5842	23.6558	23.5589	23.8487	22.5875	22.5266	22.3935	22.3041	22.1223	22.5017	5	5	5	32	32	32	39.92	323.31	44	4	5	4	4	5	4	E9B0U9	E9B0U9
tr|E9B0W2|E9B0W2_LEIMU Uncharacterized protein OS=Leishmania mexicana (strain MHOM/GT/2001/U1103) OX=929439 GN=LMXM_29_1920 PE=4 SV=1	17.3838	17.314	17.3333	16.77	16.8045	17.0487	20.4223	20.3686	20.3942	20.6124	20.4812	21.1922	19.6636	19.677	19.6181	20.2558	20.0614	20.5757	5	5	5	9.1	9.1	9.1	67.775	158.31	24	1	5	2	1	5	2	E9B0W2	E9B0W2
tr|E9B112|E9B112_LEIMU Uncharacterized protein OS=Leishmania mexicana (strain MHOM/GT/2001/U1103) OX=929439 GN=LMXM_29_2390 PE=4 SV=1	NaN	NaN	NaN	NaN	NaN	NaN	19.5212	19.3985	19.404	19.2815	19.1947	19.6055	20.4224	20.3698	20.2447	20.4745	20.2683	20.7698	5	5	5	2.4	2.4	2.4	408.9	258.93	15	0	4	4	0	4	4	E9B112	E9B112
tr|E9B141|E9B141_LEIMU SH3 domain protein-like protein OS=Leishmania mexicana (strain MHOM/GT/2001/U1103) OX=929439 GN=LMXM_29_2690 PE=4 SV=1	19.7801	19.7061	19.6797	19.107	19.0198	19.5452	20.2926	20.2082	20.1957	20.1064	19.9402	20.4306	19.543	19.4374	19.4006	19.7041	19.528	19.9993	5	5	5	23.8	23.8	23.8	31.396	72.478	20	3	3	2	3	3	2	E9B141	E9B141
tr|E9B143|E9B143_LEIMU Uncharacterized protein OS=Leishmania mexicana (strain MHOM/GT/2001/U1103) OX=929439 GN=LMXM_29_2710 PE=4 SV=1	NaN	NaN	NaN	NaN	NaN	NaN	19.9438	19.8684	19.8802	19.9785	19.8222	20.1975	19.1331	19.0691	18.9091	20.0091	19.8552	20.1938	5	5	5	6.7	6.7	6.7	95.966	114.88	13	1	3	2	1	3	2	E9B143	E9B143
tr|E9B1B7|E9B1B7_LEIMU Uncharacterized protein OS=Leishmania mexicana (strain MHOM/GT/2001/U1103) OX=929439 GN=LMXM_29_3420 PE=4 SV=1	20.2032	20.1988	20.1451	19.2649	19.3472	19.6503	21.5366	21.494	21.432	21.7309	21.5434	21.9427	20.612	20.5818	20.4891	21.0464	20.9762	21.2937	5	5	5	6.8	6.8	6.8	97.029	321.2	32	3	5	4	3	5	4	E9B1B7	E9B1B7
tr|E9B1C6|E9B1C6_LEIMU S-adenosylmethionine synthase OS=Leishmania mexicana (strain MHOM/GT/2001/U1103) OX=929439 GN=LMXM_29_3500 PE=3 SV=1	21.5408	21.5409	21.4344	20.1302	20.1019	20.5065	NaN	NaN	NaN	NaN	NaN	NaN	18.4661	18.5136	18.3438	19.2344	18.9566	19.4415	5	5	5	16.8	16.8	16.8	43.128	130.53	11	5	0	1	5	0	1	E9B1C6	E9B1C6
tr|E9B1P8|E9B1P8_LEIMU Uncharacterized protein OS=Leishmania mexicana (strain MHOM/GT/2001/U1103) OX=929439 GN=LMXM_30_1010 PE=4 SV=1	15.6342	15.466	15.4968	15.0729	14.9266	15.2414	19.3353	19.3586	19.2985	19.6613	19.4943	19.8609	17.8742	17.9062	17.6841	18.4588	18.2809	18.6806	5	5	5	9	9	9	80.971	56.333	9	1	3	3	1	3	3	E9B1P8	E9B1P8
tr|E9B1S0|E9B1S0_LEIMU Putative vacuolar-type proton translocating pyrophosphatase 1 OS=Leishmania mexicana (strain MHOM/GT/2001/U1103) OX=929439 GN=LMXM_30_1220 PE=3 SV=1	22.3658	22.2145	22.338	19.0625	19.5506	19.907	NaN	NaN	NaN	NaN	NaN	NaN	19.4883	19.4226	19.3391	21.6105	21.3356	21.7342	5	5	5	7.2	7.2	7.2	83.722	101.74	11	4	0	3	4	0	3	E9B1S0	E9B1S0
tr|E9B1T7|E9B1T7_LEIMU Uncharacterized protein OS=Leishmania mexicana (strain MHOM/GT/2001/U1103) OX=929439 GN=LMXM_30_1390 PE=4 SV=1	17.261	17.1515	17.1324	16.0164	15.9747	16.2136	21.0166	20.9469	20.8906	20.8273	20.7448	20.9882	21.0515	20.984	20.8742	20.6263	20.5523	20.9117	5	5	5	7.3	7.3	7.3	80.568	67.933	15	1	4	4	1	4	4	E9B1T7	E9B1T7
tr|E9B204|E9B204_LEIMU Uncharacterized protein OS=Leishmania mexicana (strain MHOM/GT/2001/U1103) OX=929439 GN=LMXM_30_2050 PE=4 SV=1	21.9659	21.7691	21.886	21.3333	21.0678	21.4817	20.924	20.8996	20.8367	21.2983	21.1076	21.4317	21.951	21.9781	21.8445	22.8336	22.6434	22.9652	5	5	5	12.7	12.7	12.7	58.591	145.77	37	4	3	5	4	3	5	E9B204	E9B204
tr|E9B228|E9B228_LEIMU Uncharacterized protein OS=Leishmania mexicana (strain MHOM/GT/2001/U1103) OX=929439 GN=LMXM_30_2270 PE=4 SV=1	19.0258	18.961	19.0378	18.4552	18.3673	18.6695	20.525	20.5003	20.4441	20.6519	20.5112	20.9014	20.8787	20.8627	20.7462	21.0042	20.8044	21.1979	5	5	5	15.2	15.2	15.2	48.783	241.23	43	3	4	5	3	4	5	E9B228	E9B228
tr|E9B258|E9B258_LEIMU Uncharacterized protein OS=Leishmania mexicana (strain MHOM/GT/2001/U1103) OX=929439 GN=LMXM_30_2590 PE=4 SV=1	18.9784	19.0031	18.97	17.9634	17.987	18.4844	19.4141	19.3536	19.318	19.4846	19.3566	19.7817	19.1904	19.0969	19.0179	19.2578	19.1348	19.54	5	5	5	8	8	8	103.26	106.27	12	2	2	4	2	2	4	E9B258	E9B258
tr|E9B2A2|E9B2A2_LEIMU Uncharacterized protein OS=Leishmania mexicana (strain MHOM/GT/2001/U1103) OX=929439 GN=LMXM_30_3030 PE=4 SV=1	18.8037	18.7673	18.7737	17.8354	17.7101	18.0212	20.6478	20.6539	20.6853	20.6894	20.6145	20.9551	19.4854	19.5873	19.3444	19.4238	19.1533	19.6996	5	5	5	4.3	4.3	4.3	184.94	58.061	16	1	4	3	1	4	3	E9B2A2	E9B2A2
tr|E9B2D6|E9B2D6_LEIMU Uncharacterized protein OS=Leishmania mexicana (strain MHOM/GT/2001/U1103) OX=929439 GN=LMXM_31_0160 PE=4 SV=1	NaN	NaN	NaN	NaN	NaN	NaN	22.1617	21.9778	22.0305	22.1473	21.9906	22.2428	20.6817	20.6587	20.7083	20.5677	20.4062	20.9156	5	5	5	16.8	16.8	16.8	41.644	156.63	18	0	5	3	0	5	3	E9B2D6	E9B2D6
tr|E9B2J7|E9B2J7_LEIMU Uncharacterized protein OS=Leishmania mexicana (strain MHOM/GT/2001/U1103) OX=929439 GN=LMXM_31_0730 PE=4 SV=1	NaN	NaN	NaN	NaN	NaN	NaN	19.6988	19.7954	19.692	19.4736	19.2993	19.7024	17.8632	17.6415	17.7588	17.8228	17.6141	18.0407	5	5	5	10.6	10.6	10.6	66.03	185.68	10	2	4	1	2	4	1	E9B2J7	E9B2J7
tr|E9B2P8|E9B2P8_LEIMU Putative ADP-ribosylation factor GTPase activating protein 1 OS=Leishmania mexicana (strain MHOM/GT/2001/U1103) OX=929439 GN=LMXM_31_1230 PE=4 SV=1	19.2202	19.2319	19.2277	18.8122	18.7104	19.0168	19.0303	18.9144	18.9378	19.0803	18.9578	19.3555	19.7262	19.9651	19.5754	20.0957	20.0043	20.3155	5	5	5	28	28	28	42.982	265.03	21	3	3	4	3	3	4	E9B2P8	E9B2P8
tr|E9B308|E9B308_LEIMU Membrane associated protein-like protein OS=Leishmania mexicana (strain MHOM/GT/2001/U1103) OX=929439 GN=LMXM_31_2270 PE=4 SV=1;tr|Q58GH4|Q58GH4_LEIME Collagen-binding protein (Fragment) OS=Leishmania mexicana OX=5665 PE=2 SV=1	20.0342	19.9742	19.9671	18.6782	18.6478	19.1089	20.3497	20.3345	20.2959	20.484	20.331	20.6668	20.8377	20.8098	20.7519	20.8493	20.7607	21.1097	5	5	5	7	7	7	163.86	129.36	22	4	2	3	4	2	3	E9B308;Q58GH4	E9B308;Q58GH4
tr|E9B354|E9B354_LEIMU Uncharacterized protein OS=Leishmania mexicana (strain MHOM/GT/2001/U1103) OX=929439 GN=LMXM_31_2750 PE=4 SV=1	NaN	NaN	NaN	NaN	NaN	NaN	19.9169	19.7741	19.8845	20.0896	19.8956	20.3064	18.2466	18.0675	18.1543	18.6634	18.3775	18.9304	5	5	5	5	5	5	165.52	91.74	10	0	4	3	0	4	3	E9B354	E9B354
tr|E9B3A6|E9B3A6_LEIMU Putative dynein light intermediate chain OS=Leishmania mexicana (strain MHOM/GT/2001/U1103) OX=929439 GN=LMXM_31_3230 PE=4 SV=1	19.8621	19.7937	19.7986	18.122	18.1722	18.5303	19.9413	20.0057	19.9403	19.887	19.7683	20.1817	19.2641	19.1872	19.1922	19.9746	19.7683	20.217	5	5	5	12.9	12.9	12.9	47.131	131.64	21	2	3	4	2	3	4	E9B3A6	E9B3A6
tr|E9B3T5|E9B3T5_LEIMU Uncharacterized protein OS=Leishmania mexicana (strain MHOM/GT/2001/U1103) OX=929439 GN=LMXM_32_1020 PE=4 SV=1	18.0048	17.8863	17.8597	17.0165	17.1247	17.3312	19.5333	19.4782	19.4095	19.8553	19.6892	20.0372	18.3753	18.3352	18.1874	19.118	18.819	19.3198	5	5	5	8.6	8.6	8.6	98.925	71.778	10	2	4	1	2	4	1	E9B3T5	E9B3T5
tr|E9B3U5|E9B3U5_LEIMU Uncharacterized protein OS=Leishmania mexicana (strain MHOM/GT/2001/U1103) OX=929439 GN=LMXM_32_1110 PE=4 SV=1	16.4529	16.313	16.2375	15.6716	15.3943	15.9666	19.3333	19.2368	19.186	19.3817	19.1863	19.634	19.6116	19.5292	19.4945	19.8528	19.7209	20.1136	5	5	5	14.3	14.3	14.3	82.785	160.44	16	2	3	4	2	3	4	E9B3U5	E9B3U5
tr|E9B461|E9B461_LEIMU Uncharacterized protein OS=Leishmania mexicana (strain MHOM/GT/2001/U1103) OX=929439 GN=LMXM_32_2220 PE=4 SV=1	19.2897	19.283	19.3055	19.039	18.9599	19.3937	20.2816	20.2208	20.2583	20.1805	20.0417	20.3797	20.1607	20.0522	20.0551	20.085	19.9231	20.3378	5	5	5	10.2	10.2	10.2	82.685	97.556	33	2	5	2	2	5	2	E9B461	E9B461
tr|E9B4M5|E9B4M5_LEIMU Uncharacterized protein OS=Leishmania mexicana (strain MHOM/GT/2001/U1103) OX=929439 GN=LMXM_33_0560 PE=4 SV=1	NaN	NaN	NaN	NaN	NaN	NaN	20.3781	20.326	20.2518	20.3974	20.2924	20.7147	20.1308	20.1341	20.0943	19.9063	19.7719	20.1047	5	5	5	3.6	3.6	3.6	199.67	146.24	17	1	5	4	1	5	4	E9B4M5	E9B4M5
tr|E9B4Q3|E9B4Q3_LEIMU Elongation factor 1-beta OS=Leishmania mexicana (strain MHOM/GT/2001/U1103) OX=929439 GN=LMXM_33_0820 PE=3 SV=1;tr|E9B4Q5|E9B4Q5_LEIMU Putative translation elongation factor 1-beta OS=Leishmania mexicana (strain MHOM/GT/2001/U1103) O	21.0311	20.9124	21.0572	19.5787	19.5834	19.9756	21.2494	21.1505	21.2372	21.2929	21.162	21.5344	19.2962	19.3681	19.2383	20.706	20.5482	20.8812	6	5	5	30.3	26.6	26.6	26.076	77.978	38	4	4	2	4	4	2	E9B4Q3;E9B4Q5	E9B4Q3;E9B4Q5
tr|E9B4X6|E9B4X6_LEIMU Uncharacterized protein OS=Leishmania mexicana (strain MHOM/GT/2001/U1103) OX=929439 GN=LMXM_33_1510 PE=4 SV=1	20.3893	20.3085	20.297	18.7382	18.7433	19.2083	20.0884	19.9682	19.9555	19.3945	19.3132	19.5893	20.3639	20.3413	20.3222	20.4459	20.2298	20.6974	5	5	5	14.8	14.8	14.8	55.145	119.08	12	2	2	5	2	2	5	E9B4X6	E9B4X6
tr|E9B520|E9B520_LEIMU Putative asparaginyl-tRNA synthetase OS=Leishmania mexicana (strain MHOM/GT/2001/U1103) OX=929439 GN=LMXM_33_2340 PE=4 SV=1	19.3053	19.2653	19.354	17.9701	18.0299	18.4744	NaN	NaN	NaN	NaN	NaN	NaN	18.5271	18.6916	18.48	20.1517	19.9591	20.4959	5	5	5	9.3	9.3	9.3	98.674	50.843	9	4	0	1	4	0	1	E9B520	E9B520
tr|E9B547|E9B547_LEIMU Uncharacterized protein OS=Leishmania mexicana (strain MHOM/GT/2001/U1103) OX=929439 GN=LMXM_33_2560 PE=4 SV=1	19.9412	19.7754	19.8911	18.5613	18.6034	18.9358	18.3888	18.371	18.2168	18.3254	18.2545	18.7292	18.5145	18.54	18.5104	19.3615	19.1661	19.6307	5	5	5	13	13	13	165.66	104.07	12	4	3	3	4	3	3	E9B547	E9B547
tr|E9B5A8|E9B5A8_LEIMU Uncharacterized protein OS=Leishmania mexicana (strain MHOM/GT/2001/U1103) OX=929439 GN=LMXM_33_3190 PE=4 SV=1	17.4634	17.3561	17.3461	16.6885	16.7028	16.9914	18.5203	18.4469	18.496	18.4897	18.2608	18.7981	19.9982	19.9884	19.8835	20.7013	20.5215	20.9912	5	5	5	16.7	16.7	16.7	55.533	65.448	30	1	1	5	1	1	5	E9B5A8	E9B5A8
tr|E9B5D3|E9B5D3_LEIMU DNA topoisomerase I OS=Leishmania mexicana (strain MHOM/GT/2001/U1103) OX=929439 GN=LMXM_33_3440 PE=3 SV=1	22.2276	22.1408	22.1956	20.8811	20.7973	21.2521	24.0566	23.9462	23.9783	23.9817	23.8822	24.1966	23.7628	23.7048	23.6535	22.7827	22.6907	23.061	5	5	5	6.8	6.8	6.8	73.875	323.31	82	5	4	5	5	4	5	E9B5D3	E9B5D3
tr|E9B5D9|E9B5D9_LEIMU RuvB-like helicase OS=Leishmania mexicana (strain MHOM/GT/2001/U1103) OX=929439 GN=LMXM_33_3500 PE=3 SV=1	20.024	20.0188	20.017	19.1935	19.267	19.6435	NaN	NaN	NaN	NaN	NaN	NaN	17.916	17.8288	17.697	19.1823	18.9338	19.2084	5	5	5	9.8	9.8	9.8	50.325	41.644	7	5	0	2	5	0	2	E9B5D9	E9B5D9
tr|E9B5F8|E9B5F8_LEIMU Vacuolar ATP synthase catalytic subunit A,putative OS=Leishmania mexicana (strain MHOM/GT/2001/U1103) OX=929439 GN=LMXM_33_3670 PE=3 SV=1	20.3557	20.3415	20.374	18.7825	18.5329	19.1343	NaN	NaN	NaN	NaN	NaN	NaN	18.4284	18.4193	18.382	19.6239	19.4132	19.8461	5	5	5	12.1	12.1	12.1	67.812	75.807	15	4	0	3	4	0	3	E9B5F8	E9B5F8
tr|E9B5H5|E9B5H5_LEIMU Uncharacterized protein OS=Leishmania mexicana (strain MHOM/GT/2001/U1103) OX=929439 GN=LMXM_33_3820 PE=4 SV=1	18.7739	18.3731	18.5816	17.3071	17.4106	17.7222	19.7062	19.3968	19.4508	20.0518	19.9174	20.2319	19.5088	19.4564	19.3807	20.29	20.1035	20.5407	5	5	5	26	26	26	31.595	151.28	17	3	2	3	3	2	3	E9B5H5	E9B5H5
tr|E9B5S0|E9B5S0_LEIMU Putative serine palmitoyltransferase OS=Leishmania mexicana (strain MHOM/GT/2001/U1103) OX=929439 GN=LMXM_34_0320 PE=3 SV=1	20.7561	20.6247	20.7118	19.306	19.3092	19.7498	21.7132	21.6604	21.6888	21.7221	21.5434	21.8529	21.4081	21.3811	21.3342	21.4344	21.202	21.7112	5	5	5	6.3	6.3	6.3	58.428	148.68	17	5	1	3	5	1	3	E9B5S0	E9B5S0
tr|E9B5S9|E9B5S9_LEIMU Uncharacterized protein OS=Leishmania mexicana (strain MHOM/GT/2001/U1103) OX=929439 GN=LMXM_34_0430 PE=4 SV=1	19.7025	19.6954	19.6788	18.5147	18.4406	18.9735	20.7519	20.6079	20.6251	20.8452	20.751	21.1255	19.4774	19.4245	19.2958	19.4312	19.2347	19.6371	5	5	5	9.7	9.7	9.7	76.389	115.9	13	2	4	1	2	4	1	E9B5S9	E9B5S9
tr|E9B5T8|E9B5T8_LEIMU Uncharacterized protein OS=Leishmania mexicana (strain MHOM/GT/2001/U1103) OX=929439 GN=LMXM_34_0570 PE=4 SV=1	17.8357	17.8588	17.8254	16.9575	17.0479	17.4373	19.9584	19.899	19.9647	19.7332	19.5458	19.9286	18.11	18.0894	18.0031	17.4747	17.5097	17.7502	5	5	5	2.4	2.4	2.4	224.8	88.95	7	1	4	1	1	4	1	E9B5T8	E9B5T8
tr|E9B6A5|E9B6A5_LEIMU Uncharacterized protein OS=Leishmania mexicana (strain MHOM/GT/2001/U1103) OX=929439 GN=LMXM_34_2250 PE=4 SV=1	NaN	NaN	NaN	NaN	NaN	NaN	19.8909	19.8014	19.8542	19.9084	19.7997	20.2206	17.5911	17.5673	17.4606	18.2646	18.0314	18.4485	5	5	5	2.3	2.3	2.3	309.76	83.694	10	0	5	2	0	5	2	E9B6A5	E9B6A5
tr|E9B6Q0|E9B6Q0_LEIMU Uncharacterized protein OS=Leishmania mexicana (strain MHOM/GT/2001/U1103) OX=929439 GN=LMXM_34_3720 PE=4 SV=1	20.4024	21.6057	20.2522	19.3342	19.3905	19.7824	16.5726	18.4582	16.3034	16.8495	16.6019	17.4066	15.4712	15.3309	15.3177	15.606	15.4767	15.8523	5	5	5	21.1	21.1	21.1	50.684	94.938	19	4	2	2	4	2	2	E9B6Q0	E9B6Q0
tr|E9B722|E9B722_LEIMU Uncharacterized protein OS=Leishmania mexicana (strain MHOM/GT/2001/U1103) OX=929439 GN=LMXM_34_4950 PE=4 SV=1	18.7779	18.8156	18.7689	17.7175	17.8017	18.2294	19.0839	18.9292	18.9986	19.1287	19.0221	19.3854	19.4468	19.3602	19.3235	19.8084	19.5029	20.032	5	5	5	11.6	11.6	11.6	107.28	155.44	24	3	2	5	3	2	5	E9B722	E9B722
tr|E9AT16|E9AT16_LEIMU Methyltransferase OS=Leishmania mexicana (strain MHOM/GT/2001/U1103) OX=929439 GN=LMXM_36_2390 PE=3 SV=1;tr|E9AT15|E9AT15_LEIMU Methyltransferase OS=Leishmania mexicana (strain MHOM/GT/2001/U1103) OX=929439 GN=LMXM_36_2380 PE=3 SV=1;	20.5233	20.5719	20.5384	18.9184	18.9009	19.2885	NaN	NaN	NaN	NaN	NaN	NaN	17.2728	17.2528	17.2484	17.789	17.558	17.9758	4	4	4	23.5	23.5	23.5	39.825	47.613	10	4	0	1	4	0	1	E9AT16;E9AT15;C9E262	E9AT16;E9AT15;C9E262
tr|E9B1P3|E9B1P3_LEIMU Sodium stibogluconate resistance protein,putative OS=Leishmania mexicana (strain MHOM/GT/2001/U1103) OX=929439 GN=LMXM_30_0930 PE=4 SV=1;tr|E8NHE8|E8NHE8_LEIMU Uncharacterized protein LmxM_30_0950_1 OS=Leishmania mexicana (strain MHO	18.2504	18.1049	18.1308	17.5045	17.5109	17.7975	21.8612	21.7583	21.8067	21.7116	21.4911	21.8813	21.543	21.5019	21.4231	21.442	21.3366	21.6987	4	4	4	7.4	7.4	7.4	68.488	131.17	19	2	2	3	2	2	3	E9B1P3;E8NHE8;E8NHE7	E9B1P3;E8NHE8;E8NHE7
tr|E9AJH3|E9AJH3_LEIMU Uncharacterized protein OS=Leishmania mexicana (strain MHOM/GT/2001/U1103) OX=929439 GN=LMXM_02_0070 PE=4 SV=1	21.7087	21.5691	21.7138	20.0664	20.2017	20.3632	21.9568	21.8561	21.8985	21.97	21.8132	22.123	20.966	20.9178	20.8591	21.2183	21.0708	21.3504	4	4	4	8.3	8.3	8.3	43.012	101.99	18	3	4	3	3	4	3	E9AJH3	E9AJH3
tr|E9AJI1|E9AJI1_LEIMU Uncharacterized protein OS=Leishmania mexicana (strain MHOM/GT/2001/U1103) OX=929439 GN=LMXM_02_0140 PE=4 SV=1	17.6271	17.48	17.3733	16.8152	16.7006	16.907	18.8197	18.7941	18.6733	18.9443	18.7424	19.204	18.5921	18.5267	18.4198	18.2894	18.1492	18.5828	4	4	4	5	5	5	94.112	38.605	9	2	3	1	2	3	1	E9AJI1	E9AJI1
tr|E9AJL5|E9AJL5_LEIMU Uncharacterized protein OS=Leishmania mexicana (strain MHOM/GT/2001/U1103) OX=929439 GN=LMXM_02_0530 PE=4 SV=1	17.1539	17.2206	16.8783	15.7968	15.6993	16.0942	19.4205	19.3963	19.2866	19.4524	19.2361	19.7439	18.8969	18.8673	18.7582	19.1887	19.0031	19.4084	4	4	4	10.9	10.9	10.9	87.644	196.48	16	2	4	3	2	4	3	E9AJL5	E9AJL5
tr|E9AK54|E9AK54_LEIMU Uncharacterized protein OS=Leishmania mexicana (strain MHOM/GT/2001/U1103) OX=929439 GN=LMXM_04_0710 PE=4 SV=1	17.903	17.6837	17.9027	16.7118	16.8069	17.0303	18.331	18.3317	18.4129	18.4764	18.3397	18.6586	17.9655	17.9132	17.9483	18.0739	17.9268	18.3309	4	4	4	8.8	8.8	8.8	86.608	107.07	16	2	3	2	2	3	2	E9AK54	E9AK54
tr|E9AK71|E9AK71_LEIMU Uncharacterized protein OS=Leishmania mexicana (strain MHOM/GT/2001/U1103) OX=929439 GN=LMXM_04_0890 PE=4 SV=1	19.9177	19.6855	19.8443	19.025	18.8561	19.2758	16.7733	16.7249	16.6052	17.0726	17.1494	17.5179	17.391	17.2356	17.1817	17.6464	17.3877	17.9087	4	4	4	6.9	6.9	6.9	136.32	86.15	15	3	3	2	3	3	2	E9AK71	E9AK71
tr|Q86PL6|Q86PL6_LEIME Paraflagellar rod protein 4 OS=Leishmania mexicana OX=5665 GN=PFR4 PE=4 SV=1;tr|E9AKA8|E9AKA8_LEIMU Putative paraflagellar rod component par4 OS=Leishmania mexicana (strain MHOM/GT/2001/U1103) OX=929439 GN=LMXM_05_0040 PE=4 SV=1	18.2623	18.2819	18.2892	17.0978	17.1521	17.4176	17.6999	17.676	17.7407	17.6962	17.6734	17.9958	NaN	NaN	NaN	NaN	NaN	NaN	4	4	4	10.2	10.2	10.2	68.44	40.221	4	2	2	0	2	2	0	Q86PL6;E9AKA8	Q86PL6;E9AKA8
tr|E9AKE5|E9AKE5_LEIMU Uncharacterized protein OS=Leishmania mexicana (strain MHOM/GT/2001/U1103) OX=929439 GN=LMXM_05_0390 PE=4 SV=1	NaN	NaN	NaN	NaN	NaN	NaN	20.3154	20.3304	20.1372	20.6743	20.4879	20.7963	22.2119	22.1281	22.0249	22.1659	21.9858	22.4225	4	4	4	6.8	6.8	6.8	78.938	143.24	11	0	1	4	0	1	4	E9AKE5	E9AKE5
tr|E9AKF9|E9AKF9_LEIMU Kinetoplast-associated protein-like protein OS=Leishmania mexicana (strain MHOM/GT/2001/U1103) OX=929439 GN=LMXM_05_0530 PE=4 SV=1	18.1312	18.1154	18.1107	16.7549	16.6903	17.2421	20.0907	19.9918	20.0261	20.1273	19.9837	20.3452	19.8033	19.6926	19.7479	20.0797	19.8098	20.3474	4	4	4	4.7	4.7	4.7	213.24	223.95	23	2	4	4	2	4	4	E9AKF9	E9AKF9
tr|E9AKG4|E9AKG4_LEIMU Uncharacterized protein OS=Leishmania mexicana (strain MHOM/GT/2001/U1103) OX=929439 GN=LMXM_05_0580 PE=4 SV=1	19.2907	19.3069	19.2762	18.1671	18.1663	18.6381	21.186	21.2098	21.1647	21.6095	21.4666	21.8233	20.608	20.5662	20.44	21.2957	21.093	21.573	4	4	4	10.4	10.4	10.4	87.064	158.92	37	3	4	4	3	4	4	E9AKG4	E9AKG4
tr|E9AKH0|E9AKH0_LEIMU Uncharacterized protein OS=Leishmania mexicana (strain MHOM/GT/2001/U1103) OX=929439 GN=LMXM_05_0640 PE=4 SV=1	18.4071	18.3753	18.3607	17.1679	16.9658	17.5244	19.4701	19.4674	19.4303	19.2061	19.0551	19.5022	18.9272	18.9315	18.8497	18.5335	18.3147	18.7767	4	4	4	4.9	4.9	4.9	201.06	52.233	10	1	2	4	1	2	4	E9AKH0	E9AKH0
tr|E9AKH3|E9AKH3_LEIMU Uncharacterized protein OS=Leishmania mexicana (strain MHOM/GT/2001/U1103) OX=929439 GN=LMXM_05_0670 PE=4 SV=1	NaN	NaN	NaN	NaN	NaN	NaN	18.5755	18.4932	18.4536	18.4058	18.2561	18.7543	NaN	NaN	NaN	NaN	NaN	NaN	4	4	4	2.1	2.1	2.1	252.31	36.211	4	0	4	0	0	4	0	E9AKH3	E9AKH3
tr|E9AKK0|E9AKK0_LEIMU Uncharacterized protein OS=Leishmania mexicana (strain MHOM/GT/2001/U1103) OX=929439 GN=LMXM_05_0940 PE=4 SV=1	19.7903	19.8643	19.7778	18.4616	18.3086	18.8996	21.0387	20.8794	20.8981	20.8048	20.7997	21.1153	20.6063	20.5819	20.6027	20.2954	20.1658	20.6362	4	4	4	6.5	6.5	6.5	133.51	167.42	19	2	4	3	2	4	3	E9AKK0	E9AKK0
tr|E9AKK8|E9AKK8_LEIMU Uncharacterized protein OS=Leishmania mexicana (strain MHOM/GT/2001/U1103) OX=929439 GN=LMXM_05_1020 PE=4 SV=1	18.6535	18.6308	18.6831	17.8328	17.9115	18.2582	21.0456	21.0183	20.9612	21.2287	21.0675	21.4234	19.7528	19.7302	19.633	19.8777	19.5969	20.0467	4	4	4	7.4	7.4	7.4	104.37	35.597	14	1	3	3	1	3	3	E9AKK8	E9AKK8
tr|E9AKL8|E9AKL8_LEIMU Uncharacterized protein OS=Leishmania mexicana (strain MHOM/GT/2001/U1103) OX=929439 GN=LMXM_05_1110 PE=4 SV=1	NaN	NaN	NaN	NaN	NaN	NaN	20.2326	20.1953	20.2071	20.4925	20.3443	20.7369	19.2224	19.2015	19.2736	19.5223	19.4448	19.7605	4	4	4	6	6	6	133.04	90.829	14	0	4	2	0	4	2	E9AKL8	E9AKL8
tr|E9AKP7|E9AKP7_LEIMU Uncharacterized protein OS=Leishmania mexicana (strain MHOM/GT/2001/U1103) OX=929439 GN=LMXM_06_0190 PE=4 SV=1	20.0162	19.7472	19.8627	19.0032	18.8127	19.0821	20.1542	20.1498	20.1321	20.1952	20.0417	20.4045	16.7293	16.5341	16.4658	16.0152	15.9566	16.0371	4	4	4	12.3	12.3	12.3	61.428	83.951	17	2	3	2	2	3	2	E9AKP7	E9AKP7
tr|E9AKQ2|E9AKQ2_LEIMU Uncharacterized protein OS=Leishmania mexicana (strain MHOM/GT/2001/U1103) OX=929439 GN=LMXM_06_0240 PE=4 SV=1	NaN	NaN	NaN	NaN	NaN	NaN	19.698	19.7075	19.5633	19.8482	19.7091	20.204	19.2746	19.2741	19.2145	20.0184	19.8232	20.2214	4	4	4	7.1	7.1	7.1	85.233	68.723	8	0	4	2	0	4	2	E9AKQ2	E9AKQ2
tr|E9AKT3|E9AKT3_LEIMU Uncharacterized protein OS=Leishmania mexicana (strain MHOM/GT/2001/U1103) OX=929439 GN=LMXM_06_0540 PE=4 SV=1	20.6009	20.4382	20.4682	19.0723	19.0803	19.4395	21.5865	21.5141	21.4676	21.4438	21.2793	21.5954	20.4079	20.3022	20.3206	20.7051	20.631	20.9305	4	4	4	9.2	9.2	9.2	74.688	104.12	29	4	4	4	4	4	4	E9AKT3	E9AKT3
tr|E9AL22|E9AL22_LEIMU Uncharacterized protein OS=Leishmania mexicana (strain MHOM/GT/2001/U1103) OX=929439 GN=LMXM_07_0120 PE=4 SV=1	18.2942	18.2808	18.4178	17.6893	17.6249	17.9274	19.4565	19.344	19.3545	19.6637	19.5188	19.8957	18.8965	18.8683	18.931	19.012	18.8915	19.2958	4	4	4	4.5	4.5	4.5	234.17	103.36	16	2	3	3	2	3	3	E9AL22	E9AL22
tr|E9AL61|E9AL61_LEIMU Uncharacterized protein OS=Leishmania mexicana (strain MHOM/GT/2001/U1103) OX=929439 GN=LMXM_07_0490 PE=4 SV=1	NaN	NaN	NaN	NaN	NaN	NaN	17.3744	17.4167	17.359	18.015	17.8056	18.2116	18.3316	18.4375	18.4074	19.0688	18.9333	19.3523	4	4	4	21.5	21.5	21.5	42.606	70.525	11	2	2	3	2	2	3	E9AL61	E9AL61
tr|E9AL69|E9AL69_LEIMU Uncharacterized protein OS=Leishmania mexicana (strain MHOM/GT/2001/U1103) OX=929439 GN=LMXM_07_0570 PE=4 SV=1	19.3181	19.2169	19.2524	18.3711	18.3297	18.5974	20.0457	20.0259	19.989	20.2078	20.0358	20.4428	18.6091	18.5639	18.5552	18.8268	18.7116	19.1099	4	4	4	9	9	9	50.89	221.04	28	4	3	1	4	3	1	E9AL69	E9AL69
tr|E9AL88|E9AL88_LEIMU Uncharacterized protein OS=Leishmania mexicana (strain MHOM/GT/2001/U1103) OX=929439 GN=LMXM_07_0740 PE=4 SV=1	NaN	NaN	NaN	NaN	NaN	NaN	18.3054	18.424	18.3317	18.1485	18.3232	18.5935	16.3305	16.2445	16.3385	16.3666	16.7862	16.7192	4	4	4	1.2	1.2	1.2	400.85	27.914	5	0	3	2	0	3	2	E9AL88	E9AL88
tr|E9ALA5|E9ALA5_LEIMU Uncharacterized protein OS=Leishmania mexicana (strain MHOM/GT/2001/U1103) OX=929439 GN=LMXM_07_0880 PE=4 SV=1	NaN	NaN	NaN	NaN	NaN	NaN	19.2022	19.0975	19.148	19.3829	19.1716	19.7731	17.333	17.33	17.4132	17.257	17.151	17.601	4	4	4	4.5	4.5	4.5	141.57	43.322	6	0	3	1	0	3	1	E9ALA5	E9ALA5
tr|E9ALB7|E9ALB7_LEIMU RNA binding protein-like protein OS=Leishmania mexicana (strain MHOM/GT/2001/U1103) OX=929439 GN=LMXM_07_1000 PE=4 SV=1	23.8899	23.8322	23.85	22.8527	22.7894	23.1382	23.5444	23.4691	23.4825	23.8375	23.7393	24.0697	23.4485	23.377	23.314	23.3094	23.1716	23.5628	4	4	4	13.4	13.4	13.4	38.543	218.33	152	3	4	3	3	4	3	E9ALB7	E9ALB7
tr|E9ALK3|E9ALK3_LEIMU Putative GTP-binding protein OS=Leishmania mexicana (strain MHOM/GT/2001/U1103) OX=929439 GN=LMXM_08_29_2200 PE=3 SV=1	19.0412	18.9551	18.9117	18.1536	18.152	18.407	19.2122	19.1665	19.1079	19.5671	19.4323	19.8279	18.8261	18.8539	18.85	20.24	20.0129	20.4941	4	4	4	12.4	12.4	12.4	76.898	57.144	13	4	1	1	4	1	1	E9ALK3	E9ALK3
tr|E9ALR3|E9ALR3_LEIMU Uncharacterized protein OS=Leishmania mexicana (strain MHOM/GT/2001/U1103) OX=929439 GN=LMXM_08_29_1590 PE=4 SV=1	NaN	NaN	NaN	NaN	NaN	NaN	18.9679	18.9784	18.962	19.3958	19.1447	19.791	18.1552	18.0644	18.0927	18.328	18.1241	18.5694	4	4	4	6.6	6.6	6.6	105.56	40.366	8	0	4	1	0	4	1	E9ALR3	E9ALR3
tr|E9ALS8|E9ALS8_LEIMU Phosphatidylinositol-kinase domain protein,putative OS=Leishmania mexicana (strain MHOM/GT/2001/U1103) OX=929439 GN=LMXM_08_29_1450 PE=3 SV=1	18.9916	18.9721	18.9747	18.4708	18.3772	18.7115	20.4533	20.3428	20.4345	20.3347	20.2124	20.5825	20.1371	20.111	20.041	19.9865	19.8027	20.1778	4	4	4	2	2	2	290.93	323.31	17	4	3	3	4	3	3	E9ALS8	E9ALS8
tr|E9ALU6|E9ALU6_LEIMU Putative ATP-dependent Clp protease subunit, heat shock protein 100 (HSP100) OS=Leishmania mexicana (strain MHOM/GT/2001/U1103) OX=929439 GN=LMXM_08_29_1270 PE=3 SV=1	19.5416	19.4904	19.468	19.5992	19.5254	19.7496	NaN	NaN	NaN	NaN	NaN	NaN	18.1896	18.005	18.2393	19.3917	19.2	19.7122	4	4	4	3.6	3.6	3.6	96.814	52.646	5	3	0	1	3	0	1	E9ALU6	E9ALU6
tr|E9ALW2|E9ALW2_LEIMU Uncharacterized protein OS=Leishmania mexicana (strain MHOM/GT/2001/U1103) OX=929439 GN=LMXM_08_29_1110 PE=4 SV=1	17.4695	17.254	17.5301	16.9361	16.6708	17.0544	18.622	18.6449	18.4595	18.5117	18.5101	18.6564	NaN	NaN	NaN	NaN	NaN	NaN	4	4	4	8	8	8	68.612	94.446	13	2	2	2	2	2	2	E9ALW2	E9ALW2
tr|E9ALZ2|E9ALZ2_LEIMU High mobility group protein homolog tdp-1,putative OS=Leishmania mexicana (strain MHOM/GT/2001/U1103) OX=929439 GN=LMXM_08_29_0850 PE=4 SV=1	18.6753	18.653	18.6017	16.0413	16.226	16.6281	17.6427	17.6019	17.7132	17.2265	17.3464	17.7658	17.2835	17.3619	17.2018	17.0694	16.9831	17.5398	4	4	4	12.3	12.3	12.3	33.7	46.719	10	3	2	1	3	2	1	E9ALZ2	E9ALZ2
tr|E9AM02|E9AM02_LEIMU Putative lipophosphoglycan biosynthetic protein OS=Leishmania mexicana (strain MHOM/GT/2001/U1103) OX=929439 GN=LMXM_08_29_0760 PE=3 SV=1	20.9007	20.8474	20.8734	19.2227	19.3106	19.9685	17.7772	17.7199	17.7331	18.3854	18.2346	18.7445	NaN	NaN	NaN	NaN	NaN	NaN	4	4	4	10.6	10.6	10.6	86.817	60.003	10	4	1	0	4	1	0	E9AM02	E9AM02
tr|E9AM28|E9AM28_LEIMU Cofilin-like protein OS=Leishmania mexicana (strain MHOM/GT/2001/U1103) OX=929439 GN=LMXM_08_29_0510 PE=3 SV=1	17.8272	17.6719	17.7181	16.6122	16.5878	17.1168	18.6534	18.5168	18.4888	18.8252	18.6854	19.0453	19.3603	19.2526	19.1894	20.5316	20.4223	20.7217	4	4	4	33.8	33.8	33.8	15.689	133.04	28	3	2	4	3	2	4	E9AM28	E9AM28
tr|E9AM44|E9AM44_LEIMU Uncharacterized protein OS=Leishmania mexicana (strain MHOM/GT/2001/U1103) OX=929439 GN=LMXM_08_29_0350 PE=4 SV=1	15.8799	16.0126	15.9506	14.814	14.925	15.7117	19.8621	19.7929	19.7366	20.0276	19.8661	20.2492	17.6554	17.6555	17.5504	17.6582	17.432	17.8849	4	4	4	5.8	5.8	5.8	155.26	107.72	18	1	4	1	1	4	1	E9AM44	E9AM44
tr|E9AMA6|E9AMA6_LEIMU Uncharacterized protein OS=Leishmania mexicana (strain MHOM/GT/2001/U1103) OX=929439 GN=LMXM_08_0270 PE=4 SV=1	20.7637	20.7144	20.7775	19.8851	19.7896	20.2101	20.0174	19.9959	19.9945	20.0876	19.9529	20.2469	18.9393	18.9132	18.8497	19.327	19.2849	19.5975	4	4	4	8.8	8.8	8.8	87.85	139.94	14	3	4	2	3	4	2	E9AMA6	E9AMA6
tr|E9AMB8|E9AMB8_LEIMU Uncharacterized protein OS=Leishmania mexicana (strain MHOM/GT/2001/U1103) OX=929439 GN=LMXM_08_0390 PE=4 SV=1	17.8789	17.9089	17.8864	16.69	16.523	16.8582	17.452	17.3376	17.4011	17.6054	17.44	17.7934	NaN	NaN	NaN	NaN	NaN	NaN	4	4	4	4.5	4.5	4.5	191.89	64.594	8	2	2	1	2	2	1	E9AMB8	E9AMB8
tr|E9AMR4|E9AMR4_LEIMU Uncharacterized protein OS=Leishmania mexicana (strain MHOM/GT/2001/U1103) OX=929439 GN=LMXM_09_0630 PE=4 SV=1	19.9987	19.9468	19.9844	18.7969	18.7491	19.141	20.9418	20.95	20.8287	21.1527	20.8815	21.3086	19.381	19.2627	19.2376	19.918	19.7433	20.2356	4	4	4	5.5	5.5	5.5	121.67	99.711	17	3	4	3	3	4	3	E9AMR4	E9AMR4
tr|E9AMS5|E9AMS5_LEIMU Putative ubiquitin ligase OS=Leishmania mexicana (strain MHOM/GT/2001/U1103) OX=929439 GN=LMXM_09_0740 PE=4 SV=1	17.23	17.0128	17.1011	16.1848	16.2039	16.6002	19.132	19.1532	19.0345	19.3978	19.2125	19.6154	18.0468	17.9711	18.0118	17.901	17.9028	18.19	4	4	4	3.7	3.7	3.7	243.15	280.84	11	1	4	2	1	4	2	E9AMS5	E9AMS5
tr|E9AMU6|E9AMU6_LEIMU Uncharacterized protein OS=Leishmania mexicana (strain MHOM/GT/2001/U1103) OX=929439 GN=LMXM_09_0940 PE=4 SV=1	20.2399	20.1358	20.2511	18.8709	18.9399	19.3701	21.1139	20.9656	21.0435	21.1488	21.0973	21.4103	20.475	20.4531	20.385	19.9165	19.8603	20.1176	4	4	4	5	5	5	128.38	197.46	29	3	3	4	3	3	4	E9AMU6	E9AMU6
tr|E9AMV9|E9AMV9_LEIMU Putative eukaryotic translation initiation factor 2 subunit OS=Leishmania mexicana (strain MHOM/GT/2001/U1103) OX=929439 GN=LMXM_09_1070 PE=4 SV=1;tr|E9AMW0|E9AMW0_LEIMU Putative translation initiation factor EIF-2B gamma subunit OS=	19.1813	19.0114	19.1859	16.9129	17.0339	17.5084	NaN	NaN	NaN	NaN	NaN	NaN	16.829	16.6742	16.7	17.08	16.8673	17.1721	4	4	4	12.7	12.7	12.7	52.548	47.557	6	3	1	1	3	1	1	E9AMV9;E9AMW0	E9AMV9;E9AMW0
tr|E9AMX3|E9AMX3_LEIMU Putative AAA family ATPase OS=Leishmania mexicana (strain MHOM/GT/2001/U1103) OX=929439 GN=LMXM_09_1220 PE=4 SV=1	19.122	19.1113	18.9448	17.7715	17.7743	18.05	20.3026	20.1678	20.2018	20.2483	20.0316	20.4248	19.6705	19.6729	19.6114	19.9859	19.7996	20.1482	4	4	4	6.5	6.5	6.5	139.65	71.868	28	2	3	3	2	3	3	E9AMX3	E9AMX3
tr|E9AMY0|E9AMY0_LEIMU Uncharacterized protein OS=Leishmania mexicana (strain MHOM/GT/2001/U1103) OX=929439 GN=LMXM_09_1290 PE=4 SV=1	NaN	NaN	NaN	NaN	NaN	NaN	18.8267	18.6379	18.7054	18.0224	17.9638	18.3661	17.8452	17.5451	17.5988	18.1693	18.1054	18.2855	4	4	4	12.6	12.6	12.6	57.568	59.69	8	0	4	2	0	4	2	E9AMY0	E9AMY0
tr|E9AN19|E9AN19_LEIMU Uncharacterized protein OS=Leishmania mexicana (strain MHOM/GT/2001/U1103) OX=929439 GN=LMXM_10_0130 PE=4 SV=1	18.3573	18.2793	18.3535	17.1718	17.305	17.9743	17.6337	17.6193	17.5139	17.7594	17.6348	18.115	19.0147	18.8959	18.8225	19.4504	19.2082	19.6524	4	4	4	4	4	4	79.341	29.115	11	2	2	3	2	2	3	E9AN19	E9AN19
tr|E9AN22|E9AN22_LEIMU Uncharacterized protein OS=Leishmania mexicana (strain MHOM/GT/2001/U1103) OX=929439 GN=LMXM_10_0160 PE=4 SV=1	16.7789	16.3946	16.712	15.7574	15.684	15.9145	18.5713	18.4797	18.3199	18.5112	18.6065	18.902	19.4643	19.4472	19.3528	20.074	19.8638	20.2947	4	4	4	13.1	13.1	13.1	53.968	52.996	7	1	1	3	1	1	3	E9AN22	E9AN22
tr|E9AN29|E9AN29_LEIMU Putative nucleolar protein OS=Leishmania mexicana (strain MHOM/GT/2001/U1103) OX=929439 GN=LMXM_10_0210 PE=4 SV=1	21.347	21.3295	21.2399	19.6443	19.6567	19.9606	23.0449	22.9813	22.9207	23.5106	23.2763	23.7232	20.757	20.8348	20.6064	21.1808	21.0217	21.4062	4	4	4	7.6	7.6	7.6	52.725	98.286	23	3	2	2	3	2	2	E9AN29	E9AN29
tr|E9AN47|E9AN47_LEIMU Putative pteridine transporter ft5 OS=Leishmania mexicana (strain MHOM/GT/2001/U1103) OX=929439 GN=LMXM_10_0400 PE=4 SV=1	17.2112	17.1733	17.1849	16.4527	16.4928	16.7911	17.7726	17.5049	17.6877	17.1888	17.1299	17.5932	19.61	19.5187	19.5031	18.8227	18.8536	19.1946	4	4	4	12.8	12.8	12.8	78.102	76.438	8	1	2	3	1	2	3	E9AN47	E9AN47
tr|Q9GRU2|Q9GRU2_LEIME Mitogen-activated protein kinase OS=Leishmania mexicana mexicana OX=44270 GN=MPK3 PE=3 SV=1;tr|E9AN59|E9AN59_LEIMU Mitogen-activated protein kinase OS=Leishmania mexicana (strain MHOM/GT/2001/U1103) OX=929439 GN=LMXM_10_0490 PE=3 SV=	18.0241	18.0159	17.8903	17.4068	17.1838	17.9757	17.7798	17.5832	17.7435	17.7787	17.7336	18.1423	17.8331	17.7996	17.7556	17.6888	17.5868	18.0124	4	4	4	18.6	18.6	18.6	43.706	45.006	7	2	2	1	2	2	1	Q9GRU2;E9AN59	Q9GRU2;E9AN59
tr|E9ANA1|E9ANA1_LEIMU Putative small GTP-binding protein Rab11 OS=Leishmania mexicana (strain MHOM/GT/2001/U1103) OX=929439 GN=LMXM_10_0910 PE=4 SV=1	21.8217	21.6888	21.7902	21.2691	21.2538	21.6129	21.1908	21.0364	21.0788	21.0914	21.0381	21.3362	19.9498	19.9284	19.7639	20.1995	20.082	20.5041	4	4	4	16.8	16.8	16.8	23.358	159.05	28	4	4	3	4	4	3	E9ANA1	E9ANA1
tr|E9ANI1|E9ANI1_LEIMU Putative 14-3-3 protein OS=Leishmania mexicana (strain MHOM/GT/2001/U1103) OX=929439 GN=LMXM_11_0350 PE=3 SV=1	21.6993	21.592	21.6594	19.8241	19.936	20.2208	18.3881	18.3751	18.2707	18.5812	18.4301	18.8496	19.9806	19.9304	19.7835	20.4615	20.2993	20.766	4	4	4	28.1	28.1	28.1	29.147	131.51	27	3	2	3	3	2	3	E9ANI1	E9ANI1
tr|E9ANV6|E9ANV6_LEIMU Uncharacterized protein OS=Leishmania mexicana (strain MHOM/GT/2001/U1103) OX=929439 GN=LMXM_12_0290 PE=4 SV=1	18.047	17.9485	17.8964	17.5962	17.382	17.8164	19.0062	18.9762	18.9466	19.0864	18.8607	19.2174	NaN	NaN	NaN	NaN	NaN	NaN	4	4	4	4.9	4.9	4.9	167.11	95.725	7	1	4	1	1	4	1	E9ANV6	E9ANV6
tr|E9ANY9|E9ANY9_LEIMU Uncharacterized protein OS=Leishmania mexicana (strain MHOM/GT/2001/U1103) OX=929439 GN=LMXM_12_0620 PE=4 SV=1	16.0234	16.0559	15.9683	15.2142	15.026	15.3522	18.6343	18.5167	18.4761	18.607	18.4037	18.7319	17.4533	17.4496	17.1987	17.562	17.32	17.7673	4	4	4	5.3	5.3	5.3	141.72	67.337	9	1	3	3	1	3	3	E9ANY9	E9ANY9
tr|E9ANZ4|E9ANZ4_LEIMU Cytochrome c oxidase subunit IV OS=Leishmania mexicana (strain MHOM/GT/2001/U1103) OX=929439 GN=LMXM_12_0670 PE=4 SV=1	21.174	21.09	21.2143	18.9808	19.0084	19.5942	NaN	NaN	NaN	NaN	NaN	NaN	17.0739	17.0488	16.9786	17.7879	17.6328	18.0664	4	4	4	10	10	10	39.012	45.078	11	4	0	1	4	0	1	E9ANZ4	E9ANZ4
tr|E9AP16|E9AP16_LEIMU Uncharacterized protein OS=Leishmania mexicana (strain MHOM/GT/2001/U1103) OX=929439 GN=LMXM_12_1160 PE=4 SV=1	NaN	NaN	NaN	NaN	NaN	NaN	NaN	NaN	NaN	NaN	NaN	NaN	19.7133	19.614	19.4541	19.8854	19.7895	20.1524	4	4	4	4.3	4.3	4.3	100.35	25.337	4	1	1	2	1	1	2	E9AP16	E9AP16
tr|E9AP21|E9AP21_LEIMU Uncharacterized protein OS=Leishmania mexicana (strain MHOM/GT/2001/U1103) OX=929439 GN=LMXM_12_1210 PE=4 SV=1	19.2176	19.171	19.1973	18.0308	17.9669	18.8074	19.9648	19.8353	19.9027	20.2141	20.0657	20.443	20.1805	20.0781	20.0028	20.7467	20.5576	20.9967	4	4	4	8.3	8.3	8.3	102.23	147.43	29	2	2	4	2	2	4	E9AP21	E9AP21
tr|E9AP44|E9AP44_LEIMU Uncharacterized protein OS=Leishmania mexicana (strain MHOM/GT/2001/U1103) OX=929439 GN=LMXM_13_0100 PE=4 SV=1	20.0597	19.9772	19.9651	18.8246	18.8619	19.1758	17.6572	17.5825	17.597	17.853	17.8329	17.9463	15.3266	15.3541	15.2765	16.0233	15.2045	16.0807	4	4	4	6.6	6.6	6.6	67.087	61.221	8	3	2	2	3	2	2	E9AP44	E9AP44
tr|E9AP67|E9AP67_LEIMU Putative flagellar radial spoke protein OS=Leishmania mexicana (strain MHOM/GT/2001/U1103) OX=929439 GN=LMXM_13_0430 PE=4 SV=1	21.0025	20.8634	20.9385	19.8155	19.7921	20.2556	19.5672	19.6557	19.474	19.4296	19.3219	19.7004	19.2598	19.1561	19.1689	19.0653	18.9082	19.4751	4	4	4	13.6	13.6	13.6	66.549	126.84	38	3	3	2	3	3	2	E9AP67	E9AP67
tr|E9AP69|E9AP69_LEIMU Uncharacterized protein OS=Leishmania mexicana (strain MHOM/GT/2001/U1103) OX=929439 GN=LMXM_13_0450 PE=4 SV=1	21.2693	21.152	21.13	19.0759	19.3544	19.5329	17.9236	17.673	17.5184	17.7428	17.6254	18.0635	19.7516	19.7645	19.6057	21.0712	20.8522	21.3383	4	4	4	34.7	34.7	34.7	13.323	147.43	12	3	2	2	3	2	2	E9AP69	E9AP69
tr|E9AP93|E9AP93_LEIMU Uncharacterized protein OS=Leishmania mexicana (strain MHOM/GT/2001/U1103) OX=929439 GN=LMXM_13_0690 PE=4 SV=1	16.5851	16.4737	16.3439	15.1143	15.427	15.6436	19.0141	18.9652	18.9925	18.7034	18.486	18.9993	18.7805	18.7467	18.6913	19.0708	18.9755	19.4013	4	4	4	9.9	9.9	9.9	98.094	75.682	10	1	4	3	1	4	3	E9AP93	E9AP93
tr|E9APB9|E9APB9_LEIMU Putative actin-like protein OS=Leishmania mexicana (strain MHOM/GT/2001/U1103) OX=929439 GN=LMXM_13_0950 PE=3 SV=1	NaN	NaN	NaN	NaN	NaN	NaN	20.9256	20.893	20.8405	20.4565	20.3346	20.8238	18.2623	18.2461	18.0732	18.0398	17.7018	18.2967	4	4	4	15.1	15.1	15.1	52.215	55.377	8	0	4	3	0	4	3	E9APB9	E9APB9
tr|E9APF8|E9APF8_LEIMU Uncharacterized protein OS=Leishmania mexicana (strain MHOM/GT/2001/U1103) OX=929439 GN=LMXM_13_1340 PE=4 SV=1	NaN	NaN	NaN	NaN	NaN	NaN	NaN	NaN	NaN	NaN	NaN	NaN	18.2171	18.2855	17.986	18.3293	18.1632	18.5953	4	4	4	4.6	4.6	4.6	140.22	42.409	7	0	2	2	0	2	2	E9APF8	E9APF8
tr|E9APH6|E9APH6_LEIMU Uncharacterized protein OS=Leishmania mexicana (strain MHOM/GT/2001/U1103) OX=929439 GN=LMXM_13_1520 PE=4 SV=1	NaN	NaN	NaN	NaN	NaN	NaN	18.1515	18.0033	18.0953	18.3389	18.2147	18.6388	NaN	NaN	NaN	NaN	NaN	NaN	4	4	4	4.9	4.9	4.9	104.19	84.427	4	0	4	0	0	4	0	E9APH6	E9APH6
tr|E9APL2|E9APL2_LEIMU Uncharacterized protein OS=Leishmania mexicana (strain MHOM/GT/2001/U1103) OX=929439 GN=LMXM_14_0190 PE=4 SV=1	21.6536	21.5696	21.6146	20.4598	20.3721	20.7403	NaN	NaN	NaN	NaN	NaN	NaN	18.4246	18.3697	18.3457	19.5928	19.2828	19.8253	4	4	4	33.7	33.7	33.7	22.315	111.14	16	4	1	2	4	1	2	E9APL2	E9APL2
tr|E9APL5|E9APL5_LEIMU Uncharacterized protein OS=Leishmania mexicana (strain MHOM/GT/2001/U1103) OX=929439 GN=LMXM_14_0220 PE=4 SV=1	18.7512	18.6317	18.7179	17.7791	17.7657	19.0423	17.6255	17.6065	17.6261	18.1123	18.0069	18.6549	18.1327	18.1505	18.0232	19.1694	18.9403	19.6282	4	4	4	11.5	11.5	11.5	51.007	60.376	7	2	1	3	2	1	3	E9APL5	E9APL5
tr|E9APL6|E9APL6_LEIMU Uncharacterized protein OS=Leishmania mexicana (strain MHOM/GT/2001/U1103) OX=929439 GN=LMXM_14_0230 PE=4 SV=1	18.3849	18.3119	18.4029	17.3888	17.3982	17.732	17.4717	17.571	17.518	17.5765	17.5241	17.879	17.918	17.8294	17.8723	18.1718	18.0051	18.3119	4	4	4	5.7	5.7	5.7	195.86	150.19	13	2	2	3	2	2	3	E9APL6	E9APL6
tr|E9APM5|E9APM5_LEIMU Putative amino acid permease OS=Leishmania mexicana (strain MHOM/GT/2001/U1103) OX=929439 GN=LMXM_14_0320 PE=4 SV=1	18.5084	18.4794	18.4782	17.6193	17.5477	17.872	19.9576	19.9426	19.9563	19.9893	19.9549	20.2778	19.0778	19.0465	19.1535	19.3823	19.1457	19.5898	4	4	4	6.8	6.8	6.8	85.141	36.961	13	1	3	1	1	3	1	E9APM5	E9APM5
tr|E9APW7|E9APW7_LEIMU Putative phosphatidylserine synthase OS=Leishmania mexicana (strain MHOM/GT/2001/U1103) OX=929439 GN=LMXM_14_1200 PE=4 SV=1	17.3205	17.2154	17.2968	17.0448	17.0268	17.2723	19.388	19.3518	19.2533	19.4322	19.2733	19.5994	17.827	17.8512	17.7282	18.5829	18.4067	18.8128	4	4	4	7.3	7.3	7.3	60.291	46.032	14	1	3	2	1	3	2	E9APW7;D7EZK2	E9APW7
tr|E9AQ26|E9AQ26_LEIMU Uncharacterized protein OS=Leishmania mexicana (strain MHOM/GT/2001/U1103) OX=929439 GN=LMXM_15_0250 PE=4 SV=1	NaN	NaN	NaN	NaN	NaN	NaN	20.9359	20.8929	20.8835	21.2571	21.0956	21.4098	19.1282	19.0954	19.0077	19.1528	18.9617	19.3113	4	4	4	2.7	2.7	2.7	204.05	94.884	12	0	4	2	0	4	2	E9AQ26	E9AQ26
tr|E9AQ34|E9AQ34_LEIMU Uncharacterized protein OS=Leishmania mexicana (strain MHOM/GT/2001/U1103) OX=929439 GN=LMXM_15_0320 PE=4 SV=1	18.7921	18.7164	18.7777	17.688	17.4941	18.2646	19.6181	19.5589	19.5521	19.8488	19.6723	20.0343	20.733	20.6356	20.559	20.5526	20.3805	20.8398	4	4	4	9.2	9.2	9.2	80.512	259.98	21	3	2	4	3	2	4	E9AQ34	E9AQ34
tr|E9AQ58|E9AQ58_LEIMU Uncharacterized protein OS=Leishmania mexicana (strain MHOM/GT/2001/U1103) OX=929439 GN=LMXM_15_0600 PE=4 SV=1	19.4814	19.43	19.4837	17.8048	17.9802	18.3523	20.1616	20.0887	20.0167	20.8801	20.7018	21.0442	19.5843	19.578	19.4564	20.8007	20.6297	20.9379	4	4	4	3.5	3.5	3.5	133.28	58.297	13	1	3	4	1	3	4	E9AQ58	E9AQ58
tr|E9AQ62|E9AQ62_LEIMU Uncharacterized protein OS=Leishmania mexicana (strain MHOM/GT/2001/U1103) OX=929439 GN=LMXM_15_0640 PE=4 SV=1	16.6565	16.5706	16.5395	16.0515	16.1678	16.4264	17.576	17.4293	17.4628	17.6849	17.5118	17.9167	17.5762	17.6386	17.6303	17.8606	17.7728	18.0314	4	4	4	5.6	5.6	5.6	146.89	68.502	6	1	1	3	1	1	3	E9AQ62	E9AQ62
tr|E9AQ77|E9AQ77_LEIMU Uncharacterized protein OS=Leishmania mexicana (strain MHOM/GT/2001/U1103) OX=929439 GN=LMXM_15_0800 PE=4 SV=1	17.705	17.6225	17.713	18.0169	17.6089	17.8039	18.9658	18.8898	18.9234	19.371	19.2347	19.5967	19.1349	19.0515	18.9558	19.4312	19.0735	19.5491	4	4	4	3.8	3.8	3.8	224.42	53.668	25	1	3	3	1	3	3	E9AQ77	E9AQ77
tr|E9AQ91|E9AQ91_LEIMU Protein phosphatase 2A regulatory subunit,putative OS=Leishmania mexicana (strain MHOM/GT/2001/U1103) OX=929439 GN=LMXM_15_0920 PE=4 SV=1	18.5702	18.4974	18.6618	17.7992	17.7123	18.0961	20.5985	20.4756	20.5046	20.843	20.6201	21.0559	20.3554	20.4543	20.2343	20.5174	20.3524	20.795	4	4	4	5.1	5.1	5.1	100.24	61.436	11	1	2	3	1	2	3	E9AQ91	E9AQ91
tr|E9AQC2|E9AQC2_LEIMU Putative ubiquitin hydrolase (Cysteine peptidase, clan ca, family c19,putative) OS=Leishmania mexicana (strain MHOM/GT/2001/U1103) OX=929439 GN=LMXM_15_1300 PE=3 SV=1	21.0455	20.9708	20.9574	20.1435	20.1417	20.4904	18.2375	18.173	18.2141	18.4738	18.3786	18.8547	18.5471	18.4345	18.3456	18.6871	18.5763	19.0585	4	4	4	4.4	4.4	4.4	155.04	95.661	14	3	1	2	3	1	2	E9AQC2	E9AQC2
tr|E9AQC8|E9AQC8_LEIMU Uncharacterized protein OS=Leishmania mexicana (strain MHOM/GT/2001/U1103) OX=929439 GN=LMXM_15_1345 PE=4 SV=1	NaN	NaN	NaN	NaN	NaN	NaN	18.1926	18.0849	18.1043	18.2093	18.1081	18.4877	18.4175	18.2562	18.3281	18.5916	18.3504	18.8168	4	4	4	24.5	24.5	24.5	30.86	56.565	11	1	3	2	1	3	2	E9AQC8	E9AQC8
tr|E9AQE5|E9AQE5_LEIMU Phosphodiesterase OS=Leishmania mexicana (strain MHOM/GT/2001/U1103) OX=929439 GN=LMXM_15_1481 PE=3 SV=1	21.2187	21.2265	21.1207	20.6394	20.7153	21.0276	21.8555	21.8489	21.6977	22.0397	21.9136	22.3133	21.5844	21.6439	21.4287	22.4245	22.1525	22.6729	4	4	4	5.4	5.4	5.4	103.76	79.753	19	3	2	4	3	2	4	E9AQE5;B8K1J7;E9AQE4	E9AQE5
tr|E9AQG4|E9AQG4_LEIMU Uncharacterized protein OS=Leishmania mexicana (strain MHOM/GT/2001/U1103) OX=929439 GN=LMXM_16_0080 PE=4 SV=1	19.2644	19.1513	19.1344	18.3939	18.3198	18.6954	14.5005	14.7206	14.8203	15.0293	14.6525	15.1388	18.6559	18.6103	18.5724	19.22	19.0542	19.5766	4	4	4	9.6	9.6	9.6	83.254	70.47	9	2	1	2	2	1	2	E9AQG4	E9AQG4
tr|E9AQH4|E9AQH4_LEIMU Uncharacterized protein OS=Leishmania mexicana (strain MHOM/GT/2001/U1103) OX=929439 GN=LMXM_16_0170 PE=4 SV=1	NaN	NaN	NaN	NaN	NaN	NaN	19.7536	19.7001	19.7183	19.6579	19.6152	19.9205	19.6534	19.6274	19.5532	19.1271	19.0768	19.3877	4	4	4	1.3	1.3	1.3	486.09	147.13	11	0	4	3	0	4	3	E9AQH4	E9AQH4
tr|E9AQN6|E9AQN6_LEIMU Uncharacterized protein OS=Leishmania mexicana (strain MHOM/GT/2001/U1103) OX=929439 GN=LMXM_16_0770 PE=4 SV=1	NaN	NaN	NaN	NaN	NaN	NaN	18.5928	18.506	18.3752	18.593	18.3995	18.824	NaN	NaN	NaN	NaN	NaN	NaN	4	4	4	10.3	10.3	10.3	61.746	32.573	4	1	3	0	1	3	0	E9AQN6	E9AQN6
tr|E9AQR7|E9AQR7_LEIMU Uncharacterized protein OS=Leishmania mexicana (strain MHOM/GT/2001/U1103) OX=929439 GN=LMXM_16_1080 PE=4 SV=1	17.2746	17.1903	17.1668	16.0931	16.0874	16.5565	18.7806	18.8332	18.8235	18.9429	18.8252	19.1384	17.9473	18.0357	17.8588	17.7582	17.6659	18.0376	4	4	4	10.4	10.4	10.4	70.168	41.679	9	1	3	3	1	3	3	E9AQR7	E9AQR7
tr|E9AQW1|E9AQW1_LEIMU Uncharacterized protein OS=Leishmania mexicana (strain MHOM/GT/2001/U1103) OX=929439 GN=LMXM_16_1480 PE=4 SV=1	18.2179	18.0881	18.15	16.1599	16.526	16.677	NaN	NaN	NaN	NaN	NaN	NaN	17.9283	17.8896	17.9619	18.5551	18.415	18.8357	4	4	4	9.9	9.9	9.9	69.648	74.343	5	2	0	3	2	0	3	E9AQW1	E9AQW1
tr|E9AR04|E9AR04_LEIMU Uncharacterized protein OS=Leishmania mexicana (strain MHOM/GT/2001/U1103) OX=929439 GN=LMXM_17_0350 PE=4 SV=1	NaN	NaN	NaN	NaN	NaN	NaN	16.8355	16.6468	16.55	17.0084	17.0415	17.2524	17.0483	17.0838	16.9539	16.8772	16.8311	17.1485	4	4	4	5	5	5	73.693	44.962	5	0	3	2	0	3	2	E9AR04	E9AR04
tr|E9AR17|E9AR17_LEIMU Uncharacterized protein OS=Leishmania mexicana (strain MHOM/GT/2001/U1103) OX=929439 GN=LMXM_17_0480 PE=4 SV=1	21.1675	21.1039	21.1114	20.0812	20.0804	20.4578	20.905	20.8962	20.8456	21.2251	21.0878	21.4572	20.9469	20.8092	20.8348	21.327	21.15	21.6362	4	4	4	7.7	7.7	7.7	59.536	323.31	58	3	3	4	3	3	4	E9AR17	E9AR17
tr|E9AR29|E9AR29_LEIMU Putative P-type ATPase OS=Leishmania mexicana (strain MHOM/GT/2001/U1103) OX=929439 GN=LMXM_17_0600 PE=3 SV=1	20.7149	20.5784	20.6134	20.3861	20.2138	20.6366	18.1684	17.9808	17.9465	18.7603	18.6119	18.986	20.4432	20.3354	20.2769	21.2337	21.1323	21.4503	4	4	4	7.6	7.6	7.6	122.03	100.55	12	3	1	3	3	1	3	E9AR29	E9AR29
tr|E9AR33|E9AR33_LEIMU Uncharacterized protein OS=Leishmania mexicana (strain MHOM/GT/2001/U1103) OX=929439 GN=LMXM_17_0780 PE=4 SV=1;tr|E9AR31|E9AR31_LEIMU Uncharacterized protein OS=Leishmania mexicana (strain MHOM/GT/2001/U1103) OX=929439 GN=LMXM_17_062	20.9523	20.9297	20.9822	19.2346	19.264	19.8032	19.8684	19.8932	19.9355	19.7295	19.6287	20.0036	20.2708	20.0943	20.0556	21.6795	21.4724	21.8937	4	4	4	60.4	60.4	60.4	10.699	227.31	21	3	2	4	3	2	4	E9AR33;E9AR31	E9AR33;E9AR31
tr|E9AR52|E9AR52_LEIMU Kinesin-like protein OS=Leishmania mexicana (strain MHOM/GT/2001/U1103) OX=929439 GN=LMXM_17_0800 PE=3 SV=1	17.3191	17.2493	17.258	16.4332	16.0478	16.7403	21.8834	21.7384	21.7708	21.842	21.7236	22.0586	20.0262	19.8297	19.8913	18.8997	18.6972	18.96	4	4	4	2.6	2.6	2.6	104.79	323.31	19	1	4	3	1	4	3	E9AR52	E9AR52
tr|E9AR65|E9AR65_LEIMU Putative ATP-dependent RNA helicase OS=Leishmania mexicana (strain MHOM/GT/2001/U1103) OX=929439 GN=LMXM_17_0920 PE=4 SV=1	19.6602	19.5961	19.6192	18.6703	18.7257	18.9745	20.6353	20.5481	20.5212	20.3698	20.1926	20.7771	19.8307	19.808	19.6323	19.5776	19.3969	19.7725	4	4	4	3.3	3.3	3.3	260.31	97.281	21	3	4	2	3	4	2	E9AR65;Q6T9D6	E9AR65
tr|E9AR83|E9AR83_LEIMU Putative kinesin OS=Leishmania mexicana (strain MHOM/GT/2001/U1103) OX=929439 GN=LMXM_17_1110 PE=3 SV=1	19.9916	19.8567	19.9748	19.6283	19.6259	19.7317	19.8604	19.8793	19.8286	19.6673	19.6139	19.9034	20.4192	20.4352	20.319	20.6399	20.4476	20.8764	4	4	4	5	5	5	158.16	76.98	12	2	2	4	2	2	4	E9AR83	E9AR83
tr|E9AR92|E9AR92_LEIMU Uncharacterized protein OS=Leishmania mexicana (strain MHOM/GT/2001/U1103) OX=929439 GN=LMXM_17_1200 PE=4 SV=1	18.8488	18.7633	18.7173	16.6846	16.5923	17.1412	20.181	20.0931	20.1185	19.4991	19.3901	19.7996	20.2585	20.155	20.2112	20.5684	20.4216	20.8324	4	4	4	8.4	8.4	8.4	89.92	79.549	24	2	3	3	2	3	3	E9AR92	E9AR92
tr|E9ARA1|E9ARA1_LEIMU Putative translation initiation factor OS=Leishmania mexicana (strain MHOM/GT/2001/U1103) OX=929439 GN=LMXM_17_1290 PE=4 SV=1	20.462	20.2998	20.3721	19.4552	19.4379	19.839	18.8866	18.8385	18.786	18.9357	18.8337	19.1232	17.8887	17.7166	17.8011	17.6379	17.3894	17.7728	4	4	4	5.2	5.2	5.2	80.717	43.143	13	3	1	3	3	1	3	E9ARA1	E9ARA1
tr|E9ARF8|E9ARF8_LEIMU Uncharacterized protein OS=Leishmania mexicana (strain MHOM/GT/2001/U1103) OX=929439 GN=LMXM_18_0210 PE=4 SV=1	21.0983	21.0451	21.0503	19.4948	19.6126	19.9356	17.222	17.2982	17.0127	17.6874	17.4886	18.0477	18.9622	18.8461	18.7941	19.8395	19.606	20.1216	4	4	4	25	25	25	38.588	233.48	20	3	1	4	3	1	4	E9ARF8	E9ARF8
tr|E9ARI0|E9ARI0_LEIMU Uncharacterized protein OS=Leishmania mexicana (strain MHOM/GT/2001/U1103) OX=929439 GN=LMXM_18_0430 PE=4 SV=1	19.743	19.6288	19.7004	18.3576	18.2165	18.6289	19.5327	19.5797	19.4769	19.6592	19.4641	19.886	19.6843	19.6023	19.5961	19.8943	19.7369	20.1486	4	4	4	14.6	14.6	14.6	29.45	71.014	14	3	3	3	3	3	3	E9ARI0	E9ARI0
tr|E9ARI4|E9ARI4_LEIMU Uncharacterized protein OS=Leishmania mexicana (strain MHOM/GT/2001/U1103) OX=929439 GN=LMXM_18_0470 PE=4 SV=1	18.0275	18.0101	17.961	17.0092	17.047	17.3283	18.8747	18.8378	18.8116	18.6926	18.6332	18.9488	NaN	NaN	NaN	NaN	NaN	NaN	4	4	4	9.3	9.3	9.3	67.419	60.236	5	2	2	0	2	2	0	E9ARI4	E9ARI4
tr|E9ARK3|E9ARK3_LEIMU Uncharacterized protein OS=Leishmania mexicana (strain MHOM/GT/2001/U1103) OX=929439 GN=LMXM_18_0650 PE=4 SV=1	18.0888	17.9115	18.1797	17.2642	17.1107	17.347	20.5301	20.5074	20.5182	20.5018	20.3809	20.7559	18.4384	18.2349	18.2257	17.6773	17.4471	17.9578	4	4	4	3.7	3.7	3.7	136.42	110.38	8	1	4	1	1	4	1	E9ARK3	E9ARK3
tr|E9ARM2|E9ARM2_LEIMU Uncharacterized protein OS=Leishmania mexicana (strain MHOM/GT/2001/U1103) OX=929439 GN=LMXM_18_0850 PE=4 SV=1	19.7111	19.6057	19.5856	18.6245	18.551	18.991	20.7914	20.7907	20.7773	20.6909	20.5173	20.9579	20.7549	20.6545	20.5446	20.5637	20.4661	20.859	4	4	4	2.1	2.1	2.1	298.85	67.673	11	3	2	2	3	2	2	E9ARM2	E9ARM2
tr|E9ARS5|E9ARS5_LEIMU Uncharacterized protein OS=Leishmania mexicana (strain MHOM/GT/2001/U1103) OX=929439 GN=LMXM_18_1410 PE=4 SV=1	20.0739	20.0035	19.9938	18.8504	18.9654	19.3079	20.6108	20.4683	20.5113	20.3614	20.0754	20.5269	17.6811	17.5135	17.4803	17.6978	17.5102	17.782	4	4	4	5.7	5.7	5.7	103.28	70.842	18	3	4	1	3	4	1	E9ARS5	E9ARS5
tr|E9ARW2|E9ARW2_LEIMU Clathrin light chain OS=Leishmania mexicana (strain MHOM/GT/2001/U1103) OX=929439 GN=LMXM_19_0110 PE=3 SV=1	21.7951	21.6376	21.8041	20.8419	20.7718	21.08	22.1687	22.1209	22.1007	22.3067	22.2304	22.4329	21.8431	21.7706	21.69	21.9721	21.8024	22.2424	4	4	4	42.8	42.8	42.8	15.691	54.425	35	1	3	4	1	3	4	E9ARW2	E9ARW2
tr|E9ARY3|E9ARY3_LEIMU GDT1 family protein OS=Leishmania mexicana (strain MHOM/GT/2001/U1103) OX=929439 GN=LMXM_19_0310 PE=3 SV=1	22.4514	22.3006	22.4478	22.4977	22.3388	22.6289	19.9998	20.0217	20.0084	20.4707	20.2718	20.6696	22.2544	22.1456	22.13	21.4979	21.3964	21.7594	4	4	4	8.3	8.3	8.3	27.222	323.31	47	4	2	3	4	2	3	E9ARY3	E9ARY3
tr|E9ARZ6|E9ARZ6_LEIMU Putative nucleosome assembly protein OS=Leishmania mexicana (strain MHOM/GT/2001/U1103) OX=929439 GN=LMXM_19_0440 PE=3 SV=1	22.4976	22.3535	22.4306	21.1281	21.106	21.466	20.5119	20.415	20.536	20.831	20.6954	21.0045	20.7526	20.6825	20.6312	21.942	21.7682	22.1336	4	4	4	10.8	10.8	10.8	39.825	323.31	27	4	2	3	4	2	3	E9ARZ6	E9ARZ6
tr|E9AS02|E9AS02_LEIMU Uncharacterized protein OS=Leishmania mexicana (strain MHOM/GT/2001/U1103) OX=929439 GN=LMXM_19_0500 PE=4 SV=1	NaN	NaN	NaN	NaN	NaN	NaN	20.0234	19.9203	19.9569	20.0637	19.9278	20.2767	18.1801	18.0971	18.0204	17.84	17.7764	18.062	4	4	4	17.7	17.7	17.7	32.975	41.56	6	0	4	1	0	4	1	E9AS02	E9AS02
tr|E9AS17|E9AS17_LEIMU Uncharacterized protein OS=Leishmania mexicana (strain MHOM/GT/2001/U1103) OX=929439 GN=LMXM_19_0650 PE=4 SV=1	19.4846	19.4494	19.3924	18.2372	18.0844	18.5474	16.4935	16.4704	16.4736	16.8808	16.7183	17.0875	18.5402	18.3691	18.5059	18.4774	18.2631	18.7047	4	4	4	4.2	4.2	4.2	203.45	68.242	12	2	1	3	2	1	3	E9AS17	E9AS17
tr|E9AS23|E9AS23_LEIMU Glycosomal malate dehydrogenase OS=Leishmania mexicana (strain MHOM/GT/2001/U1103) OX=929439 GN=LMXM_19_0710 PE=3 SV=1	19.79	19.7187	19.6906	17.4891	17.614	17.954	18.9821	18.7395	18.818	19.0057	18.9575	19.3086	19.1682	19.2775	19.0698	18.9951	18.9088	19.1257	4	4	4	10.9	10.9	10.9	33.727	86.555	8	3	1	1	3	1	1	E9AS23	E9AS23
tr|E9AS52|E9AS52_LEIMU Uncharacterized protein OS=Leishmania mexicana (strain MHOM/GT/2001/U1103) OX=929439 GN=LMXM_19_1010 PE=4 SV=1	16.7881	17.0212	16.7819	16.1757	15.8964	16.5341	20.0646	20.0618	20.0261	19.9515	19.8693	20.2254	19.3281	19.3677	19.2186	19.2146	19.245	19.4491	4	4	4	11.7	11.7	11.7	90.878	82.796	13	2	2	4	2	2	4	E9AS52	E9AS52
tr|E9AS64|E9AS64_LEIMU Uncharacterized protein OS=Leishmania mexicana (strain MHOM/GT/2001/U1103) OX=929439 GN=LMXM_19_1130 PE=4 SV=1	NaN	NaN	NaN	NaN	NaN	NaN	19.3328	19.3342	19.2891	19.0971	18.8094	19.316	17.7079	17.6086	17.6453	17.9199	17.5554	18.1816	4	4	4	1.1	1.1	1.1	614.9	52.073	7	0	3	2	0	3	2	E9AS64	E9AS64
tr|E9ASJ3|E9ASJ3_LEIMU Uncharacterized protein OS=Leishmania mexicana (strain MHOM/GT/2001/U1103) OX=929439 GN=LMXM_36_0730 PE=4 SV=1	20.0846	20.0053	20.0435	18.9527	19.025	19.3309	18.4698	18.477	18.4537	18.3543	18.2282	18.6226	18.4261	18.334	18.2241	19.519	19.2638	19.7205	4	4	4	9.3	9.3	9.3	49.757	28.794	9	2	2	3	2	2	3	E9ASJ3	E9ASJ3
tr|E9ASJ4|E9ASJ4_LEIMU Uncharacterized protein OS=Leishmania mexicana (strain MHOM/GT/2001/U1103) OX=929439 GN=LMXM_36_0740 PE=4 SV=1	20.927	20.9184	20.8924	20.4178	20.2918	20.7271	NaN	NaN	NaN	NaN	NaN	NaN	19.1062	19.0123	19.0296	19.3507	19.2574	19.6181	4	4	4	10.2	10.2	10.2	60.91	65.622	11	3	0	2	3	0	2	E9ASJ4	E9ASJ4
tr|E9ASK5|E9ASK5_LEIMU Uncharacterized protein OS=Leishmania mexicana (strain MHOM/GT/2001/U1103) OX=929439 GN=LMXM_36_0850 PE=4 SV=1	NaN	NaN	NaN	NaN	NaN	NaN	19.8666	19.9137	19.9122	19.5888	19.5091	19.8496	18.2241	18.143	18.0854	18.3462	18.1687	18.6319	4	4	4	6.6	6.6	6.6	93.955	117.94	10	0	4	2	0	4	2	E9ASK5	E9ASK5
tr|E9ASM6|E9ASM6_LEIMU Uncharacterized protein OS=Leishmania mexicana (strain MHOM/GT/2001/U1103) OX=929439 GN=LMXM_36_1060 PE=4 SV=1	17.437	17.3746	17.579	16.6736	16.7108	17.3054	20.2037	20.1382	20.1056	19.7729	19.6922	20.0794	20.1834	20.2014	20.0502	20.183	19.87	20.4478	4	4	4	6	6	6	111.43	112.59	14	1	4	4	1	4	4	E9ASM6	E9ASM6
tr|E9ASP9|E9ASP9_LEIMU Uncharacterized protein OS=Leishmania mexicana (strain MHOM/GT/2001/U1103) OX=929439 GN=LMXM_36_1300 PE=4 SV=1	20.0025	19.8257	19.8798	18.9146	18.9226	19.2259	20.6574	20.5868	20.5145	20.5446	20.3358	20.6835	19.7417	19.783	19.687	19.7414	19.5323	19.9956	4	4	4	12.4	12.4	12.4	67.584	188.39	19	4	3	3	4	3	3	E9ASP9	E9ASP9
tr|E9ASS0|E9ASS0_LEIMU Uncharacterized protein OS=Leishmania mexicana (strain MHOM/GT/2001/U1103) OX=929439 GN=LMXM_36_1500 PE=4 SV=1	18.3104	18.2347	18.2245	17.9067	17.8705	18.0376	18.4047	18.3708	18.2764	18.4219	18.1983	18.6262	19.0488	19.1903	18.977	18.7162	18.5687	18.9569	4	4	4	8	8	8	96.591	77.023	7	1	2	3	1	2	3	E9ASS0	E9ASS0
tr|E9ASS2|E9ASS2_LEIMU Uncharacterized protein OS=Leishmania mexicana (strain MHOM/GT/2001/U1103) OX=929439 GN=LMXM_36_1520 PE=4 SV=1	22.8672	22.8298	22.8623	21.7828	21.7705	22.2078	23.8899	23.8417	23.8488	23.0183	23.0048	23.4437	23.8136	23.7426	23.7076	24.1118	23.976	24.3375	4	4	4	10.4	10.4	10.4	56.465	128.02	148	3	2	3	3	2	3	E9ASS2	E9ASS2
tr|E9ASU5|E9ASU5_LEIMU Uncharacterized protein OS=Leishmania mexicana (strain MHOM/GT/2001/U1103) OX=929439 GN=LMXM_36_1730 PE=4 SV=1	17.5319	17.6158	17.535	15.0314	15.481	15.8206	16.9779	17.032	17.1077	17.1326	16.9985	17.3225	19.5882	19.6294	19.5482	19.8501	19.6577	20.2218	4	4	4	9.3	9.3	9.3	103.74	98.879	10	1	2	3	1	2	3	E9ASU5	E9ASU5
tr|E9ASU7|E9ASU7_LEIMU Uncharacterized protein OS=Leishmania mexicana (strain MHOM/GT/2001/U1103) OX=929439 GN=LMXM_36_1750 PE=4 SV=1	20.8827	20.8361	20.8858	19.5914	19.608	20.0272	21.9289	21.8743	21.9636	21.6106	21.6071	21.9767	21.7273	21.6725	21.5991	21.8044	21.6385	22.0484	4	4	4	9.9	9.9	9.9	59.724	219.48	75	2	3	1	2	3	1	E9ASU7	E9ASU7
tr|E9ASW5|E9ASW5_LEIMU Uncharacterized protein OS=Leishmania mexicana (strain MHOM/GT/2001/U1103) OX=929439 GN=LMXM_36_1920 PE=4 SV=1	19.6688	19.7381	19.681	19.3117	18.9286	19.3709	18.0074	17.82	17.896	18.5546	17.7507	18.4519	19.2734	19.2686	19.1625	19.7033	19.4452	19.9054	4	4	4	10.9	10.9	10.9	56.427	58.367	13	4	1	2	4	1	2	E9ASW5	E9ASW5
tr|E9AT18|E9AT18_LEIMU Uncharacterized protein OS=Leishmania mexicana (strain MHOM/GT/2001/U1103) OX=929439 GN=LMXM_36_2410 PE=3 SV=1	NaN	NaN	NaN	NaN	NaN	NaN	19.5522	19.5152	19.5624	19.3847	19.2901	19.6606	19.4471	19.4362	19.2865	19.3208	19.1332	19.5574	4	4	4	4.6	4.6	4.6	205.4	66.675	10	1	2	3	1	2	3	E9AT18	E9AT18
tr|E9AT21|E9AT21_LEIMU Uncharacterized protein OS=Leishmania mexicana (strain MHOM/GT/2001/U1103) OX=929439 GN=LMXM_36_2440 PE=4 SV=1	18.5098	18.3162	18.4224	17.2599	17.2235	17.5842	19.4134	19.3302	19.4015	19.5851	19.3752	19.8942	18.3193	18.2325	18.0212	18.4679	18.1456	18.8444	4	4	4	32.9	32.9	32.9	27.017	146.52	15	1	4	2	1	4	2	E9AT21	E9AT21
tr|E9AT37|E9AT37_LEIMU Cyclin-e binding protein 1-like protein OS=Leishmania mexicana (strain MHOM/GT/2001/U1103) OX=929439 GN=LMXM_36_2600 PE=4 SV=1	19.4003	19.359	19.3588	18.6676	18.6568	18.9465	19.2679	19.1539	19.146	19.3075	19.169	19.5585	18.9183	18.8806	18.8328	18.6763	18.4122	18.9003	4	4	4	10	10	10	75.16	62.233	9	2	2	3	2	2	3	E9AT37	E9AT37
tr|E9AT43|E9AT43_LEIMU Dihydrolipoamide acetyltransferase component of pyruvate dehydrogenase complex OS=Leishmania mexicana (strain MHOM/GT/2001/U1103) OX=929439 GN=LMXM_36_2660 PE=3 SV=1	21.9948	21.9857	21.9924	20.5502	20.3641	20.8707	NaN	NaN	NaN	NaN	NaN	NaN	18.4366	18.3962	18.8499	19.9092	19.8056	20.1881	4	4	4	13.3	13.3	13.3	48.774	273.78	44	4	0	2	4	0	2	E9AT43	E9AT43
tr|E9ATB2|E9ATB2_LEIMU Uncharacterized protein OS=Leishmania mexicana (strain MHOM/GT/2001/U1103) OX=929439 GN=LMXM_36_3330 PE=4 SV=1	18.0406	17.9425	17.9129	16.6477	16.8582	17.101	21.1558	21.053	21.1279	21.1651	21.0337	21.3934	21.5925	21.5233	21.5061	21.4033	21.2213	21.6642	4	4	4	19.9	19.9	19.9	44.075	190.95	28	1	4	4	1	4	4	E9ATB2	E9ATB2
tr|E9ATG1|E9ATG1_LEIMU Uncharacterized protein OS=Leishmania mexicana (strain MHOM/GT/2001/U1103) OX=929439 GN=LMXM_36_3790 PE=4 SV=1	16.3693	16.2853	16.2692	15.7759	15.8815	16.1619	NaN	NaN	NaN	NaN	NaN	NaN	15.8195	15.3185	15.4166	15.2823	15.6881	15.8951	4	4	4	7.3	7.3	7.3	103.26	85.207	6	2	1	2	2	1	2	E9ATG1	E9ATG1
tr|E9ATH6|E9ATH6_LEIMU Uncharacterized protein OS=Leishmania mexicana (strain MHOM/GT/2001/U1103) OX=929439 GN=LMXM_36_3940 PE=4 SV=1	NaN	NaN	NaN	NaN	NaN	NaN	19.4736	19.3204	19.3678	19.6842	19.5237	19.9919	18.3497	18.244	18.142	19.1672	19.0522	19.3825	4	4	4	5.1	5.1	5.1	115.91	79.605	7	0	3	2	0	3	2	E9ATH6	E9ATH6
tr|E9ATK1|E9ATK1_LEIMU Putative oxidoreductase OS=Leishmania mexicana (strain MHOM/GT/2001/U1103) OX=929439 GN=LMXM_36_4170 PE=4 SV=1;tr|A1Y2C5|A1Y2C5_LEIME Zeta-crystallin/NADPH-oxidoreductase-like protein (Fragment) OS=Leishmania mexicana OX=5665 PE=4 SV	20.7871	20.7216	20.7623	19.418	19.3178	19.8451	20.6373	20.563	20.571	20.8037	20.5127	20.9727	18.8597	18.7269	18.8224	20.3287	20.0985	20.6382	4	4	4	17.9	17.9	17.9	36.092	323.31	23	4	1	3	4	1	3	E9ATK1;A1Y2C5;A1Y2C4;Q25222;P42865	E9ATK1;A1Y2C5
tr|E9ATL8|E9ATL8_LEIMU Uncharacterized protein OS=Leishmania mexicana (strain MHOM/GT/2001/U1103) OX=929439 GN=LMXM_36_4340 PE=4 SV=1	19.1219	19.0805	19.0914	17.691	17.6039	17.9661	19.4271	19.4101	19.3817	19.2226	19.0777	19.4603	18.1546	18.1518	18.0504	19.1058	18.8846	19.3095	4	4	4	12.2	12.2	12.2	57.924	128.77	13	2	3	3	2	3	3	E9ATL8	E9ATL8
tr|E9AU41|E9AU41_LEIMU Uncharacterized protein OS=Leishmania mexicana (strain MHOM/GT/2001/U1103) OX=929439 GN=LMXM_36_6060 PE=4 SV=1	18.5825	18.5707	18.608	17.8774	17.8597	18.277	12.0019	13.1964	12.6257	12.461	13.0945	13.172	NaN	NaN	NaN	NaN	NaN	NaN	4	4	4	7.2	7.2	7.2	84.582	41.069	7	3	1	1	3	1	1	E9AU41	E9AU41
tr|O61059|O61059_LEIME Glucose transporter OS=Leishmania mexicana OX=5665 GN=LmGT2 PE=3 SV=2;tr|E9AU63|E9AU63_LEIMU Glucose transporter, lmgt2 OS=Leishmania mexicana (strain MHOM/GT/2001/U1103) OX=929439 GN=LMXM_36_6290 PE=3 SV=1;tr|O76486|O76486_LEIME Glu	22.379	22.3044	22.3354	21.5509	21.4743	21.8398	22.7585	22.6802	22.5865	22.5744	22.3999	22.747	22.2975	22.189	22.1798	21.6651	21.6006	21.9348	8	8	4	8.3	8.3	5.8	61.174	145.49	47	7	7	6	4	4	4	O61059;E9AU63;O76486;E9AU64	O61059;E9AU63;O76486;E9AU64
tr|E9AU67|E9AU67_LEIMU Uncharacterized protein OS=Leishmania mexicana (strain MHOM/GT/2001/U1103) OX=929439 GN=LMXM_36_6330 PE=4 SV=1	23.1893	23.0612	23.1302	22.4472	22.4431	22.741	22.9043	22.8639	22.8189	22.9697	22.8323	23.1411	22.1127	22.0255	21.9804	21.4362	21.3648	21.6453	4	4	4	16.9	16.9	16.9	31.74	161.17	43	4	2	1	4	2	1	E9AU67	E9AU67
tr|E9AUA1|E9AUA1_LEIMU 2,3-bisphosphoglycerate-independent phosphoglycerate mutase OS=Leishmania mexicana (strain MHOM/GT/2001/U1103) OX=929439 GN=LMXM_36_6650 PE=4 SV=1	20.7041	20.6203	20.6982	19.6491	19.6823	19.9801	NaN	NaN	NaN	NaN	NaN	NaN	19.3171	19.3214	19.0999	21.1863	21.0229	21.4642	4	4	4	12.7	12.7	12.7	60.813	107.01	19	3	1	4	3	1	4	E9AUA1;Q86N96	E9AUA1
tr|E9AUC6|E9AUC6_LEIMU Uncharacterized protein OS=Leishmania mexicana (strain MHOM/GT/2001/U1103) OX=929439 GN=LMXM_36_6900 PE=4 SV=1	NaN	NaN	NaN	NaN	NaN	NaN	18.29	18.2221	18.1794	18.3936	18.2646	18.7757	18.1905	18.2717	17.9552	19.0193	18.9973	19.3991	4	4	4	9.7	9.7	9.7	75.792	43.564	6	0	2	3	0	2	3	E9AUC6	E9AUC6
tr|E9AUC7|E9AUC7_LEIMU Putative T-complex protein 1, theta subunit OS=Leishmania mexicana (strain MHOM/GT/2001/U1103) OX=929439 GN=LMXM_36_6910 PE=3 SV=1	20.7642	20.6813	20.767	18.7653	18.8061	19.6791	19.0178	19.027	19.0398	19.1424	19.0597	19.4357	18.8364	18.8045	18.876	19.9746	19.8475	20.2258	4	4	4	12.1	12.1	12.1	58.239	141.72	16	3	2	2	3	2	2	E9AUC7	E9AUC7
tr|E9AUF0|E9AUF0_LEIMU Phosphoglycerate kinase OS=Leishmania mexicana (strain MHOM/GT/2001/U1103) OX=929439 GN=LMXM_20_0100 PE=3 SV=1;tr|E9AUF1|E9AUF1_LEIMU Phosphoglycerate kinase OS=Leishmania mexicana (strain MHOM/GT/2001/U1103) OX=929439 GN=LMXM_20_011	19.4867	19.4674	19.4806	18.5263	18.6713	19.0146	18.791	18.6985	18.7443	18.7411	18.6261	19.1054	18.4319	18.4242	18.3807	19.413	19.2865	19.6429	4	4	4	12.7	12.7	12.7	51.619	60.317	12	3	2	4	3	2	4	E9AUF0;E9AUF1	E9AUF0;E9AUF1
tr|E9AUK5|E9AUK5_LEIMU Uncharacterized protein OS=Leishmania mexicana (strain MHOM/GT/2001/U1103) OX=929439 GN=LMXM_20_0620 PE=4 SV=1	NaN	NaN	NaN	NaN	NaN	NaN	18.7288	18.5848	18.6616	18.4686	18.3964	18.7849	18.5206	18.4857	18.3687	18.1914	18.1266	18.4445	4	4	4	6.3	6.3	6.3	158.13	63.578	8	0	3	2	0	3	2	E9AUK5	E9AUK5
tr|E9AUK8|E9AUK8_LEIMU rRNA biogenesis protein-like protein OS=Leishmania mexicana (strain MHOM/GT/2001/U1103) OX=929439 GN=LMXM_20_0650 PE=4 SV=1	18.6347	18.4945	18.5372	18.0425	17.9993	18.4038	16.6274	16.3918	16.4387	16.7439	16.7619	16.9911	17.9242	17.5418	17.7108	17.4228	17.4506	17.7336	4	4	4	7.2	7.2	7.2	80.994	122.71	21	4	2	3	4	2	3	E9AUK8	E9AUK8
tr|E9AUL2|E9AUL2_LEIMU Uncharacterized protein OS=Leishmania mexicana (strain MHOM/GT/2001/U1103) OX=929439 GN=LMXM_20_0690 PE=4 SV=1	18.2243	18.2604	18.152	16.815	16.931	17.4077	17.9572	17.9229	17.8667	18.0024	18.0054	18.1849	19.2706	19.3657	19.1556	19.564	19.4093	19.8351	4	4	4	5.7	5.7	5.7	142.24	56.771	8	2	1	2	2	1	2	E9AUL2	E9AUL2
tr|E9AUN8|E9AUN8_LEIMU Uncharacterized protein OS=Leishmania mexicana (strain MHOM/GT/2001/U1103) OX=929439 GN=LMXM_20_1000 PE=4 SV=1	16.7581	16.7213	16.6643	15.6394	15.6393	16.1646	19.4329	19.343	19.3281	19.283	19.1151	19.6223	18.2212	18.1334	18.1841	18.6024	18.399	18.8543	4	4	4	10.9	10.9	10.9	75.936	34.336	12	1	3	2	1	3	2	E9AUN8	E9AUN8
tr|E9AUP2|E9AUP2_LEIMU Uncharacterized protein OS=Leishmania mexicana (strain MHOM/GT/2001/U1103) OX=929439 GN=LMXM_20_1040 PE=4 SV=1	NaN	NaN	NaN	NaN	NaN	NaN	18.7949	18.7836	18.8736	18.1154	18.1073	18.4783	17.9305	17.9359	17.9679	17.7104	17.7489	17.9456	4	4	4	9.8	9.8	9.8	93.689	36.947	8	0	3	2	0	3	2	E9AUP2	E9AUP2
tr|E9AUU5|E9AUU5_LEIMU Phosphatase-like protein OS=Leishmania mexicana (strain MHOM/GT/2001/U1103) OX=929439 GN=LMXM_20_1640 PE=4 SV=1	NaN	NaN	NaN	NaN	NaN	NaN	18.764	18.7016	18.739	19.1592	19.0954	19.2498	18.556	18.4353	18.407	20.64	20.4721	20.7683	4	4	4	22.5	22.5	22.5	23.606	50.2	9	0	1	3	0	1	3	E9AUU5	E9AUU5
tr|E9AV49|E9AV49_LEIMU Putative methionyl-tRNA synthetase OS=Leishmania mexicana (strain MHOM/GT/2001/U1103) OX=929439 GN=LMXM_21_0810 PE=3 SV=1	19.3869	19.3977	19.4749	18.5606	18.5434	18.7372	21.0255	20.9422	20.8354	21.37	21.2446	21.552	20.0991	19.9379	19.9461	20.446	20.1905	20.6463	4	4	4	4.7	4.7	4.7	83.85	32.508	8	1	4	2	1	4	2	E9AV49	E9AV49
tr|E9AV62|E9AV62_LEIMU Uncharacterized protein OS=Leishmania mexicana (strain MHOM/GT/2001/U1103) OX=929439 GN=LMXM_21_0861 PE=4 SV=1	17.5291	17.4976	17.5946	16.5126	16.613	16.915	19.5198	19.5531	19.5686	19.6184	19.4549	19.9173	18.2343	18.1048	18.0912	18.541	18.3108	18.7772	4	4	4	2.8	2.8	2.8	271.72	55.584	15	1	3	3	1	3	3	E9AV62	E9AV62
tr|E9AV93|E9AV93_LEIMU T-complex protein 1 subunit delta OS=Leishmania mexicana (strain MHOM/GT/2001/U1103) OX=929439 GN=LMXM_21_1090 PE=3 SV=1	20.7293	20.6515	20.6632	19.4464	19.4196	19.7638	17.0623	17.0001	16.975	17.1913	17.0239	17.3052	17.1147	17.0212	16.9726	17.1559	17.0998	17.479	4	4	4	11.8	11.8	11.8	59.705	85.19	13	3	1	1	3	1	1	E9AV93	E9AV93
tr|E9AVE1|E9AVE1_LEIMU Putative RNA helicase OS=Leishmania mexicana (strain MHOM/GT/2001/U1103) OX=929439 GN=LMXM_21_1552 PE=4 SV=1	20.949	20.9293	20.9904	18.7913	19.0147	19.317	19.6595	19.6027	19.649	19.706	19.6024	20.058	19.09	18.9744	19.1074	19.6065	19.3287	19.7525	4	4	4	12.9	12.9	12.9	49.469	124.49	22	3	2	3	3	2	3	E9AVE1	E9AVE1
tr|E9AVK2|E9AVK2_LEIMU Uncharacterized protein OS=Leishmania mexicana (strain MHOM/GT/2001/U1103) OX=929439 GN=LMXM_22_0180 PE=4 SV=1	21.6265	21.4619	21.553	18.7294	18.9925	19.3204	NaN	NaN	NaN	NaN	NaN	NaN	18.9964	18.9537	18.7905	20.5601	20.3348	20.7562	4	4	4	21.6	21.6	21.6	28.259	112.45	14	4	0	3	4	0	3	E9AVK2	E9AVK2
tr|E9AVK4|E9AVK4_LEIMU Uncharacterized protein OS=Leishmania mexicana (strain MHOM/GT/2001/U1103) OX=929439 GN=LMXM_22_0210 PE=4 SV=1	20.1581	20.0363	20.0655	19.4236	19.3673	19.6739	20.4842	20.4125	20.4163	20.9392	20.7295	21.1126	18.5119	18.5013	18.4263	18.7822	18.5832	19.0112	4	4	4	1.8	1.8	1.8	172.01	136.94	13	2	3	2	2	3	2	E9AVK4	E9AVK4
tr|E9AVL4|E9AVL4_LEIMU Uncharacterized protein OS=Leishmania mexicana (strain MHOM/GT/2001/U1103) OX=929439 GN=LMXM_22_0300 PE=4 SV=1	19.4346	19.4255	19.4499	18.4718	18.5065	18.8604	17.2497	17.2605	17.3367	17.1727	16.9882	17.5226	19.0371	18.9071	18.9493	19.1555	18.9649	19.2961	4	4	4	10.1	10.1	10.1	61.23	59.771	12	3	1	2	3	1	2	E9AVL4	E9AVL4
tr|E9AVT3|E9AVT3_LEIMU Uncharacterized protein OS=Leishmania mexicana (strain MHOM/GT/2001/U1103) OX=929439 GN=LMXM_22_1010 PE=4 SV=1	17.6066	17.5121	17.6333	17.093	17.1993	17.5862	19.9621	19.8604	19.847	20.0517	19.8564	20.1427	18.8503	18.7865	18.7699	18.8762	18.644	19.1529	4	4	4	4.4	4.4	4.4	61.966	112.4	8	1	2	1	1	2	1	E9AVT3	E9AVT3
tr|E9AVT5|E9AVT5_LEIMU Uncharacterized protein OS=Leishmania mexicana (strain MHOM/GT/2001/U1103) OX=929439 GN=LMXM_22_1030 PE=4 SV=1	NaN	NaN	NaN	NaN	NaN	NaN	18.9284	18.8724	18.8337	19.0548	18.8527	19.2928	18.8449	18.7584	18.7844	18.3059	18.1831	18.6517	4	4	4	8	8	8	127.89	75.647	11	0	3	2	0	3	2	E9AVT5	E9AVT5
tr|E9AVU1|E9AVU1_LEIMU Uncharacterized protein OS=Leishmania mexicana (strain MHOM/GT/2001/U1103) OX=929439 GN=LMXM_22_1090 PE=4 SV=1	NaN	NaN	NaN	NaN	NaN	NaN	18.9643	19.1196	19.0589	19.46	19.2758	19.6695	17.5398	17.3568	17.4151	17.5809	17.3945	17.59	4	4	4	11.4	11.4	11.4	76.07	68.932	7	0	3	2	0	3	2	E9AVU1	E9AVU1
tr|E9AVW5|E9AVW5_LEIMU Uncharacterized protein OS=Leishmania mexicana (strain MHOM/GT/2001/U1103) OX=929439 GN=LMXM_22_1330 PE=4 SV=1	19.4769	19.4014	19.3941	18.5767	18.355	19.1025	19.3686	19.2834	19.402	19.313	19.1255	19.6393	17.846	17.9772	17.7886	18.5054	18.3602	18.9397	4	4	4	15	15	15	413.51	81.384	8	2	2	2	2	2	2	E9AVW5	E9AVW5
tr|E9AVX3|E9AVX3_LEIMU Putative centrin (Ca2+-binding ef-hand protein) OS=Leishmania mexicana (strain MHOM/GT/2001/U1103) OX=929439 GN=LMXM_22_1410 PE=4 SV=1	20.4482	20.3165	20.4857	18.8774	18.9943	19.2587	NaN	NaN	NaN	NaN	NaN	NaN	20.0629	20.1206	19.8079	22.7337	22.5615	22.8883	4	4	4	27.5	27.5	27.5	16.447	31.116	13	3	0	3	3	0	3	E9AVX3	E9AVX3
tr|E9AVY2|E9AVY2_LEIMU Putative ATP-dependent DEAD/H RNA helicase OS=Leishmania mexicana (strain MHOM/GT/2001/U1103) OX=929439 GN=LMXM_22_1500 PE=4 SV=1	17.0503	17.0045	16.9794	16.5404	16.4697	16.8568	19.5855	19.4617	19.4327	19.2591	18.9278	19.3665	18.3557	18.3544	18.2846	18.3788	18.1476	18.6157	4	4	4	5.5	5.5	5.5	120.17	132.01	10	1	3	2	1	3	2	E9AVY2	E9AVY2
tr|E9AVY6|E9AVY6_LEIMU Alanine--tRNA ligase OS=Leishmania mexicana (strain MHOM/GT/2001/U1103) OX=929439 GN=LMXM_22_1540 PE=3 SV=1	19.0592	18.9524	19.0747	17.4142	17.7834	17.9411	NaN	NaN	NaN	NaN	NaN	NaN	16.8069	16.7172	16.3855	17.3055	17.1687	17.6885	4	4	4	4.8	4.8	4.8	106.16	33.964	5	3	0	1	3	0	1	E9AVY6	E9AVY6
tr|E9AW40|E9AW40_LEIMU Putative NADP-dependent alcohol dehydrogenase OS=Leishmania mexicana (strain MHOM/GT/2001/U1103) OX=929439 GN=LMXM_23_0360 PE=3 SV=1	22.2104	22.1687	22.183	20.5352	20.6517	20.9805	16.3975	16.5516	16.4881	17.3189	17.1422	17.5982	18.1246	17.8447	17.9621	19.8813	19.592	19.9542	4	4	4	18.8	18.8	18.8	38.483	118.51	14	4	1	1	4	1	1	E9AW40	E9AW40
tr|E9AW70|E9AW70_LEIMU Putative ubiquitin-activating enzyme e1 OS=Leishmania mexicana (strain MHOM/GT/2001/U1103) OX=929439 GN=LMXM_23_0550 PE=3 SV=1	18.364	18.2497	18.2816	17.2115	17.4486	17.8117	19.7972	19.6553	19.7253	20.4772	20.3142	20.6023	19.6136	19.523	19.3901	20.8207	20.6358	20.9867	4	4	4	4.8	4.8	4.8	115.14	54.592	10	2	3	2	2	3	2	E9AW70	E9AW70
tr|E9AW84|E9AW84_LEIMU 3-ketoacyl-CoA thiolase-like protein OS=Leishmania mexicana (strain MHOM/GT/2001/U1103) OX=929439 GN=LMXM_23_0690 PE=1 SV=1	19.6507	19.576	19.5868	18.2737	18.2062	18.6148	21.9459	21.9393	21.8069	22.3167	22.1779	22.4554	19.029	18.878	18.7863	19.4118	19.1147	19.4307	4	4	4	9.8	9.8	9.8	47.372	94.569	13	3	2	2	3	2	2	E9AW84	E9AW84
tr|E9AW86|E9AW86_LEIMU Acetyl-coenzyme A synthetase OS=Leishmania mexicana (strain MHOM/GT/2001/U1103) OX=929439 GN=LMXM_23_0710 PE=3 SV=1;tr|E9AW57|E9AW57_LEIMU Acetyl-coenzyme A synthetase (Fragment) OS=Leishmania mexicana (strain MHOM/GT/2001/U1103) OX=	20.0192	19.9149	20.013	19.016	18.9858	19.4138	22.3015	22.1582	22.2698	22.5475	22.4824	22.7196	21.2807	21.183	21.3411	20.8531	20.8022	21.103	4	4	4	6.9	6.9	6.9	77.449	142.08	58	3	3	4	3	3	4	E9AW86;E9AW57	E9AW86;E9AW57
tr|E9AWD0|E9AWD0_LEIMU Uncharacterized protein OS=Leishmania mexicana (strain MHOM/GT/2001/U1103) OX=929439 GN=LMXM_23_1140 PE=4 SV=1	18.3032	18.1448	18.2522	16.5732	16.5834	16.9699	18.9167	18.9136	18.8235	18.9257	18.7465	19.1362	19.1527	19.0782	19.1498	19.1946	19.0437	19.4314	4	4	4	5.4	5.4	5.4	145.79	132.33	11	1	1	4	1	1	4	E9AWD0	E9AWD0
tr|E9AWK8|E9AWK8_LEIMU Uncharacterized protein OS=Leishmania mexicana (strain MHOM/GT/2001/U1103) OX=929439 GN=LMXM_24_0190 PE=4 SV=1	NaN	NaN	NaN	NaN	NaN	NaN	20.7137	20.994	20.6641	20.4833	20.434	20.7877	19.5376	19.4692	19.4139	18.9999	18.9952	19.345	4	4	4	3	3	3	90.588	32.825	17	0	4	2	0	4	2	E9AWK8	E9AWK8
tr|E9AWL0|E9AWL0_LEIMU Putative transcription elongation factor OS=Leishmania mexicana (strain MHOM/GT/2001/U1103) OX=929439 GN=LMXM_24_0210 PE=4 SV=1	18.8652	18.8324	18.8138	18.0292	17.9559	18.2644	19.9128	19.8272	19.8023	19.7074	19.64	19.9237	19.5138	19.4507	19.361	19.3902	19.1293	19.7142	4	4	4	13.1	13.1	13.1	36.846	35.87	10	2	2	2	2	2	2	E9AWL0	E9AWL0
tr|E9AWQ5|E9AWQ5_LEIMU Uncharacterized protein OS=Leishmania mexicana (strain MHOM/GT/2001/U1103) OX=929439 GN=LMXM_24_0650 PE=4 SV=1	18.9327	18.8304	18.8869	17.6206	17.6305	17.8984	20.1136	20.0731	20.0641	20.4144	20.1535	20.5752	19.124	18.9454	18.9143	19.5325	19.442	19.8075	4	4	4	5.1	5.1	5.1	102.33	79.553	13	1	3	3	1	3	3	E9AWQ5	E9AWQ5
tr|E9AWS6|E9AWS6_LEIMU Triosephosphate isomerase OS=Leishmania mexicana (strain MHOM/GT/2001/U1103) OX=929439 GN=LMXM_24_0850 PE=3 SV=1;tr|A0A0C5DM92|A0A0C5DM92_LEIAM Triosephosphate isomerase (Fragment) OS=Leishmania amazonensis OX=5659 PE=3 SV=1;tr|A0A0C	20.9479	20.8692	20.9055	18.9264	18.9415	19.1329	NaN	NaN	NaN	NaN	NaN	NaN	19.4702	19.5093	19.3793	20.536	20.3978	20.7515	4	4	4	15.1	15.1	15.1	27.054	93.985	8	3	0	3	3	0	3	E9AWS6;A0A0C5DM92;A0A0C5D665;P48499	E9AWS6;A0A0C5DM92;A0A0C5D665;P48499
tr|E9AWV4|E9AWV4_LEIMU Uncharacterized protein OS=Leishmania mexicana (strain MHOM/GT/2001/U1103) OX=929439 GN=LMXM_24_1125 PE=4 SV=1	20.1269	20.1565	20.2203	18.7441	18.8509	19.1309	20.056	19.9489	20.0441	20.176	20.0151	20.3621	20.2194	20.1239	20.1226	20.0826	19.8313	20.2254	4	4	4	8.1	8.1	8.1	86.053	127.3	19	2	4	4	2	4	4	E9AWV4	E9AWV4
tr|E9AX53|E9AX53_LEIMU 40S ribosomal protein S8 OS=Leishmania mexicana (strain MHOM/GT/2001/U1103) OX=929439 GN=LMXM_24_2070 PE=3 SV=1	21.192	21.032	21.0791	18.9708	19.1733	19.6452	15.1587	15.2928	15.0917	14.9082	14.9367	15.4126	17.9374	17.9134	17.7242	17.2621	17.2633	17.5727	4	4	4	18.8	18.8	18.8	24.686	97.38	13	4	1	2	4	1	2	E9AX53	E9AX53
tr|E9AXE9|E9AXE9_LEIMU Uncharacterized protein OS=Leishmania mexicana (strain MHOM/GT/2001/U1103) OX=929439 GN=LMXM_25_0715 PE=4 SV=1	20.5422	20.492	20.5206	19.1123	19.2039	19.5801	19.6936	19.7547	19.6446	19.7078	19.6802	20.0094	20.9647	20.8852	20.9286	20.6774	20.5344	20.9246	4	4	4	28.8	28.8	28.8	31.233	215.45	37	2	2	4	2	2	4	E9AXE9	E9AXE9
sp|E9AXF0|IF5A_LEIMU Eukaryotic translation initiation factor 5A OS=Leishmania mexicana (strain MHOM/GT/2001/U1103) OX=929439 GN=LMXM_25_0720 PE=1 SV=1	21.4006	21.2836	21.5737	20.442	19.8795	20.5107	21.3634	21.1505	21.2804	21.1876	20.6968	20.8853	23.0235	22.814	22.8686	23.1414	22.9749	23.4282	4	4	4	33.7	33.7	33.7	17.828	132.25	30	3	2	3	3	2	3	E9AXF0	E9AXF0
tr|E9AXF3|E9AXF3_LEIMU Uncharacterized protein OS=Leishmania mexicana (strain MHOM/GT/2001/U1103) OX=929439 GN=LMXM_25_0750 PE=3 SV=1	19.5148	19.4015	19.3864	18.0643	17.9119	18.3545	16.4169	16.2608	16.4129	16.4311	16.3994	16.7461	16.4214	16.3047	16.1208	17.2799	17.1004	17.5724	4	4	4	15.3	15.3	15.3	45.211	62.62	5	3	1	1	3	1	1	E9AXF3	E9AXF3
tr|E9AXG9|E9AXG9_LEIMU Peptidyl-prolyl cis-trans isomerase OS=Leishmania mexicana (strain MHOM/GT/2001/U1103) OX=929439 GN=LMXM_25_0910 PE=3 SV=1	21.1252	21.0634	21.0215	20.0944	20.0272	20.3804	18.5576	18.5145	18.4498	18.6091	18.5847	18.8768	18.1834	18.1511	17.9871	18.983	18.7928	19.3393	4	4	4	19.8	19.8	19.8	18.794	104.77	8	2	2	1	2	2	1	E9AXG9	E9AXG9
tr|E9AXK6|E9AXK6_LEIMU Uncharacterized protein OS=Leishmania mexicana (strain MHOM/GT/2001/U1103) OX=929439 GN=LMXM_25_1280 PE=3 SV=1	19.8566	19.7801	19.726	19.1378	19.0743	19.3058	19.5239	19.4328	19.4372	19.6311	19.4039	19.7787	19.8902	19.8215	19.7039	19.6074	19.4283	19.926	4	4	4	6.2	6.2	6.2	115.89	126.78	14	2	4	4	2	4	4	E9AXK6	E9AXK6
tr|E9AXU7|E9AXU7_LEIMU Succinate--CoA ligase [ADP-forming] subunit alpha, mitochondrial OS=Leishmania mexicana (strain MHOM/GT/2001/U1103) OX=929439 GN=LMXM_25_2140 PE=3 SV=1;tr|E9AXU6|E9AXU6_LEIMU Succinate--CoA ligase [ADP-forming] subunit alpha, mitocho	20.0151	19.9402	19.8647	18.1727	18.3933	18.5985	20.0418	19.9604	19.9966	19.9345	19.8478	20.1174	21.3897	21.3556	21.2891	20.5843	20.572	20.9668	4	4	4	15.1	15.1	15.1	30.944	74.022	16	2	2	3	2	2	3	E9AXU7;E9AXU6	E9AXU7;E9AXU6
tr|E9AXW8|E9AXW8_LEIMU Putative serine/threonine-protein kinase (Putative protein kinase) OS=Leishmania mexicana (strain MHOM/GT/2001/U1103) OX=929439 GN=LMXM_25_2340 PE=3 SV=1	20.5661	20.5371	20.5549	19.7856	19.7429	20.1956	19.8705	19.8376	19.9296	20.4916	20.2002	20.7711	21.7381	21.6825	21.6914	23.0926	22.9547	23.2641	4	4	4	16.7	16.7	16.7	44.468	137	60	4	2	3	4	2	3	E9AXW8	E9AXW8
tr|E9AXZ5|E9AXZ5_LEIMU Adenine phosphoribosyltransferase OS=Leishmania mexicana (strain MHOM/GT/2001/U1103) OX=929439 GN=LMXM_26_0140 PE=4 SV=1	20.0212	19.962	20.0164	18.4635	18.5152	19.0222	NaN	NaN	NaN	NaN	NaN	NaN	NaN	NaN	NaN	NaN	NaN	NaN	4	4	4	23.6	23.6	23.6	26.174	123.51	8	4	0	1	4	0	1	E9AXZ5	E9AXZ5
tr|E9AXZ8|E9AXZ8_LEIMU Putative 60S ribosomal protein L7 OS=Leishmania mexicana (strain MHOM/GT/2001/U1103) OX=929439 GN=LMXM_26_0170 PE=4 SV=1;tr|E9AXZ9|E9AXZ9_LEIMU Putative 60S ribosomal protein L7 OS=Leishmania mexicana (strain MHOM/GT/2001/U1103) OX=9	22.5233	22.5407	22.4988	19.9255	20.0666	20.4739	NaN	NaN	NaN	NaN	NaN	NaN	17.8224	17.6528	17.7022	18.7591	18.584	19.106	4	4	4	17.1	17.1	17.1	28.901	56.464	20	4	0	1	4	0	1	E9AXZ8;E9AXZ9	E9AXZ8;E9AXZ9
tr|E9AY41|E9AY41_LEIMU Putative 10 kDa heat shock protein OS=Leishmania mexicana (strain MHOM/GT/2001/U1103) OX=929439 GN=LMXM_26_0620 PE=3 SV=1	22.0982	22.0451	22.0271	19.0571	19.3691	19.8097	19.4492	19.4873	19.4358	19.9621	19.7613	20.1383	20.468	20.3511	20.2627	22.2271	21.9401	22.4104	4	4	4	49	49	49	10.701	113.64	15	3	2	4	3	2	4	E9AY41	E9AY41
tr|E9AY56|E9AY56_LEIMU Uncharacterized protein OS=Leishmania mexicana (strain MHOM/GT/2001/U1103) OX=929439 GN=LMXM_26_0770 PE=4 SV=1	19.4734	19.4644	19.4852	18.2795	18.3225	18.6922	19.5064	19.4099	19.4323	19.5391	19.3394	19.8316	19.5069	19.5006	19.3259	20.0136	19.67	20.0838	4	4	4	11.9	11.9	11.9	60.294	99.188	13	2	3	4	2	3	4	E9AY56	E9AY56
tr|E9AY62|E9AY62_LEIMU Uncharacterized protein OS=Leishmania mexicana (strain MHOM/GT/2001/U1103) OX=929439 GN=LMXM_26_0840 PE=4 SV=1	19.3261	19.255	19.2244	18.5014	18.3453	18.8452	20.5397	20.5033	20.5509	20.6442	20.5903	20.9319	19.7767	19.6787	19.667	20.1321	19.923	20.3643	4	4	4	7.1	7.1	7.1	100.33	88.141	21	3	4	3	3	4	3	E9AY62	E9AY62
tr|E9AY65|E9AY65_LEIMU Uncharacterized protein OS=Leishmania mexicana (strain MHOM/GT/2001/U1103) OX=929439 GN=LMXM_26_0870 PE=4 SV=1	19.599	19.512	19.5921	18.8836	18.8068	19.152	18.6557	18.6532	18.4976	18.6227	18.4085	18.9084	16.3452	16.3594	16.2565	16.1821	15.9137	16.896	4	4	4	13.8	13.8	13.8	80.547	93.916	10	3	2	2	3	2	2	E9AY65	E9AY65
tr|E9AY98|E9AY98_LEIMU Uncharacterized protein OS=Leishmania mexicana (strain MHOM/GT/2001/U1103) OX=929439 GN=LMXM_26_1190 PE=4 SV=1	17.4898	17.3098	17.633	16.4889	16.4007	16.929	18.8234	18.6479	18.8554	18.9469	18.836	19.1433	17.7509	17.7724	17.8303	17.6567	17.3366	17.7614	4	4	4	4.5	4.5	4.5	183.25	67.191	7	1	3	2	1	3	2	E9AY98	E9AY98
tr|E9AYA9|E9AYA9_LEIMU Uncharacterized protein OS=Leishmania mexicana (strain MHOM/GT/2001/U1103) OX=929439 GN=LMXM_26_1300 PE=4 SV=1	19.1833	19.2762	19.156	18.3642	18.2253	18.7734	20.0907	20.0397	19.9043	20.0739	19.9408	20.2808	19.1706	19.2271	19.1292	18.9538	18.6429	19.1627	4	4	4	2.8	2.8	2.8	126.11	313.36	17	2	4	2	2	4	2	E9AYA9	E9AYA9
tr|E9AYF1|E9AYF1_LEIMU Uncharacterized protein OS=Leishmania mexicana (strain MHOM/GT/2001/U1103) OX=929439 GN=LMXM_26_1720 PE=4 SV=1	NaN	NaN	NaN	NaN	NaN	NaN	20.5891	20.5252	20.5407	20.5576	20.4487	20.8455	18.7149	18.6508	18.5697	18.6369	18.43	18.906	4	4	4	7.2	7.2	7.2	75.924	186.87	15	0	4	2	0	4	2	E9AYF1	E9AYF1
tr|E9AYF9|E9AYF9_LEIMU Uncharacterized protein OS=Leishmania mexicana (strain MHOM/GT/2001/U1103) OX=929439 GN=LMXM_26_1790 PE=4 SV=1	19.493	19.3291	19.391	19.1871	19.1733	19.3019	19.089	19.0965	19.0039	19.406	19.3913	19.5672	18.7915	18.6837	18.7851	18.1021	18.0564	18.4462	4	4	4	2.5	2.5	2.5	297.05	142.97	7	3	2	1	3	2	1	E9AYF9	E9AYF9
tr|E9AYH8|E9AYH8_LEIMU Uncharacterized protein OS=Leishmania mexicana (strain MHOM/GT/2001/U1103) OX=929439 GN=LMXM_26_1980 PE=4 SV=1	17.83	18.0766	17.8892	16.8279	16.6983	17.3086	19.359	19.2716	19.2493	19.7291	19.5991	20.0542	20.1449	20.0325	20.0313	20.5692	20.3919	20.8115	4	4	4	16.5	16.5	16.5	23.004	65.054	30	1	3	4	1	3	4	E9AYH8	E9AYH8
tr|E9AYU5|E9AYU5_LEIMU Uncharacterized protein OS=Leishmania mexicana (strain MHOM/GT/2001/U1103) OX=929439 GN=LMXM_27_0430 PE=4 SV=1	20.1107	20.1383	20.1479	18.7849	18.7638	19.1538	19.9999	19.9941	19.9472	19.938	19.7272	20.1345	20.1998	20.1326	19.9841	20.1945	19.9751	20.3845	4	4	4	8.9	8.9	8.9	66.926	154.59	13	3	3	4	3	3	4	E9AYU5	E9AYU5
tr|E9AZ29|E9AZ29_LEIMU Putative T-complex protein 1, beta subunit OS=Leishmania mexicana (strain MHOM/GT/2001/U1103) OX=929439 GN=LMXM_27_1260 PE=3 SV=1	21.0303	20.9866	21.0301	19.2599	19.3	19.9035	18.6142	18.5394	18.5569	18.7424	18.5184	19.0191	18.5963	18.6599	18.5426	19.2608	18.997	19.4081	4	4	4	13.6	13.6	13.6	57.734	129.22	24	4	1	1	4	1	1	E9AZ29	E9AZ29
tr|E9AZ43|E9AZ43_LEIMU Uncharacterized protein OS=Leishmania mexicana (strain MHOM/GT/2001/U1103) OX=929439 GN=LMXM_27_1370 PE=4 SV=1	NaN	NaN	NaN	NaN	NaN	NaN	19.7342	19.6788	19.6648	19.621	19.5042	19.8385	18.8006	18.6029	18.5762	17.2661	17.1058	17.4355	4	4	4	6.1	6.1	6.1	159.13	50.349	6	0	2	2	0	2	2	E9AZ43	E9AZ43
tr|E9AZ89|E9AZ89_LEIMU Putative trypanothione synthetase OS=Leishmania mexicana (strain MHOM/GT/2001/U1103) OX=929439 GN=LMXM_27_1870 PE=4 SV=1;tr|A5JV94|A5JV94_LEIAM Trypanothione synthetase OS=Leishmania amazonensis OX=5659 PE=2 SV=1	18.7856	18.6944	18.6398	17.0453	17.0868	17.3753	14.9053	14.8918	14.951	16.3768	14.8768	16.8339	16.0579	15.8129	15.9017	16.5809	16.1314	18.2217	4	4	4	8.3	8.3	8.3	74.397	41.341	4	2	1	1	2	1	1	E9AZ89;A5JV94	E9AZ89;A5JV94
tr|E9AZA2|E9AZA2_LEIMU Putative rRNA methyltransferase OS=Leishmania mexicana (strain MHOM/GT/2001/U1103) OX=929439 GN=LMXM_27_1980 PE=3 SV=1	19.8073	19.6454	19.6918	19.108	19.0401	19.3663	19.9697	19.9829	19.9044	19.8572	19.7657	20.1802	20.4374	20.3987	20.3726	19.6552	19.5119	20.0451	4	4	4	8.8	8.8	8.8	105.18	133.72	24	3	4	2	3	4	2	E9AZA2	E9AZA2
tr|E9AZG6|E9AZG6_LEIMU Uncharacterized protein OS=Leishmania mexicana (strain MHOM/GT/2001/U1103) OX=929439 GN=LMXM_28_0050 PE=4 SV=1	NaN	NaN	NaN	NaN	NaN	NaN	20.013	19.886	19.9224	20.4648	20.3344	20.6393	19.3365	19.2648	19.1881	19.3778	19.2702	19.6355	4	4	4	7.2	7.2	7.2	58.602	54.679	9	0	3	4	0	3	4	E9AZG6	E9AZG6
tr|E9AZM0|E9AZM0_LEIMU Uncharacterized protein OS=Leishmania mexicana (strain MHOM/GT/2001/U1103) OX=929439 GN=LMXM_28_0590 PE=4 SV=1	20.134	20.1619	20.179	19.7276	19.6454	20.073	20.504	20.4702	20.4806	20.3895	20.2829	20.7547	18.7198	18.7759	18.7033	19.2113	19.0576	19.4726	4	4	4	11.7	11.7	11.7	56.338	75.362	15	3	2	3	3	2	3	E9AZM0	E9AZM0
tr|E9AZN4|E9AZN4_LEIMU Uncharacterized protein OS=Leishmania mexicana (strain MHOM/GT/2001/U1103) OX=929439 GN=LMXM_28_0720 PE=4 SV=1	21.1371	21.0699	21.1316	20.5635	20.5033	20.8214	20.1131	20.0266	19.9861	20.3954	20.2504	20.6522	21.491	21.4383	21.3995	21.4169	21.2123	21.7079	4	4	4	18.2	18.2	18.2	62.27	162.47	51	3	4	4	3	4	4	E9AZN4	E9AZN4
tr|E9AZQ5|E9AZQ5_LEIMU Ribonucleoside-diphosphate reductase OS=Leishmania mexicana (strain MHOM/GT/2001/U1103) OX=929439 GN=LMXM_28_0890 PE=3 SV=1	16.265	16.3722	16.4954	15.4906	15.2621	15.4915	19.9021	19.8527	19.8254	19.7716	19.718	20.0258	18.9597	18.9033	18.8501	18.6462	18.3552	18.9317	4	4	4	2.9	2.9	2.9	90.849	44.585	14	1	4	2	1	4	2	E9AZQ5	E9AZQ5
tr|E9AZS8|E9AZS8_LEIMU Uncharacterized protein OS=Leishmania mexicana (strain MHOM/GT/2001/U1103) OX=929439 GN=LMXM_28_1100 PE=4 SV=1	19.2141	19.1473	19.215	18.0582	18.0071	18.2857	19.0766	18.9883	18.9431	19.0886	18.9118	19.3705	17.9542	17.9533	17.8858	18.2393	17.9394	18.4474	4	4	4	9.4	9.4	9.4	92.822	81.52	14	1	3	2	1	3	2	E9AZS8	E9AZS8
tr|E9AZU3|E9AZU3_LEIMU Putative p450 reductase OS=Leishmania mexicana (strain MHOM/GT/2001/U1103) OX=929439 GN=LMXM_28_1240 PE=4 SV=1	19.2142	19.0724	19.0438	18.1675	18.2055	18.4654	21.0536	20.9347	20.9139	21.3433	21.2779	21.565	20.3035	20.2827	20.2207	20.6347	20.4035	20.8342	4	4	4	5.7	5.7	5.7	72.449	101.16	14	2	3	1	2	3	1	E9AZU3	E9AZU3
tr|E9AZX1|E9AZX1_LEIMU Uncharacterized protein OS=Leishmania mexicana (strain MHOM/GT/2001/U1103) OX=929439 GN=LMXM_28_1515 PE=4 SV=1	18.1057	18.2978	18.2219	17.0348	16.8775	17.2642	19.4254	19.2644	19.254	19.4797	19.3722	19.683	19.7276	19.7176	19.5374	20.1081	19.9844	20.3619	4	4	4	20.1	20.1	20.1	17.51	242.19	22	2	4	3	2	4	3	E9AZX1	E9AZX1
tr|E9AZZ0|E9AZZ0_LEIMU Uncharacterized protein OS=Leishmania mexicana (strain MHOM/GT/2001/U1103) OX=929439 GN=LMXM_28_1710 PE=4 SV=1	NaN	NaN	NaN	NaN	NaN	NaN	19.1717	19.1707	19.1472	19.3438	19.1086	19.5744	NaN	NaN	NaN	NaN	NaN	NaN	4	4	4	2.3	2.3	2.3	240.56	29.368	5	0	4	1	0	4	1	E9AZZ0	E9AZZ0
tr|E9B013|E9B013_LEIMU Uncharacterized protein OS=Leishmania mexicana (strain MHOM/GT/2001/U1103) OX=929439 GN=LMXM_28_1940 PE=4 SV=1	20.5359	20.4286	20.4354	19.5034	19.5514	19.8907	21.7285	21.6817	21.7185	21.1381	21.0835	21.4489	21.7944	21.726	21.6963	21.689	21.4335	21.9259	4	4	4	11.2	11.2	11.2	72.584	133.59	32	1	3	3	1	3	3	E9B013	E9B013
tr|E9B071|E9B071_LEIMU Uncharacterized protein OS=Leishmania mexicana (strain MHOM/GT/2001/U1103) OX=929439 GN=LMXM_28_2490 PE=4 SV=1	18.531	18.5526	18.6943	17.8207	17.9716	18.4043	20.8742	20.8512	20.8215	20.8715	20.7804	21.1417	19.2295	19.2476	19.1901	19.1303	19.056	19.6017	4	4	4	7.4	7.4	7.4	53.711	91.856	24	3	4	2	3	4	2	E9B071	E9B071
tr|E9B074|E9B074_LEIMU Uncharacterized protein OS=Leishmania mexicana (strain MHOM/GT/2001/U1103) OX=929439 GN=LMXM_28_2520 PE=4 SV=1	20.2298	20.2992	20.1874	19.454	19.4096	19.8601	19.2878	19.2695	19.3129	19.3465	19.1863	19.5854	20.0219	19.925	19.8518	20.354	20.0637	20.5315	4	4	4	12.7	12.7	12.7	69.823	184.47	21	4	2	2	4	2	2	E9B074	E9B074
tr|E9B078|E9B078_LEIMU Putative 40S ribosomal protein S17 OS=Leishmania mexicana (strain MHOM/GT/2001/U1103) OX=929439 GN=LMXM_28_2555 PE=3 SV=1	21.8791	21.7456	21.8702	20.3262	20.2314	20.7011	19.5217	19.4109	19.4936	19.659	19.5751	19.7924	20.4911	20.3999	20.3342	20.8805	20.7099	21.1581	4	4	4	25.2	25.2	25.2	16.408	101.86	11	4	1	1	4	1	1	E9B078	E9B078
tr|E9B085|E9B085_LEIMU Coatomer subunit gamma OS=Leishmania mexicana (strain MHOM/GT/2001/U1103) OX=929439 GN=LMXM_28_2620 PE=3 SV=1	NaN	NaN	NaN	NaN	NaN	NaN	18.9961	18.8558	18.902	18.637	18.5871	18.9256	18.2242	18.0965	18.0667	18.5111	18.4415	18.8447	4	4	4	8.9	8.9	8.9	95.781	47.361	12	0	3	3	0	3	3	E9B085	E9B085
tr|E9B093|E9B093_LEIMU Uncharacterized protein OS=Leishmania mexicana (strain MHOM/GT/2001/U1103) OX=929439 GN=LMXM_28_2700 PE=4 SV=1	18.3344	18.2844	18.3581	17.1908	17.0079	17.7575	19.0576	19.0479	19.0663	19.5565	19.4949	19.7563	18.3171	18.2292	18.2367	19.3199	19.0741	19.4955	4	4	4	9.1	9.1	9.1	49.162	60.35	16	2	4	3	2	4	3	E9B093	E9B093
tr|E9B0D7|E9B0D7_LEIMU Alkyl dihydroxyacetonephosphate synthase OS=Leishmania mexicana (strain MHOM/GT/2001/U1103) OX=929439 GN=LMXM_29_0120 PE=4 SV=1	19.9347	19.9518	19.8925	18.209	18.2322	18.8056	19.1354	18.927	18.8925	19.1402	19.1644	19.2812	18.224	18.1571	18.3271	18.689	18.5886	19.0547	4	4	4	9.2	9.2	9.2	69.422	38.342	10	3	1	1	3	1	1	E9B0D7	E9B0D7
tr|E9B0K7|E9B0K7_LEIMU Putative rac serine-threonine kinase OS=Leishmania mexicana (strain MHOM/GT/2001/U1103) OX=929439 GN=LMXM_29_0800 PE=4 SV=1	21.6397	21.5735	21.6563	20.8088	20.7781	21.1497	20.3113	20.1818	20.2363	20.798	20.7358	20.9697	21.9318	21.883	21.7653	22.9572	22.79	23.185	4	4	4	6.3	6.3	6.3	57.575	98.968	19	4	1	3	4	1	3	E9B0K7	E9B0K7
tr|E9B0M2|E9B0M2_LEIMU Uncharacterized protein OS=Leishmania mexicana (strain MHOM/GT/2001/U1103) OX=929439 GN=LMXM_29_0930 PE=4 SV=1	20.5262	20.3914	20.411	19.6223	19.5875	20.0319	NaN	NaN	NaN	NaN	NaN	NaN	16.84	16.8229	16.7285	17.6454	17.4493	18.0139	4	4	4	9	9	9	62.36	44.098	7	4	0	1	4	0	1	E9B0M2	E9B0M2
tr|E9B0Q8|E9B0Q8_LEIMU Putative vacuolar assembly protein vps41 OS=Leishmania mexicana (strain MHOM/GT/2001/U1103) OX=929439 GN=LMXM_29_1280 PE=4 SV=1	18.0767	17.9845	17.99	16.8699	16.5801	17.245	19.7155	19.7013	19.7395	20.0166	19.816	20.1497	18.8547	18.8306	18.7348	18.8835	18.6359	19.232	4	4	4	4.8	4.8	4.8	157.64	88.859	12	2	2	3	2	2	3	E9B0Q8	E9B0Q8
tr|E9B0U1|E9B0U1_LEIMU Uncharacterized protein OS=Leishmania mexicana (strain MHOM/GT/2001/U1103) OX=929439 GN=LMXM_29_1690 PE=4 SV=1	NaN	NaN	NaN	NaN	NaN	NaN	20.8457	20.7574	20.7866	21.0104	20.7776	21.1944	19.4712	19.4719	19.5042	19.6258	19.3057	19.8154	4	4	4	12.3	12.3	12.3	35.214	157.27	12	0	4	3	0	4	3	E9B0U1	E9B0U1
tr|E9B0X1|E9B0X1_LEIMU Cyclosome subunit-like protein OS=Leishmania mexicana (strain MHOM/GT/2001/U1103) OX=929439 GN=LMXM_29_1990 PE=4 SV=1	17.153	17.1647	17.2611	16.0669	15.8448	16.3274	17.5014	17.2926	17.4779	17.4436	17.2597	17.5842	18.2394	18.1841	18.1212	18.0057	17.9497	18.2672	4	4	4	2.1	2.1	2.1	232.53	104.78	7	2	3	1	2	3	1	E9B0X1	E9B0X1
tr|E9B117|E9B117_LEIMU Uncharacterized protein OS=Leishmania mexicana (strain MHOM/GT/2001/U1103) OX=929439 GN=LMXM_29_2440 PE=4 SV=1	16.423	16.4592	16.3455	15.0802	15.2002	15.5965	19.124	19.0423	19.1603	19.3838	19.3041	19.6542	19.1148	19.1069	19.0791	19.2502	19.1153	19.5077	4	4	4	10.5	10.5	10.5	84.199	256.93	18	1	3	2	1	3	2	E9B117	E9B117
tr|E9B127|E9B127_LEIMU Uncharacterized protein OS=Leishmania mexicana (strain MHOM/GT/2001/U1103) OX=929439 GN=LMXM_29_2570 PE=4 SV=1	20.3258	20.1857	20.2654	19.7585	19.7255	19.9888	21.2081	21.2692	21.3011	21.4369	21.4557	21.7432	22.0264	21.9526	21.7796	21.4145	21.2377	21.6934	4	4	4	14.7	14.7	14.7	46.133	220.65	28	1	3	3	1	3	3	E9B127	E9B127
tr|E9B178|E9B178_LEIMU Eukaryotic translation initiation factor 3 subunit 7-like protein OS=Leishmania mexicana (strain MHOM/GT/2001/U1103) OX=929439 GN=LMXM_29_3040 PE=3 SV=1	21.7374	21.5373	21.5886	21.0374	20.9197	21.602	21.5772	21.4361	21.4074	21.3696	21.2276	21.6086	21.0501	20.9091	20.8665	20.9203	20.7329	21.3399	4	4	4	11.7	11.7	11.7	60.577	272.01	43	3	3	2	3	3	2	E9B178	E9B178
tr|E9B183|E9B183_LEIMU Uncharacterized protein OS=Leishmania mexicana (strain MHOM/GT/2001/U1103) OX=929439 GN=LMXM_29_3090 PE=4 SV=1	21.9195	21.8097	21.8505	20.9495	20.882	21.2939	22.5776	22.4917	22.4963	22.5165	22.2494	22.5705	22.5719	22.5272	22.4662	22.1833	22.008	22.4739	4	4	4	16.9	16.9	16.9	35.526	180.87	79	2	3	3	2	3	3	E9B183	E9B183
tr|E9B1E7|E9B1E7_LEIMU Putative 60S acidic ribosomal protein P2 OS=Leishmania mexicana (strain MHOM/GT/2001/U1103) OX=929439 GN=LMXM_29_3730 PE=3 SV=1;tr|E9B1E6|E9B1E6_LEIMU Putative 60S acidic ribosomal protein P2 OS=Leishmania mexicana (strain MHOM/GT/20	20.7543	20.6686	20.7695	19.3158	19.3297	19.7321	21.1071	21.094	21.0089	21.0186	20.9582	21.2872	21.2368	21.1505	21.1032	20.116	20.1461	20.3809	5	5	4	64.8	64.8	64.8	10.627	271.51	24	4	3	3	3	2	3	E9B1E7;E9B1E6	E9B1E7;E9B1E6
tr|E9B1G1|E9B1G1_LEIMU Uncharacterized protein OS=Leishmania mexicana (strain MHOM/GT/2001/U1103) OX=929439 GN=LMXM_30_0130 PE=4 SV=1	19.1385	19.1241	19.1327	18.1194	18.2399	18.5216	18.769	18.7608	18.7671	18.6519	18.4868	18.8668	17.8418	17.6923	17.4216	20.1198	19.8641	20.2765	4	4	4	7.7	7.7	7.7	92.165	72.694	6	2	2	1	2	2	1	E9B1G1	E9B1G1
tr|E9B1Z0|E9B1Z0_LEIMU Uncharacterized protein OS=Leishmania mexicana (strain MHOM/GT/2001/U1103) OX=929439 GN=LMXM_30_1910 PE=4 SV=1	NaN	NaN	NaN	NaN	NaN	NaN	18.7107	18.5306	18.667	18.5396	18.4775	18.8379	18.3165	18.261	18.3378	18.5574	18.2654	18.7898	4	4	4	10.4	10.4	10.4	88.783	121.54	12	1	3	3	1	3	3	E9B1Z0	E9B1Z0
tr|E9B1Z4|E9B1Z4_LEIMU Uncharacterized protein OS=Leishmania mexicana (strain MHOM/GT/2001/U1103) OX=929439 GN=LMXM_30_1950 PE=4 SV=1	18.7987	18.6563	18.7444	17.6008	17.5973	18.0239	19.8428	19.6907	19.7776	19.5523	19.4722	19.8274	19.3645	19.3735	19.297	19.5162	19.2652	19.6986	4	4	4	9.4	9.4	9.4	60.832	100.78	11	2	3	3	2	3	3	E9B1Z4	E9B1Z4
tr|E9B255|E9B255_LEIMU Uncharacterized protein OS=Leishmania mexicana (strain MHOM/GT/2001/U1103) OX=929439 GN=LMXM_30_2560 PE=4 SV=1	NaN	NaN	NaN	NaN	NaN	NaN	21.2825	21.1613	21.1258	21.0173	20.7664	21.2816	19.8456	19.7472	19.641	20.3133	20.1081	20.5575	4	4	4	3.7	3.7	3.7	114.49	72.391	10	0	4	3	0	4	3	E9B255	E9B255
tr|E9B2D2|E9B2D2_LEIMU Uncharacterized protein OS=Leishmania mexicana (strain MHOM/GT/2001/U1103) OX=929439 GN=LMXM_31_0120 PE=4 SV=1	18.703	18.687	18.6201	18.3597	18.321	18.7399	18.1673	18.0637	18.0964	18.413	18.1541	18.6664	19.6063	19.5859	19.5189	20.7543	20.6139	21.0324	4	4	4	5.2	5.2	5.2	114.15	88.071	11	1	1	4	1	1	4	E9B2D2	E9B2D2
tr|E9B2E1|E9B2E1_LEIMU Uncharacterized protein OS=Leishmania mexicana (strain MHOM/GT/2001/U1103) OX=929439 GN=LMXM_31_0200 PE=4 SV=1	20.3392	20.2696	20.4338	19.7882	19.7232	20.0729	20.2921	20.2288	20.2399	20.7272	20.5573	20.8797	20.7115	20.5952	20.5601	21.0556	20.8652	21.2205	4	4	4	18.8	18.8	18.8	39.958	173.98	21	4	3	3	4	3	3	E9B2E1	E9B2E1
tr|E9B2E8|E9B2E8_LEIMU Uncharacterized protein OS=Leishmania mexicana (strain MHOM/GT/2001/U1103) OX=929439 GN=LMXM_31_0270 PE=4 SV=1	19.4532	19.3994	19.4006	18.5797	18.5055	18.9322	19.393	19.3105	19.3232	19.4678	19.3401	19.7016	19.4563	19.4611	19.3233	19.9293	19.8039	20.3082	4	4	4	3.1	3.1	3.1	139.77	150.53	17	2	2	2	2	2	2	E9B2E8	E9B2E8
tr|E9B2R2|E9B2R2_LEIMU Uncharacterized protein OS=Leishmania mexicana (strain MHOM/GT/2001/U1103) OX=929439 GN=LMXM_31_1370 PE=4 SV=1	19.4743	19.4951	19.4503	18.9205	18.9044	19.1093	NaN	NaN	NaN	NaN	NaN	NaN	NaN	NaN	NaN	NaN	NaN	NaN	4	4	4	7.2	7.2	7.2	86.71	61.45	5	4	0	0	4	0	0	E9B2R2	E9B2R2
tr|E9B2V8|E9B2V8_LEIMU Uncharacterized protein OS=Leishmania mexicana (strain MHOM/GT/2001/U1103) OX=929439 GN=LMXM_31_1810 PE=4 SV=1	18.906	18.8608	18.7896	17.878	17.75	18.2627	17.9516	17.9785	18.1363	18.0166	18.085	18.2748	17.2024	17.1527	17.0468	18.1762	18.0425	18.3838	4	4	4	9	9	9	71.085	32.487	6	2	2	2	2	2	2	E9B2V8	E9B2V8
tr|E9B333|E9B333_LEIMU Uncharacterized protein OS=Leishmania mexicana (strain MHOM/GT/2001/U1103) OX=929439 GN=LMXM_31_2540 PE=4 SV=1	18.6566	18.6665	18.5412	17.1713	17.2674	17.6096	21.6178	21.4924	21.463	21.405	21.2846	21.6359	20.035	20.024	19.9099	20.403	20.2626	20.7223	4	4	4	8.9	8.9	8.9	75.144	152.38	15	1	4	3	1	4	3	E9B333	E9B333
tr|E9B343|E9B343_LEIMU Putative cystathionine beta-lyase OS=Leishmania mexicana (strain MHOM/GT/2001/U1103) OX=929439 GN=LMXM_31_2640 PE=3 SV=1	NaN	NaN	NaN	NaN	NaN	NaN	22.5233	22.3772	22.4053	22.4228	22.3109	22.6436	22.5744	22.4979	22.4361	23.0529	22.8778	23.2366	4	4	4	3.8	3.8	3.8	44.512	61.091	18	0	3	4	0	3	4	E9B343	E9B343
tr|E9B355|E9B355_LEIMU Uncharacterized protein OS=Leishmania mexicana (strain MHOM/GT/2001/U1103) OX=929439 GN=LMXM_31_2760 PE=4 SV=1	18.9568	18.8266	18.9591	18.06	17.9758	18.4841	18.5998	18.6514	18.4836	18.5446	18.4919	18.8065	14.1239	14.4261	14.6386	14.4023	14.1023	14.7195	4	4	4	8.2	8.2	8.2	92.48	67.762	6	2	3	1	2	3	1	E9B355	E9B355
tr|E9B357|E9B357_LEIMU Uncharacterized protein OS=Leishmania mexicana (strain MHOM/GT/2001/U1103) OX=929439 GN=LMXM_31_2780 PE=4 SV=1	19.9422	19.9985	19.9756	18.7267	18.8144	19.1729	15.8961	16.0728	15.7492	16.1486	16.0079	16.4231	17.668	17.7305	17.6856	18.0779	17.9767	18.3988	4	4	4	6.2	6.2	6.2	116.17	214.83	10	4	1	2	4	1	2	E9B357	E9B357
tr|E9B3B0|E9B3B0_LEIMU Putative chaperonin alpha subunit OS=Leishmania mexicana (strain MHOM/GT/2001/U1103) OX=929439 GN=LMXM_31_3270 PE=3 SV=1	18.0648	17.915	18.0174	16.5503	16.7031	17.0812	19.1818	19.1373	19.0674	19.0671	18.9878	19.3683	NaN	NaN	NaN	NaN	NaN	NaN	4	4	4	12.5	12.5	12.5	59.189	28.696	4	3	1	0	3	1	0	E9B3B0	E9B3B0
tr|E9B3B4|E9B3B4_LEIMU Dihydrolipoyl dehydrogenase OS=Leishmania mexicana (strain MHOM/GT/2001/U1103) OX=929439 GN=LMXM_31_3310 PE=3 SV=1	21.2217	21.1111	21.128	19.0177	19.1685	19.5465	NaN	NaN	NaN	NaN	NaN	NaN	17.1853	17.0299	16.8345	19.3883	19.1605	19.713	4	4	4	9.9	9.9	9.9	50.487	240.82	8	4	0	1	4	0	1	E9B3B4	E9B3B4
tr|E9B3P4|E9B3P4_LEIMU Uncharacterized protein OS=Leishmania mexicana (strain MHOM/GT/2001/U1103) OX=929439 GN=LMXM_32_0620 PE=4 SV=1	20.7335	20.7473	20.746	20.1293	20.1876	20.3263	21.5617	21.5548	21.4997	21.4541	21.2856	21.5977	20.4435	20.4114	20.3477	20.327	20.1508	20.5955	4	4	4	20.9	20.9	20.9	33.87	69.954	51	2	3	4	2	3	4	E9B3P4	E9B3P4
tr|E9B3V1|E9B3V1_LEIMU Uncharacterized protein OS=Leishmania mexicana (strain MHOM/GT/2001/U1103) OX=929439 GN=LMXM_32_1170 PE=4 SV=1	18.341	18.2338	18.2228	17.0965	17.0564	17.2698	18.8967	18.9015	18.8296	18.865	18.3933	19.4899	20.6238	20.5442	20.5833	19.4299	19.3493	20.0014	4	4	4	6.4	6.4	6.4	151.67	145.51	17	1	3	4	1	3	4	E9B3V1	E9B3V1
tr|E9B3V4|E9B3V4_LEIMU Uncharacterized protein OS=Leishmania mexicana (strain MHOM/GT/2001/U1103) OX=929439 GN=LMXM_32_1200 PE=4 SV=1	21.1536	21.0495	21.131	19.5963	19.6267	19.9549	19.9025	19.8058	19.8321	20.201	20.1331	20.4782	19.9426	19.9249	19.8831	20.2563	20.0109	20.4252	4	4	4	7	7	7	73.187	215.97	23	4	4	3	4	4	3	E9B3V4	E9B3V4
tr|E9B3X4|E9B3X4_LEIMU Uncharacterized protein OS=Leishmania mexicana (strain MHOM/GT/2001/U1103) OX=929439 GN=LMXM_32_1370 PE=4 SV=1	18.9306	18.9836	18.936	17.6548	17.6568	18.1015	20.8749	20.8482	20.7323	20.5898	20.3459	20.7028	19.5695	19.4648	19.5127	19.6493	19.4358	19.7833	4	4	4	14.3	14.3	14.3	45.438	289.29	15	2	4	2	2	4	2	E9B3X4	E9B3X4
tr|E9B466|E9B466_LEIMU Uncharacterized protein OS=Leishmania mexicana (strain MHOM/GT/2001/U1103) OX=929439 GN=LMXM_32_2270 PE=4 SV=1	20.8673	20.7173	20.7899	19.1462	19.0996	19.783	18.1448	17.9238	18.0431	17.7161	17.3393	19.3843	18.424	18.2922	18.223	19.507	19.3055	19.8698	4	4	4	57.8	57.8	57.8	83.318	138.99	12	3	2	1	3	2	1	E9B466	E9B466
tr|E9B4A4|E9B4A4_LEIMU Uncharacterized protein OS=Leishmania mexicana (strain MHOM/GT/2001/U1103) OX=929439 GN=LMXM_32_2640 PE=4 SV=1	18.0436	17.8201	18.0229	17.1059	16.9088	17.3257	20.1589	20.0088	20.0607	20.2313	20.0971	20.488	19.6246	19.5957	19.4805	19.24	19.1279	19.7461	4	4	4	16.8	16.8	16.8	45.551	64.644	16	1	4	1	1	4	1	E9B4A4	E9B4A4
tr|E9B4I7|E9B4I7_LEIMU Uncharacterized protein OS=Leishmania mexicana (strain MHOM/GT/2001/U1103) OX=929439 GN=LMXM_33_0190 PE=4 SV=1	18.1062	17.8937	18.1229	17.4286	17.5809	17.6469	NaN	NaN	NaN	NaN	NaN	NaN	18.5796	18.5777	18.5039	18.4467	18.3062	18.7947	4	4	4	8.1	8.1	8.1	55.984	28.355	4	1	0	3	1	0	3	E9B4I7	E9B4I7
tr|E9B4M2|E9B4M2_LEIMU Uncharacterized protein OS=Leishmania mexicana (strain MHOM/GT/2001/U1103) OX=929439 GN=LMXM_33_0530 PE=4 SV=1	NaN	NaN	NaN	NaN	NaN	NaN	18.2163	18.1769	18.001	18.5539	18.4253	18.8689	19.3281	19.3041	19.2339	18.6843	18.5872	18.979	4	4	4	15.1	15.1	15.1	52.122	91.099	9	1	3	3	1	3	3	E9B4M2	E9B4M2
tr|E9B4N6|E9B4N6_LEIMU ABC transporter-like protein OS=Leishmania mexicana (strain MHOM/GT/2001/U1103) OX=929439 GN=LMXM_33_0670 PE=4 SV=1	18.167	18.061	18.0811	17.1915	17.1784	17.3746	16.2729	16.4293	16.4791	16.6147	16.3476	16.6548	18.0653	18.0294	17.9214	18.6554	18.4458	18.8318	4	4	4	3.3	3.3	3.3	227.1	122.17	11	3	1	2	3	1	2	E9B4N6	E9B4N6
tr|E9B4N8|E9B4N8_LEIMU Uncharacterized protein OS=Leishmania mexicana (strain MHOM/GT/2001/U1103) OX=929439 GN=LMXM_33_0690 PE=4 SV=1	20.8538	20.6975	20.8551	18.6741	18.9174	19.3778	19.5733	19.4987	19.568	19.7789	19.7393	20.0156	20.6707	20.6221	20.5458	20.7716	20.5404	21.0042	4	4	4	13.2	13.2	13.2	223.81	272.7	16	3	3	4	3	3	4	E9B4N8	E9B4N8
tr|E9B4T2|E9B4T2_LEIMU Uncharacterized protein OS=Leishmania mexicana (strain MHOM/GT/2001/U1103) OX=929439 GN=LMXM_33_1110 PE=4 SV=1	NaN	NaN	NaN	NaN	NaN	NaN	20.5809	20.4811	20.5075	20.7476	20.5775	20.9782	21.0457	21.0126	21.0441	21.0511	20.8685	21.2831	4	4	4	10.8	10.8	10.8	57.027	307.23	24	0	4	4	0	4	4	E9B4T2	E9B4T2
tr|E9B4T9|E9B4T9_LEIMU Uncharacterized protein OS=Leishmania mexicana (strain MHOM/GT/2001/U1103) OX=929439 GN=LMXM_33_1170 PE=4 SV=1	18.4566	18.3553	18.4646	17.079	17.1005	17.5372	20.2705	20.1922	20.164	20.4968	20.4056	20.7043	20.8234	20.7777	20.6555	22.1718	22.0091	22.3868	4	4	4	9.3	9.3	9.3	74.774	302.63	27	2	3	4	2	3	4	E9B4T9	E9B4T9
tr|E9B529|E9B529_LEIMU DNAj-like protein OS=Leishmania mexicana (strain MHOM/GT/2001/U1103) OX=929439 GN=LMXM_33_2430 PE=4 SV=1	18.1085	17.9688	18.0995	16.7443	16.8255	17.1613	18.5721	18.5667	18.557	18.6816	18.5895	18.8294	18.2387	18.2818	18.1265	19.0811	18.7597	19.2741	4	4	4	13.1	13.1	13.1	88.743	89.709	10	1	3	3	1	3	3	E9B529	E9B529
tr|E9B543|E9B543_LEIMU Uncharacterized protein OS=Leishmania mexicana (strain MHOM/GT/2001/U1103) OX=929439 GN=LMXM_33_2520 PE=4 SV=1	19.3364	19.0081	19.1459	18.8327	18.6931	18.7936	19.8807	19.7843	19.864	20.4476	20.323	20.6456	19.8986	19.7972	19.7808	20.3189	20.1751	20.5767	4	4	4	3.3	3.3	3.3	263.09	75.459	13	3	1	3	3	1	3	E9B543	E9B543
tr|E9B5E5|E9B5E5_LEIMU Uncharacterized protein OS=Leishmania mexicana (strain MHOM/GT/2001/U1103) OX=929439 GN=LMXM_33_3560 PE=4 SV=1	18.6155	18.4827	18.4678	16.981	17.2185	17.4422	21.8505	21.7495	21.7742	22.0273	21.8974	22.3308	21.9652	21.9253	21.8882	21.9025	21.6905	22.2674	4	4	4	16.8	16.8	16.8	36.931	132.24	31	1	3	4	1	3	4	E9B5E5	E9B5E5
tr|E9B5U7|E9B5U7_LEIMU Uncharacterized protein OS=Leishmania mexicana (strain MHOM/GT/2001/U1103) OX=929439 GN=LMXM_34_0670 PE=4 SV=1	20.2553	20.217	20.4517	20.0733	19.3229	19.6273	19.7012	19.5965	19.7174	19.9246	19.7378	20.0517	20.0521	20.053	20.185	20.2521	19.9815	20.3714	4	4	4	2	2	2	456.29	274.73	23	4	3	3	4	3	3	E9B5U7	E9B5U7
tr|E9B5X5|E9B5X5_LEIMU Uncharacterized protein OS=Leishmania mexicana (strain MHOM/GT/2001/U1103) OX=929439 GN=LMXM_34_0950 PE=4 SV=1	21.7576	21.6946	21.727	20.7031	20.7206	21.0982	22.7693	22.7359	22.8026	22.9535	22.8766	23.2634	22.2544	22.1431	22.1794	21.9612	21.8735	22.1894	4	4	4	23.4	23.4	23.4	45.574	186.52	101	4	3	3	4	3	3	E9B5X5	E9B5X5
tr|E9B5Z7|E9B5Z7_LEIMU Putative NADH-dependent fumarate reductase OS=Leishmania mexicana (strain MHOM/GT/2001/U1103) OX=929439 GN=LMXM_34_1180 PE=4 SV=1	20.3479	20.2692	20.295	18.3243	18.2781	18.5806	NaN	NaN	NaN	NaN	NaN	NaN	NaN	NaN	NaN	NaN	NaN	NaN	4	4	4	6.2	6.2	6.2	123.03	114.64	5	4	0	1	4	0	1	E9B5Z7	E9B5Z7
tr|E9B682|E9B682_LEIMU Putative ankyrin repeat protein OS=Leishmania mexicana (strain MHOM/GT/2001/U1103) OX=929439 GN=LMXM_34_2040 PE=4 SV=1	18.0208	18.0481	18.063	16.9177	16.9931	17.5686	19.6659	19.5649	19.5787	19.5279	19.3979	19.8077	19.1863	19.0566	18.9979	18.9824	18.743	19.2368	4	4	4	1.6	1.6	1.6	402.24	48.252	16	2	2	4	2	2	4	E9B682	E9B682
tr|E9B6D6|E9B6D6_LEIMU Uncharacterized protein OS=Leishmania mexicana (strain MHOM/GT/2001/U1103) OX=929439 GN=LMXM_34_2570 PE=4 SV=1	18.4904	18.416	18.4938	17.4232	17.4475	17.8142	18.6304	18.5382	18.4717	19.291	19.0497	19.4415	17.0781	17.1144	16.9272	17.8642	17.817	18.1952	4	4	4	21.6	21.6	21.6	24.385	53.403	9	2	2	3	2	2	3	E9B6D6	E9B6D6
tr|E9B6J0|E9B6J0_LEIMU Uncharacterized protein OS=Leishmania mexicana (strain MHOM/GT/2001/U1103) OX=929439 GN=LMXM_34_3110 PE=4 SV=1	18.1979	18.2291	18.0401	17.1835	16.9991	17.4453	20.0667	20.0551	19.9829	20.0371	19.855	20.2847	17.9924	18.0875	17.8437	18.4814	18.2645	18.7486	4	4	4	6.1	6.1	6.1	65.548	44.675	10	2	2	4	2	2	4	E9B6J0	E9B6J0
tr|E9B6R2|E9B6R2_LEIMU Proteasome subunit beta OS=Leishmania mexicana (strain MHOM/GT/2001/U1103) OX=929439 GN=LMXM_34_3840 PE=3 SV=1	20.8413	20.7604	20.7757	19.5475	19.5857	20.0864	21.917	21.9315	21.8922	22.1342	22.0015	22.5147	21.4864	21.4723	21.3953	22.5056	22.2718	22.8117	4	4	4	13	13	13	27.548	122.05	39	2	2	4	2	2	4	E9B6R2	E9B6R2
tr|E9B6S0|E9B6S0_LEIMU Uncharacterized protein OS=Leishmania mexicana (strain MHOM/GT/2001/U1103) OX=929439 GN=LMXM_34_3925 PE=4 SV=1	NaN	NaN	NaN	NaN	NaN	NaN	19.5232	19.4504	19.3819	19.3868	19.2086	19.6282	11.9862	11.874	11.6072	12.9232	11.7139	12.9009	4	4	4	13.2	13.2	13.2	51.268	53.972	8	0	3	2	0	3	2	E9B6S0	E9B6S0
tr|E9B6U2|E9B6U2_LEIMU Uncharacterized protein OS=Leishmania mexicana (strain MHOM/GT/2001/U1103) OX=929439 GN=LMXM_34_4125 PE=4 SV=1	18.2249	17.983	18.1343	16.6769	16.6489	17.0886	21.2891	21.2066	21.2034	20.9176	20.7751	21.0975	20.2803	20.1614	19.9606	20.5485	20.3757	20.7261	4	4	4	10.6	10.6	10.6	59.896	93.05	18	1	4	3	1	4	3	E9B6U2	E9B6U2
tr|E9B6V3|E9B6V3_LEIMU Uncharacterized protein OS=Leishmania mexicana (strain MHOM/GT/2001/U1103) OX=929439 GN=LMXM_34_4230 PE=4 SV=1	20.2764	20.1865	20.2734	19.5803	19.5888	19.8521	21.2236	21.1245	21.0972	21.5093	21.3589	21.7289	21.0059	20.9741	20.8525	21.3842	21.2138	21.6083	4	4	4	6.6	6.6	6.6	109.08	117.2	23	2	2	4	2	2	4	E9B6V3	E9B6V3
tr|E9B6X6|E9B6X6_LEIMU Uncharacterized protein OS=Leishmania mexicana (strain MHOM/GT/2001/U1103) OX=929439 GN=LMXM_34_4470 PE=4 SV=1	19.3458	19.176	19.2934	17.6229	17.6158	17.9429	19.4504	19.3224	19.4475	19.4003	19.2528	19.5319	19.4967	19.3839	19.3445	19.0383	19.0058	19.3405	4	4	4	31.7	31.7	31.7	21.837	39.427	27	2	2	2	2	2	2	E9B6X6	E9B6X6
tr|E9B733|E9B733_LEIMU Uncharacterized protein OS=Leishmania mexicana (strain MHOM/GT/2001/U1103) OX=929439 GN=LMXM_34_5070 PE=4 SV=1	20.3693	20.3474	20.3426	19.1026	19.2386	19.5414	NaN	NaN	NaN	NaN	NaN	NaN	NaN	NaN	NaN	NaN	NaN	NaN	4	4	4	29.8	29.8	29.8	19.208	94.628	8	4	0	1	4	0	1	E9B733	E9B733
tr|Q9BLW4|Q9BLW4_LEIME GDP-mannose pyrophosphorylase OS=Leishmania mexicana OX=5665 GN=exgmp PE=4 SV=1;tr|E9AW11|E9AW11_LEIMU Mannose-1-phosphate guanyltransferase OS=Leishmania mexicana (strain MHOM/GT/2001/U1103) OX=929439 GN=LMXM_23_0110 PE=4 SV=1	20.7832	20.6834	20.8263	19.8441	19.7571	20.1504	18.3848	18.354	18.296	18.7602	18.5636	18.9036	18.755	18.7745	18.8141	19.8883	19.6523	20.0636	4	4	4	15	15	15	41.49	63.047	13	4	1	2	4	1	2	Q9BLW4;E9AW11	Q9BLW4;E9AW11
tr|E9AQQ4|E9AQQ4_LEIMU Sucrose-phosphate synthase-like protein OS=Leishmania mexicana (strain MHOM/GT/2001/U1103) OX=929439 GN=LMXM_16_0950 PE=4 SV=1;tr|A0A0R6XPE8|A0A0R6XPE8_LEIME Sucrose-phosphate synthase-like protein OS=Leishmania mexicana OX=5665 PE=4	20.4716	20.3841	20.4622	18.2643	18.2268	18.7049	17.3458	17.2603	17.3194	17.7317	17.678	18.1125	18.1584	18.2286	17.9259	20.0851	19.8771	20.1762	3	3	3	4.3	4.3	4.3	52.367	23.776	6	1	1	2	1	1	2	E9AQQ4;A0A0R6XPE8;A0A0R6Y7I0	E9AQQ4;A0A0R6XPE8;A0A0R6Y7I0
tr|E8NHL4|E8NHL4_LEIMU Brix domain containing-like protein OS=Leishmania mexicana (strain MHOM/GT/2001/U1103) OX=929439 GN=LMXM_26_0010 PE=4 SV=1	19.2952	19.0949	19.2223	18.5006	18.5483	18.7808	17.3174	17.382	17.3446	17.8604	17.7459	18.2322	NaN	NaN	NaN	NaN	NaN	NaN	3	3	3	8.6	8.6	8.6	40.328	138.62	5	2	1	0	2	1	0	E8NHL4	E8NHL4
tr|E9AJ98|E9AJ98_LEIMU Uncharacterized protein OS=Leishmania mexicana (strain MHOM/GT/2001/U1103) OX=929439 GN=LMXM_01_0120 PE=4 SV=1	17.5879	17.4981	17.5265	16.2824	16.4701	16.8084	20.8853	20.8784	20.7942	20.877	20.7036	21.5122	18.1021	17.9342	17.7826	18.72	18.5026	18.9365	3	3	3	8.5	8.5	8.5	42.528	23.29	14	1	3	1	1	3	1	E9AJ98	E9AJ98
tr|E9AJ99|E9AJ99_LEIMU Uncharacterized protein OS=Leishmania mexicana (strain MHOM/GT/2001/U1103) OX=929439 GN=LMXM_01_0130 PE=4 SV=1	20.2445	20.111	20.1259	18.7754	18.6572	19.1921	21.4241	21.3214	21.3292	21.9106	21.7464	22.0808	20.8331	20.7669	20.7018	21.1114	20.9566	21.3884	3	3	3	6.9	6.9	6.9	39.124	98.924	16	3	3	2	3	3	2	E9AJ99	E9AJ99
tr|E9AJD9|E9AJD9_LEIMU Putative long-chain-fatty-acid-CoA ligase OS=Leishmania mexicana (strain MHOM/GT/2001/U1103) OX=929439 GN=LMXM_01_0520 PE=4 SV=1	19.1284	19.0426	19.0839	18.6774	18.5478	19.1134	20.3792	20.2478	20.2409	20.6141	20.4762	20.7888	20.483	20.3648	20.3592	21.1578	20.9761	21.3323	4	4	3	7	7	4.8	77.583	65.298	13	3	3	3	2	2	2	E9AJD9	E9AJD9
tr|E9AJG2|E9AJG2_LEIMU Uncharacterized protein OS=Leishmania mexicana (strain MHOM/GT/2001/U1103) OX=929439 GN=LMXM_01_0750 PE=4 SV=1	NaN	NaN	NaN	NaN	NaN	NaN	18.9469	18.931	18.9482	19.1413	18.9332	19.2781	NaN	NaN	NaN	NaN	NaN	NaN	3	3	3	2.9	2.9	2.9	150	54.698	4	0	3	1	0	3	1	E9AJG2	E9AJG2
tr|E9AJK8|E9AJK8_LEIMU Uncharacterized protein OS=Leishmania mexicana (strain MHOM/GT/2001/U1103) OX=929439 GN=LMXM_02_0460 PE=4 SV=1	20.7718	20.7184	20.7719	20.1716	20.0935	20.536	19.534	19.4651	19.4421	19.3562	19.3039	19.6973	NaN	NaN	NaN	NaN	NaN	NaN	3	3	3	7.6	7.6	7.6	31.964	25.118	8	3	1	0	3	1	0	E9AJK8	E9AJK8
tr|E9AJM0|E9AJM0_LEIMU Uncharacterized protein OS=Leishmania mexicana (strain MHOM/GT/2001/U1103) OX=929439 GN=LMXM_02_0580 PE=4 SV=1	18.0754	18.2732	18.1551	17.5696	17.4384	17.8901	17.7904	17.8565	17.7842	17.846	17.5513	18.0107	18.2285	18.0621	18.0756	18.2882	18.1478	18.6993	3	3	3	1.2	1.2	1.2	402.05	177.83	10	3	1	1	3	1	1	E9AJM0	E9AJM0
tr|E9AJN6|E9AJN6_LEIMU Putative peptidyl dipeptidase OS=Leishmania mexicana (strain MHOM/GT/2001/U1103) OX=929439 GN=LMXM_02_0740 PE=3 SV=1	17.2176	17.1176	17.2749	13.1851	14.1282	14.3376	NaN	NaN	NaN	NaN	NaN	NaN	18.3386	18.3494	18.2451	18.6397	18.4981	18.8352	3	3	3	4.3	4.3	4.3	76.626	21.975	4	1	0	2	1	0	2	E9AJN6	E9AJN6
tr|E9AJR6|E9AJR6_LEIMU Uncharacterized protein OS=Leishmania mexicana (strain MHOM/GT/2001/U1103) OX=929439 GN=LMXM_03_0320 PE=4 SV=1	19.2497	19.3794	19.2114	18.5331	18.4521	18.8689	19.7875	19.8024	19.7122	19.6341	19.5014	19.8554	19.7539	19.7175	19.7233	19.1672	18.9652	19.3792	3	3	3	2.5	2.5	2.5	113.69	88.98	13	3	2	2	3	2	2	E9AJR6	E9AJR6
tr|E9AJT9|E9AJT9_LEIMU Uncharacterized protein OS=Leishmania mexicana (strain MHOM/GT/2001/U1103) OX=929439 GN=LMXM_03_0560 PE=4 SV=1	NaN	NaN	NaN	NaN	NaN	NaN	17.8122	17.7487	17.6151	18.0634	17.9872	18.3263	17.7992	17.6879	17.6403	18.4785	18.2379	18.7403	3	3	3	3.2	3.2	3.2	70.938	56.944	5	0	2	2	0	2	2	E9AJT9	E9AJT9
tr|E9AJV4|E9AJV4_LEIMU Uncharacterized protein OS=Leishmania mexicana (strain MHOM/GT/2001/U1103) OX=929439 GN=LMXM_03_0710 PE=4 SV=1	18.0296	18.1583	18.0026	17.1733	17.2047	17.6632	17.6738	17.6867	17.5148	17.6675	17.6863	17.9499	17.5224	17.6125	17.5174	18.2411	17.9014	18.5752	3	3	3	19.8	19.8	19.8	26.683	58.061	6	1	1	2	1	1	2	E9AJV4	E9AJV4
tr|E9AJX3|E9AJX3_LEIMU Uncharacterized protein OS=Leishmania mexicana (strain MHOM/GT/2001/U1103) OX=929439 GN=LMXM_03_0890 PE=4 SV=1	20.4117	20.3425	20.3864	19.5304	19.4667	19.7851	20.2717	20.2601	20.2104	20.3522	20.1756	20.5919	19.8248	19.7038	19.6551	19.6966	19.5028	19.9887	3	3	3	7	7	7	67.22	145.79	19	3	3	3	3	3	3	E9AJX3	E9AJX3
tr|E9AK17|E9AK17_LEIMU Uncharacterized protein OS=Leishmania mexicana (strain MHOM/GT/2001/U1103) OX=929439 GN=LMXM_04_0350 PE=4 SV=1	NaN	NaN	NaN	NaN	NaN	NaN	18.8986	18.7306	18.8417	18.8864	18.7471	19.1063	17.6664	17.705	17.5599	17.7629	17.5887	18.0018	4	4	3	3.1	3.1	2.5	227.09	46.383	8	1	3	1	1	3	1	E9AK17	E9AK17
tr|E9AK22|E9AK22_LEIMU Uncharacterized protein OS=Leishmania mexicana (strain MHOM/GT/2001/U1103) OX=929439 GN=LMXM_04_0410 PE=4 SV=1	NaN	NaN	NaN	NaN	NaN	NaN	18.9693	18.9549	18.8706	18.9083	18.7814	19.1897	16.8942	16.9754	16.8539	17.1707	17.1016	17.4751	3	3	3	4.8	4.8	4.8	107.2	88.962	10	0	3	1	0	3	1	E9AK22	E9AK22
tr|E9AK29|E9AK29_LEIMU 60S ribosomal protein L11 (L5, L16) OS=Leishmania mexicana (strain MHOM/GT/2001/U1103) OX=929439 GN=LMXM_04_0470 PE=3 SV=1	19.8468	19.8008	19.8331	18.6172	18.5744	19.1827	NaN	NaN	NaN	NaN	NaN	NaN	NaN	NaN	NaN	NaN	NaN	NaN	3	3	3	15.4	15.4	15.4	21.675	18.237	4	3	1	0	3	1	0	E9AK29	E9AK29
tr|E9AK36|E9AK36_LEIMU Uncharacterized protein OS=Leishmania mexicana (strain MHOM/GT/2001/U1103) OX=929439 GN=LMXM_04_0540 PE=4 SV=1	18.9175	18.8749	18.9606	17.5419	17.5736	18.2005	20.6385	20.6247	20.5913	20.6563	20.5391	20.9393	20.663	20.6384	20.644	21.1549	20.9587	21.3669	3	3	3	11.3	11.3	11.3	63.668	158.82	21	2	3	3	2	3	3	E9AK36	E9AK36
tr|E9AK60|E9AK60_LEIMU Uncharacterized protein OS=Leishmania mexicana (strain MHOM/GT/2001/U1103) OX=929439 GN=LMXM_04_0770 PE=4 SV=1;tr|E9AK59|E9AK59_LEIMU Uncharacterized protein OS=Leishmania mexicana (strain MHOM/GT/2001/U1103) OX=929439 GN=LMXM_04_076	NaN	NaN	NaN	NaN	NaN	NaN	19.8925	19.7973	19.8555	20.3228	20.1857	20.7216	20.1058	20.1222	20.0465	20.6035	20.4014	20.9007	4	4	3	47.1	47.1	30.2	18.111	104.76	21	0	3	2	0	3	2	E9AK60;E9AK59	E9AK60;E9AK59
tr|E9AK70|E9AK70_LEIMU Uncharacterized protein OS=Leishmania mexicana (strain MHOM/GT/2001/U1103) OX=929439 GN=LMXM_04_0870 PE=4 SV=1	NaN	NaN	NaN	NaN	NaN	NaN	18.8947	18.7147	18.8895	19.227	18.7705	19.3092	19.642	19.7162	19.5514	20.1393	19.7841	20.2602	3	3	3	3.7	3.7	3.7	125.03	205.83	9	0	3	2	0	3	2	E9AK70	E9AK70
tr|E9AK73|E9AK73_LEIMU Uncharacterized protein OS=Leishmania mexicana (strain MHOM/GT/2001/U1103) OX=929439 GN=LMXM_04_0920 PE=4 SV=1	NaN	NaN	NaN	NaN	NaN	NaN	18.7692	18.6961	18.6731	18.436	18.5063	18.6729	18.463	18.2818	18.2435	17.9685	17.8103	18.1499	3	3	3	4.8	4.8	4.8	61.638	21.813	5	0	3	1	0	3	1	E9AK73	E9AK73
tr|E9AKF1|E9AKF1_LEIMU Uncharacterized protein OS=Leishmania mexicana (strain MHOM/GT/2001/U1103) OX=929439 GN=LMXM_05_0450 PE=4 SV=1	21.5906	21.4843	21.4427	20.5315	20.4938	20.8593	NaN	NaN	NaN	NaN	NaN	NaN	NaN	NaN	NaN	NaN	NaN	NaN	3	3	3	16.3	16.3	16.3	22.357	92.146	13	3	0	0	3	0	0	E9AKF1	E9AKF1
tr|E9AKG2|E9AKG2_LEIMU Uncharacterized protein OS=Leishmania mexicana (strain MHOM/GT/2001/U1103) OX=929439 GN=LMXM_05_0560 PE=4 SV=1	17.2866	17.1831	17.3373	16.3379	16.2551	16.7817	16.1171	16.0554	16.034	15.4655	15.4108	15.8359	15.5382	15.4646	15.3421	16.3749	16.2612	16.677	3	3	3	8.4	8.4	8.4	44.75	39.146	6	1	2	1	1	2	1	E9AKG2	E9AKG2
tr|E9AKI2|E9AKI2_LEIMU Kinesin-like protein OS=Leishmania mexicana (strain MHOM/GT/2001/U1103) OX=929439 GN=LMXM_05_0760 PE=3 SV=1	NaN	NaN	NaN	NaN	NaN	NaN	NaN	NaN	NaN	NaN	NaN	NaN	19.0845	18.9742	18.8939	18.9753	18.6706	19.4856	3	3	3	3.8	3.8	3.8	153.51	28.835	4	0	0	3	0	0	3	E9AKI2	E9AKI2
tr|E9AKJ5|E9AKJ5_LEIMU Uncharacterized protein OS=Leishmania mexicana (strain MHOM/GT/2001/U1103) OX=929439 GN=LMXM_05_0890 PE=4 SV=1	19.6124	19.575	19.6448	18.8246	18.8533	19.0898	NaN	NaN	NaN	NaN	NaN	NaN	18.8645	18.8148	18.7993	18.4698	18.1956	18.7756	3	3	3	4.3	4.3	4.3	208.66	183.81	12	3	0	1	3	0	1	E9AKJ5	E9AKJ5
tr|E9AKK2|E9AKK2_LEIMU Dipeptidyl peptidase 3 OS=Leishmania mexicana (strain MHOM/GT/2001/U1103) OX=929439 GN=LMXM_05_0960 PE=3 SV=1	20.2112	20.1426	20.3135	18.7208	18.8745	19.2196	NaN	NaN	NaN	NaN	NaN	NaN	NaN	NaN	NaN	NaN	NaN	NaN	3	3	3	5.9	5.9	5.9	75.732	27.409	4	3	0	0	3	0	0	E9AKK2	E9AKK2
tr|E9AKQ5|E9AKQ5_LEIMU Uncharacterized protein OS=Leishmania mexicana (strain MHOM/GT/2001/U1103) OX=929439 GN=LMXM_06_0270 PE=4 SV=1	NaN	NaN	NaN	NaN	NaN	NaN	19.3574	19.2039	19.3988	19.437	19.2258	19.6369	18.6776	18.5016	18.5634	18.4396	18.0907	18.7637	3	3	3	13.8	13.8	13.8	34.541	39.754	11	0	3	3	0	3	3	E9AKQ5	E9AKQ5
tr|Q4TZP6|Q4TZP6_LEIME Glutamine synthetase OS=Leishmania mexicana OX=5665 PE=3 SV=1;tr|E9AKR5|E9AKR5_LEIMU Putative glutamine synthetase OS=Leishmania mexicana (strain MHOM/GT/2001/U1103) OX=929439 GN=LMXM_06_0370 PE=3 SV=1	20.4895	20.3538	20.4935	19.1162	19.1622	19.5018	20.1108	19.9445	20.0231	20.7646	20.6473	20.9614	20.0885	20.0269	19.8963	20.6315	20.5077	20.8052	3	3	3	6.9	6.9	6.9	42.292	104.34	10	2	1	2	2	1	2	Q4TZP6;E9AKR5	Q4TZP6;E9AKR5
tr|E9AKR8|E9AKR8_LEIMU Putative 60S ribosomal protein L19 OS=Leishmania mexicana (strain MHOM/GT/2001/U1103) OX=929439 GN=LMXM_06_0410 PE=3 SV=1	19.4383	19.3067	19.4631	17.6915	17.7058	18.3313	NaN	NaN	NaN	NaN	NaN	NaN	NaN	NaN	NaN	NaN	NaN	NaN	3	3	3	9.3	9.3	9.3	28.202	34.577	5	3	0	0	3	0	0	E9AKR8	E9AKR8
tr|E9AKS1|E9AKS1_LEIMU Uncharacterized protein OS=Leishmania mexicana (strain MHOM/GT/2001/U1103) OX=929439 GN=LMXM_06_0420 PE=4 SV=1	18.3983	18.3311	18.3182	17.0966	17.1003	17.7427	18.2943	18.2576	18.1404	18.4919	18.3069	18.6206	19.0935	19.007	18.9008	19.4201	19.2354	19.983	3	3	3	9.3	9.3	9.3	58.564	61.814	7	1	1	2	1	1	2	E9AKS1	E9AKS1
tr|E9AKX7|E9AKX7_LEIMU Uncharacterized protein OS=Leishmania mexicana (strain MHOM/GT/2001/U1103) OX=929439 GN=LMXM_06_0990 PE=4 SV=1	NaN	NaN	NaN	NaN	NaN	NaN	20.6101	20.5833	20.5447	20.2765	20.1667	20.4765	NaN	NaN	NaN	NaN	NaN	NaN	3	3	3	2.6	2.6	2.6	132.34	27.37	6	1	3	0	1	3	0	E9AKX7	E9AKX7
tr|E9AL30|E9AL30_LEIMU CDP-diacylglycerol--glycerol-3-phosphate 3-phosphatidyltransferase OS=Leishmania mexicana (strain MHOM/GT/2001/U1103) OX=929439 GN=LMXM_07_0200 PE=3 SV=1	NaN	NaN	NaN	NaN	NaN	NaN	18.7423	18.6258	18.7602	18.9041	18.804	19.0929	18.7304	18.6884	18.605	19.2878	19.0808	19.4398	3	3	3	8.6	8.6	8.6	81.445	137.04	7	0	2	2	0	2	2	E9AL30	E9AL30
tr|Q0PKV5|Q0PKV5_LEIME Putative mitogen-activated protein kinase kinase 7 OS=Leishmania mexicana OX=5665 GN=MKK7 PE=4 SV=1;tr|E9AL35|E9AL35_LEIMU Uncharacterized protein OS=Leishmania mexicana (strain MHOM/GT/2001/U1103) OX=929439 GN=LMXM_07_0250 PE=4 SV=1	18.3652	18.3074	18.4089	17.1707	17.2507	17.5839	19.833	19.8489	19.6849	19.9299	19.8257	20.187	17.7993	17.7836	17.8147	18.1848	17.8885	18.4291	3	3	3	3.1	3.1	3.1	176.47	177.02	8	1	3	1	1	3	1	Q0PKV5;E9AL35	Q0PKV5;E9AL35
tr|E9AL40|E9AL40_LEIMU Uncharacterized protein OS=Leishmania mexicana (strain MHOM/GT/2001/U1103) OX=929439 GN=LMXM_07_0300 PE=4 SV=1	17.1381	16.8706	17.0478	16.3879	16.3739	16.9192	16.9885	17.0918	17.0449	17.3496	17.2096	17.5903	NaN	NaN	NaN	NaN	NaN	NaN	3	3	3	3.9	3.9	3.9	92.31	22.148	4	1	2	1	1	2	1	E9AL40	E9AL40
tr|E9AL41|E9AL41_LEIMU Uncharacterized protein OS=Leishmania mexicana (strain MHOM/GT/2001/U1103) OX=929439 GN=LMXM_07_0310 PE=4 SV=1	19.4775	19.5367	19.5458	18.7959	18.9315	19.127	19.7449	19.7627	19.633	20.1023	19.9682	20.318	18.5853	18.6018	18.617	18.6946	18.4232	19.0428	3	3	3	6.4	6.4	6.4	89.435	192.62	12	2	2	2	2	2	2	E9AL41	E9AL41
tr|E9AL78|E9AL78_LEIMU Calcium-transporting ATPase OS=Leishmania mexicana (strain MHOM/GT/2001/U1103) OX=929439 GN=LMXM_07_0650 PE=3 SV=1	15.3637	15.4015	15.3587	14.0925	14.1441	14.9817	14.9075	14.7941	14.9316	14.9837	14.7712	15.1669	18.9345	18.7614	18.7134	19.9332	19.8046	20.1971	3	3	3	2.9	2.9	2.9	123.65	25.664	5	1	1	3	1	1	3	E9AL78	E9AL78
tr|E9AL84|E9AL84_LEIMU Putative centrin (Putative caltractin) OS=Leishmania mexicana (strain MHOM/GT/2001/U1103) OX=929439 GN=LMXM_07_0710 PE=4 SV=1	16.7842	16.7485	16.856	15.8628	15.6903	16.0307	18.0859	17.9574	18.0758	18.3774	18.2219	18.5376	20.2322	20.1453	20.1494	20.197	19.9766	20.3726	3	3	3	28.3	28.3	28.3	20.819	58.049	9	1	1	3	1	1	3	E9AL84	E9AL84
tr|E9AL99|E9AL99_LEIMU Uncharacterized protein OS=Leishmania mexicana (strain MHOM/GT/2001/U1103) OX=929439 GN=LMXM_07_0830 PE=4 SV=1	NaN	NaN	NaN	NaN	NaN	NaN	NaN	NaN	NaN	NaN	NaN	NaN	16.4655	16.5533	16.3009	16.9737	16.7496	17.2258	3	3	3	1.9	1.9	1.9	245.83	21.574	4	0	2	1	0	2	1	E9AL99	E9AL99
tr|E9ALG7|E9ALG7_LEIMU Putative serine/threonine-protein kinase OS=Leishmania mexicana (strain MHOM/GT/2001/U1103) OX=929439 GN=LMXM_08_29_2570 PE=4 SV=1	24.3625	24.3359	24.2723	22.1624	22.3341	22.6364	21.3187	21.2697	21.163	21.3054	21.1866	21.5366	20.5051	20.3992	20.2534	20.7042	20.4899	20.9547	3	3	3	6.4	6.4	6.4	56.248	45.158	19	3	1	1	3	1	1	E9ALG7	E9ALG7
tr|E9ALH1|E9ALH1_LEIMU Uncharacterized protein OS=Leishmania mexicana (strain MHOM/GT/2001/U1103) OX=929439 GN=LMXM_08_29_2530 PE=4 SV=1	NaN	NaN	NaN	NaN	NaN	NaN	NaN	NaN	NaN	NaN	NaN	NaN	17.8924	17.8074	17.9989	18.6475	18.3367	18.9875	3	3	3	43.3	43.3	43.3	7.5124	21.523	4	0	0	3	0	0	3	E9ALH1	E9ALH1
tr|E9ALH2|E9ALH2_LEIMU Uncharacterized protein OS=Leishmania mexicana (strain MHOM/GT/2001/U1103) OX=929439 GN=LMXM_08_29_2520 PE=4 SV=1	18.1131	18.0319	18.0968	17.7285	17.7357	17.9424	NaN	NaN	NaN	NaN	NaN	NaN	17.0102	17.0685	16.8577	17.3979	17.2269	17.5585	3	3	3	6.2	6.2	6.2	43.497	83.504	13	3	0	3	3	0	3	E9ALH2	E9ALH2
tr|E9ALH5|E9ALH5_LEIMU Uncharacterized protein OS=Leishmania mexicana (strain MHOM/GT/2001/U1103) OX=929439 GN=LMXM_08_29_2490 PE=4 SV=1	21.4453	21.283	21.3409	20.5772	20.5459	20.8522	20.5336	20.5221	20.4846	20.1774	20.0427	20.3248	19.4672	19.3147	19.3148	19.2827	19.1907	19.5196	3	3	3	5.6	5.6	5.6	50.516	64.422	9	3	2	2	3	2	2	E9ALH5	E9ALH5
tr|E9ALL3|E9ALL3_LEIMU Uncharacterized protein OS=Leishmania mexicana (strain MHOM/GT/2001/U1103) OX=929439 GN=LMXM_08_29_2100 PE=4 SV=1	20.2856	20.3024	20.1517	19.2452	19.145	19.4887	18.2034	18.2063	18.154	18.9645	18.6967	19.0288	19.9204	19.9154	19.8873	20.557	20.2956	20.7322	3	3	3	10.3	10.3	10.3	69.544	250.58	15	1	2	2	1	2	2	E9ALL3	E9ALL3
tr|E9ALL8|E9ALL8_LEIMU Uncharacterized protein OS=Leishmania mexicana (strain MHOM/GT/2001/U1103) OX=929439 GN=LMXM_08_29_2050 PE=4 SV=1	18.2531	18.2117	18.3849	17.3862	17.2478	17.6193	19.3929	19.3624	19.3509	19.6207	19.4607	19.7796	19.4554	19.5077	19.3928	19.6637	19.5732	19.936	3	3	3	7.2	7.2	7.2	78.248	51.526	12	1	3	2	1	3	2	E9ALL8	E9ALL8
tr|E9ALM6|E9ALM6_LEIMU Uncharacterized protein OS=Leishmania mexicana (strain MHOM/GT/2001/U1103) OX=929439 GN=LMXM_08_29_1980 PE=4 SV=1	19.5852	19.5213	19.6487	18.309	18.3247	18.7775	19.4376	19.2813	19.4089	19.529	19.47	19.7093	17.8093	17.8553	17.7174	18.3215	18.1815	18.4618	3	3	3	3	3	3	213.12	70.082	9	2	3	2	2	3	2	E9ALM6	E9ALM6
tr|E9ALN7|E9ALN7_LEIMU Uncharacterized protein OS=Leishmania mexicana (strain MHOM/GT/2001/U1103) OX=929439 GN=LMXM_08_29_1870 PE=4 SV=1	19.124	19.2004	19.2198	18.9317	18.8596	19.1435	19.508	19.392	19.3842	19.5573	19.4446	19.7767	19.992	20.0903	19.9291	20.7493	20.5566	20.9463	3	3	3	25.2	25.2	25.2	11.537	31.008	9	1	1	3	1	1	3	E9ALN7	E9ALN7
tr|E9ALQ7|E9ALQ7_LEIMU Putative ABC transporter domain protein OS=Leishmania mexicana (strain MHOM/GT/2001/U1103) OX=929439 GN=LMXM_08_29_1640 PE=4 SV=1	18.0386	18.0798	18.0722	16.7404	16.518	17.1353	19.5202	19.4444	19.4568	19.2545	19.3188	19.6799	19.8653	19.8299	19.8971	20.0324	19.8157	20.1981	3	3	3	13.2	13.2	13.2	49.791	46.136	18	1	2	3	1	2	3	E9ALQ7	E9ALQ7
tr|E9ALR5|E9ALR5_LEIMU Uncharacterized protein OS=Leishmania mexicana (strain MHOM/GT/2001/U1103) OX=929439 GN=LMXM_08_29_1580 PE=4 SV=1	18.1669	17.9799	18.1095	17.1027	17.0241	17.3206	19.6794	19.5886	19.6164	19.6372	19.5327	19.8172	19.0595	19.0737	18.9427	19.1129	18.9786	19.4291	3	3	3	12.3	12.3	12.3	43.339	118	18	2	3	3	2	3	3	E9ALR5	E9ALR5
tr|E9ALR8|E9ALR8_LEIMU Putative GTPase activator protein OS=Leishmania mexicana (strain MHOM/GT/2001/U1103) OX=929439 GN=LMXM_08_29_1560 PE=4 SV=1	NaN	NaN	NaN	NaN	NaN	NaN	17.3222	17.203	17.1427	17.0386	16.9911	17.2239	18.4538	18.437	18.3367	18.1689	17.8665	18.3425	3	3	3	2.9	2.9	2.9	77.225	20.719	4	0	1	2	0	1	2	E9ALR8	E9ALR8
tr|E9ALV7|E9ALV7_LEIMU Tryparedoxin OS=Leishmania mexicana (strain MHOM/GT/2001/U1103) OX=929439 GN=LMXM_08_29_1160 PE=4 SV=1	19.9349	19.8603	19.9308	18.5301	18.2109	18.6801	17.6914	17.6049	17.6837	18.2449	16.8135	17.1372	19.0604	18.9608	19.0223	19.9498	19.7478	20.3135	3	3	3	31.7	31.7	31.7	16.636	148.54	22	2	2	3	2	2	3	E9ALV7	E9ALV7
tr|E9ALX3|E9ALX3_LEIMU Uncharacterized protein OS=Leishmania mexicana (strain MHOM/GT/2001/U1103) OX=929439 GN=LMXM_08_29_0990 PE=4 SV=1	NaN	NaN	NaN	NaN	NaN	NaN	19.0695	18.9847	18.9612	19.1335	18.874	19.2921	18.5623	18.5296	18.489	18.7598	18.4706	19.0258	3	3	3	3.9	3.9	3.9	105.05	61.337	7	0	3	2	0	3	2	E9ALX3	E9ALX3
tr|E9ALY1|E9ALY1_LEIMU Uncharacterized protein OS=Leishmania mexicana (strain MHOM/GT/2001/U1103) OX=929439 GN=LMXM_08_29_0920 PE=4 SV=1	19.6917	19.637	19.7201	17.1383	17.4565	17.858	NaN	NaN	NaN	NaN	NaN	NaN	18.9501	19.038	18.8474	18.7482	18.6165	18.9671	3	3	3	7.2	7.2	7.2	56.846	98.127	7	2	0	1	2	0	1	E9ALY1	E9ALY1
tr|E9AM17|E9AM17_LEIMU Uncharacterized protein OS=Leishmania mexicana (strain MHOM/GT/2001/U1103) OX=929439 GN=LMXM_08_29_0610 PE=4 SV=1	18.5866	18.4964	18.6499	17.7403	17.5683	18.2042	18.0445	18.0148	18.0965	18.107	17.8156	18.3071	18.1654	18.1777	18.0819	17.9969	17.6961	18.3258	3	3	3	8.7	8.7	8.7	69.631	68.003	17	2	2	1	2	2	1	E9AM17	E9AM17
tr|E9AM18|E9AM18_LEIMU Uncharacterized protein OS=Leishmania mexicana (strain MHOM/GT/2001/U1103) OX=929439 GN=LMXM_08_29_0600 PE=4 SV=1	18.0904	17.9362	18.0484	17.101	16.9501	17.7553	NaN	NaN	NaN	NaN	NaN	NaN	18.1519	17.9513	18.0331	19.1825	18.8571	19.2558	3	3	3	3.6	3.6	3.6	63.102	27.45	4	1	0	3	1	0	3	E9AM18	E9AM18
tr|E9AM24|E9AM24_LEIMU Uncharacterized protein OS=Leishmania mexicana (strain MHOM/GT/2001/U1103) OX=929439 GN=LMXM_08_29_0550 PE=4 SV=1	NaN	NaN	NaN	NaN	NaN	NaN	19.1426	19.058	19.1042	19.1501	18.9641	19.426	14.8445	14.5839	14.8134	15.1887	15.0152	15.465	3	3	3	6.4	6.4	6.4	91.654	29.416	3	0	2	1	0	2	1	E9AM24	E9AM24
tr|E9AM37|E9AM37_LEIMU Uncharacterized protein OS=Leishmania mexicana (strain MHOM/GT/2001/U1103) OX=929439 GN=LMXM_08_29_0420 PE=4 SV=1	20.4957	20.3434	20.3395	18.9656	19.0421	19.5012	21.8533	21.8109	21.7772	21.9529	21.6084	22.1813	20.6217	20.5202	20.4596	20.8544	20.7102	21.108	3	3	3	13.6	13.6	13.6	41.415	148.62	30	2	2	3	2	2	3	E9AM37	E9AM37
tr|E9AM38|E9AM38_LEIMU Uncharacterized protein OS=Leishmania mexicana (strain MHOM/GT/2001/U1103) OX=929439 GN=LMXM_08_29_0410 PE=4 SV=1	NaN	NaN	NaN	NaN	NaN	NaN	18.9349	18.8849	18.7777	18.9568	18.945	19.2735	18.0302	17.9867	17.9671	18.1773	18.0021	18.3949	3	3	3	7.5	7.5	7.5	60.194	28.639	7	0	3	2	0	3	2	E9AM38	E9AM38
tr|E9AMI3|E9AMI3_LEIMU Phosphoribosylpyrophosphate synthetase OS=Leishmania mexicana (strain MHOM/GT/2001/U1103) OX=929439 GN=LMXM_08_1130 PE=4 SV=1	21.3602	22.2601	21.2429	20.2167	20.2386	20.6486	23.0788	23.0482	23.0713	22.883	22.7169	23.1639	21.9803	22.0177	21.8852	21.7067	21.6943	22.11	3	3	3	7.5	7.5	7.5	40.665	47.6	21	2	2	3	2	2	3	E9AMI3	E9AMI3
tr|E9AMP8|E9AMP8_LEIMU Serine/threonine-protein phosphatase OS=Leishmania mexicana (strain MHOM/GT/2001/U1103) OX=929439 GN=LMXM_09_0470 PE=3 SV=1	19.0102	18.916	19.0047	18.1296	18.0189	18.54	19.2662	19.2037	19.1852	19.0838	18.9139	19.3265	17.4476	17.3974	17.3101	17.0317	17.017	17.3884	3	3	3	7.5	7.5	7.5	70.831	56.56	7	1	3	1	1	3	1	E9AMP8	E9AMP8
tr|E9AMQ3|E9AMQ3_LEIMU Uncharacterized protein OS=Leishmania mexicana (strain MHOM/GT/2001/U1103) OX=929439 GN=LMXM_09_0520 PE=4 SV=1	14.8988	14.4866	14.7619	13.5655	13.9773	14.1739	18.7809	18.7247	18.6329	18.9556	18.816	19.0581	19.0709	18.9713	19.0469	18.7095	18.5882	18.9446	3	3	3	6.4	6.4	6.4	86.978	83.773	17	1	1	3	1	1	3	E9AMQ3	E9AMQ3
tr|E9AMS6|E9AMS6_LEIMU Putative acyl-CoA binding protein OS=Leishmania mexicana (strain MHOM/GT/2001/U1103) OX=929439 GN=LMXM_09_0750 PE=4 SV=1	19.5795	19.5116	19.573	18.5096	18.3129	18.714	20.6013	20.6647	20.6688	20.7555	20.5581	20.9666	20.2885	20.1705	20.1432	20.244	20.1197	20.5409	3	3	3	4.5	4.5	4.5	107.09	213.05	22	1	3	3	1	3	3	E9AMS6	E9AMS6
tr|E9AMS9|E9AMS9_LEIMU Uncharacterized protein OS=Leishmania mexicana (strain MHOM/GT/2001/U1103) OX=929439 GN=LMXM_09_0780 PE=4 SV=1	20.1375	20.0617	20.1102	19.4113	19.3923	19.7244	20.9787	20.8996	20.9025	20.9011	20.7677	21.0928	21.0203	20.9355	20.8641	19.9999	19.8885	20.3613	3	3	3	5.2	5.2	5.2	28.419	95.778	18	2	3	3	2	3	3	E9AMS9	E9AMS9
tr|E9AMT1|E9AMT1_LEIMU Kinetoplast-associated protein-like protein OS=Leishmania mexicana (strain MHOM/GT/2001/U1103) OX=929439 GN=LMXM_09_0800 PE=4 SV=1	17.8217	17.656	17.762	16.9331	16.6548	17.0676	18.6542	18.4832	18.5996	18.68	18.6032	18.9328	17.9817	17.7609	17.7171	17.9338	17.9012	18.3525	3	3	3	4.6	4.6	4.6	155.56	115.86	13	3	3	2	3	3	2	E9AMT1	E9AMT1
tr|E9AMV7|E9AMV7_LEIMU Uncharacterized protein OS=Leishmania mexicana (strain MHOM/GT/2001/U1103) OX=929439 GN=LMXM_09_1050 PE=4 SV=1	19.9243	19.8319	19.8516	19.2847	19.1261	19.4537	20.3053	20.236	20.1918	20.5415	20.4493	20.6938	19.152	19.0056	18.8055	19.9654	19.7629	20.1555	3	3	3	21.2	21.2	21.2	25.969	101.26	13	2	2	3	2	2	3	E9AMV7	E9AMV7
tr|E9ARV5|E9ARV5_LEIMU Histone H2B OS=Leishmania mexicana (strain MHOM/GT/2001/U1103) OX=929439 GN=LMXM_19_0030 PE=3 SV=1;tr|E9AR94|E9AR94_LEIMU Histone H2B OS=Leishmania mexicana (strain MHOM/GT/2001/U1103) OX=929439 GN=LMXM_17_1220 PE=3 SV=1;tr|E9AMY6|E9	21.603	21.5526	21.5294	19.1569	19.3707	19.788	17.6589	17.4718	17.5927	17.7824	17.8276	18.1232	16.1166	16.3046	16.1848	16.6862	16.3687	17.3117	3	3	3	29	29	29	11.921	84.217	10	3	1	1	3	1	1	E9ARV5;E9AR94;E9AMY6;P27893	E9ARV5;E9AR94;E9AMY6
tr|E9AN09|E9AN09_LEIMU Phosphate transporter (Fragment) OS=Leishmania mexicana (strain MHOM/GT/2001/U1103) OX=929439 GN=LMXM_10_0030 PE=3 SV=1;tr|E9ANE4|E9ANE4_LEIMU Phosphate transporter OS=Leishmania mexicana (strain MHOM/GT/2001/U1103) OX=929439 GN=LMXM	19.5839	19.4417	19.5549	18.9073	18.8703	19.187	18.023	17.9553	17.8742	17.7508	17.5658	18.1434	17.8555	17.819	17.7894	18.0212	17.9583	18.1404	3	3	3	9.7	9.7	9.7	49.268	184.1	14	3	1	1	3	1	1	E9AN09;E9ANE4	E9AN09;E9ANE4
tr|Q2PQD2|Q2PQD2_LEIME MPK10 OS=Leishmania mexicana OX=5665 PE=4 SV=1;tr|E9AN28|E9AN28_LEIMU Putative mitogen-activated protein kinase OS=Leishmania mexicana (strain MHOM/GT/2001/U1103) OX=929439 GN=LMXM_10_0200 PE=4 SV=1	18.6549	18.5658	18.6103	18.6846	18.5637	18.9346	18.2836	18.4523	18.4326	17.8338	17.8478	18.1571	18.0415	18.4653	18.1507	18.2951	18.1076	18.6637	3	3	3	9.6	9.6	9.6	46.316	124.99	7	2	1	1	2	1	1	Q2PQD2;E9AN28	Q2PQD2;E9AN28
tr|E9AN32|E9AN32_LEIMU Uncharacterized protein OS=Leishmania mexicana (strain MHOM/GT/2001/U1103) OX=929439 GN=LMXM_10_0220 PE=4 SV=1	19.09	19.0975	19.065	17.7038	17.7548	18.1101	20.3576	20.3968	20.4046	20.4388	20.3912	20.4781	20.0457	20.0139	19.8823	20.4652	20.3026	20.6226	3	3	3	8.5	8.5	8.5	52.172	52.238	13	2	1	2	2	1	2	E9AN32	E9AN32
tr|E9AN34|E9AN34_LEIMU Uncharacterized protein OS=Leishmania mexicana (strain MHOM/GT/2001/U1103) OX=929439 GN=LMXM_10_0240 PE=4 SV=1	18.6416	18.5061	18.7329	17.4999	17.5608	17.9847	16.9499	16.8693	16.8512	17.0554	16.8867	17.4143	18.0692	18.1506	18.0706	18.7718	18.5059	18.9769	3	3	3	6.2	6.2	6.2	79.333	50.132	10	2	3	2	2	3	2	E9AN34	E9AN34
tr|E9AN39|E9AN39_LEIMU Isocitrate dehydrogenase [NADP] OS=Leishmania mexicana (strain MHOM/GT/2001/U1103) OX=929439 GN=LMXM_10_0290 PE=3 SV=1	21.2142	21.0712	21.1592	18.4032	18.5802	18.9513	NaN	NaN	NaN	NaN	NaN	NaN	16.8343	16.9985	16.4465	19.2909	19.1953	19.6447	3	3	3	6.9	6.9	6.9	48.403	98.939	6	3	0	1	3	0	1	E9AN39	E9AN39
tr|E9AN40|E9AN40_LEIMU Uncharacterized protein OS=Leishmania mexicana (strain MHOM/GT/2001/U1103) OX=929439 GN=LMXM_10_0300 PE=4 SV=1	19.59	19.5124	19.5034	18.2282	18.1825	18.6104	20.849	20.8232	20.8162	20.7933	20.6148	21.0238	19.1213	19.0509	19.0312	19.0273	18.8368	19.1606	3	3	3	6.9	6.9	6.9	81.773	69.68	13	2	3	2	2	3	2	E9AN40	E9AN40
tr|E9ANA0|E9ANA0_LEIMU Uncharacterized protein OS=Leishmania mexicana (strain MHOM/GT/2001/U1103) OX=929439 GN=LMXM_10_0900 PE=4 SV=1	NaN	NaN	NaN	NaN	NaN	NaN	18.2534	18.2445	18.2424	18.3809	18.2379	18.4795	17.3566	17.5137	17.4122	17.4961	17.26	17.6005	3	3	3	5.3	5.3	5.3	170.55	58.626	6	0	3	2	0	3	2	E9ANA0	E9ANA0
tr|E9ANB4|E9ANB4_LEIMU Uncharacterized protein OS=Leishmania mexicana (strain MHOM/GT/2001/U1103) OX=929439 GN=LMXM_10_1040 PE=4 SV=1	17.7699	17.9512	17.8086	17.2311	16.9147	18.4558	20.1726	20.1467	20.0896	19.9522	19.9035	20.3299	20.1024	19.9732	19.9666	19.9389	19.8293	20.2336	3	3	3	4.1	4.1	4.1	122.7	46.806	16	1	3	3	1	3	3	E9ANB4	E9ANB4
tr|E9ANF2|E9ANF2_LEIMU Uncharacterized protein OS=Leishmania mexicana (strain MHOM/GT/2001/U1103) OX=929439 GN=LMXM_11_0060 PE=4 SV=1	19.8524	19.6742	19.9152	18.636	18.6801	19.1911	19.0552	18.8242	18.8944	18.1568	18.3407	18.5923	18.2158	18.147	18.0838	18.1304	17.9232	18.445	3	3	3	3.8	3.8	3.8	126.75	27.062	6	2	2	1	2	2	1	E9ANF2	E9ANF2
tr|Q7Z031|Q7Z031_LEIAM Acidocalcisomal pyrophosphatase OS=Leishmania amazonensis OX=5659 PE=4 SV=1;tr|E9ANG7|E9ANG7_LEIMU Acidocalcisomal pyrophosphatase OS=Leishmania mexicana (strain MHOM/GT/2001/U1103) OX=929439 GN=LMXM_11_0210 PE=4 SV=1	18.9866	18.9506	18.939	17.7003	17.6868	18.2324	21.0002	20.9459	20.9127	19.9283	19.7558	20.2611	21.3823	21.2892	21.2056	21.4845	21.3071	21.937	3	3	3	6.5	6.5	6.5	51.174	88.958	22	2	3	2	2	3	2	Q7Z031;E9ANG7	Q7Z031;E9ANG7
tr|E9ANI8|E9ANI8_LEIMU Putative chromatin binding protein OS=Leishmania mexicana (strain MHOM/GT/2001/U1103) OX=929439 GN=LMXM_11_0420 PE=4 SV=1	NaN	NaN	NaN	NaN	NaN	NaN	18.7392	18.6131	18.5854	18.8923	18.7881	19.1009	18.7976	18.7444	18.6259	19.0148	18.9289	19.3203	3	3	3	6.3	6.3	6.3	81.549	120.61	7	1	2	2	1	2	2	E9ANI8	E9ANI8
tr|E9ANJ4|E9ANJ4_LEIMU Uncharacterized protein OS=Leishmania mexicana (strain MHOM/GT/2001/U1103) OX=929439 GN=LMXM_11_0480 PE=4 SV=1	19.7278	19.6151	19.6648	18.9925	18.81	19.1325	18.7236	18.5835	18.6627	19.2247	19.0319	19.3299	18.3474	18.2701	18.2804	19.1645	18.9141	19.3109	3	3	3	4.2	4.2	4.2	117.57	40.013	8	2	1	2	2	1	2	E9ANJ4	E9ANJ4
tr|E9ANL8|E9ANL8_LEIMU Uncharacterized protein OS=Leishmania mexicana (strain MHOM/GT/2001/U1103) OX=929439 GN=LMXM_11_0730 PE=4 SV=1	18.3719	18.3428	18.3267	17.3606	17.1847	17.7574	19.8396	19.7461	19.6882	19.7111	19.5086	19.9751	18.9429	18.8671	18.8142	19.0807	18.8807	19.4354	3	3	3	3.7	3.7	3.7	129.49	89.117	20	1	3	2	1	3	2	E9ANL8	E9ANL8
tr|E9ANL9|E9ANL9_LEIMU Uncharacterized protein OS=Leishmania mexicana (strain MHOM/GT/2001/U1103) OX=929439 GN=LMXM_11_0740 PE=4 SV=1	18.4305	18.3298	18.4408	17.1917	17.1591	17.5732	19.6357	19.6178	19.6299	19.6744	19.6135	20.0003	19.0399	18.9821	18.9597	19.0726	18.9892	19.3702	3	3	3	9	9	9	47.709	60.267	13	1	3	2	1	3	2	E9ANL9	E9ANL9
tr|E9ANN3|E9ANN3_LEIMU Uncharacterized protein OS=Leishmania mexicana (strain MHOM/GT/2001/U1103) OX=929439 GN=LMXM_11_0890 PE=4 SV=1	18.58	18.5909	18.5629	17.6675	17.4728	17.8858	20.3127	20.3071	20.2691	20.1911	20.0759	20.4605	20.3332	20.2859	20.2708	20.194	19.9865	20.4028	3	3	3	4.2	4.2	4.2	106.15	104.84	23	2	3	3	2	3	3	E9ANN3	E9ANN3
tr|E9ANP8|E9ANP8_LEIMU Uncharacterized protein OS=Leishmania mexicana (strain MHOM/GT/2001/U1103) OX=929439 GN=LMXM_11_1040 PE=4 SV=1	17.9757	18.1039	17.9656	16.9726	16.7369	17.2787	16.797	16.7461	16.882	17.0761	16.9533	17.4387	18.5842	18.6063	18.4945	18.9025	18.6027	19.1592	3	3	3	7	7	7	87.172	56.748	7	2	1	3	2	1	3	E9ANP8	E9ANP8
tr|E9ANQ5|E9ANQ5_LEIMU Uncharacterized protein OS=Leishmania mexicana (strain MHOM/GT/2001/U1103) OX=929439 GN=LMXM_11_1160 PE=4 SV=1	19.2284	19.1479	19.2146	17.4063	17.5437	17.9349	NaN	NaN	NaN	NaN	NaN	NaN	17.6943	17.7475	17.7146	18.8953	18.7866	19.1565	3	3	3	3.4	3.4	3.4	123.4	200.64	9	2	1	1	2	1	1	E9ANQ5	E9ANQ5
tr|E9ANQ9|E9ANQ9_LEIMU Uncharacterized protein OS=Leishmania mexicana (strain MHOM/GT/2001/U1103) OX=929439 GN=LMXM_11_1200 PE=4 SV=1	19.91	19.9459	19.8753	19.3531	19.2396	19.6275	22.024	21.8876	21.9364	21.1651	20.9458	21.3873	21.6994	21.6209	21.523	21.1547	21.0649	21.4264	3	3	3	5.8	5.8	5.8	77.165	121.08	19	2	3	3	2	3	3	E9ANQ9	E9ANQ9
tr|E9ANS0|E9ANS0_LEIMU Uncharacterized protein OS=Leishmania mexicana (strain MHOM/GT/2001/U1103) OX=929439 GN=LMXM_11_1330 PE=4 SV=1	17.5951	17.438	17.6128	16.5603	16.5502	17.1979	19.2509	19.2338	19.131	19.3918	19.2352	19.6264	NaN	NaN	NaN	NaN	NaN	NaN	3	3	3	3	3	3	188.03	79.151	7	1	2	0	1	2	0	E9ANS0	E9ANS0
tr|E9ANS2|E9ANS2_LEIMU Uncharacterized protein OS=Leishmania mexicana (strain MHOM/GT/2001/U1103) OX=929439 GN=LMXM_11_1350 PE=4 SV=1	18.604	18.581	18.6339	17.0546	17.0566	17.5003	20.6008	20.5187	20.5636	20.7354	20.6601	21.0137	21.2749	21.1839	21.202	21.9049	21.6794	22.0862	3	3	3	17.5	17.5	17.5	21.656	74.985	32	2	3	3	2	3	3	E9ANS2	E9ANS2
tr|E9ANZ2|E9ANZ2_LEIMU Uncharacterized protein OS=Leishmania mexicana (strain MHOM/GT/2001/U1103) OX=929439 GN=LMXM_12_0650 PE=4 SV=1	18.6294	18.6296	18.602	17.5718	17.6665	17.9808	20.1164	20.0881	20.0375	20.0402	19.9212	20.3165	19.0371	19.0631	18.9193	19.2765	19.2769	19.5746	3	3	3	5.2	5.2	5.2	64.678	259.69	10	1	3	1	1	3	1	E9ANZ2	E9ANZ2
tr|E9ANZ3|E9ANZ3_LEIMU Serine/threonine-protein phosphatase OS=Leishmania mexicana (strain MHOM/GT/2001/U1103) OX=929439 GN=LMXM_12_0660 PE=3 SV=1	19.5469	19.5477	19.4819	18.2293	18.3042	18.7076	NaN	NaN	NaN	NaN	NaN	NaN	20.2066	20.1995	20.0906	20.6484	20.4326	21.0612	3	3	3	4.9	4.9	4.9	109.45	47.075	8	2	0	3	2	0	3	E9ANZ3	E9ANZ3
tr|E9AP41|E9AP41_LEIMU Uncharacterized protein OS=Leishmania mexicana (strain MHOM/GT/2001/U1103) OX=929439 GN=LMXM_13_0070 PE=4 SV=1	18.4059	18.2544	18.1976	16.9642	16.9785	17.2976	20.9449	20.7815	20.7197	21.0299	20.8927	21.2134	20.0243	19.9714	19.9845	19.8795	19.7709	20.1221	4	4	3	25.5	25.5	17.9	21.773	156.52	15	1	3	2	1	3	2	E9AP41	E9AP41
tr|E9AP54|E9AP54_LEIMU Uncharacterized protein OS=Leishmania mexicana (strain MHOM/GT/2001/U1103) OX=929439 GN=LMXM_13_0200 PE=4 SV=1	19.8771	19.7943	19.7958	17.9433	18.0014	18.3342	NaN	NaN	NaN	NaN	NaN	NaN	NaN	NaN	NaN	NaN	NaN	NaN	3	3	3	6.4	6.4	6.4	83.596	208.68	8	3	0	0	3	0	0	E9AP54	E9AP54
tr|E9AP76|E9AP76_LEIMU Uncharacterized protein OS=Leishmania mexicana (strain MHOM/GT/2001/U1103) OX=929439 GN=LMXM_13_0520 PE=4 SV=1	21.1448	21.1778	21.1472	19.5409	19.5708	19.8883	19.66	19.5781	19.5382	19.7465	19.6224	19.873	20.6289	20.5548	20.5322	20.8186	20.604	20.9697	3	3	3	12.6	12.6	12.6	31.62	53.455	13	1	1	3	1	1	3	E9AP76	E9AP76
tr|E9AP81|E9AP81_LEIMU 40S ribosomal protein S12 OS=Leishmania mexicana (strain MHOM/GT/2001/U1103) OX=929439 GN=LMXM_13_0570 PE=3 SV=1	18.0055	17.9698	18.0661	17.0412	16.9868	17.4844	NaN	NaN	NaN	NaN	NaN	NaN	17.7297	17.8331	17.5329	18.6965	18.7293	19.1282	3	3	3	34.8	34.8	34.8	15.592	22.747	6	1	0	2	1	0	2	E9AP81	E9AP81
tr|E9AP97|E9AP97_LEIMU Ubiquitin-like protein OS=Leishmania mexicana (strain MHOM/GT/2001/U1103) OX=929439 GN=LMXM_13_0730 PE=4 SV=1	19.8575	19.8122	19.8052	18.5094	18.6033	18.7747	17.9578	17.9259	17.6664	18.5568	18.2528	18.7157	20.5866	20.5912	20.5065	21.6774	21.4889	21.9024	3	3	3	9.4	9.4	9.4	88.024	205.08	28	2	1	3	2	1	3	E9AP97	E9AP97
tr|E9APB0|E9APB0_LEIMU Uncharacterized protein OS=Leishmania mexicana (strain MHOM/GT/2001/U1103) OX=929439 GN=LMXM_13_0860 PE=4 SV=1	NaN	NaN	NaN	NaN	NaN	NaN	19.2147	19.1566	19.1728	19.337	19.1209	19.5472	18.0295	17.8446	17.8363	17.9381	17.7645	18.3624	3	3	3	13.8	13.8	13.8	37.728	63.221	10	0	3	2	0	3	2	E9APB0	E9APB0
tr|E9APC4|E9APC4_LEIMU Uncharacterized protein OS=Leishmania mexicana (strain MHOM/GT/2001/U1103) OX=929439 GN=LMXM_13_1000 PE=4 SV=1	16.3822	16.3781	16.2423	15.376	15.4591	15.5631	15.8895	15.7191	15.7934	15.4882	15.5088	15.728	NaN	NaN	NaN	NaN	NaN	NaN	3	3	3	11	11	11	49.796	81.677	4	2	1	1	2	1	1	E9APC4	E9APC4
tr|E9APD1|E9APD1_LEIMU Uncharacterized protein OS=Leishmania mexicana (strain MHOM/GT/2001/U1103) OX=929439 GN=LMXM_13_1070 PE=4 SV=1	NaN	NaN	NaN	NaN	NaN	NaN	19.0895	19.0561	19.0286	18.6634	18.6999	19.0536	17.7014	17.5404	17.6604	16.5169	16.555	16.8692	3	3	3	3	3	3	226.45	31.465	8	0	3	1	0	3	1	E9APD1	E9APD1
tr|E9APD4|E9APD4_LEIMU Putative leucyl-tRNA synthetase OS=Leishmania mexicana (strain MHOM/GT/2001/U1103) OX=929439 GN=LMXM_13_1100 PE=3 SV=1	21.4498	21.4409	21.4853	20.4058	20.4178	20.8416	23.01	22.9399	22.9497	23.3122	23.2302	23.5876	23.5986	23.5762	23.5308	22.6578	22.5369	23.0359	3	3	3	5.4	5.4	5.4	122.02	67.851	66	3	2	2	3	2	2	E9APD4	E9APD4
tr|E9APE3|E9APE3_LEIMU Adenylosuccinate synthetase OS=Leishmania mexicana (strain MHOM/GT/2001/U1103) OX=929439 GN=LMXM_13_1190 PE=3 SV=1	20.6499	20.6175	20.5838	19.7119	19.7153	20.074	20.0577	20.0655	20.012	20.2171	20.2072	20.6379	20.6229	20.5097	20.5098	21.3846	21.2379	21.609	3	3	3	9	9	9	78.382	62.327	27	3	2	3	3	2	3	E9APE3	E9APE3
tr|E9APH9|E9APH9_LEIMU Uncharacterized protein OS=Leishmania mexicana (strain MHOM/GT/2001/U1103) OX=929439 GN=LMXM_13_1550 PE=4 SV=1	16.9685	16.8986	16.8911	15.9437	15.9273	16.0438	14.329	14.3699	14.2806	14.6289	13.7879	14.7549	17.9841	17.9676	17.8657	18.3658	18.1163	18.4853	3	3	3	4	4	4	124.52	54.11	6	1	1	3	1	1	3	E9APH9	E9APH9
tr|E9APK6|E9APK6_LEIMU Uncharacterized protein OS=Leishmania mexicana (strain MHOM/GT/2001/U1103) OX=929439 GN=LMXM_14_0120 PE=4 SV=1	15.4198	15.1045	15.3207	14.3771	14.5559	15.0264	19.2501	19.0906	19.0618	19.1355	18.9626	19.2616	17.6106	17.399	17.2768	16.9715	16.8354	17.3484	3	3	3	3.1	3.1	3.1	36.876	19.14	6	1	2	1	1	2	1	E9APK6	E9APK6
tr|E9APN4|E9APN4_LEIMU Uncharacterized protein OS=Leishmania mexicana (strain MHOM/GT/2001/U1103) OX=929439 GN=LMXM_14_0400 PE=4 SV=1;tr|E9APN2|E9APN2_LEIMU Uncharacterized protein OS=Leishmania mexicana (strain MHOM/GT/2001/U1103) OX=929439 GN=LMXM_14_039	19.1376	19.0984	19.115	16.9907	16.9893	17.594	17.9513	17.8183	17.7217	17.8518	17.7296	18.1911	16.5659	16.5721	16.43	16.7955	16.5225	17.055	3	3	3	8.4	8.4	8.4	34.478	19.654	6	2	1	1	2	1	1	E9APN4;E9APN2;E9APN3	E9APN4;E9APN2;E9APN3
tr|E9APP0|E9APP0_LEIMU Uncharacterized protein OS=Leishmania mexicana (strain MHOM/GT/2001/U1103) OX=929439 GN=LMXM_14_0450 PE=4 SV=1	21.4875	21.3408	21.4768	19.838	19.85	20.3083	18.922	18.9789	18.944	20.1701	19.8727	20.3389	19.6847	19.5992	19.5106	21.6283	21.4395	21.8232	3	3	3	11.8	11.8	11.8	36.492	174.25	28	2	2	2	2	2	2	E9APP0	E9APP0
tr|E9APP7|E9APP7_LEIMU Uncharacterized protein OS=Leishmania mexicana (strain MHOM/GT/2001/U1103) OX=929439 GN=LMXM_14_0530 PE=4 SV=1	18.5623	18.3692	18.3195	17.3903	17.1903	17.7398	19.4273	19.4079	19.3364	19.2073	19.0317	19.3784	17.7416	17.6367	17.6578	18.2697	18.1305	18.6281	3	3	3	7.3	7.3	7.3	55.834	32.065	11	2	2	1	2	2	1	E9APP7	E9APP7
tr|E9APT5|E9APT5_LEIMU Protein phosphatase 2C-like protein OS=Leishmania mexicana (strain MHOM/GT/2001/U1103) OX=929439 GN=LMXM_14_0900 PE=4 SV=1	16.6708	16.6028	16.8401	15.7408	15.6838	16.2151	19.7169	19.691	19.7247	19.6557	19.6093	19.9652	NaN	NaN	NaN	NaN	NaN	NaN	3	3	3	3.8	3.8	3.8	103.78	38.847	11	1	3	1	1	3	1	E9APT5	E9APT5
tr|E9AQ19|E9AQ19_LEIMU Putative 60S ribosomal protein L13a OS=Leishmania mexicana (strain MHOM/GT/2001/U1103) OX=929439 GN=LMXM_15_0200 PE=3 SV=1	20.2515	20.1578	20.2389	18.9379	19.0116	19.4269	19.0455	19.0848	18.9433	19.1875	19.1217	19.3919	18.6124	18.51	18.4991	18.2903	18.1547	18.6152	3	3	3	13.5	13.5	13.5	25.521	28.862	6	3	1	1	3	1	1	E9AQ19	E9AQ19
tr|E9AQ29|E9AQ29_LEIMU Ribonucleoprotein p18, mitochondrial,putative OS=Leishmania mexicana (strain MHOM/GT/2001/U1103) OX=929439 GN=LMXM_15_0275 PE=4 SV=1	21.2773	21.1819	21.2351	18.3001	18.5312	18.8556	NaN	NaN	NaN	NaN	NaN	NaN	18.1042	18.1066	18.1413	19.3971	19.1873	19.6365	3	3	3	17.1	17.1	17.1	21.244	43.535	7	3	0	1	3	0	1	E9AQ29	E9AQ29
tr|E9AQ75|E9AQ75_LEIMU Uncharacterized protein OS=Leishmania mexicana (strain MHOM/GT/2001/U1103) OX=929439 GN=LMXM_15_0770 PE=4 SV=1	21.3556	21.2231	21.2975	19.5857	19.5859	20.0235	18.9256	18.7497	18.7854	18.9659	18.6792	19.0703	18.1283	17.901	17.9365	18.4535	18.2891	18.6859	3	3	3	7.2	7.2	7.2	72.534	45.77	17	2	1	2	2	1	2	E9AQ75	E9AQ75
tr|E9AQ80|E9AQ80_LEIMU Uncharacterized protein OS=Leishmania mexicana (strain MHOM/GT/2001/U1103) OX=929439 GN=LMXM_15_0820 PE=4 SV=1	NaN	NaN	NaN	NaN	NaN	NaN	16.7176	16.381	16.6938	17.2298	17.2166	17.3365	19.303	19.3266	19.1664	20.7256	20.5712	20.9325	3	3	3	5.9	5.9	5.9	112.96	97.238	6	1	1	1	1	1	1	E9AQ80	E9AQ80
tr|E9AQ88|E9AQ88_LEIMU Putative ABC transporter OS=Leishmania mexicana (strain MHOM/GT/2001/U1103) OX=929439 GN=LMXM_15_0890 PE=4 SV=1	19.1354	19.0337	19.0983	17.9048	17.9602	18.3803	19.89	19.8562	19.8898	19.9405	19.881	20.3265	20.6019	20.5559	20.5474	20.9896	20.7892	21.1959	3	3	3	7.8	7.8	7.8	83.521	122.65	56	2	3	3	2	3	3	E9AQ88	E9AQ88
tr|E9AQ99|E9AQ99_LEIMU 60S ribosomal protein L6 OS=Leishmania mexicana (strain MHOM/GT/2001/U1103) OX=929439 GN=LMXM_15_1000 PE=3 SV=1;tr|E9B3Q4|E9B3Q4_LEIMU 60S ribosomal protein L6 OS=Leishmania mexicana (strain MHOM/GT/2001/U1103) OX=929439 GN=LMXM_32_0	18.6879	18.6698	18.5908	17.995	17.7536	18.3696	19.3061	19.2605	19.2718	19.2007	19.2427	19.7159	20.1265	20.0662	20.1028	19.6721	19.6371	20.0617	3	3	3	21.2	21.2	21.2	21.037	60.847	14	1	1	3	1	1	3	E9AQ99;E9B3Q4	E9AQ99;E9B3Q4
tr|E9AQA8|E9AQA8_LEIMU Uncharacterized protein OS=Leishmania mexicana (strain MHOM/GT/2001/U1103) OX=929439 GN=LMXM_15_1180 PE=4 SV=1	16.9122	16.7716	16.7949	15.5894	15.788	16.1065	17.0628	17.1352	17.1333	17.1041	17.1496	17.4915	18.5763	18.4804	18.3308	18.7212	18.329	19.3759	3	3	3	2.4	2.4	2.4	335.51	77.626	5	1	1	1	1	1	1	E9AQA8	E9AQA8
tr|E9AQB1|E9AQB1_LEIMU 60S acidic ribosomal protein P2 OS=Leishmania mexicana (strain MHOM/GT/2001/U1103) OX=929439 GN=LMXM_15_1203 PE=3 SV=1	21.629	21.6185	21.5068	20.0203	19.9942	20.3557	20.81	20.861	20.7531	20.9367	20.7336	21.0981	21.84	21.8679	21.7644	20.4417	20.3869	20.8852	3	3	3	55	55	55	11	92.213	32	2	3	2	2	3	2	E9AQB1	E9AQB1
tr|E9AQH1|E9AQH1_LEIMU Eukaryotic translation initiation factor 1A,putative OS=Leishmania mexicana (strain MHOM/GT/2001/U1103) OX=929439 GN=LMXM_16_0140 PE=3 SV=1	19.6535	19.6274	19.7299	18.7784	18.6332	19.0556	17.734	17.8692	17.7557	18.0864	17.9766	18.4629	18.3265	18.3336	18.1321	18.4172	18.3575	18.8244	3	3	3	28	28	28	18.693	141.84	20	3	2	1	3	2	1	E9AQH1	E9AQH1
tr|E9AQJ3|E9AQJ3_LEIMU Uncharacterized protein OS=Leishmania mexicana (strain MHOM/GT/2001/U1103) OX=929439 GN=LMXM_16_0360 PE=4 SV=1	NaN	NaN	NaN	NaN	NaN	NaN	19.2444	19.1613	19.1803	19.5836	19.2829	19.6887	19.0905	18.9405	19.0185	18.6836	18.8146	19.0519	3	3	3	5	5	5	73.689	52.026	6	0	3	1	0	3	1	E9AQJ3	E9AQJ3
tr|E9AQN5|E9AQN5_LEIMU Transaldolase OS=Leishmania mexicana (strain MHOM/GT/2001/U1103) OX=929439 GN=LMXM_16_0760 PE=3 SV=1	19.9826	19.9632	19.9816	18.7011	18.6149	19.3415	NaN	NaN	NaN	NaN	NaN	NaN	18.6846	18.5414	18.5255	20.2887	20.0969	20.4498	3	3	3	12.1	12.1	12.1	36.976	35.906	8	1	0	2	1	0	2	E9AQN5	E9AQN5
tr|E9AQR8|E9AQR8_LEIMU Uncharacterized protein OS=Leishmania mexicana (strain MHOM/GT/2001/U1103) OX=929439 GN=LMXM_16_1090 PE=4 SV=1	18.3106	18.2859	18.3476	17.4584	17.3282	17.62	17.9387	18.0443	18.077	18.1443	18.1489	18.5978	NaN	NaN	NaN	NaN	NaN	NaN	3	3	3	2.5	2.5	2.5	219.56	24.486	4	1	2	0	1	2	0	E9AQR8	E9AQR8
tr|E9AQT3|E9AQT3_LEIMU Uncharacterized protein OS=Leishmania mexicana (strain MHOM/GT/2001/U1103) OX=929439 GN=LMXM_16_1220 PE=3 SV=1	NaN	NaN	NaN	NaN	NaN	NaN	20.7502	20.7387	20.6787	20.6906	20.6565	21.0052	19.9422	19.8176	19.8204	19.1342	19.1622	19.4699	3	3	3	2	2	2	233.92	27.11	7	0	3	1	0	3	1	E9AQT3	E9AQT3
tr|E9AQU0|E9AQU0_LEIMU Uncharacterized protein OS=Leishmania mexicana (strain MHOM/GT/2001/U1103) OX=929439 GN=LMXM_16_1290 PE=4 SV=1	18.4857	18.461	18.5299	17.2366	17.289	17.7477	19.7827	19.7625	19.7199	19.8532	19.6496	20.1028	20.0017	19.9211	19.9208	20.2705	20.0601	20.507	3	3	3	8.4	8.4	8.4	77.797	113.62	32	1	3	3	1	3	3	E9AQU0	E9AQU0
tr|E9AR06|E9AR06_LEIMU Uncharacterized protein OS=Leishmania mexicana (strain MHOM/GT/2001/U1103) OX=929439 GN=LMXM_17_0370 PE=4 SV=1	NaN	NaN	NaN	NaN	NaN	NaN	19.6506	19.4363	19.6386	19.6692	19.5579	20.1614	18.2291	18.1479	18.3508	19.362	19.0737	19.6171	3	3	3	8.1	8.1	8.1	83.966	52.971	7	0	3	2	0	3	2	E9AR06	E9AR06
tr|E9AR18|E9AR18_LEIMU Uncharacterized protein OS=Leishmania mexicana (strain MHOM/GT/2001/U1103) OX=929439 GN=LMXM_17_0490 PE=4 SV=1	NaN	NaN	NaN	NaN	NaN	NaN	18.6907	18.6628	18.6113	18.1537	18.0599	18.7968	17.0631	16.8224	16.7771	17.0956	16.7287	18.6366	3	3	3	3.6	3.6	3.6	97.899	22.188	6	0	3	2	0	3	2	E9AR18	E9AR18
tr|E9AR24|E9AR24_LEIMU Putative RNA-binding protein OS=Leishmania mexicana (strain MHOM/GT/2001/U1103) OX=929439 GN=LMXM_17_0550 PE=4 SV=1	17.1496	17.0079	17.1804	16.292	16.0181	16.4449	20.2287	20.3996	20.2602	20.2865	20.304	20.5136	19.6543	19.5543	19.5045	19.5579	19.4282	19.8048	3	3	3	17	17	17	33.37	153.85	14	1	2	3	1	2	3	E9AR24	E9AR24
tr|E9AR51|E9AR51_LEIMU Ysine decarboxylase-like protein OS=Leishmania mexicana (strain MHOM/GT/2001/U1103) OX=929439 GN=LMXM_17_0735 PE=4 SV=1	20.8302	20.7241	20.8027	19.5036	19.5471	19.7442	NaN	NaN	NaN	NaN	NaN	NaN	18.1133	18.2059	18.0983	18.8717	18.5734	19.0542	3	3	3	9.9	9.9	9.9	35.367	33.434	5	2	0	2	2	0	2	E9AR51	E9AR51
tr|E9AR60|E9AR60_LEIMU Uncharacterized protein OS=Leishmania mexicana (strain MHOM/GT/2001/U1103) OX=929439 GN=LMXM_17_0870 PE=4 SV=1;tr|Q8MTW1|Q8MTW1_LEIAM Meta 2 protein OS=Leishmania amazonensis OX=5659 GN=meta2 PE=2 SV=2	20.7106	20.8044	20.6798	20.1338	20.1265	20.5056	19.9591	19.937	19.8927	19.6516	19.589	19.9206	20.8698	20.851	20.7143	21.7394	21.5537	21.9638	3	3	3	7.2	7.2	7.2	48.29	124.42	19	3	2	2	3	2	2	E9AR60;Q8MTW1	E9AR60;Q8MTW1
tr|E9AR81|E9AR81_LEIMU Putative ubiquitin hydrolase (Cysteine peptidase, clan ca, family c19,putative) OS=Leishmania mexicana (strain MHOM/GT/2001/U1103) OX=929439 GN=LMXM_17_1090 PE=4 SV=1	NaN	NaN	NaN	NaN	NaN	NaN	17.1711	17.0715	17.0846	17.3636	16.9816	17.4076	19.152	19.0248	18.9563	19.2889	19.1398	19.5539	3	3	3	4.7	4.7	4.7	140.7	43.195	5	0	1	3	0	1	3	E9AR81	E9AR81
tr|E9ARD7|E9ARD7_LEIMU Receptor-type adenylate cyclase a OS=Leishmania mexicana (strain MHOM/GT/2001/U1103) OX=929439 GN=LMXM_17_0200 PE=4 SV=1	18.7282	18.7804	18.7378	17.4722	17.6851	17.9086	18.032	17.9591	17.9723	18.1067	18.0787	18.506	19.0656	18.8863	18.9373	19.4841	19.1839	19.6712	4	4	3	3.9	3.9	2.8	150.59	53.205	11	2	2	3	1	2	3	E9ARD7	E9ARD7
tr|E9ARI1|E9ARI1_LEIMU Putative phosphatidic acid phosphatase OS=Leishmania mexicana (strain MHOM/GT/2001/U1103) OX=929439 GN=LMXM_18_0440 PE=4 SV=1	18.7671	18.7022	18.6874	17.2498	17.2847	17.6978	NaN	NaN	NaN	NaN	NaN	NaN	18.9935	18.8663	18.8249	20.8538	20.6085	21.1551	3	3	3	13	13	13	42.747	58.134	7	1	0	3	1	0	3	E9ARI1	E9ARI1
tr|E9ARJ0|E9ARJ0_LEIMU Uncharacterized protein OS=Leishmania mexicana (strain MHOM/GT/2001/U1103) OX=929439 GN=LMXM_18_0530 PE=4 SV=1	20.7322	20.572	20.6346	20.2047	20.0705	20.4423	19.8154	19.7441	19.7616	19.8453	19.6779	19.9248	20.9687	20.7714	20.8231	19.66	19.5425	20.0445	3	3	3	12	12	12	56.696	177.15	18	2	2	2	2	2	2	E9ARJ0	E9ARJ0
tr|E9ARN1|E9ARN1_LEIMU Uncharacterized protein OS=Leishmania mexicana (strain MHOM/GT/2001/U1103) OX=929439 GN=LMXM_18_0940 PE=3 SV=1	16.1293	17.0632	16.5568	15.362	15.3931	15.963	20.1618	20.0668	20.0523	19.699	19.5313	19.8548	18.9008	18.8086	18.7137	18.457	18.283	18.644	3	3	3	3.4	3.4	3.4	139.27	31.703	7	2	2	1	2	2	1	E9ARN1	E9ARN1
tr|E9ARP5|E9ARP5_LEIMU Protein kinase A catalytic subunit OS=Leishmania mexicana (strain MHOM/GT/2001/U1103) OX=929439 GN=LMXM_18_1080 PE=3 SV=1	23.4461	23.4831	23.4385	22.5183	22.5667	22.9588	22.884	22.8166	22.9199	23.151	23.0442	23.457	22.9056	22.8688	22.9045	23.1744	23.0006	23.3667	3	3	3	11.4	11.4	11.4	38.185	198	61	3	3	3	3	3	3	E9ARP5	E9ARP5
tr|E9ARR2|E9ARR2_LEIMU Uncharacterized protein OS=Leishmania mexicana (strain MHOM/GT/2001/U1103) OX=929439 GN=LMXM_18_1250 PE=4 SV=1	17.0684	16.7765	16.917	15.4686	15.5142	16.043	18.3348	18.246	18.2965	18.4858	18.4059	18.8599	18.0526	18.1009	18.0804	17.8188	17.6146	18.2654	3	3	3	6.5	6.5	6.5	82.499	81.084	8	2	3	1	2	3	1	E9ARR2;B7S760	E9ARR2
tr|E9ARR5|E9ARR5_LEIMU Uncharacterized protein OS=Leishmania mexicana (strain MHOM/GT/2001/U1103) OX=929439 GN=LMXM_18_1310 PE=4 SV=1	18.7597	18.7937	18.7613	17.7555	17.7342	18.1599	17.5033	17.2901	17.486	17.5544	17.4837	17.7278	19.5243	19.3614	19.3317	18.6833	18.6788	19.1091	3	3	3	7.2	7.2	7.2	74.685	96.177	8	2	1	3	2	1	3	E9ARR5	E9ARR5
tr|E9ART0|E9ART0_LEIMU Uncharacterized protein OS=Leishmania mexicana (strain MHOM/GT/2001/U1103) OX=929439 GN=LMXM_18_1460 PE=4 SV=1	18.4673	18.3987	18.4752	16.899	16.9856	17.6664	20.9185	20.6775	20.8478	20.7114	20.7374	21.0228	20.2132	20.1327	20.1697	19.8763	19.771	20.1817	3	3	3	7.5	7.5	7.5	97.269	255.25	21	2	3	1	2	3	1	E9ART0	E9ART0
tr|E9B2G6|E9B2G6_LEIMU 40S ribosomal protein S2 OS=Leishmania mexicana (strain MHOM/GT/2001/U1103) OX=929439 GN=LMXM_31_0450 PE=3 SV=1;sp|O43992|RS2_LEIAM 40S ribosomal protein S2 OS=Leishmania amazonensis OX=5659 PE=3 SV=1;tr|E9ARV7|E9ARV7_LEIMU 40S ribos	21.0278	20.983	21.0047	19.4864	19.4581	19.9109	NaN	NaN	NaN	NaN	NaN	NaN	NaN	NaN	NaN	NaN	NaN	NaN	3	3	3	9.8	9.8	9.8	28.634	69.662	11	3	0	0	3	0	0	E9B2G6;O43992;E9ARV7	E9B2G6;O43992;E9ARV7
tr|E9ARW7|E9ARW7_LEIMU Putative aminopeptidase OS=Leishmania mexicana (strain MHOM/GT/2001/U1103) OX=929439 GN=LMXM_19_0160 PE=4 SV=1	20.674	20.5951	20.6439	19.6358	19.6081	19.9206	20.6452	20.5416	20.5887	20.4361	20.2755	20.6403	18.7838	18.6408	18.5089	20.8823	20.698	21.0606	3	3	3	4.7	4.7	4.7	42.47	20.605	10	2	3	2	2	3	2	E9ARW7	E9ARW7
tr|Q9GRT6|Q9GRT6_LEIME Putative mitogen-activated protein kinase 9 OS=Leishmania mexicana mexicana OX=44270 GN=MPK9 PE=3 SV=1;tr|E9ARW9|E9ARW9_LEIMU Putative mitogen activated protein kinase OS=Leishmania mexicana (strain MHOM/GT/2001/U1103) OX=929439 GN=L	21.2665	21.2368	21.1935	20.4279	20.3279	20.9179	21.7611	21.8153	21.6976	22	21.859	22.2798	21.8349	21.8301	21.7393	22.0484	21.881	22.2852	3	3	3	6.9	6.9	6.9	44.997	75.411	44	2	3	3	2	3	3	Q9GRT6;E9ARW9	Q9GRT6;E9ARW9
tr|E9ARX7|E9ARX7_LEIMU Kinesin-like protein OS=Leishmania mexicana (strain MHOM/GT/2001/U1103) OX=929439 GN=LMXM_19_0260 PE=3 SV=1	21.363	21.2201	21.3064	20.9699	20.9245	21.2317	19.5385	19.519	19.4373	19.7865	19.6093	19.9616	18.9318	18.9357	18.8354	19.9658	19.7267	20.1774	3	3	3	5.1	5.1	5.1	93.838	125.55	23	2	2	3	2	2	3	E9ARX7	E9ARX7
tr|E9ARY4|E9ARY4_LEIMU Intraflagellar transport protein component,putative OS=Leishmania mexicana (strain MHOM/GT/2001/U1103) OX=929439 GN=LMXM_19_0320 PE=4 SV=1	NaN	NaN	NaN	NaN	NaN	NaN	18.2167	18.2114	18.0751	18.2065	18.0971	18.4708	NaN	NaN	NaN	NaN	NaN	NaN	3	3	3	5.4	5.4	5.4	73.385	23.489	4	0	3	0	0	3	0	E9ARY4	E9ARY4
tr|E9AS05|E9AS05_LEIMU Uncharacterized protein OS=Leishmania mexicana (strain MHOM/GT/2001/U1103) OX=929439 GN=LMXM_19_0530 PE=4 SV=1	17.1975	17.2071	17.3297	16.2169	15.9634	16.6183	19.0797	18.9808	19.0543	19.1945	18.8619	19.284	19.2341	19.1562	19.1505	19.3468	19.2441	19.5949	3	3	3	2.6	2.6	2.6	95.028	46.704	7	1	2	3	1	2	3	E9AS05	E9AS05
tr|E9AS07|E9AS07_LEIMU Uncharacterized protein OS=Leishmania mexicana (strain MHOM/GT/2001/U1103) OX=929439 GN=LMXM_19_0560 PE=4 SV=1	NaN	NaN	NaN	NaN	NaN	NaN	16.6716	16.6482	16.6118	16.9532	16.6711	17.152	15.9381	15.8752	16.0886	16.6554	16.4023	16.9865	3	3	3	4.8	4.8	4.8	145.42	47.749	4	0	1	2	0	1	2	E9AS07	E9AS07
tr|E9AS22|E9AS22_LEIMU Putative kinesin OS=Leishmania mexicana (strain MHOM/GT/2001/U1103) OX=929439 GN=LMXM_19_0700 PE=3 SV=1	17.6347	17.4084	17.5633	16.7285	16.6475	16.9843	20.3679	20.3179	20.3156	20.074	20.0957	20.419	20.1066	20.0846	19.9336	20.3141	20.0156	20.5748	3	3	3	2.1	2.1	2.1	248.05	42.775	12	1	2	2	1	2	2	E9AS22	E9AS22
tr|E9AS79|E9AS79_LEIMU Uncharacterized protein OS=Leishmania mexicana (strain MHOM/GT/2001/U1103) OX=929439 GN=LMXM_19_1280 PE=4 SV=1	18.6023	18.4756	18.484	18.3861	18.2283	18.4746	19.242	19.1363	19.1943	19.1755	18.967	19.2908	NaN	NaN	NaN	NaN	NaN	NaN	3	3	3	4.3	4.3	4.3	30.683	40.429	6	2	2	1	2	2	1	E9AS79	E9AS79
tr|E9ASE1|E9ASE1_LEIMU Uncharacterized protein OS=Leishmania mexicana (strain MHOM/GT/2001/U1103) OX=929439 GN=LMXM_36_0240 PE=4 SV=1	NaN	NaN	NaN	NaN	NaN	NaN	18.5885	18.4886	18.4702	18.5985	18.3662	18.8564	17.0222	17.0402	16.8456	17.8724	17.7446	18.122	3	3	3	18.3	18.3	18.3	25.667	48.538	5	0	3	1	0	3	1	E9ASE1	E9ASE1
tr|E9ASE2|E9ASE2_LEIMU eIF3-interacting protein-like protein OS=Leishmania mexicana (strain MHOM/GT/2001/U1103) OX=929439 GN=LMXM_36_0250 PE=4 SV=1	17.8258	17.685	17.7855	16.9516	16.742	17.2435	NaN	NaN	NaN	NaN	NaN	NaN	15.4181	15.5463	15.4685	15.9177	15.5257	15.9827	3	3	3	7	7	7	62.709	40.987	4	2	0	1	2	0	1	E9ASE2	E9ASE2
tr|E9ASK3|E9ASK3_LEIMU Uncharacterized protein OS=Leishmania mexicana (strain MHOM/GT/2001/U1103) OX=929439 GN=LMXM_36_0830 PE=4 SV=1	NaN	NaN	NaN	NaN	NaN	NaN	18.5528	18.4275	18.4592	18.739	18.5771	19	19.5256	19.439	19.3716	19.49	19.273	19.7485	3	3	3	2.6	2.6	2.6	209.82	44.371	6	0	2	2	0	2	2	E9ASK3	E9ASK3
tr|Q0PKV7|Q0PKV7_LEIME Putative mitogen-activated protein kinase kinase 5 OS=Leishmania mexicana OX=5665 GN=MKK5 PE=4 SV=1;tr|E9ASK6|E9ASK6_LEIMU Uncharacterized protein OS=Leishmania mexicana (strain MHOM/GT/2001/U1103) OX=929439 GN=LMXM_36_0860 PE=4 SV=1	17.4227	17.3565	17.3874	16.0173	15.7083	16.4276	19.1383	19.149	19.2234	19.4116	19.3113	19.5529	19.2793	19.2273	19.2669	19.9272	19.8253	20.1592	3	3	3	10.7	10.7	10.7	55.856	56.78	12	1	2	3	1	2	3	Q0PKV7;E9ASK6	Q0PKV7;E9ASK6
tr|E9ASL7|E9ASL7_LEIMU Uncharacterized protein OS=Leishmania mexicana (strain MHOM/GT/2001/U1103) OX=929439 GN=LMXM_36_0970 PE=4 SV=1	20.4669	20.4021	20.3821	18.0619	18.2148	18.694	19.3484	19.2956	19.282	18.969	18.8594	19.2294	19.6754	19.6989	19.6509	21.8805	21.6548	22.0485	3	3	3	14.1	14.1	14.1	22.463	122.98	16	2	2	3	2	2	3	E9ASL7	E9ASL7
tr|E9ASR9|E9ASR9_LEIMU Uncharacterized protein OS=Leishmania mexicana (strain MHOM/GT/2001/U1103) OX=929439 GN=LMXM_36_1490 PE=4 SV=1	NaN	NaN	NaN	NaN	NaN	NaN	17.4663	17.3726	17.27	17.6088	17.427	17.8474	NaN	NaN	NaN	NaN	NaN	NaN	3	3	3	3.1	3.1	3.1	131.52	71.448	3	1	2	0	1	2	0	E9ASR9	E9ASR9
tr|E9ASS8|E9ASS8_LEIMU Uncharacterized protein OS=Leishmania mexicana (strain MHOM/GT/2001/U1103) OX=929439 GN=LMXM_36_1580 PE=4 SV=1	NaN	NaN	NaN	NaN	NaN	NaN	20.2261	20.0073	20.1371	19.9455	19.7791	20.078	NaN	NaN	NaN	NaN	NaN	NaN	3	3	3	1.4	1.4	1.4	199.57	56.274	3	0	3	0	0	3	0	E9ASS8	E9ASS8
tr|E9ASZ0|E9ASZ0_LEIMU Putative DEAD box RNA helicase OS=Leishmania mexicana (strain MHOM/GT/2001/U1103) OX=929439 GN=LMXM_36_2130 PE=3 SV=1	20.6023	20.5385	20.514	19.703	19.5891	20.0073	19.9066	19.8801	19.9273	18.1204	18.365	18.5545	20.756	20.6897	20.5692	20.1603	19.9431	20.4798	3	3	3	5.4	5.4	5.4	62.824	101.62	10	3	1	2	3	1	2	E9ASZ0	E9ASZ0
tr|E9AT13|E9AT13_LEIMU Putative tyrosine aminotransferase OS=Leishmania mexicana (strain MHOM/GT/2001/U1103) OX=929439 GN=LMXM_36_2360 PE=4 SV=1	NaN	NaN	NaN	NaN	NaN	NaN	20.5766	20.4892	20.4365	20.8166	20.6431	20.9857	19.4317	19.3303	19.2202	19.935	19.7426	20.1192	3	3	3	4.7	4.7	4.7	49.561	126.23	20	1	3	2	1	3	2	E9AT13	E9AT13
tr|E9AT14|E9AT14_LEIMU Uncharacterized protein OS=Leishmania mexicana (strain MHOM/GT/2001/U1103) OX=929439 GN=LMXM_36_2370 PE=4 SV=1	18.1409	18.1853	17.9947	17.3309	17.0878	17.5609	19.3039	19.3499	19.3646	19.663	19.1566	19.8279	19.9955	19.9362	19.9545	20.616	20.4559	20.6882	3	3	3	5.2	5.2	5.2	103	76.668	12	1	2	2	1	2	2	E9AT14	E9AT14
tr|E9AT59|E9AT59_LEIMU Uncharacterized protein OS=Leishmania mexicana (strain MHOM/GT/2001/U1103) OX=929439 GN=LMXM_36_2820 PE=4 SV=1	19.4777	19.5055	19.4863	19.204	18.1977	18.5867	20.4466	20.3962	20.397	20.684	20.3586	20.856	20.3002	20.2807	20.2269	20.7089	20.5335	20.9447	3	3	3	6.3	6.3	6.3	67.082	132.44	36	2	3	2	2	3	2	E9AT59	E9AT59
tr|E9AT61|E9AT61_LEIMU Uncharacterized protein OS=Leishmania mexicana (strain MHOM/GT/2001/U1103) OX=929439 GN=LMXM_36_2840 PE=4 SV=1	NaN	NaN	NaN	NaN	NaN	NaN	19.4442	19.4074	19.3742	19.7565	19.5136	20.0009	18.2714	18.1104	18.1824	17.9877	17.8383	18.2195	3	3	3	3.8	3.8	3.8	125.97	86.317	9	0	3	3	0	3	3	E9AT61	E9AT61
tr|E9AT87|E9AT87_LEIMU Uncharacterized protein OS=Leishmania mexicana (strain MHOM/GT/2001/U1103) OX=929439 GN=LMXM_36_3090 PE=4 SV=1	19.7462	19.642	19.659	19.0054	18.986	19.2899	18.6359	18.5052	18.5722	18.6337	18.499	18.7865	19.1263	19.0031	18.8515	20.195	20.1338	20.3954	3	3	3	7	7	7	89.19	58.593	9	2	1	2	2	1	2	E9AT87	E9AT87
tr|E9ATI7|E9ATI7_LEIMU Uncharacterized protein OS=Leishmania mexicana (strain MHOM/GT/2001/U1103) OX=929439 GN=LMXM_36_4040 PE=4 SV=1	17.2794	17.2764	17.1322	16.2317	16.1005	16.5362	18.6976	18.6498	18.6684	18.6864	18.5147	18.8972	16.5515	16.4611	16.3425	17.4608	17.3055	17.5362	3	3	3	12.3	12.3	12.3	47.087	62.927	10	2	2	1	2	2	1	E9ATI7	E9ATI7
tr|E9ATI9|E9ATI9_LEIMU Uncharacterized protein OS=Leishmania mexicana (strain MHOM/GT/2001/U1103) OX=929439 GN=LMXM_36_4060 PE=4 SV=1	19.4751	19.3309	19.388	18.8488	18.7421	18.9848	17.3735	17.2455	17.3597	17.5331	17.5399	17.6165	16.2983	16.2201	16.2274	15.6941	15.806	15.9457	3	3	3	7.7	7.7	7.7	74.312	133.92	10	3	1	1	3	1	1	E9ATI9	E9ATI9
tr|E9ATL3|E9ATL3_LEIMU Uncharacterized protein OS=Leishmania mexicana (strain MHOM/GT/2001/U1103) OX=929439 GN=LMXM_36_4290 PE=4 SV=1	15.9445	15.7051	15.8263	15.0166	14.7526	15.2392	16.1939	16.2013	16.0567	16.0763	16.1347	16.4138	17.4158	17.3436	17.4706	17.3687	17.5364	17.6576	3	3	3	4	4	4	136.13	29.968	5	1	1	1	1	1	1	E9ATL3	E9ATL3
tr|E9ATP0|E9ATP0_LEIMU Uncharacterized protein OS=Leishmania mexicana (strain MHOM/GT/2001/U1103) OX=929439 GN=LMXM_36_4560 PE=4 SV=1	21.1658	20.904	21.0869	20.6048	20.4882	20.8528	21.1711	21.1272	21.0871	21.0044	20.899	21.2496	20.5645	20.4865	20.4557	20.2445	20.054	20.4945	3	3	3	5.5	5.5	5.5	62.479	129.99	15	2	3	2	2	3	2	E9ATP0	E9ATP0
tr|E9ATT7|E9ATT7_LEIMU Uncharacterized protein OS=Leishmania mexicana (strain MHOM/GT/2001/U1103) OX=929439 GN=LMXM_36_5030 PE=4 SV=1	21.8928	21.7747	21.7635	20.1782	20.1769	20.4976	16.787	16.9819	16.7037	17.1345	17.0622	17.5055	NaN	NaN	NaN	NaN	NaN	NaN	3	3	3	8.2	8.2	8.2	43.057	22.492	4	3	1	0	3	1	0	E9ATT7	E9ATT7
tr|E9ATU3|E9ATU3_LEIMU Casein kinase II subunit beta OS=Leishmania mexicana (strain MHOM/GT/2001/U1103) OX=929439 GN=LMXM_36_5090 PE=3 SV=1	19.8418	19.7476	19.7744	18.5777	18.4815	19.0238	20.0815	20.0437	20.1141	20.4903	20.2576	20.7322	19.8436	19.8062	19.8391	20.3856	20.2128	20.6779	3	3	3	17.8	17.8	17.8	30.87	131.96	24	3	2	2	3	2	2	E9ATU3	E9ATU3
tr|E9AUE8|E9AUE8_LEIMU Uncharacterized protein OS=Leishmania mexicana (strain MHOM/GT/2001/U1103) OX=929439 GN=LMXM_20_0080 PE=4 SV=1	21.5062	21.4067	21.4965	20.0092	20.0325	20.4521	21.6178	21.4892	21.5764	21.6543	21.6185	21.9172	21.5904	21.6197	21.5389	21.6438	21.5515	21.8485	3	3	3	6.4	6.4	6.4	63.019	78.113	39	2	3	2	2	3	2	E9AUE8	E9AUE8
tr|E9AUI1|E9AUI1_LEIMU Uncharacterized protein OS=Leishmania mexicana (strain MHOM/GT/2001/U1103) OX=929439 GN=LMXM_20_0375 PE=4 SV=1	20.3375	20.3193	20.2717	19.3284	19.2678	19.6188	20.2904	20.193	20.2129	20.3864	20.1659	20.525	19.3138	19.3218	19.2357	20.0674	19.764	20.2296	3	3	3	4.9	4.9	4.9	155.83	115.15	22	2	2	3	2	2	3	E9AUI1	E9AUI1
tr|E9AUI5|E9AUI5_LEIMU Uncharacterized protein OS=Leishmania mexicana (strain MHOM/GT/2001/U1103) OX=929439 GN=LMXM_20_0410 PE=4 SV=1	NaN	NaN	NaN	NaN	NaN	NaN	16.1461	15.8338	16.095	15.9831	16.0033	16.282	18.0247	18.0008	17.9468	19.2226	18.9621	19.4262	3	3	3	4.1	4.1	4.1	146.27	72.939	4	0	1	2	0	1	2	E9AUI5	E9AUI5
tr|E9AUK2|E9AUK2_LEIMU Uncharacterized protein OS=Leishmania mexicana (strain MHOM/GT/2001/U1103) OX=929439 GN=LMXM_20_0580 PE=4 SV=1	19.5666	19.5248	19.5389	18.4362	18.4228	18.7408	NaN	NaN	NaN	NaN	NaN	NaN	19.8572	19.8116	19.6851	20.5073	20.3075	20.7284	3	3	3	7.4	7.4	7.4	45.095	41.293	6	3	0	1	3	0	1	E9AUK2	E9AUK2
tr|E9AUL3|E9AUL3_LEIMU Uncharacterized protein OS=Leishmania mexicana (strain MHOM/GT/2001/U1103) OX=929439 GN=LMXM_20_0700 PE=4 SV=1	NaN	NaN	NaN	NaN	NaN	NaN	21.2308	21.0724	21.0756	20.8922	20.7495	21.0518	NaN	NaN	NaN	NaN	NaN	NaN	3	3	3	1.5	1.5	1.5	106.49	22.796	4	0	3	0	0	3	0	E9AUL3	E9AUL3
tr|E9AUP3|E9AUP3_LEIMU Uncharacterized protein OS=Leishmania mexicana (strain MHOM/GT/2001/U1103) OX=929439 GN=LMXM_20_1050 PE=4 SV=1	NaN	NaN	NaN	NaN	NaN	NaN	17.6223	17.6847	17.7731	18.0698	17.9541	18.4228	NaN	NaN	NaN	NaN	NaN	NaN	3	3	3	6.9	6.9	6.9	99.182	52.44	4	0	3	0	0	3	0	E9AUP3	E9AUP3
tr|E9AUP9|E9AUP9_LEIMU Uncharacterized protein OS=Leishmania mexicana (strain MHOM/GT/2001/U1103) OX=929439 GN=LMXM_20_1100 PE=4 SV=1	19.3605	19.1803	19.2988	18.427	18.4571	18.7585	NaN	NaN	NaN	NaN	NaN	NaN	17.2141	17.2538	16.9757	18.1739	17.9284	18.3687	3	3	3	2.4	2.4	2.4	204.15	23.159	4	2	0	2	2	0	2	E9AUP9	E9AUP9
tr|E9AUS8|E9AUS8_LEIMU Uncharacterized protein OS=Leishmania mexicana (strain MHOM/GT/2001/U1103) OX=929439 GN=LMXM_20_1390 PE=4 SV=1	NaN	NaN	NaN	NaN	NaN	NaN	18.6472	18.7656	18.6324	18.8158	18.6189	19.1323	16.7479	16.534	16.7267	16.9848	16.905	17.1581	3	3	3	12.6	12.6	12.6	48.299	57.531	6	0	3	1	0	3	1	E9AUS8	E9AUS8
tr|E9AUU6|E9AUU6_LEIMU Putative 40S ribosomal protein S11 OS=Leishmania mexicana (strain MHOM/GT/2001/U1103) OX=929439 GN=LMXM_20_1650 PE=3 SV=1	19.9701	19.7976	19.8229	19.0236	19.0914	19.3893	NaN	NaN	NaN	NaN	NaN	NaN	NaN	NaN	NaN	NaN	NaN	NaN	3	3	3	24.1	24.1	24.1	16.326	19.65	4	3	0	0	3	0	0	E9AUU6	E9AUU6
tr|E9AUU8|E9AUU8_LEIMU Putative ribosome biogenesis protein OS=Leishmania mexicana (strain MHOM/GT/2001/U1103) OX=929439 GN=LMXM_20_1670 PE=4 SV=1	18.8731	18.8589	18.9536	18.143	18.159	18.537	16.7949	17.0163	17.1352	16.7633	16.6979	17.2061	18.8578	18.7582	18.7536	19.4184	19.1882	19.698	3	3	3	14.9	14.9	14.9	35.879	88.664	11	2	1	2	2	1	2	E9AUU8	E9AUU8
tr|E9AUZ4|E9AUZ4_LEIMU Uncharacterized protein OS=Leishmania mexicana (strain MHOM/GT/2001/U1103) OX=929439 GN=LMXM_21_0270 PE=4 SV=1	16.506	16.3176	16.4426	15.3869	15.282	15.7116	19.1529	19.1334	19.0796	19.1456	18.9807	19.2945	19.1644	19.269	19.0909	19.0466	18.9013	19.3134	3	3	3	5.1	5.1	5.1	119.62	64.162	8	1	2	3	1	2	3	E9AUZ4	E9AUZ4
tr|E9AV13|E9AV13_LEIMU Uncharacterized protein OS=Leishmania mexicana (strain MHOM/GT/2001/U1103) OX=929439 GN=LMXM_21_0460 PE=4 SV=1	17.5109	17.4501	17.4888	16.7884	16.6347	16.932	19.1896	19.1712	19.2121	19.383	19.1472	19.5163	NaN	NaN	NaN	NaN	NaN	NaN	3	3	3	5.1	5.1	5.1	101.02	33.754	5	1	3	0	1	3	0	E9AV13	E9AV13
tr|E9AV14|E9AV14_LEIMU Vacuolar protein sorting-associated protein 35 OS=Leishmania mexicana (strain MHOM/GT/2001/U1103) OX=929439 GN=LMXM_21_0470 PE=3 SV=1	20.0239	19.9164	19.9969	19.1933	19.293	19.5195	18.8306	18.8095	18.7499	19.2277	18.9464	19.3847	19.6088	19.6342	19.4794	20.1594	19.9944	20.4566	3	3	3	7.9	7.9	7.9	111.74	150.55	15	2	1	2	2	1	2	E9AV14	E9AV14
tr|E9AV36|E9AV36_LEIMU Putative dual specificity protein phosphatase OS=Leishmania mexicana (strain MHOM/GT/2001/U1103) OX=929439 GN=LMXM_21_0700 PE=4 SV=1	17.1893	17.1818	17.2609	16.8584	16.7436	17.3905	17.9637	18.0304	17.8247	17.83	17.691	18.1299	19.6462	19.6251	19.4304	19.6884	19.5511	20.0006	3	3	3	5.2	5.2	5.2	66.793	33.609	10	1	3	2	1	3	2	E9AV36	E9AV36
tr|E9B669|E9B669_LEIMU Putative 60S Ribosomal protein L36 OS=Leishmania mexicana (strain MHOM/GT/2001/U1103) OX=929439 GN=LMXM_34_1920 PE=4 SV=1;tr|E9AV40|E9AV40_LEIMU Putative 60S Ribosomal protein L36 OS=Leishmania mexicana (strain MHOM/GT/2001/U1103) OX	NaN	NaN	NaN	NaN	NaN	NaN	19.377	19.348	19.242	19.2024	19.0592	19.4345	17.8064	17.7035	17.632	16.9784	17.0084	17.4275	3	3	3	21	21	21	11.936	27.217	9	0	3	2	0	3	2	E9B669;E9AV40	E9B669;E9AV40
tr|E9AV51|E9AV51_LEIMU Uncharacterized protein OS=Leishmania mexicana (strain MHOM/GT/2001/U1103) OX=929439 GN=LMXM_21_0823 PE=4 SV=1	NaN	NaN	NaN	NaN	NaN	NaN	15.1051	14.9258	15.1524	15.0452	14.8021	15.0375	NaN	NaN	NaN	NaN	NaN	NaN	3	3	3	3.4	3.4	3.4	103.94	20.29	4	1	2	0	1	2	0	E9AV51	E9AV51
tr|E9AV54|E9AV54_LEIMU Uncharacterized protein OS=Leishmania mexicana (strain MHOM/GT/2001/U1103) OX=929439 GN=LMXM_21_0830 PE=4 SV=1	14.0259	13.7878	13.6578	12.6591	12.702	13.5307	17.5958	17.5903	17.4704	17.8071	17.6125	17.9662	15.8127	16.0754	15.7609	16.5123	16.5966	17.1091	3	3	3	6.5	6.5	6.5	40.282	48.261	6	1	3	1	1	3	1	E9AV54	E9AV54
tr|E9AV66|E9AV66_LEIMU Uncharacterized protein OS=Leishmania mexicana (strain MHOM/GT/2001/U1103) OX=929439 GN=LMXM_21_0875 PE=4 SV=1	18.2836	18.2549	18.2896	17.3276	17.3231	17.5802	19.7521	19.8342	19.6202	19.903	19.7218	20.041	18.324	18.2263	18.1051	18.6549	18.4573	19.0158	3	3	3	5.2	5.2	5.2	132.69	86.403	17	2	3	2	2	3	2	E9AV66	E9AV66
sp|Q06309|CRK1_LEIME Cell division protein kinase 2 homolog CRK1 OS=Leishmania mexicana OX=5665 GN=CRK1 PE=2 SV=1;tr|E9AV92|E9AV92_LEIMU Cell division protein kinase 2 OS=Leishmania mexicana (strain MHOM/GT/2001/U1103) OX=929439 GN=LMXM_21_1080 PE=3 SV=1	19.5118	19.4419	19.4827	18.7834	18.6349	19.1493	NaN	NaN	NaN	NaN	NaN	NaN	NaN	NaN	NaN	NaN	NaN	NaN	3	3	3	8	8	8	34.473	26.262	4	3	0	1	3	0	1	Q06309;E9AV92	Q06309;E9AV92
tr|E9AV98|E9AV98_LEIMU Uncharacterized protein OS=Leishmania mexicana (strain MHOM/GT/2001/U1103) OX=929439 GN=LMXM_21_1140 PE=4 SV=1	19.5983	19.4674	19.446	18.503	18.5098	18.8513	17.7315	17.602	17.5798	17.1805	17.0112	17.6153	18.6694	18.6103	18.5354	18.4181	18.2172	18.6905	3	3	3	14.7	14.7	14.7	33.151	169.84	10	3	1	2	3	1	2	E9AV98	E9AV98
tr|E9AVA6|E9AVA6_LEIMU Uncharacterized protein OS=Leishmania mexicana (strain MHOM/GT/2001/U1103) OX=929439 GN=LMXM_21_1220 PE=4 SV=1	19.2897	19.3363	19.2668	18.5997	18.5171	18.9339	19.0227	18.8803	18.9207	18.5508	18.3592	18.799	19.2542	19.2195	19.0938	18.9772	18.834	19.2371	3	3	3	2.9	2.9	2.9	146.78	42.562	12	3	2	3	3	2	3	E9AVA6	E9AVA6
tr|E9AVB0|E9AVB0_LEIMU Uncharacterized protein OS=Leishmania mexicana (strain MHOM/GT/2001/U1103) OX=929439 GN=LMXM_21_1260 PE=4 SV=1	NaN	NaN	NaN	NaN	NaN	NaN	20.4247	19.5288	19.5148	19.1532	18.9988	19.3946	20.8736	20.4412	20.3865	19.7464	19.665	20.0387	3	3	3	8	8	8	51.916	139.7	9	0	3	3	0	3	3	E9AVB0	E9AVB0
tr|E9AVB2|E9AVB2_LEIMU Uncharacterized protein OS=Leishmania mexicana (strain MHOM/GT/2001/U1103) OX=929439 GN=LMXM_21_1280 PE=4 SV=1	NaN	NaN	NaN	NaN	NaN	NaN	19.1552	19.0809	19.1633	19.3649	19.1376	19.4245	NaN	NaN	NaN	NaN	NaN	NaN	3	3	3	8	8	8	48.254	21.809	3	0	3	0	0	3	0	E9AVB2	E9AVB2
tr|E9AVC2|E9AVC2_LEIMU Uncharacterized protein OS=Leishmania mexicana (strain MHOM/GT/2001/U1103) OX=929439 GN=LMXM_21_1370 PE=4 SV=1	15.7632	15.8001	15.636	14.4901	14.629	15.0008	16.103	16.0974	16.0354	16.393	16.2404	16.4381	16.4473	16.511	16.2555	16.9697	16.7749	17.1711	3	3	3	4.5	4.5	4.5	111.22	32.588	8	1	3	1	1	3	1	E9AVC2	E9AVC2
tr|E9AVE7|E9AVE7_LEIMU Uncharacterized protein OS=Leishmania mexicana (strain MHOM/GT/2001/U1103) OX=929439 GN=LMXM_21_1566 PE=4 SV=1	21.7318	21.5852	21.6147	20.8626	20.8685	21.1471	20.5926	20.4696	20.472	20.652	20.497	20.8436	20.6	20.5982	20.4995	19.7421	19.6459	20.0617	3	3	3	6.4	6.4	6.4	52.346	142.1	17	2	3	2	2	3	2	E9AVE7	E9AVE7
tr|E9AVH2|E9AVH2_LEIMU Centromere/microtubule binding protein cbf5,putative OS=Leishmania mexicana (strain MHOM/GT/2001/U1103) OX=929439 GN=LMXM_21_1760 PE=4 SV=1	16.6074	16.526	16.5953	15.2312	15.0212	15.5391	20.3401	20.0655	20.0192	20.3596	20.0316	20.342	19.1241	18.9799	18.9156	19.6058	19.3491	19.8175	3	3	3	7	7	7	48.443	27.519	8	1	2	3	1	2	3	E9AVH2	E9AVH2
tr|E9AVH4|E9AVH4_LEIMU 40S ribosomal protein S6 OS=Leishmania mexicana (strain MHOM/GT/2001/U1103) OX=929439 GN=LMXM_21_1780 PE=3 SV=1	19.3369	19.3634	19.2075	19.1345	17.6566	18.155	NaN	NaN	NaN	NaN	NaN	NaN	NaN	NaN	NaN	NaN	NaN	NaN	3	3	3	16.5	16.5	16.5	28.262	58.684	5	3	1	0	3	1	0	E9AVH4	E9AVH4
tr|E9AVK0|E9AVK0_LEIMU Uncharacterized protein OS=Leishmania mexicana (strain MHOM/GT/2001/U1103) OX=929439 GN=LMXM_22_0160 PE=4 SV=1	17.4017	17.4639	17.4856	16.4463	16.4497	16.7418	18.2145	18.0439	17.9787	18.4091	18.4112	18.7068	19.1812	19.0681	19.0949	19.9649	19.7747	20.3205	3	3	3	10.5	10.5	10.5	43.767	96.99	12	2	3	3	2	3	3	E9AVK0	E9AVK0
tr|E9AVM2|E9AVM2_LEIMU Uncharacterized protein OS=Leishmania mexicana (strain MHOM/GT/2001/U1103) OX=929439 GN=LMXM_22_0380 PE=4 SV=1	16.0555	15.8126	15.816	14.9182	14.5395	15.2115	18.8866	18.8383	18.8547	19.1973	19.1471	19.6009	18.5864	18.5495	18.4161	18.1364	17.9993	18.3659	3	3	3	5.3	5.3	5.3	138.49	99.267	13	1	3	2	1	3	2	E9AVM2	E9AVM2
tr|E9AVN3|E9AVN3_LEIMU Uncharacterized protein OS=Leishmania mexicana (strain MHOM/GT/2001/U1103) OX=929439 GN=LMXM_22_0500 PE=4 SV=1	18.0735	18.1583	17.9604	17.6582	17.5659	17.9344	17.8457	17.9969	17.9049	17.4655	17.2788	17.7295	17.0409	17.1582	17.0902	16.1942	15.9811	16.5464	3	3	3	11	11	11	55.533	74.176	8	1	3	1	1	3	1	E9AVN3	E9AVN3
tr|E9AVN9|E9AVN9_LEIMU Putative proteasome regulatory ATPase subunit 1 OS=Leishmania mexicana (strain MHOM/GT/2001/U1103) OX=929439 GN=LMXM_22_0570 PE=3 SV=1	NaN	NaN	NaN	NaN	NaN	NaN	17.2742	17.1787	17.1744	17.8376	17.7659	18.1881	17.125	17.0409	17.0812	18.6353	18.61	18.8702	3	3	3	10.3	10.3	10.3	49.006	19.364	5	0	2	2	0	2	2	E9AVN9	E9AVN9
tr|E9AVQ1|E9AVQ1_LEIMU 3a2rel-related protein OS=Leishmania mexicana (strain MHOM/GT/2001/U1103) OX=929439 GN=LMXM_22_0690 PE=4 SV=1	NaN	NaN	NaN	NaN	NaN	NaN	17.8717	17.6265	17.677	17.8169	17.712	17.9938	NaN	NaN	NaN	NaN	NaN	NaN	3	3	3	10	10	10	60.807	36.716	4	0	3	0	0	3	0	E9AVQ1	E9AVQ1
tr|E9AVS2|E9AVS2_LEIMU Uncharacterized protein OS=Leishmania mexicana (strain MHOM/GT/2001/U1103) OX=929439 GN=LMXM_22_0900 PE=4 SV=1	NaN	NaN	NaN	NaN	NaN	NaN	18.7856	18.817	18.7678	19.0618	18.8437	19.2105	16.3228	16.1509	16.2268	16.1007	16.0353	16.4338	3	3	3	5.1	5.1	5.1	99.78	36.451	9	0	3	2	0	3	2	E9AVS2	E9AVS2
tr|E9AVS3|E9AVS3_LEIMU Uncharacterized protein OS=Leishmania mexicana (strain MHOM/GT/2001/U1103) OX=929439 GN=LMXM_22_0910 PE=4 SV=1	17.6765	17.6232	17.5628	16.5233	16.4849	16.9032	19.0406	18.9651	18.8774	19.0135	18.842	19.3094	19.1339	19.0821	19.1254	19.8568	19.6011	20.0799	3	3	3	8.8	8.8	8.8	59.188	49.512	16	1	2	3	1	2	3	E9AVS3	E9AVS3
tr|E9AVT7|E9AVT7_LEIMU Uncharacterized protein OS=Leishmania mexicana (strain MHOM/GT/2001/U1103) OX=929439 GN=LMXM_22_1050 PE=4 SV=1	NaN	NaN	NaN	NaN	NaN	NaN	20.1221	20.092	20.1164	20.5149	20.3352	20.8176	18.0988	17.926	18.002	18.0864	17.7865	18.1292	3	3	3	5.3	5.3	5.3	100.43	63.433	5	0	3	1	0	3	1	E9AVT7	E9AVT7
tr|E9AVU3|E9AVU3_LEIMU Putative dynein heavy chain, cytosolic OS=Leishmania mexicana (strain MHOM/GT/2001/U1103) OX=929439 GN=LMXM_22_1110 PE=4 SV=1	19.7067	19.5842	19.6114	18.5658	18.5092	18.9621	20.0029	19.9613	19.9406	19.9085	19.5645	19.9884	20.1752	20.1498	20.0193	19.6169	19.4726	19.9079	3	3	3	0.8	0.8	0.8	623.24	126.38	9	1	3	3	1	3	3	E9AVU3	E9AVU3
tr|E9AVW3|E9AVW3_LEIMU Uncharacterized protein OS=Leishmania mexicana (strain MHOM/GT/2001/U1103) OX=929439 GN=LMXM_22_1310 PE=4 SV=1	20.0386	19.9037	19.9314	19.296	19.2658	19.4584	20.3563	20.3057	20.2255	20.3456	20.1212	20.4967	15.8346	15.6942	15.9491	17.0353	15.9675	16.4595	3	3	3	2.5	2.5	2.5	120.07	101.94	10	1	3	1	1	3	1	E9AVW3	E9AVW3
tr|E9AVY3|E9AVY3_LEIMU Uncharacterized protein OS=Leishmania mexicana (strain MHOM/GT/2001/U1103) OX=929439 GN=LMXM_22_1510 PE=4 SV=1	NaN	NaN	NaN	NaN	NaN	NaN	17.8591	17.6738	17.8865	17.7146	17.7275	18.0948	17.5091	17.4986	17.4236	17.1406	17.0596	17.5823	3	3	3	19.8	19.8	19.8	52.058	74.029	9	0	2	2	0	2	2	E9AVY3	E9AVY3
tr|E9AVY4|E9AVY4_LEIMU Putative 40S ribosomal protein L14 OS=Leishmania mexicana (strain MHOM/GT/2001/U1103) OX=929439 GN=LMXM_22_1520 PE=4 SV=1	19.3021	19.2731	19.3125	17.6709	17.7502	18.1186	NaN	NaN	NaN	NaN	NaN	NaN	16.2853	16.1189	15.9933	17.5254	17.2108	17.7111	3	3	3	18.9	18.9	18.9	19.985	52.939	4	3	0	1	3	0	1	E9AVY4	E9AVY4
tr|Q4VKK7|Q4VKK7_LEIAM Mitochondrial tryparedoxin peroxidase OS=Leishmania amazonensis OX=5659 PE=4 SV=1;tr|E9AW04|E9AW04_LEIMU Peroxidoxin (Tryparedoxin peroxidase) OS=Leishmania mexicana (strain MHOM/GT/2001/U1103) OX=929439 GN=LMXM_23_0040 PE=4 SV=1	19.9155	19.8143	19.8751	17.8286	17.9186	18.338	17.0859	16.9679	16.8986	18.6709	18.5037	18.9425	18.5437	18.5513	18.5697	19.7342	19.516	19.9052	3	3	3	23	23	23	25.344	66.78	10	2	1	2	2	1	2	Q4VKK7;E9AW04	Q4VKK7;E9AW04
tr|E9AW05|E9AW05_LEIMU Peptidyl-prolyl cis-trans isomerase OS=Leishmania mexicana (strain MHOM/GT/2001/U1103) OX=929439 GN=LMXM_23_0050 PE=3 SV=1	20.6764	20.601	20.6803	19.7145	19.5819	20.0734	18.7979	18.7812	18.8321	18.9054	18.7727	19.1228	17.6809	17.7536	17.5121	19.1998	19.0079	19.4194	3	3	3	16.6	16.6	16.6	31.389	43.034	9	3	2	1	3	2	1	E9AW05	E9AW05
tr|E9AW23|E9AW23_LEIMU Putative multidrug resistance protein (Putative p-glycoprotein) (Putative abc transporter) OS=Leishmania mexicana (strain MHOM/GT/2001/U1103) OX=929439 GN=LMXM_23_0220 PE=4 SV=1	17.3846	17.38	17.4713	16.4618	16.4808	17.0739	19.065	19.0022	18.9792	19.2045	19.1013	19.4727	19.9008	19.8323	19.7618	20.2773	20.1259	20.4876	3	3	3	5	5	5	172.14	101.62	22	1	2	3	1	2	3	E9AW23;E9AW22	E9AW23
tr|E9AW34|E9AW34_LEIMU Uncharacterized protein OS=Leishmania mexicana (strain MHOM/GT/2001/U1103) OX=929439 GN=LMXM_23_0310 PE=4 SV=1	NaN	NaN	NaN	NaN	NaN	NaN	17.1638	16.9966	17.0408	17.1074	16.8101	17.4563	18.5207	18.4372	18.3558	18.2499	18.2143	18.5888	3	3	3	2.8	2.8	2.8	139.75	42.741	5	0	2	2	0	2	2	E9AW34	E9AW34
tr|E9AW51|E9AW51_LEIMU Uncharacterized protein OS=Leishmania mexicana (strain MHOM/GT/2001/U1103) OX=929439 GN=LMXM_23_0480 PE=4 SV=1	18.8577	18.6038	18.6884	17.958	17.9572	18.2778	18.4345	18.5452	18.443	18.4931	18.4472	18.8872	NaN	NaN	NaN	NaN	NaN	NaN	3	3	3	3.4	3.4	3.4	156.94	47.611	5	2	2	1	2	2	1	E9AW51	E9AW51
tr|E9AW60|E9AW60_LEIMU Uncharacterized protein OS=Leishmania mexicana (strain MHOM/GT/2001/U1103) OX=929439 GN=LMXM_23_0547 PE=4 SV=1	21.614	21.5547	21.5483	20.8595	20.7808	21.1909	21.2623	21.1913	21.1823	21.3557	21.1667	21.5277	20.8618	20.8283	20.7557	21.1866	21.0468	21.4773	3	3	3	2.9	2.9	2.9	96.797	97.725	14	3	2	2	3	2	2	E9AW60	E9AW60
tr|E9AW78|E9AW78_LEIMU Uncharacterized protein OS=Leishmania mexicana (strain MHOM/GT/2001/U1103) OX=929439 GN=LMXM_23_0630 PE=4 SV=1	18.8527	18.5896	18.6566	18.749	18.2336	18.6127	19.2558	19.2493	19.2753	19.5168	19.3408	19.6738	17.4373	17.6015	17.4031	17.8138	17.652	17.9987	3	3	3	3.9	3.9	3.9	131.88	32.62	10	2	3	1	2	3	1	E9AW78	E9AW78
tr|E9AW79|E9AW79_LEIMU Uncharacterized protein OS=Leishmania mexicana (strain MHOM/GT/2001/U1103) OX=929439 GN=LMXM_23_0640 PE=4 SV=1	20.1926	20.1134	20.1999	18.184	18.3734	18.6353	18.9324	18.8744	18.8015	19.3662	19.0206	19.4521	17.2092	17.2066	16.994	18.2826	18.0247	18.4963	3	3	3	7.9	7.9	7.9	70.138	107.11	6	2	1	1	2	1	1	E9AW79	E9AW79
tr|E9AW98|E9AW98_LEIMU Na/H antiporter-like protein OS=Leishmania mexicana (strain MHOM/GT/2001/U1103) OX=929439 GN=LMXM_23_0830 PE=4 SV=1	NaN	NaN	NaN	NaN	NaN	NaN	17.7901	17.7403	17.8043	17.8182	17.7373	18.4427	18.9351	18.9032	18.7742	18.6277	18.4861	18.9288	3	3	3	4.8	4.8	4.8	165.85	85.682	17	0	1	3	0	1	3	E9AW98	E9AW98
tr|E9AWA5|E9AWA5_LEIMU Uncharacterized protein OS=Leishmania mexicana (strain MHOM/GT/2001/U1103) OX=929439 GN=LMXM_23_0900 PE=4 SV=1	NaN	NaN	NaN	NaN	NaN	NaN	18.1413	18.0151	18.1957	18.0987	17.928	18.3627	17.4527	17.3268	17.4498	17.7792	17.568	17.8692	3	3	3	2.1	2.1	2.1	305.28	44.833	8	0	3	2	0	3	2	E9AWA5	E9AWA5
tr|E9AWB3|E9AWB3_LEIMU Uncharacterized protein OS=Leishmania mexicana (strain MHOM/GT/2001/U1103) OX=929439 GN=LMXM_23_1010 PE=4 SV=1	18.6742	18.3951	18.4855	17.3369	17.3134	17.6558	19.0635	19.0149	18.9797	19.4594	19.3208	19.7058	20.0122	19.957	19.8897	20.515	20.3415	20.7445	3	3	3	3.3	3.3	3.3	111.99	43.107	14	1	2	3	1	2	3	E9AWB3	E9AWB3
tr|E9AWB5|E9AWB5_LEIMU Hydrophilic acylated surface protein a OS=Leishmania mexicana (strain MHOM/GT/2001/U1103) OX=929439 GN=LMXM_23_1040 PE=4 SV=1	22.2678	22.1821	22.2354	21.1024	21.1064	21.4449	20.5166	20.3978	20.4045	20.8515	20.6971	21.0487	21.0126	20.9237	20.8761	21.4286	21.2501	21.5974	5	5	3	76.8	76.8	24.6	7.1422	63.856	42	4	2	1	2	2	1	E9AWB5	E9AWB5
tr|E9AWB6|E9AWB6_LEIMU Small hydrophilic endoplasmic reticulum-associated protein (Sherp) OS=Leishmania mexicana (strain MHOM/GT/2001/U1103) OX=929439 GN=LMXM_23_1050 PE=4 SV=1	19.8766	19.7864	19.9409	17.0018	17.6738	17.8911	17.9629	17.7842	18.0392	17.6039	17.5061	17.9034	20.5622	20.4623	20.4967	20.9114	20.743	21.1028	3	3	3	70.2	70.2	70.2	5.9464	82.061	13	1	1	3	1	1	3	E9AWB6	E9AWB6
tr|E9AWE0|E9AWE0_LEIMU T-complex protein 1 subunit gamma OS=Leishmania mexicana (strain MHOM/GT/2001/U1103) OX=929439 GN=LMXM_23_1220 PE=3 SV=1	19.6011	19.4711	19.5252	18.1245	18.1639	18.3542	17.6372	17.4725	17.5949	17.8375	17.8714	18.1317	19.0373	18.984	18.8474	19.5459	19.3643	19.6177	3	3	3	8	8	8	60.23	36.107	8	2	1	2	2	1	2	E9AWE0	E9AWE0
tr|E9AWE4|E9AWE4_LEIMU Uncharacterized protein OS=Leishmania mexicana (strain MHOM/GT/2001/U1103) OX=929439 GN=LMXM_23_1260 PE=4 SV=1	NaN	NaN	NaN	NaN	NaN	NaN	NaN	NaN	NaN	NaN	NaN	NaN	17.9819	18.0412	17.9137	17.7836	17.728	18.2274	3	3	3	4.5	4.5	4.5	166.3	77.247	3	0	0	3	0	0	3	E9AWE4	E9AWE4
tr|E9AWE9|E9AWE9_LEIMU Uncharacterized protein OS=Leishmania mexicana (strain MHOM/GT/2001/U1103) OX=929439 GN=LMXM_23_1290 PE=4 SV=1	NaN	NaN	NaN	NaN	NaN	NaN	19.1445	19.2167	19.1793	19.2311	19.1112	19.5195	18.6937	18.5794	18.4833	19.2401	19.0651	19.4378	3	3	3	7.6	7.6	7.6	69.294	96.875	10	0	3	1	0	3	1	E9AWE9	E9AWE9
tr|E9AWG5|E9AWG5_LEIMU Uncharacterized protein OS=Leishmania mexicana (strain MHOM/GT/2001/U1103) OX=929439 GN=LMXM_23_1680 PE=4 SV=1	NaN	NaN	NaN	NaN	NaN	NaN	17.7825	17.7327	17.814	17.7663	17.7553	17.9415	NaN	NaN	NaN	NaN	NaN	NaN	3	3	3	2.8	2.8	2.8	190.34	20.464	3	0	2	1	0	2	1	E9AWG5	E9AWG5
tr|E9AWK5|E9AWK5_LEIMU Uncharacterized protein OS=Leishmania mexicana (strain MHOM/GT/2001/U1103) OX=929439 GN=LMXM_24_0160 PE=4 SV=1	17.5165	17.5491	17.4846	16.4274	15.9698	16.8868	21.4306	21.4477	21.3916	21.3662	21.2358	21.5924	20.687	20.5851	20.5951	20.5521	20.4301	20.9021	3	3	3	12.1	12.1	12.1	31.888	115.66	18	1	3	3	1	3	3	E9AWK5	E9AWK5
tr|E9AWK6|E9AWK6_LEIMU Uncharacterized protein OS=Leishmania mexicana (strain MHOM/GT/2001/U1103) OX=929439 GN=LMXM_24_0170 PE=4 SV=1	19.3465	19.1818	19.2523	18.4498	18.3251	18.8524	19.514	19.4827	19.4429	19.4063	19.292	19.7787	19.4512	19.3803	19.4242	19.1949	19.0212	19.4651	3	3	3	13.2	13.2	13.2	27.129	200.45	25	2	2	3	2	2	3	E9AWK6	E9AWK6
tr|E9AWL2|E9AWL2_LEIMU Uncharacterized protein OS=Leishmania mexicana (strain MHOM/GT/2001/U1103) OX=929439 GN=LMXM_24_0230 PE=4 SV=1	NaN	NaN	NaN	NaN	NaN	NaN	19.6549	19.6172	19.602	20.0761	19.9327	20.1773	17.7404	17.5859	17.6119	18.6795	18.6727	18.8152	3	3	3	6.4	6.4	6.4	57.988	20.166	6	0	3	1	0	3	1	E9AWL2	E9AWL2
tr|E9AWL7|E9AWL7_LEIMU Dynein intermediate-chain-like protein OS=Leishmania mexicana (strain MHOM/GT/2001/U1103) OX=929439 GN=LMXM_24_0280 PE=4 SV=1	NaN	NaN	NaN	NaN	NaN	NaN	20.0599	20.0152	19.9781	20.6164	20.3802	20.8048	19.0594	18.9759	18.9128	19.2995	19.2076	19.603	3	3	3	7.1	7.1	7.1	75.45	72.605	12	0	2	2	0	2	2	E9AWL7	E9AWL7
tr|E9AWS9|E9AWS9_LEIMU Hypothetical predicted transmembrane protein OS=Leishmania mexicana (strain MHOM/GT/2001/U1103) OX=929439 GN=LMXM_24_0880 PE=4 SV=1	19.057	18.9462	19.0569	17.988	17.9138	18.2642	19.4391	19.3775	19.435	19.7062	19.5417	19.9545	19.597	19.6286	19.5006	20.1818	19.8732	20.3693	3	3	3	31.6	31.6	31.6	13.093	196.64	25	2	3	2	2	3	2	E9AWS9	E9AWS9
tr|E9AWU7|E9AWU7_LEIMU Uncharacterized protein OS=Leishmania mexicana (strain MHOM/GT/2001/U1103) OX=929439 GN=LMXM_24_1060 PE=4 SV=1	20.627	20.5053	20.5195	19.9119	19.8386	20.2221	17.4921	17.4786	17.452	17.6385	17.5937	17.9184	17.813	17.9369	17.5766	17.8581	17.7623	18.2049	3	3	3	13	13	13	54.402	107.59	10	2	2	1	2	2	1	E9AWU7	E9AWU7
tr|E9AWV2|E9AWV2_LEIMU Putative formin OS=Leishmania mexicana (strain MHOM/GT/2001/U1103) OX=929439 GN=LMXM_24_1110 PE=4 SV=1	18.791	18.7694	18.9295	18.4334	18.174	18.4645	17.383	17.0758	17.3109	17.8084	17.766	17.8223	17.7147	17.7905	17.607	17.8632	17.6559	18.0212	3	3	3	5.6	5.6	5.6	128.82	136.8	7	1	2	2	1	2	2	E9AWV2	E9AWV2
tr|E9AX01|E9AX01_LEIMU Uncharacterized protein OS=Leishmania mexicana (strain MHOM/GT/2001/U1103) OX=929439 GN=LMXM_24_1560 PE=4 SV=1	21.3766	21.3182	21.3349	20.7653	20.7235	21.0837	22.139	22.0545	22.0727	22.2414	22.1425	22.4794	20.2448	20.2404	20.1132	20.2174	20.0813	20.5651	3	3	3	5.3	5.3	5.3	67.501	67.373	25	3	3	2	3	3	2	E9AX01	E9AX01
tr|E9AX58|E9AX58_LEIMU Uncharacterized protein OS=Leishmania mexicana (strain MHOM/GT/2001/U1103) OX=929439 GN=LMXM_24_2120 PE=4 SV=1	17.9362	17.9037	18.1347	16.5291	16.5201	17.1212	17.8318	17.9412	17.933	18.2986	18.0864	18.4513	17.8243	17.8363	17.6422	18.734	18.55	18.7648	3	3	3	3.2	3.2	3.2	131.25	64.283	7	2	2	1	2	2	1	E9AX58	E9AX58
tr|E9AX69|E9AX69_LEIMU Hypothetical predicted multi-pass transmembrane protein OS=Leishmania mexicana (strain MHOM/GT/2001/U1103) OX=929439 GN=LMXM_24_2230 PE=4 SV=1	18.0771	17.8774	17.9669	17.3047	17.2332	17.6973	21.6108	21.614	21.5982	21.7239	21.6285	21.9921	21.8887	21.785	21.7617	20.2305	20.2336	20.7244	3	3	3	12	12	12	20.138	43.252	15	1	3	2	1	3	2	E9AX69	E9AX69
tr|E9AX84|E9AX84_LEIMU Putative poly(A)-binding protein OS=Leishmania mexicana (strain MHOM/GT/2001/U1103) OX=929439 GN=LMXM_25_0080 PE=4 SV=1	18.6257	18.6293	18.5028	17.7413	17.6304	18.0546	18.3239	18.2807	18.1331	18.5254	18.3942	18.7088	18.5101	18.4885	18.408	18.8253	18.6356	19.0599	3	3	3	8.8	8.8	8.8	60.891	56.226	9	2	1	2	2	1	2	E9AX84	E9AX84
tr|E9AXA1|E9AXA1_LEIMU Uncharacterized protein OS=Leishmania mexicana (strain MHOM/GT/2001/U1103) OX=929439 GN=LMXM_25_0250 PE=4 SV=1	16.3697	16.2586	16.1229	15.298	15.2778	15.6053	16.5508	16.6127	16.274	17.1142	16.9264	17.3576	15.9506	15.6906	15.7498	16.6318	16.427	16.7985	3	3	3	5.1	5.1	5.1	96.749	34.975	6	1	2	2	1	2	2	E9AXA1	E9AXA1
tr|E9AXA5|E9AXA5_LEIMU Uncharacterized protein OS=Leishmania mexicana (strain MHOM/GT/2001/U1103) OX=929439 GN=LMXM_25_0290 PE=4 SV=1	18.5605	18.4682	18.5113	17.8239	17.7381	18.1505	20.1848	20.0865	20.1233	20.3129	20.1367	20.5333	16.8608	16.8203	16.7946	16.8341	16.8465	17.1877	3	3	3	6.1	6.1	6.1	62.773	31.746	11	1	3	2	1	3	2	E9AXA5	E9AXA5
tr|E9AXC0|E9AXC0_LEIMU Uncharacterized protein OS=Leishmania mexicana (strain MHOM/GT/2001/U1103) OX=929439 GN=LMXM_25_0430 PE=4 SV=1	18.2991	18.3369	18.2341	17.7889	17.6004	17.9012	19.9525	19.8657	19.7495	19.8962	19.7417	20.0356	19.4557	19.3994	19.2545	18.4672	18.3355	18.6365	3	3	3	4.6	4.6	4.6	110.06	84.123	12	2	1	2	2	1	2	E9AXC0	E9AXC0
tr|E9AXE4|E9AXE4_LEIMU Putative epsin OS=Leishmania mexicana (strain MHOM/GT/2001/U1103) OX=929439 GN=LMXM_25_0670 PE=4 SV=1	19.7343	19.7042	19.635	18.5444	18.6313	18.9503	17.9059	17.9663	17.9391	17.5548	17.5577	18.0013	18.9355	18.8747	18.6561	19.5758	19.3232	19.7943	3	3	3	5.5	5.5	5.5	70.621	85.736	8	2	1	3	2	1	3	E9AXE4	E9AXE4
tr|E9AXG1|E9AXG1_LEIMU Uncharacterized protein OS=Leishmania mexicana (strain MHOM/GT/2001/U1103) OX=929439 GN=LMXM_25_0830 PE=4 SV=1	NaN	NaN	NaN	NaN	NaN	NaN	17.4342	17.4612	17.5463	17.5195	17.3529	17.8283	18.1128	18.059	17.8861	19.3438	19.0619	19.5816	3	3	3	2.2	2.2	2.2	109.36	44.268	4	0	1	2	0	1	2	E9AXG1	E9AXG1
tr|E9AXG4|E9AXG4_LEIMU Uncharacterized protein OS=Leishmania mexicana (strain MHOM/GT/2001/U1103) OX=929439 GN=LMXM_25_0860 PE=4 SV=1	19.2722	19.2548	19.2777	17.9046	17.9894	18.4342	18.6287	18.5794	18.5564	18.6097	18.4825	18.8931	18.6866	18.6498	18.6116	18.9433	18.7804	19.2251	3	3	3	3.4	3.4	3.4	128.67	31.24	11	3	2	2	3	2	2	E9AXG4	E9AXG4
tr|E9AXP0|E9AXP0_LEIMU Uncharacterized protein OS=Leishmania mexicana (strain MHOM/GT/2001/U1103) OX=929439 GN=LMXM_25_1600 PE=4 SV=1	NaN	NaN	NaN	NaN	NaN	NaN	NaN	NaN	NaN	NaN	NaN	NaN	18.7569	18.7685	18.6794	19.8397	19.6113	20.0987	3	3	3	3.5	3.5	3.5	126.37	19.124	6	1	1	2	1	1	2	E9AXP0	E9AXP0
tr|E9AXQ9|E9AXQ9_LEIMU Putative 3-oxo-5-alpha-steroid 4-dehydrogenase OS=Leishmania mexicana (strain MHOM/GT/2001/U1103) OX=929439 GN=LMXM_25_1770 PE=4 SV=1	20.3277	20.2833	20.2823	20.1139	20.007	20.6875	20.0422	20.0054	20.0281	19.9951	19.9115	20.2839	20.6368	20.5425	20.5255	21.8299	21.6648	22.0279	3	3	3	11.4	11.4	11.4	34.136	80.434	19	3	2	2	3	2	2	E9AXQ9	E9AXQ9
tr|E9AXR5|E9AXR5_LEIMU Uncharacterized protein OS=Leishmania mexicana (strain MHOM/GT/2001/U1103) OX=929439 GN=LMXM_25_1830 PE=4 SV=1	NaN	NaN	NaN	NaN	NaN	NaN	19.3492	19.3009	19.1386	19.5499	19.3451	20.0103	18.4895	18.4155	18.1538	18.8655	18.7685	19.1791	3	3	3	6.7	6.7	6.7	103.94	47.959	12	0	3	2	0	3	2	E9AXR5	E9AXR5
tr|E9AXT2|E9AXT2_LEIMU Uncharacterized protein OS=Leishmania mexicana (strain MHOM/GT/2001/U1103) OX=929439 GN=LMXM_25_2000 PE=4 SV=1	NaN	NaN	NaN	NaN	NaN	NaN	18.9681	18.9557	18.956	18.8341	18.7289	19.1475	17.028	16.8462	16.7547	16.9631	16.8794	17.3029	3	3	3	4.2	4.2	4.2	144.19	44.44	6	0	2	2	0	2	2	E9AXT2	E9AXT2
tr|E9AXV4|E9AXV4_LEIMU Uncharacterized protein OS=Leishmania mexicana (strain MHOM/GT/2001/U1103) OX=929439 GN=LMXM_25_2200 PE=4 SV=1	16.9499	16.975	16.9887	15.8071	15.5961	15.9561	21.1449	21.1489	21.1243	21.0536	20.9123	21.3047	19.5615	19.5362	19.3955	19.424	19.2317	19.6752	3	3	3	12.6	12.6	12.6	34.272	41.089	13	2	3	3	2	3	3	E9AXV4	E9AXV4
tr|E9AXX5|E9AXX5_LEIMU Uncharacterized protein OS=Leishmania mexicana (strain MHOM/GT/2001/U1103) OX=929439 GN=LMXM_25_2410 PE=4 SV=1	18.9863	18.8049	18.9164	16.745	16.9204	17.3907	NaN	NaN	NaN	NaN	NaN	NaN	NaN	NaN	NaN	NaN	NaN	NaN	3	3	3	4	4	4	109.59	24.016	3	3	0	0	3	0	0	E9AXX5	E9AXX5
tr|E9AY61|E9AY61_LEIMU Putative asparagine synthetase a (Putative aspartate--ammonia ligase) OS=Leishmania mexicana (strain MHOM/GT/2001/U1103) OX=929439 GN=LMXM_26_0830 PE=4 SV=1	22.284	22.1616	22.2177	21.3549	21.3059	21.6768	22.3956	22.37	22.3546	22.1216	22.0732	22.3485	23.4242	23.2924	23.2798	24.6505	24.5572	24.8522	3	3	3	9.6	9.6	9.6	39.829	96.379	98	3	1	1	3	1	1	E9AY61	E9AY61
tr|E9AY66|E9AY66_LEIMU Putative 40S ribosomal protein S16 OS=Leishmania mexicana (strain MHOM/GT/2001/U1103) OX=929439 GN=LMXM_26_0880 PE=3 SV=1;tr|Q86LI2|Q86LI2_LEIEN Ribosomal protein S16 OS=Leishmania enriettii OX=5663 GN=Rps16 PE=2 SV=1	18.994	18.9994	19.0933	16.9428	17.2401	17.5337	NaN	NaN	NaN	NaN	NaN	NaN	NaN	NaN	NaN	NaN	NaN	NaN	3	3	3	18.8	18.8	18.8	16.673	31.048	3	3	0	0	3	0	0	E9AY66;Q86LI2	E9AY66;Q86LI2
tr|E9AY81|E9AY81_LEIMU Putative dynein heavy chain OS=Leishmania mexicana (strain MHOM/GT/2001/U1103) OX=929439 GN=LMXM_26_1020 PE=4 SV=1	20.2421	20.1233	20.1417	19.6264	19.6272	19.8782	19.3392	19.2768	19.2892	19.2733	19.2046	19.4821	19.3679	19.3259	19.2942	18.7456	18.6432	19.0229	3	3	3	1.2	1.2	1.2	458.37	247.22	9	2	3	1	2	3	1	E9AY81	E9AY81
tr|E9AY90|E9AY90_LEIMU Uncharacterized protein OS=Leishmania mexicana (strain MHOM/GT/2001/U1103) OX=929439 GN=LMXM_26_1110 PE=4 SV=1	19.3018	19.1706	19.0993	18.009	18.054	18.4997	NaN	NaN	NaN	NaN	NaN	NaN	NaN	NaN	NaN	NaN	NaN	NaN	3	3	3	1.1	1.1	1.1	445.57	25.208	4	2	1	0	2	1	0	E9AY90	E9AY90
tr|E9AYA8|E9AYA8_LEIMU Uncharacterized protein OS=Leishmania mexicana (strain MHOM/GT/2001/U1103) OX=929439 GN=LMXM_26_1290 PE=4 SV=1	NaN	NaN	NaN	NaN	NaN	NaN	16.2465	16.1425	16.1275	16.1446	15.9366	16.6004	17.9116	17.8856	17.7786	18.2035	18.0995	18.5361	3	3	3	6.6	6.6	6.6	64.91	93.394	4	1	1	2	1	1	2	E9AYA8	E9AYA8
tr|E9AYC3|E9AYC3_LEIMU Uncharacterized protein OS=Leishmania mexicana (strain MHOM/GT/2001/U1103) OX=929439 GN=LMXM_26_1440 PE=4 SV=1	18.2857	18.2101	18.2686	17.0949	16.7936	17.5646	18.8182	18.8082	18.7737	18.6799	18.586	19.0521	18.4215	18.4078	18.3183	18.2855	18.1499	18.4661	3	3	3	4.6	4.6	4.6	83.638	39.107	8	2	3	2	2	3	2	E9AYC3	E9AYC3
tr|E9AYI0|E9AYI0_LEIMU Uncharacterized protein OS=Leishmania mexicana (strain MHOM/GT/2001/U1103) OX=929439 GN=LMXM_26_2000 PE=4 SV=1	19.2401	19.1771	19.2629	17.6264	17.6036	18.3176	17.9532	17.8805	17.9541	18.3977	18.288	18.5176	18.6009	18.6326	18.5296	20.0679	19.8512	20.138	3	3	3	11.8	11.8	11.8	39.328	72.931	11	3	2	3	3	2	3	E9AYI0	E9AYI0
tr|E9AYI7|E9AYI7_LEIMU Putative SUMO1/Ulp2 (Cysteine peptidase, clan ca, family c48,putative) OS=Leishmania mexicana (strain MHOM/GT/2001/U1103) OX=929439 GN=LMXM_26_2070 PE=4 SV=1	NaN	NaN	NaN	NaN	NaN	NaN	18.3216	18.2775	18.1421	18.3705	18.1837	18.6252	18.6027	18.6882	18.3869	20.0618	19.895	20.2427	3	3	3	3	3	3	143.73	48.195	7	0	1	3	0	1	3	E9AYI7	E9AYI7
tr|E9AYJ1|E9AYJ1_LEIMU Uncharacterized protein OS=Leishmania mexicana (strain MHOM/GT/2001/U1103) OX=929439 GN=LMXM_26_2110 PE=4 SV=1	19.8446	19.7625	19.8814	18.5601	18.5999	19.3515	20.2583	20.234	20.2682	20.3678	20.2386	20.6751	20.6219	20.5533	20.5004	21.2588	21.0387	21.4705	3	3	3	1.8	1.8	1.8	186.93	44.113	18	3	3	3	3	3	3	E9AYJ1	E9AYJ1
tr|E9AYK5|E9AYK5_LEIMU Uncharacterized protein OS=Leishmania mexicana (strain MHOM/GT/2001/U1103) OX=929439 GN=LMXM_26_2250 PE=4 SV=1	19.0848	19.0174	19.0993	18.2959	18.2209	18.6707	21.0459	20.9937	21.0299	21.0215	20.9259	21.253	20.6912	20.6236	20.5766	20.1888	20.1351	20.4672	3	3	3	4.5	4.5	4.5	88.57	62.882	32	2	2	3	2	2	3	E9AYK5	E9AYK5
tr|E9AYM3|E9AYM3_LEIMU Uncharacterized protein OS=Leishmania mexicana (strain MHOM/GT/2001/U1103) OX=929439 GN=LMXM_26_2420 PE=4 SV=1	16.0782	16.0123	16.1142	14.9912	14.9962	15.3957	18.3714	18.1386	18.2623	18.4039	18.2755	18.5295	16.6782	16.5454	16.6821	17.5007	17.5919	17.736	3	3	3	10.4	10.4	10.4	71.455	60.31	11	1	3	1	1	3	1	E9AYM3	E9AYM3
tr|E9AYP7|E9AYP7_LEIMU Uncharacterized protein OS=Leishmania mexicana (strain MHOM/GT/2001/U1103) OX=929439 GN=LMXM_26_2660 PE=4 SV=1	18.1867	18.1057	18.0636	17.5012	17.4191	17.6774	17.7322	17.6209	17.5938	17.3162	17.2814	17.6202	NaN	NaN	NaN	NaN	NaN	NaN	3	3	3	4.7	4.7	4.7	93.063	80.615	6	3	1	0	3	1	0	E9AYP7	E9AYP7
tr|E9AYQ1|E9AYQ1_LEIMU 6-phosphogluconolactonase OS=Leishmania mexicana (strain MHOM/GT/2001/U1103) OX=929439 GN=LMXM_26_2700 PE=3 SV=1	19.4561	19.4821	19.5352	18.7827	18.6089	19.0769	18.5249	18.4788	18.5747	18.5227	18.5372	18.8204	19.4087	19.3273	19.2189	19.1969	18.9934	19.329	3	3	3	19.1	19.1	19.1	28.422	105.25	8	3	1	1	3	1	1	E9AYQ1	E9AYQ1
tr|E9AYS3|E9AYS3_LEIMU Uncharacterized protein OS=Leishmania mexicana (strain MHOM/GT/2001/U1103) OX=929439 GN=LMXM_27_0210 PE=4 SV=1	21.1012	20.9429	21.0672	19.6108	19.4913	19.8867	20.5568	20.3768	20.3687	20.3689	20.315	20.5507	20.3189	20.1828	20.1877	21.7002	21.5486	21.8553	3	3	3	5.9	5.9	5.9	30.989	68.474	14	1	1	3	1	1	3	E9AYS3	E9AYS3
tr|E9AYS6|E9AYS6_LEIMU Kinetoplast-associated protein-like protein OS=Leishmania mexicana (strain MHOM/GT/2001/U1103) OX=929439 GN=LMXM_27_0240 PE=4 SV=1	19.1562	19.0003	19.1096	17.4059	17.4647	17.8696	18.1148	18.0325	18.1002	18.1632	18.0413	18.4188	19.4267	19.2855	19.2626	18.7768	18.6615	18.9057	3	3	3	13.7	13.7	13.7	145.67	149.33	10	1	3	2	1	3	2	E9AYS6	E9AYS6
tr|E9AZ22|E9AZ22_LEIMU Putative histone H1 OS=Leishmania mexicana (strain MHOM/GT/2001/U1103) OX=929439 GN=LMXM_27_1190 PE=4 SV=1;tr|E9AZ27|E9AZ27_LEIMU Putative histone H1 OS=Leishmania mexicana (strain MHOM/GT/2001/U1103) OX=929439 GN=LMXM_27_1240 PE=4 S	22.0558	21.9591	22.0483	21.4475	21.4492	21.8194	20.5271	20.556	20.5702	19.8148	19.8486	20.1521	21.0209	20.947	20.9424	20.7338	20.6291	21.0117	3	3	3	26.3	26.3	26.3	9.948	149	43	3	2	2	3	2	2	E9AZ22;E9AZ27	E9AZ22;E9AZ27
tr|E9AZ47|E9AZ47_LEIMU Putative choline/ethanolamine kinase OS=Leishmania mexicana (strain MHOM/GT/2001/U1103) OX=929439 GN=LMXM_27_1420 PE=4 SV=1	20.3264	20.222	20.2984	19.347	19.2652	19.7092	21.6462	21.6558	21.5225	21.5973	21.3761	21.8487	21.0059	20.9138	20.8648	21.1451	20.9421	21.3808	3	3	3	7.1	7.1	7.1	71.779	216.08	31	3	3	2	3	3	2	E9AZ47	E9AZ47
tr|E9AZ79|E9AZ79_LEIMU Uncharacterized protein OS=Leishmania mexicana (strain MHOM/GT/2001/U1103) OX=929439 GN=LMXM_27_1790 PE=4 SV=1	16.5626	16.4829	16.4073	15.073	14.8462	15.7957	NaN	NaN	NaN	NaN	NaN	NaN	18.5367	18.4663	18.3849	18.5526	18.3742	18.8563	3	3	3	5.6	5.6	5.6	92.707	29.488	5	1	1	3	1	1	3	E9AZ79	E9AZ79
tr|E9AZ97|E9AZ97_LEIMU Uncharacterized protein OS=Leishmania mexicana (strain MHOM/GT/2001/U1103) OX=929439 GN=LMXM_27_1945 PE=4 SV=1	NaN	NaN	NaN	NaN	NaN	NaN	18.4852	18.4349	18.2881	18.5483	18.4227	18.7143	NaN	NaN	NaN	NaN	NaN	NaN	3	3	3	10.8	10.8	10.8	28.996	24.599	5	0	3	0	0	3	0	E9AZ97	E9AZ97
tr|E9AZ98|E9AZ98_LEIMU Protein kinase-like protein OS=Leishmania mexicana (strain MHOM/GT/2001/U1103) OX=929439 GN=LMXM_27_1940 PE=4 SV=1	18.8174	18.7952	18.8068	18.0805	18.0098	18.4522	19.603	19.5133	19.6046	19.2731	19.3645	19.6458	19.7961	19.7878	19.7455	19.6815	19.4832	19.9042	3	3	3	3.9	3.9	3.9	101.99	78.152	19	2	2	1	2	2	1	E9AZ98	E9AZ98
tr|E9AZB6|E9AZB6_LEIMU Putative RNA-binding protein OS=Leishmania mexicana (strain MHOM/GT/2001/U1103) OX=929439 GN=LMXM_27_2100 PE=4 SV=1	20.4002	20.444	20.5042	18.7593	18.9295	19.4203	21.7323	21.7393	21.6631	22.0497	21.88	22.2325	21.3112	21.245	21.2452	20.775	20.6631	21.1126	3	3	3	11.6	11.6	11.6	46.766	52.778	72	2	3	3	2	3	3	E9AZB6	E9AZB6
tr|E9AZD3|E9AZD3_LEIMU Uncharacterized protein OS=Leishmania mexicana (strain MHOM/GT/2001/U1103) OX=929439 GN=LMXM_27_2270 PE=4 SV=1	NaN	NaN	NaN	NaN	NaN	NaN	19.2322	19.1472	19.2283	19.31	19.1624	19.6233	18.7438	18.7817	18.6848	19.2751	19.0142	19.531	3	3	3	3.9	3.9	3.9	69.933	30.373	6	1	2	3	1	2	3	E9AZD3	E9AZD3
tr|E9AZD6|E9AZD6_LEIMU Transcription elongation regulator-like protein OS=Leishmania mexicana (strain MHOM/GT/2001/U1103) OX=929439 GN=LMXM_27_2300 PE=4 SV=1	18.9052	18.816	18.8448	17.9202	17.8058	18.0904	19.9628	19.8829	19.8646	20.3204	20.1301	20.4754	19.0571	19.1067	18.9776	19.4677	19.3477	19.7943	3	3	3	5.3	5.3	5.3	79.089	79.687	19	2	2	3	2	2	3	E9AZD6	E9AZD6
tr|E9AZI4|E9AZI4_LEIMU Uncharacterized protein OS=Leishmania mexicana (strain MHOM/GT/2001/U1103) OX=929439 GN=LMXM_28_0230 PE=4 SV=1	17.0626	17.0061	17.0044	16.7556	16.6679	16.8318	18.4913	18.5051	18.4255	18.7733	18.6759	18.9908	19.0435	18.861	18.8746	19.6065	19.4722	19.8648	3	3	3	16.5	16.5	16.5	35.697	120.21	12	1	2	3	1	2	3	E9AZI4	E9AZI4
tr|E9AZK2|E9AZK2_LEIMU Uncharacterized protein OS=Leishmania mexicana (strain MHOM/GT/2001/U1103) OX=929439 GN=LMXM_28_0410 PE=4 SV=1	20.3628	20.2776	20.3489	19.3527	19.2795	19.6217	19.7181	19.7136	19.6858	20.0556	19.9388	20.3742	19.7563	19.7109	19.6575	19.8329	19.6763	20.0304	3	3	3	9.2	9.2	9.2	71.496	69.018	25	2	3	3	2	3	3	E9AZK2	E9AZK2
tr|E9AZL2|E9AZL2_LEIMU Uncharacterized protein OS=Leishmania mexicana (strain MHOM/GT/2001/U1103) OX=929439 GN=LMXM_28_0510 PE=4 SV=1	16.424	16.2749	16.3852	15.389	15.5097	16.1432	NaN	NaN	NaN	NaN	NaN	NaN	16.5107	16.5557	16.4323	16.7257	16.6137	16.8817	3	3	3	7.3	7.3	7.3	44.028	24.34	4	1	0	2	1	0	2	E9AZL2	E9AZL2
tr|E9AZU1|E9AZU1_LEIMU Uncharacterized protein OS=Leishmania mexicana (strain MHOM/GT/2001/U1103) OX=929439 GN=LMXM_28_1220 PE=4 SV=1	20.1901	20.1393	20.1618	19.472	19.3748	19.8383	19.9591	19.8172	19.7446	20.025	19.8523	20.0891	19.2812	19.2692	19.0306	18.8514	18.8828	19.084	3	3	3	11.3	11.3	11.3	50.071	323.31	14	3	3	1	3	3	1	E9AZU1	E9AZU1
tr|E9AZU5|E9AZU5_LEIMU Uncharacterized protein OS=Leishmania mexicana (strain MHOM/GT/2001/U1103) OX=929439 GN=LMXM_28_1260 PE=4 SV=1	17.1379	17.0643	17.2337	16.5569	16.4058	16.7377	19.6468	19.6385	19.6568	19.8445	19.7277	20.0675	18.3195	18.4168	18.2898	18.2921	18.0634	18.4629	3	3	3	3.1	3.1	3.1	122.98	33.05	5	1	3	1	1	3	1	E9AZU5	E9AZU5
tr|E9AZV7|E9AZV7_LEIMU Haloacid dehalogenase-like hydrolase-like protein OS=Leishmania mexicana (strain MHOM/GT/2001/U1103) OX=929439 GN=LMXM_28_1380 PE=4 SV=1	19.2386	19.229	19.2961	18.0227	18.0773	18.5802	19.9971	19.8892	19.9478	19.973	19.9113	20.2739	20.2239	20.0789	20.156	21.0554	21.0346	21.3316	3	3	3	13.5	13.5	13.5	44.373	93.89	38	1	3	3	1	3	3	E9AZV7	E9AZV7
tr|E9AZX7|E9AZX7_LEIMU Putative hydrolase, alpha/beta fold family OS=Leishmania mexicana (strain MHOM/GT/2001/U1103) OX=929439 GN=LMXM_28_1570 PE=4 SV=1	17.7691	17.7762	17.7808	16.7653	16.9038	17.2043	20.0124	19.9977	19.9077	20.014	19.8345	20.3051	21.4245	21.405	21.3084	22.9277	22.6107	23.0198	3	3	3	7.2	7.2	7.2	38.142	71.6	18	1	3	2	1	3	2	E9AZX7	E9AZX7
tr|E9AZY4|E9AZY4_LEIMU Uncharacterized protein OS=Leishmania mexicana (strain MHOM/GT/2001/U1103) OX=929439 GN=LMXM_28_1640 PE=4 SV=1	18.3372	18.1487	18.2094	17.072	16.8039	17.3798	18.3784	18.4426	18.4723	18.6369	18.4348	18.8834	NaN	NaN	NaN	NaN	NaN	NaN	3	3	3	3.1	3.1	3.1	144.03	61.13	6	1	3	0	1	3	0	E9AZY4	E9AZY4
tr|E9B053|E9B053_LEIMU Uncharacterized protein OS=Leishmania mexicana (strain MHOM/GT/2001/U1103) OX=929439 GN=LMXM_28_2320 PE=4 SV=1	NaN	NaN	NaN	NaN	NaN	NaN	NaN	NaN	NaN	NaN	NaN	NaN	17.0385	16.8902	16.8484	17.6023	17.235	17.7816	3	3	3	5.8	5.8	5.8	95.134	111.98	5	1	1	3	1	1	3	E9B053	E9B053
tr|E9B089|E9B089_LEIMU Uncharacterized protein OS=Leishmania mexicana (strain MHOM/GT/2001/U1103) OX=929439 GN=LMXM_28_2660 PE=4 SV=1	20.8646	20.8039	20.92	17.0335	17.6563	17.9367	NaN	NaN	NaN	NaN	NaN	NaN	NaN	NaN	NaN	NaN	NaN	NaN	3	3	3	17.8	17.8	17.8	16.57	85.236	7	3	0	1	3	0	1	E9B089	E9B089
tr|E9B0B3|E9B0B3_LEIMU Glutamate dehydrogenase OS=Leishmania mexicana (strain MHOM/GT/2001/U1103) OX=929439 GN=LMXM_28_2910 PE=3 SV=1	19.9092	19.8597	19.8866	18.1758	18.1137	18.6375	NaN	NaN	NaN	NaN	NaN	NaN	NaN	NaN	NaN	NaN	NaN	NaN	3	3	3	8	8	8	49.079	73.03	6	3	0	0	3	0	0	E9B0B3	E9B0B3
tr|E9B0F5|E9B0F5_LEIMU Uncharacterized protein OS=Leishmania mexicana (strain MHOM/GT/2001/U1103) OX=929439 GN=LMXM_29_0310 PE=4 SV=1	NaN	NaN	NaN	NaN	NaN	NaN	18.6037	18.5879	18.3984	18.7753	18.6015	18.9638	17.3413	17.2102	17.217	17.887	17.6825	17.9759	3	3	3	3.5	3.5	3.5	144.58	77.401	5	0	2	2	0	2	2	E9B0F5	E9B0F5
tr|E9B0H0|E9B0H0_LEIMU Eukaryotic translation initiation factor 4e,putative OS=Leishmania mexicana (strain MHOM/GT/2001/U1103) OX=929439 GN=LMXM_29_0450 PE=3 SV=1	NaN	NaN	NaN	NaN	NaN	NaN	18.6445	18.3774	18.6339	18.1447	18.1472	18.5438	16.9281	16.8907	16.8651	17.1597	17.0692	17.4746	3	3	3	13.3	13.3	13.3	33.783	29.728	6	1	2	1	1	2	1	E9B0H0	E9B0H0
tr|E9B0H1|E9B0H1_LEIMU Putative aspartyl-tRNA synthetase OS=Leishmania mexicana (strain MHOM/GT/2001/U1103) OX=929439 GN=LMXM_29_0460 PE=3 SV=1	19.885	19.8173	19.8382	18.4838	18.5225	18.9347	16.5265	16.4395	16.4766	16.6257	16.3327	18.6844	NaN	NaN	NaN	NaN	NaN	NaN	3	3	3	7.1	7.1	7.1	62.364	20.253	4	2	1	0	2	1	0	E9B0H1	E9B0H1
tr|E9B0J1|E9B0J1_LEIMU Uncharacterized protein OS=Leishmania mexicana (strain MHOM/GT/2001/U1103) OX=929439 GN=LMXM_29_0660 PE=4 SV=1	NaN	NaN	NaN	NaN	NaN	NaN	19.1409	19.0422	18.9521	19.4327	19.3579	19.6849	18.5495	18.4115	18.594	19.1833	19.1362	19.4805	3	3	3	4.6	4.6	4.6	81.286	32.707	4	0	1	2	0	1	2	E9B0J1	E9B0J1
tr|E9B0P9|E9B0P9_LEIMU Putative ubiquitin hydrolase OS=Leishmania mexicana (strain MHOM/GT/2001/U1103) OX=929439 GN=LMXM_29_1200 PE=4 SV=1	21.6646	21.464	21.5842	20.1868	20.2462	20.5266	21.6113	21.4572	21.5314	21.5809	21.5056	21.8882	21.6072	21.4491	21.3933	21.7962	21.5529	21.9737	3	3	3	3.8	3.8	3.8	111.12	224.89	28	3	3	3	3	3	3	E9B0P9	E9B0P9
tr|E9B0Q2|E9B0Q2_LEIMU Uncharacterized protein OS=Leishmania mexicana (strain MHOM/GT/2001/U1103) OX=929439 GN=LMXM_29_1230 PE=4 SV=1	NaN	NaN	NaN	NaN	NaN	NaN	18.595	18.5547	18.4175	18.6783	18.5483	18.8683	NaN	NaN	NaN	NaN	NaN	NaN	3	3	3	7.3	7.3	7.3	78.771	25.065	5	1	3	0	1	3	0	E9B0Q2	E9B0Q2
tr|E9B0Q6|E9B0Q6_LEIMU Uncharacterized protein OS=Leishmania mexicana (strain MHOM/GT/2001/U1103) OX=929439 GN=LMXM_29_1260 PE=4 SV=1	18.0424	17.9024	17.9736	17.1621	16.9685	17.3846	18.7164	18.7011	18.5919	18.9404	18.7925	19.0849	17.3392	17.2452	17.2745	16.3897	16.3947	17.2808	3	3	3	2	2	2	210.74	75.849	6	1	2	2	1	2	2	E9B0Q6	E9B0Q6
tr|E9B0S3|E9B0S3_LEIMU Putative kinesin OS=Leishmania mexicana (strain MHOM/GT/2001/U1103) OX=929439 GN=LMXM_29_1450 PE=3 SV=1	16.1874	16.1115	16.0462	15.608	15.35	15.5913	18.2329	18.1206	18.1053	18.3885	18.4367	18.6966	17.9905	17.9268	17.9041	17.3722	17.1971	17.5575	3	3	3	6.2	6.2	6.2	133.7	81.054	8	2	1	1	2	1	1	E9B0S3	E9B0S3
tr|E9B0U5|E9B0U5_LEIMU Uncharacterized protein OS=Leishmania mexicana (strain MHOM/GT/2001/U1103) OX=929439 GN=LMXM_29_1730 PE=4 SV=1	NaN	NaN	NaN	NaN	NaN	NaN	19.3821	19.4073	19.3897	19.7177	19.5466	19.9439	19.1688	19.0924	19.039	19.7437	19.5498	19.9938	3	3	3	13.6	13.6	13.6	43.418	235.24	9	0	3	2	0	3	2	E9B0U5	E9B0U5
tr|E9B0V0|E9B0V0_LEIMU Uncharacterized protein OS=Leishmania mexicana (strain MHOM/GT/2001/U1103) OX=929439 GN=LMXM_29_1780 PE=4 SV=1	17.7142	17.649	17.7296	16.8594	16.9366	17.2374	19.853	19.713	19.6585	19.4447	19.3553	19.7596	19.755	19.7257	19.5818	20.0701	19.853	20.375	3	3	3	8.9	8.9	8.9	66.463	44.038	17	2	2	3	2	2	3	E9B0V0	E9B0V0
tr|E9B0Y4|E9B0Y4_LEIMU Uncharacterized protein OS=Leishmania mexicana (strain MHOM/GT/2001/U1103) OX=929439 GN=LMXM_29_2110 PE=4 SV=1	19.9685	19.9046	19.9225	19.0877	19.1031	19.431	19.2608	19.2401	19.1665	19.388	19.2089	19.6468	18.7676	18.8311	18.6413	18.9321	18.8105	19.1257	3	3	3	7.5	7.5	7.5	57.805	21.563	12	3	2	1	3	2	1	E9B0Y4	E9B0Y4
tr|E9B135|E9B135_LEIMU Uncharacterized protein OS=Leishmania mexicana (strain MHOM/GT/2001/U1103) OX=929439 GN=LMXM_29_2640 PE=4 SV=1	17.5624	17.4256	17.5759	16.1594	16.2375	16.5552	19.6164	19.5523	19.633	19.3834	19.3657	19.6831	18.2685	18.3152	18.1976	18.3076	18.1448	18.6809	3	3	3	7.6	7.6	7.6	88.052	300.91	11	1	3	1	1	3	1	E9B135	E9B135
tr|E9B145|E9B145_LEIMU Uncharacterized protein OS=Leishmania mexicana (strain MHOM/GT/2001/U1103) OX=929439 GN=LMXM_29_2730 PE=4 SV=1	19.6963	19.5916	19.7129	18.5686	18.5674	18.8687	16.9981	16.9495	16.8792	16.7589	16.6998	17.3038	19.0467	19.025	18.8883	19.4437	19.281	19.7864	3	3	3	6.5	6.5	6.5	92.808	114.92	15	2	1	3	2	1	3	E9B145	E9B145
tr|E9B146|E9B146_LEIMU Conserved TPR domain protein OS=Leishmania mexicana (strain MHOM/GT/2001/U1103) OX=929439 GN=LMXM_29_2740 PE=4 SV=1	18.7369	18.59	18.6659	17.9729	17.967	18.2897	NaN	NaN	NaN	NaN	NaN	NaN	18.6752	18.6308	18.5461	19.6698	19.4689	20.0084	3	3	3	8.2	8.2	8.2	45.16	39.054	7	3	0	1	3	0	1	E9B146	E9B146
tr|E9B180|E9B180_LEIMU Putative kinesin OS=Leishmania mexicana (strain MHOM/GT/2001/U1103) OX=929439 GN=LMXM_29_3060 PE=3 SV=1	16.4567	16.3308	16.1573	15.7813	15.7137	16.0549	17.1451	16.7471	16.9025	17.1833	17.0634	17.4165	18.423	18.3792	18.2816	18.6127	18.4141	18.8857	3	3	3	5	5	5	133.61	43.945	7	1	1	2	1	1	2	E9B180	E9B180
tr|E9B1A6|E9B1A6_LEIMU Uncharacterized protein OS=Leishmania mexicana (strain MHOM/GT/2001/U1103) OX=929439 GN=LMXM_29_3310 PE=4 SV=1	20.9807	20.8561	20.9087	19.1224	19.1874	19.5097	NaN	NaN	NaN	NaN	NaN	NaN	NaN	NaN	NaN	NaN	NaN	NaN	3	3	3	15.9	15.9	15.9	40.794	51.579	6	3	0	0	3	0	0	E9B1A6	E9B1A6
tr|E9B1D2|E9B1D2_LEIMU Putative serine/threonine-protein kinase OS=Leishmania mexicana (strain MHOM/GT/2001/U1103) OX=929439 GN=LMXM_29_3580 PE=4 SV=1	17.0699	16.9363	16.8858	16.8163	16.7881	17.1742	NaN	NaN	NaN	NaN	NaN	NaN	18.0257	17.8837	17.8326	18.2286	18.0347	18.4123	3	3	3	9.8	9.8	9.8	84.682	123.2	8	2	0	1	2	0	1	E9B1D2	E9B1D2
tr|E9B1D6|E9B1D6_LEIMU Uncharacterized protein OS=Leishmania mexicana (strain MHOM/GT/2001/U1103) OX=929439 GN=LMXM_29_3620 PE=4 SV=1	NaN	NaN	NaN	NaN	NaN	NaN	19.5219	19.4449	19.3876	20.332	20.2564	20.5357	19.1735	19.1665	19.1384	19.8928	19.6635	20.0262	3	3	3	18.4	18.4	18.4	38.644	61.989	20	1	1	2	1	1	2	E9B1D6	E9B1D6
tr|E9B1E3|E9B1E3_LEIMU Uncharacterized protein OS=Leishmania mexicana (strain MHOM/GT/2001/U1103) OX=929439 GN=LMXM_29_3690 PE=4 SV=1	22.6912	22.583	22.6431	21.2679	21.209	21.6395	22.7948	22.7343	22.7176	23.0363	22.8395	23.2067	23.0426	22.9402	22.919	23.6258	23.3764	23.9187	3	3	3	6	6	6	66.453	68.449	38	2	3	2	2	3	2	E9B1E3	E9B1E3
tr|E9B1F6|E9B1F6_LEIMU Uncharacterized protein OS=Leishmania mexicana (strain MHOM/GT/2001/U1103) OX=929439 GN=LMXM_30_0080 PE=4 SV=1	19.5162	19.3252	19.3637	18.0811	18.0275	18.3974	22.0933	22.1197	21.9391	22.0982	22.0155	22.2971	21.287	21.1577	21.1554	20.6597	20.6105	20.9329	3	3	3	10	10	10	26.719	36.33	10	2	2	1	2	2	1	E9B1F6	E9B1F6
tr|E9B1G5|E9B1G5_LEIMU Uncharacterized protein OS=Leishmania mexicana (strain MHOM/GT/2001/U1103) OX=929439 GN=LMXM_30_0170 PE=4 SV=1	21.4756	21.3705	21.4246	20.4012	20.3101	20.8451	21.4035	21.2749	21.3255	21.0723	21.0104	21.3268	21.3218	21.1524	21.0982	20.6598	20.5581	20.9762	3	3	3	4.3	4.3	4.3	57.334	21.311	14	2	3	1	2	3	1	E9B1G5	E9B1G5
tr|E9B1J0|E9B1J0_LEIMU Putative calpain-like cysteine peptidase OS=Leishmania mexicana (strain MHOM/GT/2001/U1103) OX=929439 GN=LMXM_30_0390 PE=3 SV=1	22.026	22.0235	22.0324	20.466	20.4412	20.9985	21.1127	21.1088	21.0828	20.7868	20.6847	21.174	22.6387	22.5926	22.5608	22.2459	22.0513	22.5789	3	3	3	4.1	4.1	4.1	89.335	62.865	60	2	2	3	2	2	3	E9B1J0	E9B1J0
tr|E9B1K0|E9B1K0_LEIMU Uncharacterized protein OS=Leishmania mexicana (strain MHOM/GT/2001/U1103) OX=929439 GN=LMXM_30_0500 PE=4 SV=1	19.349	19.2639	19.3069	18.4664	18.442	18.781	20.2007	20.1413	20.1131	20.1393	20.0672	20.3918	18.0496	18.0423	17.9924	18.2082	18.1369	18.5493	3	3	3	7.7	7.7	7.7	67.017	63.803	16	2	2	3	2	2	3	E9B1K0	E9B1K0
tr|E9B1K9|E9B1K9_LEIMU Putative amino acid transporter aATP11 OS=Leishmania mexicana (strain MHOM/GT/2001/U1103) OX=929439 GN=LMXM_30_0580 PE=4 SV=1	20.7106	20.5554	20.6963	20.3866	20.1377	20.574	19.1514	19.164	19.1163	19.2703	19.0731	19.4194	21.0339	20.9177	20.9163	20.6686	20.5316	20.8988	3	3	3	9.7	9.7	9.7	60.387	143.59	21	2	2	3	2	2	3	E9B1K9	E9B1K9
tr|E9B1L8|E9B1L8_LEIMU Uncharacterized protein OS=Leishmania mexicana (strain MHOM/GT/2001/U1103) OX=929439 GN=LMXM_30_0670 PE=4 SV=1	19.021	19.5156	19.1673	18.6134	18.5431	20.788	19.4089	19.4091	19.3905	19.5764	19.5215	20.2314	19.5894	19.5901	19.5655	19.454	19.3601	20.1802	3	3	3	3.2	3.2	3.2	126.74	88.635	12	2	3	3	2	3	3	E9B1L8	E9B1L8
tr|E9B1S3|E9B1S3_LEIMU Uncharacterized protein OS=Leishmania mexicana (strain MHOM/GT/2001/U1103) OX=929439 GN=LMXM_30_1250 PE=4 SV=1	19.1835	19.1477	19.1813	18.3349	18.2068	18.6443	19.8054	19.8346	19.8003	19.8642	19.7969	20.2206	20.2738	20.2342	20.1688	19.8069	19.6575	20.1667	3	3	3	2.4	2.4	2.4	117.31	48.684	10	1	3	2	1	3	2	E9B1S3	E9B1S3
tr|E9B1V0|E9B1V0_LEIMU Uncharacterized protein OS=Leishmania mexicana (strain MHOM/GT/2001/U1103) OX=929439 GN=LMXM_30_1500 PE=4 SV=1	19.6094	19.5049	19.6689	18.1789	18.2643	18.6582	20.5991	20.4709	20.5493	20.8823	20.6873	21.0161	19.8738	19.9982	19.8269	20.4821	20.2129	20.9469	3	3	3	3.7	3.7	3.7	120.22	59.621	12	2	2	3	2	2	3	E9B1V0	E9B1V0
tr|E9B1W7|E9B1W7_LEIMU Uncharacterized protein OS=Leishmania mexicana (strain MHOM/GT/2001/U1103) OX=929439 GN=LMXM_30_1670 PE=4 SV=1	19.8056	19.5933	19.7097	18.6612	18.635	18.9589	22.7963	22.6772	22.7457	22.4797	22.2863	22.677	21.2632	21.1977	21.2599	20.517	20.4577	20.6493	4	4	3	20.6	20.6	18.8	31.422	72.353	19	3	1	2	3	1	2	E9B1W7	E9B1W7
tr|E9B1X5|E9B1X5_LEIMU Nucleosome assembly protein-like protein OS=Leishmania mexicana (strain MHOM/GT/2001/U1103) OX=929439 GN=LMXM_30_1750 PE=3 SV=1	20.8121	20.6295	20.7374	19.3936	19.3447	19.8448	20.4718	20.2332	20.2598	20.1589	20.1019	20.5736	NaN	NaN	NaN	NaN	NaN	NaN	3	3	3	13	13	13	45.18	73.431	5	3	1	0	3	1	0	E9B1X5	E9B1X5
tr|E9B211|E9B211_LEIMU Uncharacterized protein OS=Leishmania mexicana (strain MHOM/GT/2001/U1103) OX=929439 GN=LMXM_30_2115 PE=4 SV=1	NaN	NaN	NaN	NaN	NaN	NaN	19.9579	19.8503	19.859	19.983	19.8199	20.2456	18.0019	17.8931	17.9628	17.2528	17.1628	17.6352	3	3	3	9.6	9.6	9.6	35.87	25.662	7	0	3	2	0	3	2	E9B211	E9B211
tr|E9B219|E9B219_LEIMU Uncharacterized protein OS=Leishmania mexicana (strain MHOM/GT/2001/U1103) OX=929439 GN=LMXM_30_2190 PE=4 SV=1	NaN	NaN	NaN	NaN	NaN	NaN	19.1296	18.8776	19.1038	19.1171	19.036	19.3904	17.1328	17.0405	17.1421	18.4258	18.1769	18.524	3	3	3	4.2	4.2	4.2	81.387	27.289	6	0	3	1	0	3	1	E9B219	E9B219
tr|E9B236|E9B236_LEIMU Uncharacterized protein OS=Leishmania mexicana (strain MHOM/GT/2001/U1103) OX=929439 GN=LMXM_30_2360 PE=4 SV=1	20.2346	20.1565	20.2316	18.6874	18.7292	19.0869	20.1635	20.2153	20.2182	20.0251	20.0328	20.3336	20.4501	20.4181	20.2971	20.3647	20.0915	20.5491	3	3	3	6.1	6.1	6.1	58.12	131.54	15	2	2	3	2	2	3	E9B236	E9B236
tr|E9B254|E9B254_LEIMU Uncharacterized protein OS=Leishmania mexicana (strain MHOM/GT/2001/U1103) OX=929439 GN=LMXM_30_2550 PE=4 SV=1	NaN	NaN	NaN	NaN	NaN	NaN	18.2562	18.3533	18.1881	18.4451	18.3105	18.6133	19.2854	19.1593	19.0927	19.348	19.085	19.4335	3	3	3	7.2	7.2	7.2	86.598	89.128	14	0	2	3	0	2	3	E9B254	E9B254
tr|E9B256|E9B256_LEIMU Uncharacterized protein OS=Leishmania mexicana (strain MHOM/GT/2001/U1103) OX=929439 GN=LMXM_30_2570 PE=4 SV=1	20.6997	20.6228	20.6611	19.6736	19.5747	20.0381	21.2256	21.2262	21.1559	21.1112	20.9524	21.2923	20.2493	20.35	20.1747	20.284	20.1711	20.5543	3	3	3	3.5	3.5	3.5	118.69	323.31	19	2	3	2	2	3	2	E9B256	E9B256
tr|E9B276|E9B276_LEIMU Uncharacterized protein OS=Leishmania mexicana (strain MHOM/GT/2001/U1103) OX=929439 GN=LMXM_30_2770 PE=4 SV=1	17.8296	17.7818	17.8537	16.8827	16.8054	17.1804	19.6479	19.5855	19.5536	19.584	19.534	19.7583	18.4255	18.4186	18.4427	18.4105	18.2123	18.7274	3	3	3	16.9	16.9	16.9	34.477	81.873	20	1	3	3	1	3	3	E9B276	E9B276
tr|E9B283|E9B283_LEIMU Uncharacterized protein OS=Leishmania mexicana (strain MHOM/GT/2001/U1103) OX=929439 GN=LMXM_30_2840 PE=4 SV=1	18.8495	18.7608	18.9083	17.7019	17.67	17.9343	19.2675	19.1434	19.1231	19.1532	19.0645	19.3919	19.9376	19.9616	19.7771	20.3315	20.2381	20.5811	3	3	3	6.2	6.2	6.2	42.336	35.791	9	2	2	3	2	2	3	E9B283	E9B283
tr|E9B298|E9B298_LEIMU Uncharacterized protein OS=Leishmania mexicana (strain MHOM/GT/2001/U1103) OX=929439 GN=LMXM_30_2980 PE=4 SV=1	18.1296	18.0108	17.992	17.2331	17.2049	17.6959	17.4837	17.2706	17.3673	17.2431	17.3486	17.6131	17.1678	16.8799	16.9815	17.2696	17.076	17.458	3	3	3	4.8	4.8	4.8	105.9	52.748	6	2	1	1	2	1	1	E9B298	E9B298
tr|E9B2A6|E9B2A6_LEIMU Iron/zinc transporter protein-like protein OS=Leishmania mexicana (strain MHOM/GT/2001/U1103) OX=929439 GN=LMXM_30_3070 PE=4 SV=1;tr|E9B2A5|E9B2A5_LEIMU Iron/zinc transporter protein-like protein OS=Leishmania mexicana (strain MHOM/G	NaN	NaN	NaN	NaN	NaN	NaN	20.032	20.0744	19.9573	20.2742	20.1143	20.4977	19.0892	18.9249	18.9335	18.0584	17.967	18.451	3	3	3	8.1	8.1	8.1	45.957	104.78	16	0	3	2	0	3	2	E9B2A6;E9B2A5	E9B2A6;E9B2A5
tr|E9B2B8|E9B2B8_LEIMU Uncharacterized protein OS=Leishmania mexicana (strain MHOM/GT/2001/U1103) OX=929439 GN=LMXM_30_3170 PE=4 SV=1	NaN	NaN	NaN	NaN	NaN	NaN	18.3572	18.3309	18.1668	18.2347	18.178	18.6855	19.4154	19.3998	19.2941	19.586	19.3393	19.7599	3	3	3	5.5	5.5	5.5	69.934	53.621	10	0	1	3	0	1	3	E9B2B8	E9B2B8
tr|E9B2D5|E9B2D5_LEIMU Uncharacterized protein OS=Leishmania mexicana (strain MHOM/GT/2001/U1103) OX=929439 GN=LMXM_31_0150 PE=4 SV=1	18.1385	17.9814	17.9862	17.5108	17.412	17.6232	19.9253	19.8904	19.7977	19.5516	19.517	19.896	17.0857	17.0614	16.8576	16.3012	15.9661	16.3953	3	3	3	4.6	4.6	4.6	111.06	193.01	8	2	2	1	2	2	1	E9B2D5	E9B2D5
tr|E9B2G3|E9B2G3_LEIMU Uncharacterized protein OS=Leishmania mexicana (strain MHOM/GT/2001/U1103) OX=929439 GN=LMXM_31_0420 PE=3 SV=1	NaN	NaN	NaN	NaN	NaN	NaN	18.0526	18.0678	18.0206	18.3154	18.1747	18.5842	16.6385	16.4455	16.5091	16.5077	16.3675	16.7265	3	3	3	5.7	5.7	5.7	80.717	25.761	3	0	2	1	0	2	1	E9B2G3	E9B2G3
tr|E9B2I5|E9B2I5_LEIMU Uncharacterized protein OS=Leishmania mexicana (strain MHOM/GT/2001/U1103) OX=929439 GN=LMXM_31_0620 PE=4 SV=1	18.4168	18.3071	18.2561	16.9581	17.193	17.5099	18.5123	18.4847	18.4188	18.3242	18.2295	18.5814	18.33	18.384	18.0948	18.6572	18.3671	18.9184	3	3	3	10.2	10.2	10.2	40.447	48.436	8	1	2	3	1	2	3	E9B2I5	E9B2I5
tr|E9B2J9|E9B2J9_LEIMU Putative RNA binding protein OS=Leishmania mexicana (strain MHOM/GT/2001/U1103) OX=929439 GN=LMXM_31_0750 PE=4 SV=1	19.1628	18.955	19.0676	18.5034	18.2826	19.1304	18.4703	18.3919	18.2826	18.9132	18.8197	19.1081	17.582	17.4043	17.3212	18.9248	18.7209	19.0572	3	3	3	21.7	21.7	21.7	25.249	71.537	8	3	2	1	3	2	1	E9B2J9	E9B2J9
tr|E9B2K1|E9B2K1_LEIMU Uncharacterized protein OS=Leishmania mexicana (strain MHOM/GT/2001/U1103) OX=929439 GN=LMXM_31_0770 PE=4 SV=1	17.5205	17.4244	17.4805	16.3328	16.4642	16.7094	18.3694	18.074	18.1287	18.3039	18.2539	18.4364	18.9867	18.8756	18.7585	18.5471	18.6144	18.9996	3	3	3	2.3	2.3	2.3	175.52	71.557	6	2	1	2	2	1	2	E9B2K1	E9B2K1
tr|E9B2U6|E9B2U6_LEIMU Uncharacterized protein OS=Leishmania mexicana (strain MHOM/GT/2001/U1103) OX=929439 GN=LMXM_31_1700 PE=4 SV=1	19.6425	19.477	19.6294	17.8946	18.1198	18.4526	19.2366	19.2073	19.0997	19.0428	18.9886	19.4661	18.359	18.3658	18.3587	18.3529	18.0665	18.6154	3	3	3	5.1	5.1	5.1	89.611	79.254	9	1	3	2	1	3	2	E9B2U6	E9B2U6
tr|E9B2X8|E9B2X8_LEIMU Uncharacterized protein OS=Leishmania mexicana (strain MHOM/GT/2001/U1103) OX=929439 GN=LMXM_31_1980 PE=4 SV=1	18.1272	18.1023	17.9058	16.9076	16.856	17.1819	19.3795	19.2996	19.2072	19.5063	19.3205	19.7166	19.0287	19.0868	18.902	18.6193	18.572	19.1546	3	3	3	5.9	5.9	5.9	81.748	30.551	9	1	3	2	1	3	2	E9B2X8	E9B2X8
tr|E9B2Y7|E9B2Y7_LEIMU Uncharacterized protein OS=Leishmania mexicana (strain MHOM/GT/2001/U1103) OX=929439 GN=LMXM_31_2070 PE=4 SV=1	18.3519	18.3101	18.3766	17.1151	17.2666	17.6387	15.2366	15.2845	15.4664	15.4838	15.4328	15.781	18.554	18.5002	18.5031	19.2373	19.1379	19.4344	3	3	3	12.9	12.9	12.9	35.613	26.031	6	2	2	2	2	2	2	E9B2Y7	E9B2Y7
tr|E9B328|E9B328_LEIMU Uncharacterized protein OS=Leishmania mexicana (strain MHOM/GT/2001/U1103) OX=929439 GN=LMXM_31_2490 PE=4 SV=1	17.3315	17.4188	17.346	16.4505	16.2605	16.977	17.8163	17.8072	17.7691	17.9032	17.8732	18.1428	18.711	18.6585	18.6713	19.0484	18.86	19.1717	3	3	3	6	6	6	137.69	97.818	11	2	3	2	2	3	2	E9B328	E9B328
tr|E9B339|E9B339_LEIMU Uncharacterized protein OS=Leishmania mexicana (strain MHOM/GT/2001/U1103) OX=929439 GN=LMXM_31_2600 PE=4 SV=1	18.6478	18.5308	18.6337	17.3006	17.3802	17.8072	19.8781	19.9175	19.865	19.8322	19.7494	20.0159	18.3766	18.3033	18.2257	18.1217	17.8697	18.3943	3	3	3	4.4	4.4	4.4	68.739	49.798	11	1	3	2	1	3	2	E9B339	E9B339
tr|E9B356|E9B356_LEIMU Uncharacterized protein OS=Leishmania mexicana (strain MHOM/GT/2001/U1103) OX=929439 GN=LMXM_31_2770 PE=4 SV=1	18.9625	19.0291	18.9406	16.9243	17.1314	17.4181	17.324	17.4166	17.284	17.7481	17.4398	18.0353	18.473	18.3629	18.402	19.0184	18.7877	19.1685	3	3	3	7.8	7.8	7.8	99.102	25.782	6	1	1	3	1	1	3	E9B356	E9B356
tr|E9B360|E9B360_LEIMU Putative RNA-binding protein OS=Leishmania mexicana (strain MHOM/GT/2001/U1103) OX=929439 GN=LMXM_31_2810 PE=4 SV=1	20.0767	20.1756	20.0031	19.3559	19.3309	19.5785	19.848	19.9041	19.879	19.8736	19.6702	20.1052	19.2221	19.3161	19.1655	19.5881	19.415	19.9202	3	3	3	8.7	8.7	8.7	51.071	96.405	12	1	3	2	1	3	2	E9B360	E9B360
tr|E9B367|E9B367_LEIMU Uncharacterized protein OS=Leishmania mexicana (strain MHOM/GT/2001/U1103) OX=929439 GN=LMXM_31_2880 PE=4 SV=1	19.8268	19.7926	19.7644	18.8936	18.7926	19.2234	20.0952	20.0073	20.0037	19.9607	19.794	20.2893	19.3408	19.2705	19.2045	19.1113	18.8865	19.4147	3	3	3	7.5	7.5	7.5	61.57	157.42	15	3	3	2	3	3	2	E9B367	E9B367
tr|E9B370|E9B370_LEIMU Uncharacterized protein OS=Leishmania mexicana (strain MHOM/GT/2001/U1103) OX=929439 GN=LMXM_31_2900 PE=4 SV=1	19.4833	19.3901	19.3252	18.4949	18.5834	18.956	20.2653	20.308	20.1679	20.2147	20.0913	20.4884	20.1987	20.1011	20.0862	19.795	19.7027	20.0584	3	3	3	9.5	9.5	9.5	70.535	104.01	16	2	2	3	2	2	3	E9B370	E9B370
tr|E9B578|E9B578_LEIMU Putative ribosomal protein L3 OS=Leishmania mexicana (strain MHOM/GT/2001/U1103) OX=929439 GN=LMXM_33_2870 PE=3 SV=1;tr|E9B396|E9B396_LEIMU Putative ribosomal protein L3 OS=Leishmania mexicana (strain MHOM/GT/2001/U1103) OX=929439 GN	22.9608	22.9768	22.8848	20.6318	20.8146	21.2179	19.9987	19.8749	19.9329	19.633	19.4096	19.7707	21.0103	20.9552	20.8135	21.4684	21.3577	21.7854	3	3	3	12.4	12.4	12.4	47.543	151.4	18	3	2	2	3	2	2	E9B578;E9B396	E9B578;E9B396
tr|Q9GRT9|Q9GRT9_LEIME Putative mitogen-activated protein kinase 6 OS=Leishmania mexicana mexicana OX=44270 GN=MPK6 PE=4 SV=1;tr|E9B3A8|E9B3A8_LEIMU Putative mitogen-activated protein kinase OS=Leishmania mexicana (strain MHOM/GT/2001/U1103) OX=929439 GN=L	NaN	NaN	NaN	NaN	NaN	NaN	17.9343	17.6887	17.945	18.1457	18.0862	18.3158	17.9591	17.942	17.8028	18.6225	18.4446	18.824	3	3	3	3.4	3.4	3.4	118.88	26.518	3	0	2	1	0	2	1	Q9GRT9;E9B3A8	Q9GRT9;E9B3A8
tr|E9B3C4|E9B3C4_LEIMU Uncharacterized protein OS=Leishmania mexicana (strain MHOM/GT/2001/U1103) OX=929439 GN=LMXM_31_3410 PE=4 SV=1	19.9321	19.8275	19.8954	18.7386	18.7051	18.942	19.6701	19.6317	19.588	19.7766	19.5408	19.9607	18.8072	18.705	18.6461	19.2427	19.1439	19.4377	3	3	3	2.6	2.6	2.6	295.21	47.345	14	2	1	2	2	1	2	E9B3C4	E9B3C4
tr|E9B3E2|E9B3E2_LEIMU Uncharacterized protein OS=Leishmania mexicana (strain MHOM/GT/2001/U1103) OX=929439 GN=LMXM_31_3620 PE=4 SV=1	18.4645	18.4308	18.4811	17.7742	17.5896	17.9826	18.5244	18.4333	18.3742	18.6732	18.5082	18.8903	18.7742	18.6688	18.6341	19.1809	18.9425	19.3623	3	3	3	16.2	16.2	16.2	28.852	47.674	13	3	3	3	3	3	3	E9B3E2	E9B3E2
tr|E9B3J9|E9B3J9_LEIMU Uncharacterized protein OS=Leishmania mexicana (strain MHOM/GT/2001/U1103) OX=929439 GN=LMXM_32_0210 PE=4 SV=1	NaN	NaN	NaN	NaN	NaN	NaN	15.8901	15.8941	15.9941	16.1462	16.0306	16.3373	18.4084	18.4216	18.2041	18.8689	18.5823	19.1956	3	3	3	5.3	5.3	5.3	100.13	22.047	4	0	1	3	0	1	3	E9B3J9	E9B3J9
tr|E9B3N6|E9B3N6_LEIMU Uncharacterized protein OS=Leishmania mexicana (strain MHOM/GT/2001/U1103) OX=929439 GN=LMXM_32_0565 PE=4 SV=1	NaN	NaN	NaN	NaN	NaN	NaN	19.2952	19.2255	19.2217	19.6251	19.4783	19.8254	17.3366	17.1676	17.2879	17.3742	17.3438	17.7698	3	3	3	19.4	19.4	19.4	16.162	121.3	8	0	3	2	0	3	2	E9B3N6	E9B3N6
tr|E9B453|E9B453_LEIMU Uncharacterized protein OS=Leishmania mexicana (strain MHOM/GT/2001/U1103) OX=929439 GN=LMXM_32_2150 PE=4 SV=1	18.5014	18.3933	18.441	17.2761	17.2728	17.7217	20.5637	20.49	20.4579	20.3481	20.3197	20.6152	20.6792	20.6607	20.5769	21.3039	21.1308	21.5476	3	3	3	7.9	7.9	7.9	92.221	241.15	32	1	2	3	1	2	3	E9B453	E9B453
tr|E9B465|E9B465_LEIMU Glycosyl hydrolase-like protein OS=Leishmania mexicana (strain MHOM/GT/2001/U1103) OX=929439 GN=LMXM_32_2260 PE=4 SV=1	19.114	18.981	19.0454	17.6722	17.6726	17.9693	18.2322	18.3334	18.2414	18.2843	18.1548	18.5067	19.5075	19.4063	19.34	19.9668	19.7902	20.1716	3	3	3	2.6	2.6	2.6	154.36	142.1	7	2	1	3	2	1	3	E9B465	E9B465
tr|E9B478|E9B478_LEIMU Putative heat shock protein OS=Leishmania mexicana (strain MHOM/GT/2001/U1103) OX=929439 GN=LMXM_32_2390 PE=3 SV=1	20.4478	20.3628	20.3983	18.2837	18.2504	18.6099	NaN	NaN	NaN	NaN	NaN	NaN	NaN	NaN	NaN	NaN	NaN	NaN	3	3	3	6.9	6.9	6.9	72.111	86.14	5	3	0	1	3	0	1	E9B478	E9B478
tr|E9B480|E9B480_LEIMU Uncharacterized protein OS=Leishmania mexicana (strain MHOM/GT/2001/U1103) OX=929439 GN=LMXM_32_2410 PE=3 SV=1	NaN	NaN	NaN	NaN	NaN	NaN	19.0778	19.0344	19.0487	19.1973	18.9573	19.4526	16.3153	15.9477	15.98	16.5882	16.3849	16.7144	3	3	3	4	4	4	71.471	43.594	6	0	3	1	0	3	1	E9B480	E9B480
tr|E9B485|E9B485_LEIMU Uncharacterized protein OS=Leishmania mexicana (strain MHOM/GT/2001/U1103) OX=929439 GN=LMXM_32_2460 PE=4 SV=1	20.7521	20.6999	20.708	19.8902	19.7954	20.1637	20.1604	20.0407	20.0242	20.5235	20.3553	20.679	20.1461	20.1122	20.0503	20.8334	20.7354	21.1005	3	3	3	3.8	3.8	3.8	114.48	100.28	25	3	2	3	3	2	3	E9B485	E9B485
tr|E9B495|E9B495_LEIMU Putative Unc104-like kinesin OS=Leishmania mexicana (strain MHOM/GT/2001/U1103) OX=929439 GN=LMXM_32_2560 PE=3 SV=1	17.5594	17.5483	17.3397	16.6749	16.5276	16.9905	17.6058	17.6288	17.5006	17.7554	17.4771	17.8686	17.0215	16.909	16.8119	17.4106	17.2568	17.6047	3	3	3	2.2	2.2	2.2	223.92	61.573	6	1	1	3	1	1	3	E9B495	E9B495
tr|E9B4C1|E9B4C1_LEIMU Transcription elongation factor-like protein OS=Leishmania mexicana (strain MHOM/GT/2001/U1103) OX=929439 GN=LMXM_32_2810 PE=4 SV=1	21.5374	21.376	21.4282	20.3302	20.265	20.5888	22.4992	22.3778	22.3286	22.2453	22.1339	22.4181	21.5618	21.4536	21.3325	21.3787	21.2525	21.6891	3	3	3	14.7	14.7	14.7	50.836	268.13	36	2	3	2	2	3	2	E9B4C1	E9B4C1
tr|E9B4D6|E9B4D6_LEIMU Uncharacterized protein OS=Leishmania mexicana (strain MHOM/GT/2001/U1103) OX=929439 GN=LMXM_32_2940 PE=4 SV=1	18.365	18.3143	18.2971	17.6999	17.5803	17.9124	20.763	20.7707	20.7667	20.4644	20.2325	20.696	20.3874	20.327	20.1958	20.0171	19.763	20.1129	3	3	3	4.8	4.8	4.8	68.435	47.224	6	1	2	1	1	2	1	E9B4D6	E9B4D6
tr|E9B4D9|E9B4D9_LEIMU Uncharacterized protein OS=Leishmania mexicana (strain MHOM/GT/2001/U1103) OX=929439 GN=LMXM_32_2980 PE=4 SV=1	NaN	NaN	NaN	NaN	NaN	NaN	17.1727	17.0783	17.0235	16.9644	16.8329	17.2258	19.5084	19.431	19.3487	19.5482	19.4702	19.8276	3	3	3	3.3	3.3	3.3	126.76	34.862	5	0	1	3	0	1	3	E9B4D9	E9B4D9
tr|E9B4E7|E9B4E7_LEIMU Uncharacterized protein (Fragment) OS=Leishmania mexicana (strain MHOM/GT/2001/U1103) OX=929439 GN=LMXM_32_3070 PE=4 SV=1	18.986	19.0029	19.0197	17.6505	17.4507	17.9415	20.5182	20.5361	20.4424	20.2724	20.0236	20.522	21.0727	21.0616	20.8575	20.5381	20.4345	20.9249	12	3	3	26.9	10.4	10.4	91.133	84.382	30	2	3	3	2	3	3	E9B4E7	E9B4E7
tr|E9B4F6|E9B4F6_LEIMU Uncharacterized protein OS=Leishmania mexicana (strain MHOM/GT/2001/U1103) OX=929439 GN=LMXM_32_3170 PE=4 SV=1	15.6745	15.6247	15.6604	14.6054	14.1258	15.1961	19.0804	19.0856	19.0648	19.283	19.2104	19.5529	NaN	NaN	NaN	NaN	NaN	NaN	3	3	3	10.2	10.2	10.2	56.732	81.502	5	1	3	0	1	3	0	E9B4F6	E9B4F6
tr|E9B4G0|E9B4G0_LEIMU Coatomer subunit beta OS=Leishmania mexicana (strain MHOM/GT/2001/U1103) OX=929439 GN=LMXM_32_3210 PE=3 SV=1	16.2072	16.272	16.7336	17.1559	16.783	16.2273	NaN	NaN	NaN	NaN	NaN	NaN	16.6953	16.7037	16.2882	18.5804	18.2789	18.8366	3	3	3	5.3	5.3	5.3	97.866	20.106	3	1	0	2	1	0	2	E9B4G0	E9B4G0
tr|E9B4J3|E9B4J3_LEIMU Uncharacterized protein OS=Leishmania mexicana (strain MHOM/GT/2001/U1103) OX=929439 GN=LMXM_33_0250 PE=4 SV=1	18.4405	18.3544	18.3446	17.6028	17.5577	17.8088	19.7404	19.7169	19.6292	19.5765	19.4327	19.8215	19.5636	19.5248	19.4129	19.5398	19.4635	19.8423	3	3	3	7.3	7.3	7.3	42.697	35.014	9	1	3	3	1	3	3	E9B4J3	E9B4J3
tr|E9B4K2|E9B4K2_LEIMU Uncharacterized protein OS=Leishmania mexicana (strain MHOM/GT/2001/U1103) OX=929439 GN=LMXM_33_0340 PE=4 SV=1	19.8419	19.7824	19.7586	19.1163	19.125	19.3862	18.2944	18.3071	18.2914	18.6691	18.5716	18.88	19.3991	19.412	19.3675	19.3978	19.2463	19.5592	3	3	3	5.6	5.6	5.6	87.458	49.201	9	3	2	2	3	2	2	E9B4K2	E9B4K2
tr|E9B4W0|E9B4W0_LEIMU Uncharacterized protein OS=Leishmania mexicana (strain MHOM/GT/2001/U1103) OX=929439 GN=LMXM_33_1360 PE=4 SV=1	17.9945	17.9638	18.0928	16.9265	17.0094	17.4271	NaN	NaN	NaN	NaN	NaN	NaN	18.3343	18.3172	18.1097	18.9476	18.7015	19.1908	3	3	3	2.3	2.3	2.3	278.47	49.832	7	1	0	2	1	0	2	E9B4W0	E9B4W0
tr|E9B4W1|E9B4W1_LEIMU Uncharacterized protein OS=Leishmania mexicana (strain MHOM/GT/2001/U1103) OX=929439 GN=LMXM_33_1370 PE=4 SV=1	NaN	NaN	NaN	NaN	NaN	NaN	19.5174	19.5962	19.5382	19.4922	19.3636	19.7078	18.1958	18.2821	18.1218	18.3969	18.1343	18.5231	3	3	3	10.8	10.8	10.8	36.095	30.3	6	1	3	1	1	3	1	E9B4W1	E9B4W1
tr|E9B4W9|E9B4W9_LEIMU Uncharacterized protein OS=Leishmania mexicana (strain MHOM/GT/2001/U1103) OX=929439 GN=LMXM_33_1440 PE=4 SV=1	16.5208	16.506	16.8246	17.5722	16.9649	16.3823	19.4762	19.4371	19.4948	20.332	20.032	20.1165	17.4531	17.4369	17.5444	17.8756	17.5531	17.6552	3	3	3	3.3	3.3	3.3	94.033	59.619	7	1	3	1	1	3	1	E9B4W9	E9B4W9
tr|E9B4Y7|E9B4Y7_LEIMU Uncharacterized protein OS=Leishmania mexicana (strain MHOM/GT/2001/U1103) OX=929439 GN=LMXM_33_2020 PE=4 SV=1	18.8372	18.776	18.8044	17.7466	17.6388	18.1749	19.8423	19.8531	19.7999	19.8985	19.7194	20.081	19.7929	19.8764	19.7818	19.5235	19.3894	19.7499	3	3	3	10.8	10.8	10.8	68.505	94.311	16	2	2	2	2	2	2	E9B4Y7	E9B4Y7
tr|E9B589|E9B589_LEIMU Uncharacterized protein OS=Leishmania mexicana (strain MHOM/GT/2001/U1103) OX=929439 GN=LMXM_33_3000 PE=4 SV=1	17.5126	17.5709	17.4923	16.8062	16.8328	17.2142	18.5948	18.4755	18.4682	18.5961	18.5776	18.8467	18.5434	18.4047	18.3333	18.6443	18.4095	18.9236	3	3	3	6.7	6.7	6.7	67.033	106.74	10	2	3	2	2	3	2	E9B589	E9B589
tr|E9B592|E9B592_LEIMU Uncharacterized protein OS=Leishmania mexicana (strain MHOM/GT/2001/U1103) OX=929439 GN=LMXM_33_3030 PE=4 SV=1	19.5936	19.7248	19.632	18.4271	18.191	18.5978	19.8044	19.8148	19.7815	19.4044	19.445	19.7435	20.5227	20.5614	20.3941	20.4931	20.3844	20.8402	3	3	3	6.3	6.3	6.3	37.997	192.55	9	1	2	3	1	2	3	E9B592	E9B592
tr|E9B5E6|E9B5E6_LEIMU Uncharacterized protein OS=Leishmania mexicana (strain MHOM/GT/2001/U1103) OX=929439 GN=LMXM_33_3570 PE=4 SV=1	18.8558	18.8133	18.8135	17.5967	17.6685	18.1693	19.1745	19.0087	19.0434	18.572	18.4516	18.8571	19.4867	19.3381	19.2695	20.303	20.1219	20.5455	3	3	3	5.1	5.1	5.1	108.72	55.884	7	2	1	3	2	1	3	E9B5E6	E9B5E6
tr|Q000I2|Q000I2_LEIME A600-1 OS=Leishmania mexicana OX=5665 PE=4 SV=1;tr|Q000I1|Q000I1_LEIME A600-3 OS=Leishmania mexicana OX=5665 PE=4 SV=1;tr|E9B5F5|E9B5F5_LEIMU Uncharacterized protein LMXM_33_3642 OS=Leishmania mexicana (strain MHOM/GT/2001/U1103) OX=	23.0577	22.9613	22.9846	23.0136	22.89	23.1973	23.0239	22.9374	22.8866	21.7324	21.7444	22.024	22.5241	22.4191	22.3002	21.121	21.0661	21.3803	3	3	3	7.4	7.4	7.4	17.8	43.491	23	2	3	3	2	3	3	Q000I2;Q000I1;E9B5F5;E9B5F3	Q000I2;Q000I1;E9B5F5;E9B5F3
tr|E9B5I7|E9B5I7_LEIMU Phosphatidylinositol 3-kinase-like protein OS=Leishmania mexicana (strain MHOM/GT/2001/U1103) OX=929439 GN=LMXM_33_3940 PE=3 SV=1	18.2409	18.1906	18.2148	17.3316	17.276	17.5832	19.6143	19.504	19.5402	19.9105	19.6745	20.0482	20.7023	20.5413	20.5749	20.9935	20.7902	21.2437	3	3	3	1.9	1.9	1.9	296.15	35.635	11	1	3	2	1	3	2	E9B5I7	E9B5I7
tr|E9B5K1|E9B5K1_LEIMU Putative ubiquitin hydrolase (Cysteine peptidase, clan ca, family c19,putative) OS=Leishmania mexicana (strain MHOM/GT/2001/U1103) OX=929439 GN=LMXM_33_4060 PE=3 SV=1	20.0898	19.8539	20.004	18.3722	18.4142	18.7907	20.2581	20.1224	20.0481	20.35	20.1881	20.4783	20.9577	20.9112	20.7647	21.7567	21.5947	21.9833	3	3	3	5.2	5.2	5.2	102.49	40.292	9	3	2	2	3	2	2	E9B5K1	E9B5K1
tr|E9B5U2|E9B5U2_LEIMU Uncharacterized protein OS=Leishmania mexicana (strain MHOM/GT/2001/U1103) OX=929439 GN=LMXM_34_0610 PE=4 SV=1	17.8644	17.9071	17.8826	17.1726	17.2893	17.5215	19.1751	19.0426	19.0946	19.2106	19.1904	19.3219	NaN	NaN	NaN	NaN	NaN	NaN	3	3	3	1.7	1.7	1.7	266.74	82.31	5	1	2	1	1	2	1	E9B5U2	E9B5U2
tr|E9B5U4|E9B5U4_LEIMU Uncharacterized protein OS=Leishmania mexicana (strain MHOM/GT/2001/U1103) OX=929439 GN=LMXM_34_0630 PE=4 SV=1	18.8806	18.9183	18.991	17.9428	17.8858	18.355	19.8396	19.8178	19.8537	19.7262	19.7049	19.9883	18.6174	18.6139	18.5106	18.6124	18.4415	18.8558	3	3	3	8.2	8.2	8.2	65.899	115.64	19	3	3	2	3	3	2	E9B5U4	E9B5U4
tr|E9B5V8|E9B5V8_LEIMU Uncharacterized protein OS=Leishmania mexicana (strain MHOM/GT/2001/U1103) OX=929439 GN=LMXM_34_0780 PE=4 SV=1	18.3893	18.2406	18.4122	17.9538	17.6888	18.2127	18.9571	18.7529	18.7296	18.9677	18.8606	19.2219	18.7893	18.7017	18.685	18.9189	18.8212	19.2542	3	3	3	7.8	7.8	7.8	85.482	73.89	10	1	3	1	1	3	1	E9B5V8	E9B5V8
tr|E9B5W1|E9B5W1_LEIMU Uncharacterized protein OS=Leishmania mexicana (strain MHOM/GT/2001/U1103) OX=929439 GN=LMXM_34_0810 PE=4 SV=1	18.6861	18.6217	18.5348	17.7231	17.6909	17.9904	19.3489	19.2578	19.244	19.4303	19.3413	19.6103	19.0164	18.9395	18.8052	19.0777	18.8311	19.1904	3	3	3	4.2	4.2	4.2	156.56	148.58	15	2	3	3	2	3	3	E9B5W1	E9B5W1
tr|E9B5X0|E9B5X0_LEIMU Uncharacterized protein OS=Leishmania mexicana (strain MHOM/GT/2001/U1103) OX=929439 GN=LMXM_34_0900 PE=4 SV=1	19.021	18.9707	19.0506	17.8514	17.6408	18.1078	21.322	21.209	21.2023	21.2109	21.1265	21.4948	22.3076	22.2347	22.2252	22.7095	22.5447	22.9355	3	3	3	14.5	14.5	14.5	27.996	71.93	53	2	2	1	2	2	1	E9B5X0	E9B5X0
tr|E9B5Y5|E9B5Y5_LEIMU Uncharacterized protein OS=Leishmania mexicana (strain MHOM/GT/2001/U1103) OX=929439 GN=LMXM_34_1050 PE=3 SV=1	18.0985	18.0902	18.2059	16.4961	16.5157	17.0505	NaN	NaN	NaN	NaN	NaN	11.2213	19.0703	18.963	18.9102	20.1104	19.9966	20.8407	3	3	3	12.3	12.3	12.3	54.55	38.869	9	2	1	2	2	1	2	E9B5Y5	E9B5Y5
tr|E9B614|E9B614_LEIMU Uncharacterized protein OS=Leishmania mexicana (strain MHOM/GT/2001/U1103) OX=929439 GN=LMXM_34_1355 PE=4 SV=1	18.6048	18.5587	18.6951	17.5007	17.4584	17.8915	20.0335	20.0011	20.1006	19.9673	19.9176	20.1983	19.1414	19.2052	18.8916	18.7139	18.5343	19.0058	3	3	3	14.5	14.5	14.5	34.081	53.607	11	1	3	2	1	3	2	E9B614	E9B614
tr|E9B618|E9B618_LEIMU Uncharacterized protein OS=Leishmania mexicana (strain MHOM/GT/2001/U1103) OX=929439 GN=LMXM_34_1390 PE=4 SV=1	19.2148	19.1634	19.2328	17.3832	17.4093	17.909	19.1837	19.1765	18.9807	19.4485	19.2619	19.6758	19.1532	19.0189	18.9235	19.4446	19.2664	19.6614	3	3	3	8.3	8.3	8.3	74.388	27.361	8	2	2	1	2	2	1	E9B618	E9B618
tr|E9B620|E9B620_LEIMU Putative threonyl-tRNA synthetase OS=Leishmania mexicana (strain MHOM/GT/2001/U1103) OX=929439 GN=LMXM_34_1410 PE=3 SV=1	18.1733	18.0472	18.1379	17.3748	17.4439	17.7277	20.362	20.3014	20.246	20.7323	20.6575	20.9626	18.4322	18.3521	18.2627	19.6643	19.3732	19.8277	3	3	3	1.8	1.8	1.8	89.729	41.958	7	1	2	2	1	2	2	E9B620	E9B620
tr|E9B632|E9B632_LEIMU Putative reiske iron-sulfur protein OS=Leishmania mexicana (strain MHOM/GT/2001/U1103) OX=929439 GN=LMXM_34_1540 PE=4 SV=1	19.7653	19.8191	19.8487	18.1603	18.3078	18.6333	17.3066	17.2997	17.3401	17.4889	17.3542	17.7909	18.2532	18.266	18.0344	19.1382	18.8899	19.3815	3	3	3	17.5	17.5	17.5	33.724	46.574	11	3	1	2	3	1	2	E9B632	E9B632
tr|Q9GRT0|Q9GRT0_LEIME Casein kinase II alpha subunit OS=Leishmania mexicana mexicana OX=44270 GN=CKII PE=3 SV=1;tr|E9B650|E9B650_LEIMU Putative casein kinase II OS=Leishmania mexicana (strain MHOM/GT/2001/U1103) OX=929439 GN=LMXM_34_1730 PE=3 SV=1	17.8979	17.8211	17.814	16.9028	16.8457	17.1337	16.9179	16.8446	16.8297	16.9491	16.7656	17.2597	18.2951	18.3371	18.2488	19.108	19.0084	19.3821	3	3	3	13.5	13.5	13.5	42.558	55.399	8	2	1	2	2	1	2	Q9GRT0;E9B650	Q9GRT0;E9B650
tr|E9B651|E9B651_LEIMU Putative ubiquitin hydrolase (Cysteine peptidase, clan ca, family c19,putative) OS=Leishmania mexicana (strain MHOM/GT/2001/U1103) OX=929439 GN=LMXM_34_1740 PE=3 SV=1	17.367	17.1086	17.3103	16.0399	16.1302	16.5805	18.3107	18.319	18.2812	18.5825	18.4874	18.703	18.5558	18.467	18.2465	19.1681	18.9556	19.3664	3	3	3	2.3	2.3	2.3	133.39	29.676	5	1	2	2	1	2	2	E9B651	E9B651
tr|E9B6B2|E9B6B2_LEIMU Uncharacterized protein OS=Leishmania mexicana (strain MHOM/GT/2001/U1103) OX=929439 GN=LMXM_34_2320 PE=4 SV=1	17.9929	18.0207	18.1122	17.3121	17.3598	17.569	19.5989	19.6406	19.5425	19.2693	19.119	19.5456	18.9108	18.803	18.7567	18.5163	18.4172	18.8622	3	3	3	3	3	3	121.3	31.928	6	1	3	2	1	3	2	E9B6B2	E9B6B2
tr|E9B6F6|E9B6F6_LEIMU Uncharacterized protein OS=Leishmania mexicana (strain MHOM/GT/2001/U1103) OX=929439 GN=LMXM_34_2770 PE=4 SV=1	NaN	NaN	NaN	NaN	NaN	NaN	18.5441	18.3971	18.4762	18.5358	18.5174	18.7268	17.5807	17.7084	17.5568	17.546	17.3124	17.828	3	3	3	3.8	3.8	3.8	142.47	58.74	4	0	3	1	0	3	1	E9B6F6	E9B6F6
tr|E9B6I5|E9B6I5_LEIMU Putative ubiquitin-activating enzyme e1 OS=Leishmania mexicana (strain MHOM/GT/2001/U1103) OX=929439 GN=LMXM_34_3060 PE=4 SV=1	20.3225	20.3413	20.2906	19.1492	19.1779	19.5693	21.0734	21.0473	21.0911	21.1012	20.9552	21.418	21.1719	21.154	21.0334	21.5654	21.3842	21.8966	3	3	3	4.9	4.9	4.9	126.69	87.408	38	2	3	3	2	3	3	E9B6I5	E9B6I5
tr|E9B6S6|E9B6S6_LEIMU Uncharacterized protein OS=Leishmania mexicana (strain MHOM/GT/2001/U1103) OX=929439 GN=LMXM_34_3980 PE=4 SV=1	18.317	18.3447	18.2939	16.8008	16.6705	16.8401	NaN	NaN	NaN	NaN	NaN	NaN	NaN	NaN	NaN	NaN	NaN	NaN	3	3	3	9.2	9.2	9.2	82.128	28.047	3	2	0	1	2	0	1	E9B6S6	E9B6S6
tr|E9B6S8|E9B6S8_LEIMU Uncharacterized protein (Map kinase kinase-like protein) OS=Leishmania mexicana (strain MHOM/GT/2001/U1103) OX=929439 GN=LMXM_34_4000 PE=4 SV=1	18.2871	18.1889	18.3392	17.3098	17.2469	17.5914	18.9439	18.883	18.8659	19.0325	18.882	19.1602	19.0872	18.8961	19.1061	19.226	19.0503	19.4776	3	3	3	6.6	6.6	6.6	147.1	48.355	18	2	2	3	2	2	3	E9B6S8	E9B6S8
tr|E9B6W3|E9B6W3_LEIMU Uncharacterized protein OS=Leishmania mexicana (strain MHOM/GT/2001/U1103) OX=929439 GN=LMXM_34_4330 PE=4 SV=1	17.2419	17.1004	17.1965	16.5343	16.486	16.7638	19.9844	19.9332	19.9765	19.494	19.3255	19.7577	20.1264	20.1103	19.9732	19.2701	19.096	19.5152	3	3	3	8.7	8.7	8.7	68.601	60.332	17	1	2	3	1	2	3	E9B6W3	E9B6W3
tr|E9B6Y9|E9B6Y9_LEIMU Uncharacterized protein OS=Leishmania mexicana (strain MHOM/GT/2001/U1103) OX=929439 GN=LMXM_34_4600 PE=4 SV=1	18.9327	18.7714	18.7734	17.6101	17.6254	18.0971	NaN	NaN	NaN	NaN	NaN	NaN	NaN	NaN	NaN	NaN	NaN	NaN	3	3	3	9.6	9.6	9.6	56.701	23.412	4	2	0	1	2	0	1	E9B6Y9	E9B6Y9
tr|Q0PKW0|Q0PKW0_LEIME Putative mitogen-activated protein kinase 13 OS=Leishmania mexicana OX=5665 GN=MPK13 PE=4 SV=1;tr|E9B727|E9B727_LEIMU Uncharacterized protein OS=Leishmania mexicana (strain MHOM/GT/2001/U1103) OX=929439 GN=LMXM_34_5010 PE=4 SV=1	17.642	17.6369	17.7544	16.6395	16.5719	17.2257	20.1249	20.0063	20.0559	19.9041	19.8571	20.1396	18.9588	18.9687	18.8674	18.4169	18.3439	18.6429	3	3	3	5.6	5.6	5.6	44.45	46.422	8	1	3	2	1	3	2	Q0PKW0;E9B727	Q0PKW0;E9B727
tr|E9B743|E9B743_LEIMU Uncharacterized protein OS=Leishmania mexicana (strain MHOM/GT/2001/U1103) OX=929439 GN=LMXM_34_5170 PE=4 SV=1	18.9957	18.9567	19.0031	18.0346	17.737	18.5823	19.602	19.4641	19.5232	19.7475	19.692	20.0634	18.9738	18.8559	18.9052	19.816	19.6357	19.9865	3	3	3	7.2	7.2	7.2	45.023	33.763	12	1	2	2	1	2	2	E9B743	E9B743
tr|E9B765|E9B765_LEIMU Uncharacterized protein OS=Leishmania mexicana (strain MHOM/GT/2001/U1103) OX=929439 GN=LMXM_34_5390 PE=4 SV=1	NaN	NaN	NaN	NaN	NaN	NaN	19.2334	19.175	19.1016	19.4033	19.2978	19.7058	19.1939	19.2649	19.1336	19.2209	19.1125	19.4954	3	3	3	0.4	0.4	0.4	732.59	126.27	9	0	3	3	0	3	3	E9B765	E9B765
tr|E9AW29|E9AW29_LEIMU Putative argininosuccinate synthase OS=Leishmania mexicana (strain MHOM/GT/2001/U1103) OX=929439 GN=LMXM_23_0260 PE=3 SV=1;tr|A0A0R6XTR4|A0A0R6XTR4_LEIME Putative argininosuccinate synthase OS=Leishmania mexicana OX=5665 PE=3 SV=1;tr	19.836	19.7315	19.8253	18.1767	18.3871	18.5385	NaN	NaN	NaN	NaN	NaN	NaN	19.4876	19.4816	19.3236	19.6087	19.5411	19.8485	2	2	2	9.8	9.8	9.8	46.534	115.28	9	2	1	2	2	1	2	E9AW29;A0A0R6XTR4;A0A0R6YBG3	E9AW29;A0A0R6XTR4;A0A0R6YBG3
tr|E9AKA4|E9AKA4_LEIMU Actin OS=Leishmania mexicana (strain MHOM/GT/2001/U1103) OX=929439 GN=LMXM_04_1230 PE=3 SV=1;tr|C6KJE2|C6KJE2_LEIAM Actin OS=Leishmania amazonensis OX=5659 PE=3 SV=1;tr|C6KJD6|C6KJD6_LEIME Actin OS=Leishmania mexicana OX=5665 PE=3 SV	18.1768	18.1723	18.2413	16.9918	17.0939	17.4618	NaN	NaN	NaN	NaN	NaN	NaN	18.4079	18.3005	18.3109	19.5469	19.3637	19.7025	2	2	2	8.9	8.9	8.9	40.483	16.508	6	1	0	2	1	0	2	E9AKA4;C6KJE2;C6KJD6;C6KJD5	E9AKA4;C6KJE2;C6KJD6;C6KJD5
tr|E8NHD6|E8NHD6_LEIMU WGS CADB00000000 data, contig 100 OS=Leishmania mexicana (strain MHOM/GT/2001/U1103) OX=929439 GN=LmxM_33_1920_1 PE=4 SV=1;tr|E8NHF5|E8NHF5_LEIMU Putative amastin-like surface protein OS=Leishmania mexicana (strain MHOM/GT/2001/U1103	20.4421	20.2548	20.3837	19.9687	19.9038	20.1738	NaN	NaN	NaN	NaN	NaN	NaN	16.7709	16.4807	16.4027	18.0375	17.7741	18.2676	2	2	2	11.5	11.5	11.5	14.233	72.636	6	2	0	1	2	0	1	E8NHD6;E8NHF5;E8NHM0	E8NHD6;E8NHF5;E8NHM0
tr|E8NHE3|E8NHE3_LEIMU Putative 60S ribosomal protein L28 OS=Leishmania mexicana (strain MHOM/GT/2001/U1103) OX=929439 GN=LMXM_11_1130 PE=4 SV=1	19.2002	19.0928	19.059	17.0469	17.0687	17.2821	19.1218	19.0517	19.0597	19.2771	19.08	19.4936	18.7504	18.6081	18.6	18.9678	18.7919	19.2726	2	2	2	11.6	11.6	11.6	16.236	18.18	4	1	2	1	1	2	1	E8NHE3	E8NHE3
tr|E8NHH1|E8NHH1_LEIMU WGS CADB00000000 data, contig 26 (Fragment) OS=Leishmania mexicana (strain MHOM/GT/2001/U1103) OX=929439 GN=LmxM_15_0440c_1 PE=4 SV=1	18.4341	18.3691	18.4578	17.6559	17.6057	17.9591	19.1934	19.1485	19.1883	19.095	18.8926	19.9041	19.7049	19.7666	19.6456	18.7255	18.7421	19.1046	2	2	2	6.5	6.5	6.5	76.905	18.265	6	2	1	1	2	1	1	E8NHH1	E8NHH1
tr|E8NHJ5|E8NHJ5_LEIMU WGS CADB00000000 data, contig 43 OS=Leishmania mexicana (strain MHOM/GT/2001/U1103) OX=929439 GN=LmxM_24_1500a_1 PE=3 SV=1;tr|E9AWZ6|E9AWZ6_LEIMU IgE-dependent histamine-releasing factor,putative OS=Leishmania mexicana (strain MHOM/G	22.3232	22.2573	22.3214	20.3474	20.4337	20.8314	NaN	NaN	NaN	NaN	NaN	NaN	17.9653	17.9028	17.8183	19.3453	19.1542	19.5403	2	2	2	23.5	23.5	23.5	19.317	84.993	39	2	0	1	2	0	1	E8NHJ5;E9AWZ6	E8NHJ5;E9AWZ6
tr|E8NHK6|E8NHK6_LEIMU WGS CADB00000000 data, contig 52 (Fragment) OS=Leishmania mexicana (strain MHOM/GT/2001/U1103) OX=929439 GN=LmxM_16_1460c_1 PE=3 SV=1	23.0994	22.9973	23.0627	21.3966	21.4145	21.8259	20.4759	20.3642	20.3769	19.4534	19.3556	19.7164	20.5355	20.4619	20.3391	20.4273	20.286	20.7079	5	5	2	65.9	65.9	5.4	208.54	323.31	32	4	2	3	2	0	0	E8NHK6	E8NHK6
tr|Q95NJ3|Q95NJ3_LEIAM Activated C kinase protein OS=Leishmania amazonensis OX=5659 PE=2 SV=1;tr|Q7KFG4|Q7KFG4_LEIME p36 LACK protein OS=Leishmania mexicana OX=5665 PE=4 SV=1;tr|E8NHN2|E8NHN2_LEIMU Activated protein kinase c receptor (LACK),guanine nucleot	20.1894	19.7085	19.7287	19.1586	19.1674	19.5307	19.5276	19.3422	19.3817	19.4615	19.3534	19.7313	19.4896	19.3933	19.3507	19.3874	19.2107	19.6056	2	2	2	5.8	5.8	5.8	34.402	31.037	12	2	2	2	2	2	2	Q95NJ3;Q7KFG4;E8NHN2	Q95NJ3;Q7KFG4;E8NHN2
tr|E9AKL4|E9AKL4_LEIMU Uncharacterized protein OS=Leishmania mexicana (strain MHOM/GT/2001/U1103) OX=929439 GN=LMXM_05_1070 PE=4 SV=1;tr|E8NHN5|E8NHN5_LEIMU Uncharacterized protein LmxM_05_1070a_1 OS=Leishmania mexicana (strain MHOM/GT/2001/U1103) OX=92943	19.1608	19.0659	19.0938	16.8517	17.1358	17.4057	17.1123	17.1383	17.166	17.3468	17.2593	17.7485	NaN	NaN	NaN	NaN	NaN	NaN	2	2	2	7.3	7.3	7.3	59.511	41.826	2	1	1	0	1	1	0	E9AKL4;E8NHN5	E9AKL4;E8NHN5
tr|E8NHR7|E8NHR7_LEIMU WGS CADB00000000 data, contig 93 OS=Leishmania mexicana (strain MHOM/GT/2001/U1103) OX=929439 GN=LmxM_33_1720c_1 PE=4 SV=1;tr|E8NHE0|E8NHE0_LEIMU Uncharacterized protein LmxM_33_1720a_1 OS=Leishmania mexicana (strain MHOM/GT/2001/U11	21.5169	21.4251	21.54	20.6455	20.6165	20.9883	18.844	18.6798	18.6888	18.8641	18.7919	19.0312	20.3717	20.2475	20.1934	21.4911	21.2474	21.679	2	2	2	6.2	6.2	6.2	21.345	17.749	11	2	1	1	2	1	1	E8NHR7;E8NHE0	E8NHR7;E8NHE0
tr|E8NHS7|E8NHS7_LEIMU WGS CADB00000000 data, contig 99 OS=Leishmania mexicana (strain MHOM/GT/2001/U1103) OX=929439 GN=LmxM_30_1800a_1 PE=4 SV=1;tr|E9B1X9|E9B1X9_LEIMU Amino acid permease OS=Leishmania mexicana (strain MHOM/GT/2001/U1103) OX=929439 GN=LMX	18.7179	18.6187	18.675	18.1118	17.9749	18.367	19.8715	19.8368	19.7182	19.2993	19.0792	19.5529	20.4121	20.342	20.2468	18.9159	18.9168	19.2567	2	2	2	5.3	5.3	5.3	62.919	133.07	9	2	2	1	2	2	1	E8NHS7;E9B1X9;E9B1Y0	E8NHS7;E9B1X9;E9B1Y0
tr|E9AJA7|E9AJA7_LEIMU Uncharacterized protein OS=Leishmania mexicana (strain MHOM/GT/2001/U1103) OX=929439 GN=LMXM_01_0210 PE=4 SV=1	16.1891	16.1359	16.0897	15.8324	15.117	15.5183	18.5386	18.6225	18.4724	18.7206	18.5342	18.8818	16.7365	16.7362	16.7734	16.6264	16.6284	16.9088	2	2	2	5.4	5.4	5.4	95.819	49.3	7	1	2	1	1	2	1	E9AJA7	E9AJA7
tr|E9AJB2|E9AJB2_LEIMU Uncharacterized protein OS=Leishmania mexicana (strain MHOM/GT/2001/U1103) OX=929439 GN=LMXM_01_0260 PE=4 SV=1	NaN	NaN	NaN	NaN	NaN	NaN	19.4859	19.3421	19.3901	19.8585	19.6513	19.9962	18.4837	18.389	18.2592	18.9047	18.5803	19.1867	2	2	2	4.3	4.3	4.3	30.275	13.773	3	0	2	1	0	2	1	E9AJB2	E9AJB2
tr|E9AJC0|E9AJC0_LEIMU Uncharacterized protein OS=Leishmania mexicana (strain MHOM/GT/2001/U1103) OX=929439 GN=LMXM_01_0330 PE=4 SV=1	18.9511	18.8771	18.8874	17.5631	17.4355	17.873	NaN	NaN	NaN	NaN	NaN	NaN	NaN	NaN	NaN	NaN	NaN	NaN	2	2	2	11.4	11.4	11.4	23.649	27.583	2	2	0	0	2	0	0	E9AJC0	E9AJC0
tr|E9AJF4|E9AJF4_LEIMU Uncharacterized protein OS=Leishmania mexicana (strain MHOM/GT/2001/U1103) OX=929439 GN=LMXM_01_0670 PE=4 SV=1	NaN	NaN	NaN	NaN	NaN	NaN	16.9189	16.79	16.9601	16.7471	16.614	17.0955	17.916	18.1095	17.9468	18.1398	18.0191	18.5932	2	2	2	10.1	10.1	10.1	29.679	30.154	6	0	1	2	0	1	2	E9AJF4	E9AJF4
tr|E9AJF6|E9AJF6_LEIMU Uncharacterized protein OS=Leishmania mexicana (strain MHOM/GT/2001/U1103) OX=929439 GN=LMXM_01_0690 PE=4 SV=1	17.3568	17.3303	17.422	15.6717	15.6687	16.0919	17.4153	17.376	17.3237	17.8312	17.7503	18.1442	19.0701	18.8676	18.792	18.7746	18.6542	19.14	2	2	2	14	14	14	24.589	29.506	4	1	1	1	1	1	1	E9AJF6	E9AJF6
[truncated: 688 more rows]
