# Supplementary material for: Inhibition of HSP90 distinctively modulates the global phosphoproteome of Leishmania mexicana developmental stages
Source: Microbiol Spectr. 2023 Oct 31;11(6):e02960-23. doi: 10.1128/spectrum.02960-23 (PMC10715028; doi:10.1128/spectrum.02960-23)
Supplement: Table S3 — Stage specific variations in the phosphoproteome of L. mexicana (axenic amastigote vs stationary phase promastigote). [file spectrum.02960-23-s0004.xlsx]

## Sheet: AXA vs SPP phosphoproteome
Table S3: Stage specific variations in the phosphoproteome of L. mexicana (axenic amastigote vs stationary phase promastigote)
Significant	Negative LOG(P-value)	Log2 FC (AXA vs SPP)	Protein IDs	Majority protein IDs	Fasta headers	Peptides	Razor + unique peptides	Unique peptides	Sequence coverage [%]	Unique + razor sequence coverage [%]	Unique sequence coverage [%]	Mol. weight [kDa]	Score	MS/MS count	Razor + unique peptides AXA	Razor + unique peptides SPP	Unique peptides AXA	Unique peptides SPP
+	9.08235	-1.9673	E9B0L6	E9B0L6	tr|E9B0L6|E9B0L6_LEIMU Amastin-like surface protein-like protein OS=Leishmania mexicana (strain MHOM/GT/2001/U1103) OX=929439 GN=LMXM_29_0870 PE=4 SV=1	2	2	2	9.5	9.5	9.5	24.55	275.15	139	2	2	2	2
+	8.87346	1.22976	E9AMJ9;E9B3R4;P21148	E9AMJ9;E9B3R4;P21148	tr|E9AMJ9|E9AMJ9_LEIMU Tubulin beta chain OS=Leishmania mexicana (strain MHOM/GT/2001/U1103) OX=929439 GN=LMXM_08_1171 PE=3 SV=1;tr|E9B3R4|E9B3R4_LEIMU Tubulin beta chain OS=Leishmania mexicana (strain MHOM/GT/2001/U1103) OX=929439 GN=LMXM_32_0794 PE=3 SV=	15	15	1	38.6	38.6	6.1	49.723	323.31	138	13	12	1	1
+	8.75296	1.8325	E9ASP6;Q9U5N6	E9ASP6	tr|E9ASP6|E9ASP6_LEIMU Fructose-bisphosphate aldolase OS=Leishmania mexicana (strain MHOM/GT/2001/U1103) OX=929439 GN=LMXM_36_1260 PE=3 SV=1	7	7	7	23.2	23.2	23.2	40.833	128.24	29	7	4	7	4
+	8.35314	-3.79326	E9AZ74	E9AZ74	tr|E9AZ74|E9AZ74_LEIMU Uncharacterized protein OS=Leishmania mexicana (strain MHOM/GT/2001/U1103) OX=929439 GN=LMXM_27_1730 PE=4 SV=1	8	8	8	29.1	29.1	29.1	37.788	189.76	49	5	7	5	7
+	8.32487	-2.61289	E9AR39	E9AR39	tr|E9AR39|E9AR39_LEIMU Uncharacterized protein OS=Leishmania mexicana (strain MHOM/GT/2001/U1103) OX=929439 GN=LMXM_17_0733 PE=4 SV=1	12	12	12	27.2	27.2	27.2	46.746	323.31	95	4	12	4	12
+	8.27973	-2.87488	E9ALI1	E9ALI1	tr|E9ALI1|E9ALI1_LEIMU Uncharacterized protein OS=Leishmania mexicana (strain MHOM/GT/2001/U1103) OX=929439 GN=LMXM_08_29_2430 PE=4 SV=1	9	9	9	18.5	18.5	18.5	83.802	196.25	25	3	5	3	5
+	7.97276	-3.8011	E9APA5	E9APA5	tr|E9APA5|E9APA5_LEIMU Uncharacterized protein OS=Leishmania mexicana (strain MHOM/GT/2001/U1103) OX=929439 GN=LMXM_13_0810 PE=4 SV=1	20	20	20	10.9	10.9	10.9	275.12	323.31	74	5	16	5	16
+	7.96553	-1.525	E9B0C5	E9B0C5	tr|E9B0C5|E9B0C5_LEIMU Uncharacterized protein LMXM_28_3030 OS=Leishmania mexicana (strain MHOM/GT/2001/U1103) OX=929439 GN=LMXM_28_3030 PE=4 SV=1	10	10	10	17.8	17.8	17.8	147.33	323.31	45	6	7	6	7
+	7.94407	-1.71607	E9B5D3	E9B5D3	tr|E9B5D3|E9B5D3_LEIMU DNA topoisomerase I OS=Leishmania mexicana (strain MHOM/GT/2001/U1103) OX=929439 GN=LMXM_33_3440 PE=3 SV=1	5	5	5	6.8	6.8	6.8	73.875	323.31	82	5	5	5	5
+	7.82741	-0.942648	E9AL77	E9AL77	tr|E9AL77|E9AL77_LEIMU Uncharacterized protein OS=Leishmania mexicana (strain MHOM/GT/2001/U1103) OX=929439 GN=LMXM_07_0640 PE=4 SV=1	5	5	5	11	11	11	38.015	66.865	25	4	4	4	4
+	7.77135	2.97837	E9B384	E9B384	tr|E9B384|E9B384_LEIMU Uncharacterized protein OS=Leishmania mexicana (strain MHOM/GT/2001/U1103) OX=929439 GN=LMXM_31_3010 PE=4 SV=1	14	14	14	26.7	26.7	26.7	96.957	286.23	37	13	3	13	3
+	7.75767	2.93283	E9AMU9	E9AMU9	tr|E9AMU9|E9AMU9_LEIMU Elongation factor-1 gamma OS=Leishmania mexicana (strain MHOM/GT/2001/U1103) OX=929439 GN=LMXM_09_0970 PE=4 SV=1	7	7	7	18.3	18.3	18.3	46.201	74.612	24	7	4	7	4
+	7.739	1.63766	E9ATU9	E9ATU9	tr|E9ATU9|E9ATU9_LEIMU Uncharacterized protein OS=Leishmania mexicana (strain MHOM/GT/2001/U1103) OX=929439 GN=LMXM_36_5150 PE=3 SV=1	15	15	15	18.7	18.7	18.7	70.948	285.81	54	13	8	13	8
+	7.72717	-3.14898	Q7Z031;E9ANG7	Q7Z031;E9ANG7	tr|Q7Z031|Q7Z031_LEIAM Acidocalcisomal pyrophosphatase OS=Leishmania amazonensis OX=5659 PE=4 SV=1;tr|E9ANG7|E9ANG7_LEIMU Acidocalcisomal pyrophosphatase OS=Leishmania mexicana (strain MHOM/GT/2001/U1103) OX=929439 GN=LMXM_11_0210 PE=4 SV=1	3	3	3	6.5	6.5	6.5	51.174	88.958	22	2	2	2	2
+	7.64761	-2.55539	E9ARW5	E9ARW5	tr|E9ARW5|E9ARW5_LEIMU Uncharacterized protein OS=Leishmania mexicana (strain MHOM/GT/2001/U1103) OX=929439 GN=LMXM_19_0140 PE=4 SV=1	8	8	8	14.2	14.2	14.2	67.856	178.22	51	7	5	7	5
+	7.61331	1.82385	E9AP62;E8NHR0;E8NHQ9	E9AP62;E8NHR0	tr|E9AP62|E9AP62_LEIMU Tubulin alpha chain OS=Leishmania mexicana (strain MHOM/GT/2001/U1103) OX=929439 GN=LMXM_13_0280 PE=3 SV=1;tr|E8NHR0|E8NHR0_LEIMU Tubulin alpha chain (Fragment) OS=Leishmania mexicana (strain MHOM/GT/2001/U1103) OX=929439 GN=LmxM_13_	19	19	19	41.6	41.6	41.6	60.184	323.31	80	16	12	16	12
+	7.6059	-2.22949	E8NHS4;E8NHP1	E8NHS4;E8NHP1	tr|E8NHS4|E8NHS4_LEIMU WGS CADB00000000 data, contig 97 (Fragment) OS=Leishmania mexicana (strain MHOM/GT/2001/U1103) OX=929439 GN=LmxM_15_0440b_1 PE=4 SV=1;tr|E8NHP1|E8NHP1_LEIMU WGS CADB00000000 data, contig 73 OS=Leishmania mexicana (strain MHOM/GT/2001	7	7	7	9.1	9.1	9.1	73.368	175.97	51	3	7	3	7
+	7.53626	2.79597	E9AKE4	E9AKE4	tr|E9AKE4|E9AKE4_LEIMU Putative microtubule-associated protein (Fragment) OS=Leishmania mexicana (strain MHOM/GT/2001/U1103) OX=929439 GN=LMXM_05_0380 PE=4 SV=1	10	10	10	75.6	75.6	75.6	89.686	323.31	97	10	5	10	5
+	7.42212	-7.84673	E9ALV6	E9ALV6	tr|E9ALV6|E9ALV6_LEIMU Uncharacterized protein OS=Leishmania mexicana (strain MHOM/GT/2001/U1103) OX=929439 GN=LMXM_08_29_1170 PE=4 SV=1	12	12	12	36.4	36.4	36.4	39.438	323.31	71	2	6	2	6
+	7.384	-3.49	E9AUV1	E9AUV1	tr|E9AUV1|E9AUV1_LEIMU Uncharacterized protein OS=Leishmania mexicana (strain MHOM/GT/2001/U1103) OX=929439 GN=LMXM_20_1700 PE=4 SV=1	2	2	2	17.1	17.1	17.1	30.105	42.778	56	1	2	1	2
+	7.37904	-1.98296	E9ALS3;E8NHR4	E9ALS3	tr|E9ALS3|E9ALS3_LEIMU Uncharacterized protein OS=Leishmania mexicana (strain MHOM/GT/2001/U1103) OX=929439 GN=LMXM_08_29_1500 PE=4 SV=1	8	8	8	12.1	12.1	12.1	73.574	198.41	32	3	5	3	5
+	7.36013	-1.81391	E9AZ80	E9AZ80	tr|E9AZ80|E9AZ80_LEIMU Protein kinase-like protein OS=Leishmania mexicana (strain MHOM/GT/2001/U1103) OX=929439 GN=LMXM_27_1800 PE=4 SV=1	14	14	14	10.5	10.5	10.5	180.98	232.64	32	3	8	3	8
+	7.35261	0.96411	E9APZ2	E9APZ2	tr|E9APZ2|E9APZ2_LEIMU Uncharacterized protein OS=Leishmania mexicana (strain MHOM/GT/2001/U1103) OX=929439 GN=LMXM_14_1440 PE=4 SV=1	14	14	14	18.2	18.2	18.2	108.73	212.12	88	11	10	11	10
+	7.29994	2.12889	V5RIA5;E9AMU3	V5RIA5;E9AMU3	tr|V5RIA5|V5RIA5_LEIAM Calmodulin-like protein OS=Leishmania amazonensis OX=5659 GN=CALA2 PE=3 SV=1;tr|E9AMU3|E9AMU3_LEIMU Putative calmodulin OS=Leishmania mexicana (strain MHOM/GT/2001/U1103) OX=929439 GN=LMXM_09_0910 PE=3 SV=1	5	5	5	53	53	53	16.824	104.49	18	4	3	4	3
+	7.27471	-2.36552	E9AL38	E9AL38	tr|E9AL38|E9AL38_LEIMU Putative ubiquitin-protein ligase-like OS=Leishmania mexicana (strain MHOM/GT/2001/U1103) OX=929439 GN=LMXM_07_0280 PE=4 SV=1	15	15	15	5.3	5.3	5.3	666.18	323.31	54	5	14	5	14
+	7.26262	1.25151	E9AWB5	E9AWB5	tr|E9AWB5|E9AWB5_LEIMU Hydrophilic acylated surface protein a OS=Leishmania mexicana (strain MHOM/GT/2001/U1103) OX=929439 GN=LMXM_23_1040 PE=4 SV=1	5	5	3	76.8	76.8	24.6	7.1422	63.856	42	4	1	2	1
+	7.2564	2.16864	E9B170;Q27890;A0A0R6HXP6;A0A1L6CBU2	E9B170;Q27890;A0A0R6HXP6;A0A1L6CBU2	tr|E9B170|E9B170_LEIMU Glyceraldehyde-3-phosphate dehydrogenase OS=Leishmania mexicana (strain MHOM/GT/2001/U1103) OX=929439 GN=LMXM_29_2980 PE=3 SV=1;sp|Q27890|G3PG_LEIME Glyceraldehyde-3-phosphate dehydrogenase, glycosomal OS=Leishmania mexicana OX=5665	15	15	15	44.6	44.6	44.6	39.123	323.31	75	14	8	14	8
+	7.23676	3.26753	E9B1S0	E9B1S0	tr|E9B1S0|E9B1S0_LEIMU Putative vacuolar-type proton translocating pyrophosphatase 1 OS=Leishmania mexicana (strain MHOM/GT/2001/U1103) OX=929439 GN=LMXM_30_1220 PE=3 SV=1	5	5	5	7.2	7.2	7.2	83.722	101.74	11	4	3	4	3
+	7.21575	-1.74654	E9B3R1	E9B3R1	tr|E9B3R1|E9B3R1_LEIMU Uncharacterized protein OS=Leishmania mexicana (strain MHOM/GT/2001/U1103) OX=929439 GN=LMXM_32_0780 PE=4 SV=1	9	9	9	7.2	7.2	7.2	178.06	133.75	28	3	8	3	8
+	7.21047	-1.10278	E9AXK5	E9AXK5	tr|E9AXK5|E9AXK5_LEIMU Uncharacterized protein OS=Leishmania mexicana (strain MHOM/GT/2001/U1103) OX=929439 GN=LMXM_25_1270 PE=4 SV=1	8	8	8	32.7	32.7	32.7	53.608	224.54	65	4	8	4	8
+	7.17996	-4.11145	E9B5I7	E9B5I7	tr|E9B5I7|E9B5I7_LEIMU Phosphatidylinositol 3-kinase-like protein OS=Leishmania mexicana (strain MHOM/GT/2001/U1103) OX=929439 GN=LMXM_33_3940 PE=3 SV=1	3	3	3	1.9	1.9	1.9	296.15	35.635	11	1	2	1	2
+	7.139	-2.26553	E9B2K7	E9B2K7	tr|E9B2K7|E9B2K7_LEIMU Uncharacterized protein OS=Leishmania mexicana (strain MHOM/GT/2001/U1103) OX=929439 GN=LMXM_31_0830 PE=4 SV=1	6	6	6	16.6	16.6	16.6	51.156	165.5	39	3	6	3	6
+	7.13551	3.43672	E9B5Z5	E9B5Z5	tr|E9B5Z5|E9B5Z5_LEIMU Putative oligosaccharyl transferase subunit OS=Leishmania mexicana (strain MHOM/GT/2001/U1103) OX=929439 GN=LMXM_34_1160 PE=4 SV=1	2	2	2	3.5	3.5	3.5	93.732	20.98	10	1	1	1	1
+	7.1306	1.27546	E9B6I9	E9B6I9	tr|E9B6I9|E9B6I9_LEIMU Putative ATP-dependent RNA helicase OS=Leishmania mexicana (strain MHOM/GT/2001/U1103) OX=929439 GN=LMXM_34_3100 PE=4 SV=1	14	14	14	19	19	19	100.88	323.31	55	10	8	10	8
+	7.10274	2.67735	E8NHK6	E8NHK6	tr|E8NHK6|E8NHK6_LEIMU WGS CADB00000000 data, contig 52 (Fragment) OS=Leishmania mexicana (strain MHOM/GT/2001/U1103) OX=929439 GN=LmxM_16_1460c_1 PE=3 SV=1	5	5	2	65.9	65.9	5.4	208.54	323.31	32	4	3	2	0
+	7.09219	-4.08744	E9B5X0	E9B5X0	tr|E9B5X0|E9B5X0_LEIMU Uncharacterized protein OS=Leishmania mexicana (strain MHOM/GT/2001/U1103) OX=929439 GN=LMXM_34_0900 PE=4 SV=1	3	3	3	14.5	14.5	14.5	27.996	71.93	53	2	1	2	1
+	7.08938	1.80264	E9AZ28	E9AZ28	tr|E9AZ28|E9AZ28_LEIMU Uncharacterized protein OS=Leishmania mexicana (strain MHOM/GT/2001/U1103) OX=929439 GN=LMXM_27_1250 PE=4 SV=1	5	5	5	21.8	21.8	21.8	35.29	323.31	23	5	3	5	3
+	7.07815	-3.17876	E9B4X7	E9B4X7	tr|E9B4X7|E9B4X7_LEIMU Uncharacterized protein OS=Leishmania mexicana (strain MHOM/GT/2001/U1103) OX=929439 GN=LMXM_33_1520 PE=4 SV=1	8	8	8	39.4	39.4	39.4	14.324	110.37	37	3	7	3	7
+	7.05584	2.95088	E9AVJ3	E9AVJ3	tr|E9AVJ3|E9AVJ3_LEIMU Putative heat shock protein DNAJ OS=Leishmania mexicana (strain MHOM/GT/2001/U1103) OX=929439 GN=LMXM_22_0080 PE=4 SV=1	2	2	2	9.1	9.1	9.1	36.229	281.83	17	2	1	2	1
+	7.03591	-2.77551	E9AQ34	E9AQ34	tr|E9AQ34|E9AQ34_LEIMU Uncharacterized protein OS=Leishmania mexicana (strain MHOM/GT/2001/U1103) OX=929439 GN=LMXM_15_0320 PE=4 SV=1	4	4	4	9.2	9.2	9.2	80.512	259.98	21	3	4	3	4
+	7.0158	-3.47277	E9B453	E9B453	tr|E9B453|E9B453_LEIMU Uncharacterized protein OS=Leishmania mexicana (strain MHOM/GT/2001/U1103) OX=929439 GN=LMXM_32_2150 PE=4 SV=1	3	3	3	7.9	7.9	7.9	92.221	241.15	32	1	3	1	3
+	7.01147	-3.39834	E9B4D6	E9B4D6	tr|E9B4D6|E9B4D6_LEIMU Uncharacterized protein OS=Leishmania mexicana (strain MHOM/GT/2001/U1103) OX=929439 GN=LMXM_32_2940 PE=4 SV=1	3	3	3	4.8	4.8	4.8	68.435	47.224	6	1	1	1	1
+	6.98663	-1.86346	E9ALX2	E9ALX2	tr|E9ALX2|E9ALX2_LEIMU Uncharacterized protein OS=Leishmania mexicana (strain MHOM/GT/2001/U1103) OX=929439 GN=LMXM_08_29_1000 PE=4 SV=1	17	17	17	31.8	31.8	31.8	67.785	323.31	96	5	10	5	10
+	6.98243	3.39524	E9AT73	E9AT73	tr|E9AT73|E9AT73_LEIMU Succinate--CoA ligase [ADP-forming] subunit beta, mitochondrial OS=Leishmania mexicana (strain MHOM/GT/2001/U1103) OX=929439 GN=LMXM_36_2950 PE=3 SV=1	7	7	7	22	22	22	44.097	172.87	24	6	4	6	4
+	6.96413	-3.40698	E9ARA5	E9ARA5	tr|E9ARA5|E9ARA5_LEIMU Uncharacterized protein OS=Leishmania mexicana (strain MHOM/GT/2001/U1103) OX=929439 GN=LMXM_17_1320 PE=4 SV=1	8	8	8	21.8	21.8	21.8	62.34	282.68	31	3	7	3	7
+	6.95933	-1.99896	Q0PKV9;E9AYR2	Q0PKV9;E9AYR2	tr|Q0PKV9|Q0PKV9_LEIME Putative mitogen-activated protein kinase 14 OS=Leishmania mexicana OX=5665 GN=MPK14 PE=4 SV=1;tr|E9AYR2|E9AYR2_LEIMU Uncharacterized protein OS=Leishmania mexicana (strain MHOM/GT/2001/U1103) OX=929439 GN=LMXM_27_0100 PE=4 SV=1	6	6	6	11.5	11.5	11.5	71.632	159.01	33	2	6	2	6
+	6.95809	-2.59173	E8NHS7;E9B1X9;E9B1Y0	E8NHS7;E9B1X9;E9B1Y0	tr|E8NHS7|E8NHS7_LEIMU WGS CADB00000000 data, contig 99 OS=Leishmania mexicana (strain MHOM/GT/2001/U1103) OX=929439 GN=LmxM_30_1800a_1 PE=4 SV=1;tr|E9B1X9|E9B1X9_LEIMU Amino acid permease OS=Leishmania mexicana (strain MHOM/GT/2001/U1103) OX=929439 GN=LMX	2	2	2	5.3	5.3	5.3	62.919	133.07	9	2	1	2	1
+	6.92887	-1.62243	E9B054	E9B054	tr|E9B054|E9B054_LEIMU Uncharacterized protein OS=Leishmania mexicana (strain MHOM/GT/2001/U1103) OX=929439 GN=LMXM_28_2330 PE=4 SV=1	5	5	5	13.5	13.5	13.5	77.222	203.33	24	4	3	4	3
+	6.9262	1.74419	E9ARZ6	E9ARZ6	tr|E9ARZ6|E9ARZ6_LEIMU Putative nucleosome assembly protein OS=Leishmania mexicana (strain MHOM/GT/2001/U1103) OX=929439 GN=LMXM_19_0440 PE=3 SV=1	4	4	4	10.8	10.8	10.8	39.825	323.31	27	4	3	4	3
+	6.91711	1.3968	E9AW21	E9AW21	tr|E9AW21|E9AW21_LEIMU Putative endoribonuclease L-PSP (Pb5) OS=Leishmania mexicana (strain MHOM/GT/2001/U1103) OX=929439 GN=LMXM_23_0200 PE=4 SV=1	2	2	2	12.3	12.3	12.3	16.79	99.849	68	2	2	2	2
+	6.90423	2.46315	E9APT0	E9APT0	tr|E9APT0|E9APT0_LEIMU Putative calpain-like cysteine peptidase (Putative cysteine peptidase, clan ca, family c2) OS=Leishmania mexicana (strain MHOM/GT/2001/U1103) OX=929439 GN=LMXM_14_0850 PE=4 SV=1	5	5	5	42.6	42.6	42.6	12.949	170.2	27	5	3	5	3
+	6.88554	-1.56033	E9B013	E9B013	tr|E9B013|E9B013_LEIMU Uncharacterized protein OS=Leishmania mexicana (strain MHOM/GT/2001/U1103) OX=929439 GN=LMXM_28_1940 PE=4 SV=1	4	4	4	11.2	11.2	11.2	72.584	133.59	32	1	3	1	3
+	6.86861	4.31871	E9AQK4	E9AQK4	tr|E9AQK4|E9AQK4_LEIMU Putative 60S ribosomal protein L21 OS=Leishmania mexicana (strain MHOM/GT/2001/U1103) OX=929439 GN=LMXM_16_0460 PE=4 SV=1	6	6	6	39.6	39.6	39.6	17.995	44.002	10	3	3	3	3
+	6.86237	4.68299	E9APL2	E9APL2	tr|E9APL2|E9APL2_LEIMU Uncharacterized protein OS=Leishmania mexicana (strain MHOM/GT/2001/U1103) OX=929439 GN=LMXM_14_0190 PE=4 SV=1	4	4	4	33.7	33.7	33.7	22.315	111.14	16	4	2	4	2
+	6.8392	-1.39447	E9ANC9	E9ANC9	tr|E9ANC9|E9ANC9_LEIMU Flagellar protofilament ribbon protein-like protein OS=Leishmania mexicana (strain MHOM/GT/2001/U1103) OX=929439 GN=LMXM_10_1190 PE=4 SV=1	2	2	2	8.3	8.3	8.3	46.997	104.91	14	1	1	1	1
+	6.82772	-2.44693	E9B362	E9B362	tr|E9B362|E9B362_LEIMU Uncharacterized protein OS=Leishmania mexicana (strain MHOM/GT/2001/U1103) OX=929439 GN=LMXM_31_2830 PE=4 SV=1	7	7	7	11.9	11.9	11.9	120.15	252.61	17	1	4	1	4
+	6.81087	2.45931	E9AMA6	E9AMA6	tr|E9AMA6|E9AMA6_LEIMU Uncharacterized protein OS=Leishmania mexicana (strain MHOM/GT/2001/U1103) OX=929439 GN=LMXM_08_0270 PE=4 SV=1	4	4	4	8.8	8.8	8.8	87.85	139.94	14	3	2	3	2
+	6.80959	4.04106	E9ALG7	E9ALG7	tr|E9ALG7|E9ALG7_LEIMU Putative serine/threonine-protein kinase OS=Leishmania mexicana (strain MHOM/GT/2001/U1103) OX=929439 GN=LMXM_08_29_2570 PE=4 SV=1	3	3	3	6.4	6.4	6.4	56.248	45.158	19	3	1	3	1
+	6.8074	3.06558	E9ARX7	E9ARX7	tr|E9ARX7|E9ARX7_LEIMU Kinesin-like protein OS=Leishmania mexicana (strain MHOM/GT/2001/U1103) OX=929439 GN=LMXM_19_0260 PE=3 SV=1	3	3	3	5.1	5.1	5.1	93.838	125.55	23	2	3	2	3
+	6.80517	-2.68381	E9AQ51	E9AQ51	tr|E9AQ51|E9AQ51_LEIMU Uncharacterized protein OS=Leishmania mexicana (strain MHOM/GT/2001/U1103) OX=929439 GN=LMXM_15_0540 PE=4 SV=1	7	7	7	22.4	22.4	22.4	75.592	323.31	42	2	4	2	4
+	6.80327	2.36224	E9ASX7;E9B2W2	E9ASX7	tr|E9ASX7|E9ASX7_LEIMU Chaperonin HSP60, mitochondrial OS=Leishmania mexicana (strain MHOM/GT/2001/U1103) OX=929439 GN=LMXM_36_2020 PE=3 SV=1	22	22	8	50.7	50.7	22.4	60.305	323.31	189	20	18	8	6
+	6.78552	3.77891	E9AZ64	E9AZ64	tr|E9AZ64|E9AZ64_LEIMU Ghistone H1 like OS=Leishmania mexicana (strain MHOM/GT/2001/U1103) OX=929439 GN=LMXM_27_1605 PE=4 SV=1	2	2	2	16.9	16.9	16.9	6.0463	17.934	13	2	2	2	2
+	6.78399	-2.69358	E9ANV7	E9ANV7	tr|E9ANV7|E9ANV7_LEIMU Uncharacterized protein OS=Leishmania mexicana (strain MHOM/GT/2001/U1103) OX=929439 GN=LMXM_12_0300 PE=4 SV=1	8	8	8	6.3	6.3	6.3	202.58	208.75	28	4	6	4	6
+	6.78228	-4.42214	E9AYS9	E9AYS9	tr|E9AYS9|E9AYS9_LEIMU Uncharacterized protein OS=Leishmania mexicana (strain MHOM/GT/2001/U1103) OX=929439 GN=LMXM_27_0270 PE=4 SV=1	13	13	13	17.6	17.6	17.6	118.25	323.31	49	2	10	2	10
+	6.78098	-1.81303	E9AX38	E9AX38	tr|E9AX38|E9AX38_LEIMU Uncharacterized protein OS=Leishmania mexicana (strain MHOM/GT/2001/U1103) OX=929439 GN=LMXM_24_1920 PE=4 SV=1	1	1	1	2.7	2.7	2.7	57.626	11.377	3	1	1	1	1
+	6.7714	-2.71332	E9AXH8	E9AXH8	tr|E9AXH8|E9AXH8_LEIMU Uncharacterized protein OS=Leishmania mexicana (strain MHOM/GT/2001/U1103) OX=929439 GN=LMXM_25_1000 PE=4 SV=1	11	11	11	28	28	28	80.698	264.61	42	3	8	3	8
+	6.76114	-2.11892	E9AXI7	E9AXI7	tr|E9AXI7|E9AXI7_LEIMU Uncharacterized protein OS=Leishmania mexicana (strain MHOM/GT/2001/U1103) OX=929439 GN=LMXM_25_1080 PE=4 SV=1	11	11	11	29	29	29	47.534	323.31	171	6	9	6	9
+	6.75038	-1.12001	E9AMS9	E9AMS9	tr|E9AMS9|E9AMS9_LEIMU Uncharacterized protein OS=Leishmania mexicana (strain MHOM/GT/2001/U1103) OX=929439 GN=LMXM_09_0780 PE=4 SV=1	3	3	3	5.2	5.2	5.2	28.419	95.778	18	2	3	2	3
+	6.74156	-0.791035	E9AN16	E9AN16	tr|E9AN16|E9AN16_LEIMU Uncharacterized protein OS=Leishmania mexicana (strain MHOM/GT/2001/U1103) OX=929439 GN=LMXM_10_0100 PE=4 SV=1	6	6	6	23.4	23.4	23.4	28.205	109.96	52	4	4	4	4
+	6.73657	-1.91524	E9AJD9	E9AJD9	tr|E9AJD9|E9AJD9_LEIMU Putative long-chain-fatty-acid-CoA ligase OS=Leishmania mexicana (strain MHOM/GT/2001/U1103) OX=929439 GN=LMXM_01_0520 PE=4 SV=1	4	4	3	7	7	4.8	77.583	65.298	13	3	3	2	2
+	6.7288	2.87655	E9ARF8	E9ARF8	tr|E9ARF8|E9ARF8_LEIMU Uncharacterized protein OS=Leishmania mexicana (strain MHOM/GT/2001/U1103) OX=929439 GN=LMXM_18_0210 PE=4 SV=1	4	4	4	25	25	25	38.588	233.48	20	3	4	3	4
+	6.71813	-1.02523	E9AXR6	E9AXR6	tr|E9AXR6|E9AXR6_LEIMU Uncharacterized protein OS=Leishmania mexicana (strain MHOM/GT/2001/U1103) OX=929439 GN=LMXM_25_1840 PE=4 SV=1	12	12	12	15.3	15.3	15.3	73.125	181.75	70	7	12	7	12
+	6.70738	-1.88259	E9ANI6	E9ANI6	tr|E9ANI6|E9ANI6_LEIMU Tubulin-tyrsoine ligase-like protein OS=Leishmania mexicana (strain MHOM/GT/2001/U1103) OX=929439 GN=LMXM_11_0400 PE=4 SV=1	22	22	22	25.4	25.4	25.4	121.42	323.31	76	7	10	7	10
+	6.68986	2.66561	E9AST4	E9AST4	tr|E9AST4|E9AST4_LEIMU Clathrin heavy chain OS=Leishmania mexicana (strain MHOM/GT/2001/U1103) OX=929439 GN=LMXM_36_1630 PE=3 SV=1	8	8	8	7	7	7	191.23	323.31	28	8	3	8	3
+	6.65644	-1.25724	E9B1G2	E9B1G2	tr|E9B1G2|E9B1G2_LEIMU Putative ubiquitin hydrolase OS=Leishmania mexicana (strain MHOM/GT/2001/U1103) OX=929439 GN=LMXM_30_0140 PE=3 SV=1	2	2	2	4.4	4.4	4.4	50.717	28.659	11	2	2	2	2
+	6.63641	-3.32808	O15851;E9ASH4	O15851;E9ASH4	tr|O15851|O15851_LEIME Cdc2-related kinase 3 OS=Leishmania mexicana OX=5665 GN=crk3 PE=3 SV=2;tr|E9ASH4|E9ASH4_LEIMU Cell division related protein kinase 2 OS=Leishmania mexicana (strain MHOM/GT/2001/U1103) OX=929439 GN=LMXM_36_0550 PE=3 SV=1	2	2	2	5.5	5.5	5.5	35.613	103	14	1	2	1	2
+	6.60597	-2.87905	E9AME1	E9AME1	tr|E9AME1|E9AME1_LEIMU Uncharacterized protein OS=Leishmania mexicana (strain MHOM/GT/2001/U1103) OX=929439 GN=LMXM_08_0620 PE=4 SV=1	15	15	15	8.1	8.1	8.1	299.57	323.31	44	4	13	4	13
+	6.60385	-0.8438	E9B183	E9B183	tr|E9B183|E9B183_LEIMU Uncharacterized protein OS=Leishmania mexicana (strain MHOM/GT/2001/U1103) OX=929439 GN=LMXM_29_3090 PE=4 SV=1	4	4	4	16.9	16.9	16.9	35.526	180.87	79	2	3	2	3
+	6.60117	-1.57986	E9AMV0	E9AMV0	tr|E9AMV0|E9AMV0_LEIMU Uncharacterized protein OS=Leishmania mexicana (strain MHOM/GT/2001/U1103) OX=929439 GN=LMXM_09_0980 PE=4 SV=1	7	7	7	13.9	13.9	13.9	104.46	227.46	47	4	7	4	7
+	6.59787	-0.770745	E9B340	E9B340	tr|E9B340|E9B340_LEIMU Uncharacterized protein OS=Leishmania mexicana (strain MHOM/GT/2001/U1103) OX=929439 GN=LMXM_31_2610 PE=4 SV=1	12	12	12	16	16	16	107.17	294.01	60	5	9	5	9
+	6.55801	3.12462	O61060;E9AU62	O61060;E9AU62	tr|O61060|O61060_LEIME Glucose transporter OS=Leishmania mexicana OX=5665 GN=LmGT3 PE=3 SV=2;tr|E9AU62|E9AU62_LEIMU Glucose transporter, lmgt3 OS=Leishmania mexicana (strain MHOM/GT/2001/U1103) OX=929439 GN=LMXM_36_6280 PE=3 SV=1	5	2	2	3.7	1.8	1.8	61.249	17.896	12	2	2	2	2
+	6.55024	-2.17862	E9ART5	E9ART5	tr|E9ART5|E9ART5_LEIMU Putative P-type H+-ATPase OS=Leishmania mexicana (strain MHOM/GT/2001/U1103) OX=929439 GN=LMXM_18_1510 PE=4 SV=1	8	5	5	16.1	7.5	7.5	59.16	215.71	95	3	5	3	5
+	6.54937	-1.49271	E9AQA9	E9AQA9	tr|E9AQA9|E9AQA9_LEIMU Uncharacterized protein OS=Leishmania mexicana (strain MHOM/GT/2001/U1103) OX=929439 GN=LMXM_15_1190 PE=4 SV=1	7	7	7	8	8	8	136.43	302.94	31	4	5	4	5
+	6.54889	-3.75326	E9ANS2	E9ANS2	tr|E9ANS2|E9ANS2_LEIMU Uncharacterized protein OS=Leishmania mexicana (strain MHOM/GT/2001/U1103) OX=929439 GN=LMXM_11_1350 PE=4 SV=1	3	3	3	17.5	17.5	17.5	21.656	74.985	32	2	3	2	3
+	6.54364	2.06722	E9AVW4	E9AVW4	tr|E9AVW4|E9AVW4_LEIMU Uncharacterized protein OS=Leishmania mexicana (strain MHOM/GT/2001/U1103) OX=929439 GN=LMXM_22_1320 PE=4 SV=1	17	17	17	31.3	31.3	31.3	445.64	323.31	62	14	7	14	7
+	6.54286	1.38124	E9AUS1	E9AUS1	tr|E9AUS1|E9AUS1_LEIMU Putative calpain-like cysteine peptidase OS=Leishmania mexicana (strain MHOM/GT/2001/U1103) OX=929439 GN=LMXM_20_1310 PE=4 SV=1	2	2	2	9.9	9.9	9.9	15.006	53.482	12	2	2	2	2
+	6.53203	-2.62612	E9B474	E9B474	tr|E9B474|E9B474_LEIMU Uncharacterized protein OS=Leishmania mexicana (strain MHOM/GT/2001/U1103) OX=929439 GN=LMXM_32_2350 PE=4 SV=1	3	3	2	7.2	7.2	5.9	91.819	128.72	22	2	3	1	2
+	6.52393	3.49336	E9AV89	E9AV89	tr|E9AV89|E9AV89_LEIMU Putative 60S ribosomal protein L9 OS=Leishmania mexicana (strain MHOM/GT/2001/U1103) OX=929439 GN=LMXM_21_1050 PE=4 SV=1	2	2	2	8.9	8.9	8.9	21.527	251.03	11	2	2	2	2
+	6.51235	1.63287	E9AVX8	E9AVX8	tr|E9AVX8|E9AVX8_LEIMU I/6 autoantigen-like protein OS=Leishmania mexicana (strain MHOM/GT/2001/U1103) OX=929439 GN=LMXM_22_1460 PE=4 SV=1	9	9	9	42.6	42.6	42.6	22.879	98.604	47	4	5	4	5
+	6.51233	-2.35018	E9APD4	E9APD4	tr|E9APD4|E9APD4_LEIMU Putative leucyl-tRNA synthetase OS=Leishmania mexicana (strain MHOM/GT/2001/U1103) OX=929439 GN=LMXM_13_1100 PE=3 SV=1	3	3	3	5.4	5.4	5.4	122.02	67.851	66	3	2	3	2
+	6.50799	2.46353	E9AYY9	E9AYY9	tr|E9AYY9|E9AYY9_LEIMU Uncharacterized protein OS=Leishmania mexicana (strain MHOM/GT/2001/U1103) OX=929439 GN=LMXM_27_0870 PE=4 SV=1	13	13	13	20.9	20.9	20.9	85.034	323.31	35	10	5	10	5
+	6.50584	-3.41536	E9B207	E9B207	tr|E9B207|E9B207_LEIMU Uncharacterized protein OS=Leishmania mexicana (strain MHOM/GT/2001/U1103) OX=929439 GN=LMXM_30_2080 PE=4 SV=1	6	6	6	12	12	12	87.109	183.48	53	2	6	2	6
+	6.50399	-4.71094	E9B5E5	E9B5E5	tr|E9B5E5|E9B5E5_LEIMU Uncharacterized protein OS=Leishmania mexicana (strain MHOM/GT/2001/U1103) OX=929439 GN=LMXM_33_3560 PE=4 SV=1	4	4	4	16.8	16.8	16.8	36.931	132.24	31	1	4	1	4
+	6.49966	-1.4679	E9B2N8	E9B2N8	tr|E9B2N8|E9B2N8_LEIMU Uncharacterized protein OS=Leishmania mexicana (strain MHOM/GT/2001/U1103) OX=929439 GN=LMXM_31_1130 PE=4 SV=1	18	18	18	13.1	13.1	13.1	170.36	323.31	48	8	12	8	12
+	6.49262	2.64123	E9AVK4	E9AVK4	tr|E9AVK4|E9AVK4_LEIMU Uncharacterized protein OS=Leishmania mexicana (strain MHOM/GT/2001/U1103) OX=929439 GN=LMXM_22_0210 PE=4 SV=1	4	4	4	1.8	1.8	1.8	172.01	136.94	13	2	2	2	2
+	6.48284	-8.05259	E9B012	E9B012	tr|E9B012|E9B012_LEIMU Putative zinc transporter OS=Leishmania mexicana (strain MHOM/GT/2001/U1103) OX=929439 GN=LMXM_28_1930 PE=4 SV=1	2	2	2	4.4	4.4	4.4	46.892	146.1	25	1	2	1	2
+	6.48106	3.10548	E9ASX8	E9ASX8	tr|E9ASX8|E9ASX8_LEIMU Chaperonin HSP60, mitochondrial OS=Leishmania mexicana (strain MHOM/GT/2001/U1103) OX=929439 GN=LMXM_36_2030 PE=3 SV=1	21	7	7	44.1	15.8	15.8	59.655	146.95	42	7	4	7	4
+	6.47327	2.18993	E9AMG0	E9AMG0	tr|E9AMG0|E9AMG0_LEIMU Uncharacterized protein OS=Leishmania mexicana (strain MHOM/GT/2001/U1103) OX=929439 GN=LMXM_08_0860 PE=4 SV=1	9	9	9	36.2	36.2	36.2	32.986	269.21	31	9	5	9	5
+	6.45632	-2.54466	E9B228	E9B228	tr|E9B228|E9B228_LEIMU Uncharacterized protein OS=Leishmania mexicana (strain MHOM/GT/2001/U1103) OX=929439 GN=LMXM_30_2270 PE=4 SV=1	5	5	5	15.2	15.2	15.2	48.783	241.23	43	3	5	3	5
+	6.43095	-1.9411	E9B2V2	E9B2V2	tr|E9B2V2|E9B2V2_LEIMU Uncharacterized protein OS=Leishmania mexicana (strain MHOM/GT/2001/U1103) OX=929439 GN=LMXM_31_1760 PE=4 SV=1	6	6	6	24.9	24.9	24.9	54.117	239.6	58	4	4	4	4
+	6.42765	-1.5613	E9B1S3	E9B1S3	tr|E9B1S3|E9B1S3_LEIMU Uncharacterized protein OS=Leishmania mexicana (strain MHOM/GT/2001/U1103) OX=929439 GN=LMXM_30_1250 PE=4 SV=1	3	3	3	2.4	2.4	2.4	117.31	48.684	10	1	2	1	2
+	6.42023	0.86757	E9ASR3	E9ASR3	tr|E9ASR3|E9ASR3_LEIMU Putative translation elongation factor 1-beta OS=Leishmania mexicana (strain MHOM/GT/2001/U1103) OX=929439 GN=LMXM_36_1430 PE=3 SV=1	6	6	5	40.4	40.4	36.1	22.954	310.19	64	6	6	5	5
+	6.39453	-3.85683	E9B1M3	E9B1M3	tr|E9B1M3|E9B1M3_LEIMU Uncharacterized protein OS=Leishmania mexicana (strain MHOM/GT/2001/U1103) OX=929439 GN=LMXM_30_0720 PE=4 SV=1	10	10	10	15.9	15.9	15.9	106.52	323.31	54	2	10	2	10
+	6.39256	-2.21585	E9AYK5	E9AYK5	tr|E9AYK5|E9AYK5_LEIMU Uncharacterized protein OS=Leishmania mexicana (strain MHOM/GT/2001/U1103) OX=929439 GN=LMXM_26_2250 PE=4 SV=1	3	3	3	4.5	4.5	4.5	88.57	62.882	32	2	3	2	3
+	6.37761	-2.10663	E9AQ88	E9AQ88	tr|E9AQ88|E9AQ88_LEIMU Putative ABC transporter OS=Leishmania mexicana (strain MHOM/GT/2001/U1103) OX=929439 GN=LMXM_15_0890 PE=4 SV=1	3	3	3	7.8	7.8	7.8	83.521	122.65	56	2	3	2	3
+	6.37756	-2.33169	E9AXN8	E9AXN8	tr|E9AXN8|E9AXN8_LEIMU Putative casein kinase I OS=Leishmania mexicana (strain MHOM/GT/2001/U1103) OX=929439 GN=LMXM_25_1580 PE=4 SV=1	5	5	5	15.5	15.5	15.5	59.257	127.93	22	2	4	2	4
+	6.34732	-1.7226	E9AMP7	E9AMP7	tr|E9AMP7|E9AMP7_LEIMU Uncharacterized protein OS=Leishmania mexicana (strain MHOM/GT/2001/U1103) OX=929439 GN=LMXM_09_0460 PE=4 SV=1	9	9	9	5.2	5.2	5.2	304.5	208.14	33	5	6	5	6
+	6.34658	-1.71466	E9ALS8	E9ALS8	tr|E9ALS8|E9ALS8_LEIMU Phosphatidylinositol-kinase domain protein,putative OS=Leishmania mexicana (strain MHOM/GT/2001/U1103) OX=929439 GN=LMXM_08_29_1450 PE=3 SV=1	4	4	4	2	2	2	290.93	323.31	17	4	3	4	3
+	6.34055	-1.97272	E9AUL5	E9AUL5	tr|E9AUL5|E9AUL5_LEIMU Uncharacterized protein OS=Leishmania mexicana (strain MHOM/GT/2001/U1103) OX=929439 GN=LMXM_20_0770 PE=4 SV=1	10	10	10	3.1	3.1	3.1	417.73	323.31	33	3	9	3	9
+	6.33763	1.96663	E9AQD3	E9AQD3	tr|E9AQD3|E9AQD3_LEIMU Putative nucleolar RNA binding protein OS=Leishmania mexicana (strain MHOM/GT/2001/U1103) OX=929439 GN=LMXM_15_1380 PE=4 SV=1	6	6	6	19	19	19	49.101	179.98	43	5	3	5	3
+	6.33085	-1.09925	E9B308;Q58GH4	E9B308;Q58GH4	tr|E9B308|E9B308_LEIMU Membrane associated protein-like protein OS=Leishmania mexicana (strain MHOM/GT/2001/U1103) OX=929439 GN=LMXM_31_2270 PE=4 SV=1;tr|Q58GH4|Q58GH4_LEIME Collagen-binding protein (Fragment) OS=Leishmania mexicana OX=5665 PE=2 SV=1	5	5	5	7	7	7	163.86	129.36	22	4	3	4	3
+	6.33022	-1.91244	E9B4N7	E9B4N7	tr|E9B4N7|E9B4N7_LEIMU Uncharacterized protein OS=Leishmania mexicana (strain MHOM/GT/2001/U1103) OX=929439 GN=LMXM_33_0680 PE=4 SV=1	2	2	2	7.2	7.2	7.2	122.03	171.77	17	2	2	2	2
+	6.29578	2.44446	E9B2G1	E9B2G1	tr|E9B2G1|E9B2G1_LEIMU Putative ATP-dependent RNA helicase OS=Leishmania mexicana (strain MHOM/GT/2001/U1103) OX=929439 GN=LMXM_31_0400 PE=3 SV=1	8	8	8	14.5	14.5	14.5	67.786	129.63	19	8	2	8	2
+	6.29278	0.978994	E9AU67	E9AU67	tr|E9AU67|E9AU67_LEIMU Uncharacterized protein OS=Leishmania mexicana (strain MHOM/GT/2001/U1103) OX=929439 GN=LMXM_36_6330 PE=4 SV=1	4	4	4	16.9	16.9	16.9	31.74	161.17	43	4	1	4	1
+	6.28874	2.11237	E9AT88	E9AT88	tr|E9AT88|E9AT88_LEIMU Putative ATP synthase OS=Leishmania mexicana (strain MHOM/GT/2001/U1103) OX=929439 GN=LMXM_36_3100 PE=4 SV=1	2	2	2	9.7	9.7	9.7	25.258	47.33	7	1	2	1	2
+	6.28776	-1.07422	E9ASS2	E9ASS2	tr|E9ASS2|E9ASS2_LEIMU Uncharacterized protein OS=Leishmania mexicana (strain MHOM/GT/2001/U1103) OX=929439 GN=LMXM_36_1520 PE=4 SV=1	4	4	4	10.4	10.4	10.4	56.465	128.02	148	3	3	3	3
+	6.25666	1.62992	E9B760	E9B760	tr|E9B760|E9B760_LEIMU Uncharacterized protein OS=Leishmania mexicana (strain MHOM/GT/2001/U1103) OX=929439 GN=LMXM_34_5340 PE=4 SV=1	7	7	7	22	22	22	38.891	160.07	23	6	3	6	3
+	6.24121	1.74628	E9AY41	E9AY41	tr|E9AY41|E9AY41_LEIMU Putative 10 kDa heat shock protein OS=Leishmania mexicana (strain MHOM/GT/2001/U1103) OX=929439 GN=LMXM_26_0620 PE=3 SV=1	4	4	4	49	49	49	10.701	113.64	15	3	4	3	4
+	6.24101	-0.88888	E9B6A7	E9B6A7	tr|E9B6A7|E9B6A7_LEIMU ATP-dependent RNA helicase-like protein OS=Leishmania mexicana (strain MHOM/GT/2001/U1103) OX=929439 GN=LMXM_34_2270 PE=4 SV=1	2	2	2	4.3	4.3	4.3	127.1	139.66	24	2	2	2	2
+	6.24019	-1.59666	E9B1T6	E9B1T6	tr|E9B1T6|E9B1T6_LEIMU Uncharacterized protein OS=Leishmania mexicana (strain MHOM/GT/2001/U1103) OX=929439 GN=LMXM_30_1380 PE=4 SV=1	14	14	13	19.9	19.9	17.9	129.52	323.31	19	5	6	5	6
+	6.23178	-1.09751	E9AKQ4	E9AKQ4	tr|E9AKQ4|E9AKQ4_LEIMU Putative 5-3 exonuclease OS=Leishmania mexicana (strain MHOM/GT/2001/U1103) OX=929439 GN=LMXM_06_0260 PE=4 SV=1	6	6	6	9	9	9	170.15	294.97	58	4	5	4	5
+	6.23044	2.75721	E9AWB2	E9AWB2	tr|E9AWB2|E9AWB2_LEIMU Uncharacterized protein OS=Leishmania mexicana (strain MHOM/GT/2001/U1103) OX=929439 GN=LMXM_23_1000 PE=4 SV=1	6	6	6	31.9	31.9	31.9	25.618	285.98	26	4	5	4	5
+	6.21518	-1.29892	E9AY61	E9AY61	tr|E9AY61|E9AY61_LEIMU Putative asparagine synthetase a (Putative aspartate--ammonia ligase) OS=Leishmania mexicana (strain MHOM/GT/2001/U1103) OX=929439 GN=LMXM_26_0830 PE=4 SV=1	3	3	3	9.6	9.6	9.6	39.829	96.379	98	3	1	3	1
+	6.20996	1.46417	E9ATU0	E9ATU0	tr|E9ATU0|E9ATU0_LEIMU Uncharacterized protein OS=Leishmania mexicana (strain MHOM/GT/2001/U1103) OX=929439 GN=LMXM_36_5060 PE=3 SV=1	1	1	1	4.3	4.3	4.3	48.26	86.338	26	1	1	1	1
+	6.20841	-2.50173	E9B3T8	E9B3T8	tr|E9B3T8|E9B3T8_LEIMU Uncharacterized protein OS=Leishmania mexicana (strain MHOM/GT/2001/U1103) OX=929439 GN=LMXM_32_1040 PE=4 SV=1	1	1	1	7.6	7.6	7.6	48.485	88.305	11	1	1	1	1
+	6.20084	-1.34898	E9AP21	E9AP21	tr|E9AP21|E9AP21_LEIMU Uncharacterized protein OS=Leishmania mexicana (strain MHOM/GT/2001/U1103) OX=929439 GN=LMXM_12_1210 PE=4 SV=1	4	4	4	8.3	8.3	8.3	102.23	147.43	29	2	4	2	4
+	6.18886	-2.14737	E9AT35	E9AT35	tr|E9AT35|E9AT35_LEIMU Related to multifunctional cyclin-dependent kinase pho85-like protein OS=Leishmania mexicana (strain MHOM/GT/2001/U1103) OX=929439 GN=LMXM_36_2580 PE=4 SV=1	5	5	5	6.4	6.4	6.4	107.83	67.441	32	1	4	1	4
+	6.18385	1.10551	E9AZT9	E9AZT9	tr|E9AZT9|E9AZT9_LEIMU Putative glucose-regulated protein 78 OS=Leishmania mexicana (strain MHOM/GT/2001/U1103) OX=929439 GN=LMXM_28_1200 PE=3 SV=1	14	14	14	24.6	24.6	24.6	71.792	307.77	147	11	8	11	8
+	6.15683	5.36395	E9AQA0	E9AQA0	tr|E9AQA0|E9AQA0_LEIMU NAD-specific glutamate dehydrogenase OS=Leishmania mexicana (strain MHOM/GT/2001/U1103) OX=929439 GN=LMXM_15_1010 PE=3 SV=1	6	6	6	7.3	7.3	7.3	114.65	86.226	18	6	2	6	2
+	6.15659	3.79098	E8NHJ9;E8NHJ8	E8NHJ9;E8NHJ8	tr|E8NHJ9|E8NHJ9_LEIMU Uncharacterized protein LmxM_27_1380a_1 (Fragment) OS=Leishmania mexicana (strain MHOM/GT/2001/U1103) OX=929439 GN=LmxM_27_1380a_1 PE=4 SV=1;tr|E8NHJ8|E8NHJ8_LEIMU 60S acidic ribosomal protein P0 OS=Leishmania mexicana (strain MHOM/G	5	5	5	40	40	40	21.012	47.66	95	5	1	5	1
+	6.15628	-1.59959	E9AX44	E9AX44	tr|E9AX44|E9AX44_LEIMU Uncharacterized protein OS=Leishmania mexicana (strain MHOM/GT/2001/U1103) OX=929439 GN=LMXM_24_1980 PE=4 SV=1	8	8	8	34.2	34.2	34.2	29.725	163.4	89	5	7	5	7
+	6.15539	3.31363	E9AVK2	E9AVK2	tr|E9AVK2|E9AVK2_LEIMU Uncharacterized protein OS=Leishmania mexicana (strain MHOM/GT/2001/U1103) OX=929439 GN=LMXM_22_0180 PE=4 SV=1	4	4	4	21.6	21.6	21.6	28.259	112.45	14	4	3	4	3
+	6.14806	-0.749904	E9ALU4	E9ALU4	tr|E9ALU4|E9ALU4_LEIMU Uncharacterized protein OS=Leishmania mexicana (strain MHOM/GT/2001/U1103) OX=929439 GN=LMXM_08_29_1290 PE=4 SV=1	2	2	2	23.7	23.7	23.7	12.996	88.615	14	2	2	2	2
+	6.14216	3.81067	E9AQC2	E9AQC2	tr|E9AQC2|E9AQC2_LEIMU Putative ubiquitin hydrolase (Cysteine peptidase, clan ca, family c19,putative) OS=Leishmania mexicana (strain MHOM/GT/2001/U1103) OX=929439 GN=LMXM_15_1300 PE=3 SV=1	4	4	4	4.4	4.4	4.4	155.04	95.661	14	3	2	3	2
+	6.14215	1.9917	E9B5Y1	E9B5Y1	tr|E9B5Y1|E9B5Y1_LEIMU Putative casein kinase OS=Leishmania mexicana (strain MHOM/GT/2001/U1103) OX=929439 GN=LMXM_34_1010 PE=3 SV=1	2	2	2	6.2	6.2	6.2	39.933	52.061	17	2	1	2	1
+	6.13603	3.035	E9B2K8	E9B2K8	tr|E9B2K8|E9B2K8_LEIMU Uncharacterized protein OS=Leishmania mexicana (strain MHOM/GT/2001/U1103) OX=929439 GN=LMXM_31_0840 PE=4 SV=1	2	2	2	5.8	5.8	5.8	56.745	45.402	8	2	1	2	1
+	6.13177	3.62727	E9B0J8	E9B0J8	tr|E9B0J8|E9B0J8_LEIMU GrpE protein homolog OS=Leishmania mexicana (strain MHOM/GT/2001/U1103) OX=929439 GN=LMXM_29_0730 PE=3 SV=1	6	6	6	27.4	27.4	27.4	23.867	323.31	18	6	4	6	4
+	6.12872	3.07854	E9AL62;E9AL63	E9AL62;E9AL63	tr|E9AL62|E9AL62_LEIMU Putative 60S ribosomal protein L7a OS=Leishmania mexicana (strain MHOM/GT/2001/U1103) OX=929439 GN=LMXM_07_0500 PE=4 SV=1;tr|E9AL63|E9AL63_LEIMU Putative 60S ribosomal protein L7a OS=Leishmania mexicana (strain MHOM/GT/2001/U1103) OX	2	2	2	7.6	7.6	7.6	29.762	128.6	9	2	2	2	2
+	6.12204	2.59261	E9AZ25	E9AZ25	tr|E9AZ25|E9AZ25_LEIMU Uncharacterized protein OS=Leishmania mexicana (strain MHOM/GT/2001/U1103) OX=929439 GN=LMXM_27_1220 PE=4 SV=1	7	7	7	20.4	20.4	20.4	46.926	91.29	17	6	3	6	3
+	6.11731	-0.815644	E9AXW4	E9AXW4	tr|E9AXW4|E9AXW4_LEIMU Uncharacterized protein OS=Leishmania mexicana (strain MHOM/GT/2001/U1103) OX=929439 GN=LMXM_25_2300 PE=4 SV=1	2	2	2	5.1	5.1	5.1	74.485	71.096	9	1	2	1	2
+	6.10025	1.89843	E9ANI1	E9ANI1	tr|E9ANI1|E9ANI1_LEIMU Putative 14-3-3 protein OS=Leishmania mexicana (strain MHOM/GT/2001/U1103) OX=929439 GN=LMXM_11_0350 PE=3 SV=1	4	4	4	28.1	28.1	28.1	29.147	131.51	27	3	3	3	3
+	6.09682	-2.33593	E9AQ46	E9AQ46	tr|E9AQ46|E9AQ46_LEIMU Tb-292 membrane associated protein-like protein (Fragment) OS=Leishmania mexicana (strain MHOM/GT/2001/U1103) OX=929439 GN=LMXM_15_0440 PE=4 SV=1	8	8	8	61.1	61.1	61.1	129.9	323.31	202	7	8	7	8
+	6.0907	2.1545	E9AUD1;A7YBW7	E9AUD1;A7YBW7	tr|E9AUD1|E9AUD1_LEIMU Protein disulfide-isomerase OS=Leishmania mexicana (strain MHOM/GT/2001/U1103) OX=929439 GN=LMXM_36_6940 PE=3 SV=1;tr|A7YBW7|A7YBW7_LEIAM Protein disulfide-isomerase OS=Leishmania amazonensis OX=5659 GN=pdi-52 PE=2 SV=1	5	5	5	15.2	15.2	15.2	52.188	119.31	13	3	4	3	4
+	6.08782	1.40022	E9APW3;Q3HL75	E9APW3;Q3HL75	tr|E9APW3|E9APW3_LEIMU Enolase OS=Leishmania mexicana (strain MHOM/GT/2001/U1103) OX=929439 GN=LMXM_14_1160 PE=3 SV=1;tr|Q3HL75|Q3HL75_LEIME Enolase OS=Leishmania mexicana OX=5665 GN=ENO PE=3 SV=1	6	6	6	24.5	24.5	24.5	46.145	323.31	29	6	6	6	6
+	6.08766	-1.08419	E8NHG6;E8NHG3;E8NHQ2	E8NHG6	tr|E8NHG6|E8NHG6_LEIMU Uncharacterized protein LmxM_30_0440_1 OS=Leishmania mexicana (strain MHOM/GT/2001/U1103) OX=929439 GN=LmxM_30_0440_1 PE=3 SV=1	12	12	12	19.3	19.3	19.3	79.84	323.31	425	12	8	12	8
+	6.07626	-1.02032	E9ASU7	E9ASU7	tr|E9ASU7|E9ASU7_LEIMU Uncharacterized protein OS=Leishmania mexicana (strain MHOM/GT/2001/U1103) OX=929439 GN=LMXM_36_1750 PE=4 SV=1	4	4	4	9.9	9.9	9.9	59.724	219.48	75	2	1	2	1
+	6.06633	1.89847	E9B3L2;P27741	E9B3L2;P27741	tr|E9B3L2|E9B3L2_LEIMU Heat shock protein 83-1 OS=Leishmania mexicana (strain MHOM/GT/2001/U1103) OX=929439 GN=LMXM_32_0312 PE=3 SV=1;sp|P27741|HSP83_LEIAM Heat shock protein 83 OS=Leishmania amazonensis OX=5659 GN=HSP83 PE=3 SV=1	44	44	44	49.8	49.8	49.8	80.572	323.31	361	29	39	29	39
+	6.06629	2.07731	E9APP0	E9APP0	tr|E9APP0|E9APP0_LEIMU Uncharacterized protein OS=Leishmania mexicana (strain MHOM/GT/2001/U1103) OX=929439 GN=LMXM_14_0450 PE=4 SV=1	3	3	3	11.8	11.8	11.8	36.492	174.25	28	2	2	2	2
+	6.06276	-2.74643	E9ANN3	E9ANN3	tr|E9ANN3|E9ANN3_LEIMU Uncharacterized protein OS=Leishmania mexicana (strain MHOM/GT/2001/U1103) OX=929439 GN=LMXM_11_0890 PE=4 SV=1	3	3	3	4.2	4.2	4.2	106.15	104.84	23	2	3	2	3
+	6.0547	-5.30673	E9B1P3;E8NHE8;E8NHE7	E9B1P3;E8NHE8;E8NHE7	tr|E9B1P3|E9B1P3_LEIMU Sodium stibogluconate resistance protein,putative OS=Leishmania mexicana (strain MHOM/GT/2001/U1103) OX=929439 GN=LMXM_30_0930 PE=4 SV=1;tr|E8NHE8|E8NHE8_LEIMU Uncharacterized protein LmxM_30_0950_1 OS=Leishmania mexicana (strain MHO	4	4	4	7.4	7.4	7.4	68.488	131.17	19	2	3	2	3
+	6.05395	-1.23391	E9B1T0	E9B1T0	tr|E9B1T0|E9B1T0_LEIMU Uncharacterized protein OS=Leishmania mexicana (strain MHOM/GT/2001/U1103) OX=929439 GN=LMXM_30_1320 PE=3 SV=1	17	17	17	10.8	10.8	10.8	268.46	290.17	50	4	12	4	12
+	6.04042	2.32962	E9APJ0	E9APJ0	tr|E9APJ0|E9APJ0_LEIMU Putative chaperonin TCP20 OS=Leishmania mexicana (strain MHOM/GT/2001/U1103) OX=929439 GN=LMXM_13_1660 PE=3 SV=1	5	5	5	11.2	11.2	11.2	58.997	102.04	13	3	4	3	4
+	6.03463	-3.91953	E9B3V1	E9B3V1	tr|E9B3V1|E9B3V1_LEIMU Uncharacterized protein OS=Leishmania mexicana (strain MHOM/GT/2001/U1103) OX=929439 GN=LMXM_32_1170 PE=4 SV=1	4	4	4	6.4	6.4	6.4	151.67	145.51	17	1	4	1	4
+	6.02953	-1.57835	E9AQ27	E9AQ27	tr|E9AQ27|E9AQ27_LEIMU Uncharacterized protein OS=Leishmania mexicana (strain MHOM/GT/2001/U1103) OX=929439 GN=LMXM_15_0260 PE=4 SV=1	9	9	9	28.8	28.8	28.8	51.985	140.16	51	4	4	4	4
+	6.02872	-1.37157	E9AP70	E9AP70	tr|E9AP70|E9AP70_LEIMU Uncharacterized protein OS=Leishmania mexicana (strain MHOM/GT/2001/U1103) OX=929439 GN=LMXM_13_0460 PE=4 SV=1	6	6	6	11.1	11.1	11.1	55.809	51.907	14	1	6	1	6
+	6.0226	-0.873226	E9B6R2	E9B6R2	tr|E9B6R2|E9B6R2_LEIMU Proteasome subunit beta OS=Leishmania mexicana (strain MHOM/GT/2001/U1103) OX=929439 GN=LMXM_34_3840 PE=3 SV=1	4	4	4	13	13	13	27.548	122.05	39	2	4	2	4
+	6.02082	-2.17885	E9B4J3	E9B4J3	tr|E9B4J3|E9B4J3_LEIMU Uncharacterized protein OS=Leishmania mexicana (strain MHOM/GT/2001/U1103) OX=929439 GN=LMXM_33_0250 PE=4 SV=1	3	3	3	7.3	7.3	7.3	42.697	35.014	9	1	3	1	3
+	6.01708	-0.694216	E9B573	E9B573	tr|E9B573|E9B573_LEIMU Regulatory subunit of protein kinase a-like protein OS=Leishmania mexicana (strain MHOM/GT/2001/U1103) OX=929439 GN=LMXM_33_2820 PE=4 SV=1	21	21	21	37.6	37.6	37.6	71.735	323.31	241	15	18	15	18
+	6.0127	-3.04804	E9B4S1;Q9XXU8	E9B4S1;Q9XXU8	tr|E9B4S1|E9B4S1_LEIMU p-glycoprotein OS=Leishmania mexicana (strain MHOM/GT/2001/U1103) OX=929439 GN=LMXM_33_0990 PE=4 SV=1;tr|Q9XXU8|Q9XXU8_LEIAM LAMDR1 OS=Leishmania amazonensis OX=5659 GN=LaMDR1 PE=4 SV=1	9	9	9	7.4	7.4	7.4	146.85	177.62	17	4	7	4	7
+	6.00854	1.44359	E9AZE9	E9AZE9	tr|E9AZE9|E9AZE9_LEIMU Putative heat shock protein DNAJ OS=Leishmania mexicana (strain MHOM/GT/2001/U1103) OX=929439 GN=LMXM_27_2400 PE=3 SV=1	11	11	11	40.4	40.4	40.4	43.566	323.31	48	9	7	9	7
+	6.00594	-3.4003	E9AKF9	E9AKF9	tr|E9AKF9|E9AKF9_LEIMU Kinetoplast-associated protein-like protein OS=Leishmania mexicana (strain MHOM/GT/2001/U1103) OX=929439 GN=LMXM_05_0530 PE=4 SV=1	4	4	4	4.7	4.7	4.7	213.24	223.95	23	2	4	2	4
+	5.993	-2.5984	E9ARS7	E9ARS7	tr|E9ARS7|E9ARS7_LEIMU Putative chaperone DNAJ protein OS=Leishmania mexicana (strain MHOM/GT/2001/U1103) OX=929439 GN=LMXM_18_1430 PE=4 SV=1	8	8	8	14.2	14.2	14.2	122.6	136.21	23	3	5	3	5
+	5.99238	-1.03228	E9APA9	E9APA9	tr|E9APA9|E9APA9_LEIMU Uncharacterized protein OS=Leishmania mexicana (strain MHOM/GT/2001/U1103) OX=929439 GN=LMXM_13_0850 PE=4 SV=1	14	14	14	20.7	20.7	20.7	91.606	323.31	81	6	9	6	9
+	5.99086	-1.09038	E9AXR4	E9AXR4	tr|E9AXR4|E9AXR4_LEIMU Uncharacterized protein OS=Leishmania mexicana (strain MHOM/GT/2001/U1103) OX=929439 GN=LMXM_25_1820 PE=4 SV=1	14	14	14	22.8	22.8	22.8	92.193	323.31	118	10	11	10	11
+	5.98762	-3.6568	E9B4T9	E9B4T9	tr|E9B4T9|E9B4T9_LEIMU Uncharacterized protein OS=Leishmania mexicana (strain MHOM/GT/2001/U1103) OX=929439 GN=LMXM_33_1170 PE=4 SV=1	4	4	4	9.3	9.3	9.3	74.774	302.63	27	2	4	2	4
+	5.98257	1.86225	E9AUD3	E9AUD3	tr|E9AUD3|E9AUD3_LEIMU Uncharacterized protein OS=Leishmania mexicana (strain MHOM/GT/2001/U1103) OX=929439 GN=LMXM_36_6960 PE=4 SV=1	5	5	5	12.8	12.8	12.8	42.783	108.78	11	4	2	4	2
+	5.97258	2.17094	E9B376;A0A1Y0DDB3	E9B376;A0A1Y0DDB3	tr|E9B376|E9B376_LEIMU Nucleoside diphosphate kinase OS=Leishmania mexicana (strain MHOM/GT/2001/U1103) OX=929439 GN=LMXM_31_2950 PE=3 SV=1;tr|A0A1Y0DDB3|A0A1Y0DDB3_LEIAM Nucleoside diphosphate kinase OS=Leishmania amazonensis OX=5659 PE=1 SV=1	5	5	5	41.1	41.1	41.1	16.674	65.922	30	4	2	4	2
+	5.96355	0.695782	E9AW60	E9AW60	tr|E9AW60|E9AW60_LEIMU Uncharacterized protein OS=Leishmania mexicana (strain MHOM/GT/2001/U1103) OX=929439 GN=LMXM_23_0547 PE=4 SV=1	3	3	3	2.9	2.9	2.9	96.797	97.725	14	3	2	3	2
+	5.95969	-1.27061	E9B689	E9B689	tr|E9B689|E9B689_LEIMU Uncharacterized protein OS=Leishmania mexicana (strain MHOM/GT/2001/U1103) OX=929439 GN=LMXM_34_2110 PE=4 SV=1	11	11	11	38.8	38.8	38.8	52.612	323.31	66	5	10	5	10
+	5.9523	-2.05924	E9B2X4	E9B2X4	tr|E9B2X4|E9B2X4_LEIMU Putative 1-acyl-sn-glycerol-3-phosphateacyltransferase-lik e protein OS=Leishmania mexicana (strain MHOM/GT/2001/U1103) OX=929439 GN=LMXM_31_1960 PE=4 SV=1	2	2	2	6.5	6.5	6.5	32.882	84.26	56	2	2	2	2
+	5.94693	-2.85282	E9AXP9	E9AXP9	tr|E9AXP9|E9AXP9_LEIMU Uncharacterized protein OS=Leishmania mexicana (strain MHOM/GT/2001/U1103) OX=929439 GN=LMXM_25_1680 PE=4 SV=1	8	8	8	6.2	6.2	6.2	205.47	249.6	28	1	3	1	3
+	5.93846	2.81868	E9ATH3	E9ATH3	tr|E9ATH3|E9ATH3_LEIMU Adenosylhomocysteinase OS=Leishmania mexicana (strain MHOM/GT/2001/U1103) OX=929439 GN=LMXM_36_3910 PE=3 SV=1	8	8	8	19.2	19.2	19.2	47.871	130.12	22	5	5	5	5
+	5.93438	1.8484	E9AZ83;E9AZ81;E9AZ82	E9AZ83;E9AZ81;E9AZ82	tr|E9AZ83|E9AZ83_LEIMU Glycosomal phosphoenolpyruvate carboxykinase,putative OS=Leishmania mexicana (strain MHOM/GT/2001/U1103) OX=929439 GN=LMXM_27_1810 PE=3 SV=1;tr|E9AZ81|E9AZ81_LEIMU Glycosomal phosphoenolpyruvate carboxykinase,putative OS=Leishmania m	15	15	15	29.3	29.3	29.3	58.379	323.31	76	11	12	11	12
+	5.92813	-0.787889	E9AKL5;E8NHN6	E9AKL5;E8NHN6	tr|E9AKL5|E9AKL5_LEIMU Uncharacterized protein OS=Leishmania mexicana (strain MHOM/GT/2001/U1103) OX=929439 GN=LMXM_05_1080 PE=4 SV=1;tr|E8NHN6|E8NHN6_LEIMU Uncharacterized protein LmxM_05_1080a_1 (Fragment) OS=Leishmania mexicana (strain MHOM/GT/2001/U110	2	2	2	6.3	6.3	6.3	80.352	72.746	40	2	2	2	2
+	5.92611	2.4614	E9B125;E9B121;E9B119;E9B120	E9B125;E9B121;E9B119;E9B120	tr|E9B125|E9B125_LEIMU Putative heat shock 70-related protein 1, mitochondrial OS=Leishmania mexicana (strain MHOM/GT/2001/U1103) OX=929439 GN=LMXM_29_2550 PE=3 SV=1;tr|E9B121|E9B121_LEIMU Putative heat shock 70-related protein 1, mitochondrial OS=Leishman	16	15	15	31.1	29.9	29.9	70.866	323.31	66	12	8	12	8
+	5.91075	-1.30626	E9APS5	E9APS5	tr|E9APS5|E9APS5_LEIMU Uncharacterized protein OS=Leishmania mexicana (strain MHOM/GT/2001/U1103) OX=929439 GN=LMXM_14_0800 PE=4 SV=1	7	7	7	25.2	25.2	25.2	44.162	323.31	73	4	5	4	5
+	5.90997	2.14298	E9AP67	E9AP67	tr|E9AP67|E9AP67_LEIMU Putative flagellar radial spoke protein OS=Leishmania mexicana (strain MHOM/GT/2001/U1103) OX=929439 GN=LMXM_13_0430 PE=4 SV=1	4	4	4	13.6	13.6	13.6	66.549	126.84	38	3	2	3	2
+	5.90249	-0.982533	E9AX45	E9AX45	tr|E9AX45|E9AX45_LEIMU Uncharacterized protein OS=Leishmania mexicana (strain MHOM/GT/2001/U1103) OX=929439 GN=LMXM_24_1990 PE=4 SV=1	7	7	7	21	21	21	38.643	137.68	22	5	4	5	4
+	5.90075	-1.52883	E9AQI1	E9AQI1	tr|E9AQI1|E9AQI1_LEIMU Histone acethyltransferase-like protein OS=Leishmania mexicana (strain MHOM/GT/2001/U1103) OX=929439 GN=LMXM_16_0240 PE=4 SV=1	2	2	2	7.3	7.3	7.3	85.969	100.85	13	1	1	1	1
+	5.90072	-1.96976	E9B0L9	E9B0L9	tr|E9B0L9|E9B0L9_LEIMU Uncharacterized protein OS=Leishmania mexicana (strain MHOM/GT/2001/U1103) OX=929439 GN=LMXM_29_0900 PE=4 SV=1	5	5	5	17.6	17.6	17.6	66.833	73.85	19	3	4	3	4
+	5.8985	1.79059	E9B3C4	E9B3C4	tr|E9B3C4|E9B3C4_LEIMU Uncharacterized protein OS=Leishmania mexicana (strain MHOM/GT/2001/U1103) OX=929439 GN=LMXM_31_3410 PE=4 SV=1	3	3	3	2.6	2.6	2.6	295.21	47.345	14	2	2	2	2
+	5.8856	-2.18685	E9AMM1	E9AMM1	tr|E9AMM1|E9AMM1_LEIMU Uncharacterized protein OS=Leishmania mexicana (strain MHOM/GT/2001/U1103) OX=929439 GN=LMXM_09_0220 PE=4 SV=1	5	5	5	9.1	9.1	9.1	93.386	117.89	16	2	4	2	4
+	5.88457	2.43261	E9B5S5	E9B5S5	tr|E9B5S5|E9B5S5_LEIMU Putative ATP-dependent DEAD-box RNA helicase OS=Leishmania mexicana (strain MHOM/GT/2001/U1103) OX=929439 GN=LMXM_34_0370 PE=3 SV=1	6	6	6	18	18	18	46.365	63.391	18	5	4	5	4
+	5.88393	-2.90448	E9ART0	E9ART0	tr|E9ART0|E9ART0_LEIMU Uncharacterized protein OS=Leishmania mexicana (strain MHOM/GT/2001/U1103) OX=929439 GN=LMXM_18_1460 PE=4 SV=1	3	3	3	7.5	7.5	7.5	97.269	255.25	21	2	1	2	1
+	5.86474	2.3671	E9ASJ4	E9ASJ4	tr|E9ASJ4|E9ASJ4_LEIMU Uncharacterized protein OS=Leishmania mexicana (strain MHOM/GT/2001/U1103) OX=929439 GN=LMXM_36_0740 PE=4 SV=1	4	4	4	10.2	10.2	10.2	60.91	65.622	11	3	2	3	2
+	5.85685	2.33655	E9ALH5	E9ALH5	tr|E9ALH5|E9ALH5_LEIMU Uncharacterized protein OS=Leishmania mexicana (strain MHOM/GT/2001/U1103) OX=929439 GN=LMXM_08_29_2490 PE=4 SV=1	3	3	3	5.6	5.6	5.6	50.516	64.422	9	3	2	3	2
+	5.85666	-1.07185	E9APW9	E9APW9	tr|E9APW9|E9APW9_LEIMU Uncharacterized protein OS=Leishmania mexicana (strain MHOM/GT/2001/U1103) OX=929439 GN=LMXM_14_1220 PE=4 SV=1	13	13	13	20.2	20.2	20.2	99.702	323.31	86	7	8	7	8
+	5.85248	0.792898	E9B545	E9B545	tr|E9B545|E9B545_LEIMU Uncharacterized protein OS=Leishmania mexicana (strain MHOM/GT/2001/U1103) OX=929439 GN=LMXM_33_2540 PE=4 SV=1	6	6	6	6	6	6	100.14	188.63	44	6	5	6	5
+	5.84858	2.04609	E9ANA1	E9ANA1	tr|E9ANA1|E9ANA1_LEIMU Putative small GTP-binding protein Rab11 OS=Leishmania mexicana (strain MHOM/GT/2001/U1103) OX=929439 GN=LMXM_10_0910 PE=4 SV=1	4	4	4	16.8	16.8	16.8	23.358	159.05	28	4	3	4	3
+	5.84685	-2.10741	E9ANQ9	E9ANQ9	tr|E9ANQ9|E9ANQ9_LEIMU Uncharacterized protein OS=Leishmania mexicana (strain MHOM/GT/2001/U1103) OX=929439 GN=LMXM_11_1200 PE=4 SV=1	3	3	3	5.8	5.8	5.8	77.165	121.08	19	2	3	2	3
+	5.84652	1.18142	E9AX01	E9AX01	tr|E9AX01|E9AX01_LEIMU Uncharacterized protein OS=Leishmania mexicana (strain MHOM/GT/2001/U1103) OX=929439 GN=LMXM_24_1560 PE=4 SV=1	3	3	3	5.3	5.3	5.3	67.501	67.373	25	3	2	3	2
+	5.84352	1.544	E9B6T1	E9B6T1	tr|E9B6T1|E9B6T1_LEIMU RNA helicase OS=Leishmania mexicana (strain MHOM/GT/2001/U1103) OX=929439 GN=LMXM_34_4030 PE=3 SV=1	2	2	2	6.2	6.2	6.2	78.928	68.718	10	2	1	2	1
+	5.84079	3.10365	E9ARC2	E9ARC2	tr|E9ARC2|E9ARC2_LEIMU Uncharacterized protein OS=Leishmania mexicana (strain MHOM/GT/2001/U1103) OX=929439 GN=LMXM_17_0010 PE=4 SV=1	6	6	6	7.2	7.2	7.2	87.627	148.37	17	4	3	4	3
+	5.83212	-1.21656	E9B686	E9B686	tr|E9B686|E9B686_LEIMU Putative calcium motive P-type ATPase OS=Leishmania mexicana (strain MHOM/GT/2001/U1103) OX=929439 GN=LMXM_34_2080 PE=3 SV=1	9	9	9	12.1	12.1	12.1	133.84	323.31	61	6	7	6	7
+	5.82385	4.37776	E9B1C6	E9B1C6	tr|E9B1C6|E9B1C6_LEIMU S-adenosylmethionine synthase OS=Leishmania mexicana (strain MHOM/GT/2001/U1103) OX=929439 GN=LMXM_29_3500 PE=3 SV=1	5	5	5	16.8	16.8	16.8	43.128	130.53	11	5	1	5	1
+	5.82074	-2.10108	E9AJY5	E9AJY5	tr|E9AJY5|E9AJY5_LEIMU Putative cAMP-specific phosphodiesterase OS=Leishmania mexicana (strain MHOM/GT/2001/U1103) OX=929439 GN=LMXM_04_0030 PE=4 SV=1	5	5	5	9.3	9.3	9.3	72.632	99.724	27	3	4	3	4
+	5.80844	1.36771	E9B6U3	E9B6U3	tr|E9B6U3|E9B6U3_LEIMU Polyadenylate-binding protein OS=Leishmania mexicana (strain MHOM/GT/2001/U1103) OX=929439 GN=LMXM_34_4130 PE=3 SV=1	12	12	12	23.6	23.6	23.6	65.219	233.91	27	10	6	10	6
+	5.79611	-1.0744	E9AWL0	E9AWL0	tr|E9AWL0|E9AWL0_LEIMU Putative transcription elongation factor OS=Leishmania mexicana (strain MHOM/GT/2001/U1103) OX=929439 GN=LMXM_24_0210 PE=4 SV=1	4	4	4	13.1	13.1	13.1	36.846	35.87	10	2	2	2	2
+	5.79276	1.45043	E9B078	E9B078	tr|E9B078|E9B078_LEIMU Putative 40S ribosomal protein S17 OS=Leishmania mexicana (strain MHOM/GT/2001/U1103) OX=929439 GN=LMXM_28_2555 PE=3 SV=1	4	4	4	25.2	25.2	25.2	16.408	101.86	11	4	1	4	1
+	5.79268	2.6362	E9AQ19	E9AQ19	tr|E9AQ19|E9AQ19_LEIMU Putative 60S ribosomal protein L13a OS=Leishmania mexicana (strain MHOM/GT/2001/U1103) OX=929439 GN=LMXM_15_0200 PE=3 SV=1	3	3	3	13.5	13.5	13.5	25.521	28.862	6	3	1	3	1
+	5.78932	1.36883	E9ANW6	E9ANW6	tr|E9ANW6|E9ANW6_LEIMU Uncharacterized protein OS=Leishmania mexicana (strain MHOM/GT/2001/U1103) OX=929439 GN=LMXM_12_0390 PE=4 SV=1	5	5	5	8	8	8	42.296	61.681	17	3	2	3	2
+	5.78887	-1.4221	E9AXW8	E9AXW8	tr|E9AXW8|E9AXW8_LEIMU Putative serine/threonine-protein kinase (Putative protein kinase) OS=Leishmania mexicana (strain MHOM/GT/2001/U1103) OX=929439 GN=LMXM_25_2340 PE=3 SV=1	4	4	4	16.7	16.7	16.7	44.468	137	60	4	3	4	3
	5.78596	0.333268	E9ALB7	E9ALB7	tr|E9ALB7|E9ALB7_LEIMU RNA binding protein-like protein OS=Leishmania mexicana (strain MHOM/GT/2001/U1103) OX=929439 GN=LMXM_07_1000 PE=4 SV=1	4	4	4	13.4	13.4	13.4	38.543	218.33	152	3	3	3	3
+	5.77705	1.0028	E9B3I4	E9B3I4	tr|E9B3I4|E9B3I4_LEIMU Uncharacterized protein OS=Leishmania mexicana (strain MHOM/GT/2001/U1103) OX=929439 GN=LMXM_32_0070 PE=4 SV=1	8	8	8	15.7	15.7	15.7	76.109	74.657	14	2	5	2	5
+	5.76541	-10.1768	E9AS04	E9AS04	tr|E9AS04|E9AS04_LEIMU Uncharacterized protein OS=Leishmania mexicana (strain MHOM/GT/2001/U1103) OX=929439 GN=LMXM_19_0520 PE=4 SV=1	5	5	5	13.7	13.7	13.7	65.242	177.32	23	1	3	1	3
+	5.75321	-1.08289	E9APG0	E9APG0	tr|E9APG0|E9APG0_LEIMU Uncharacterized protein OS=Leishmania mexicana (strain MHOM/GT/2001/U1103) OX=929439 GN=LMXM_13_1360 PE=4 SV=1	6	6	6	14.9	14.9	14.9	91	316.52	114	6	4	6	4
+	5.75293	-1.69547	E9AQW7	E9AQW7	tr|E9AQW7|E9AQW7_LEIMU DNA polymerase OS=Leishmania mexicana (strain MHOM/GT/2001/U1103) OX=929439 GN=LMXM_16_1540 PE=3 SV=1	2	2	2	2.2	2.2	2.2	150.62	64.487	31	2	2	2	2
+	5.75228	2.00219	E9B578;E9B396	E9B578;E9B396	tr|E9B578|E9B578_LEIMU Putative ribosomal protein L3 OS=Leishmania mexicana (strain MHOM/GT/2001/U1103) OX=929439 GN=LMXM_33_2870 PE=3 SV=1;tr|E9B396|E9B396_LEIMU Putative ribosomal protein L3 OS=Leishmania mexicana (strain MHOM/GT/2001/U1103) OX=929439 GN	3	3	3	12.4	12.4	12.4	47.543	151.4	18	3	2	3	2
+	5.74438	-0.849483	E9AS95	E9AS95	tr|E9AS95|E9AS95_LEIMU Uncharacterized protein OS=Leishmania mexicana (strain MHOM/GT/2001/U1103) OX=929439 GN=LMXM_19_1410 PE=4 SV=1	2	2	2	4.3	4.3	4.3	104.66	300.11	18	2	2	2	2
+	5.7398	0.530037	E9ALV2	E9ALV2	tr|E9ALV2|E9ALV2_LEIMU Uncharacterized protein OS=Leishmania mexicana (strain MHOM/GT/2001/U1103) OX=929439 GN=LMXM_08_29_1210 PE=4 SV=1	6	6	6	21	21	21	40.315	214.54	22	5	3	5	3
+	5.73652	-0.887923	E9AZ47	E9AZ47	tr|E9AZ47|E9AZ47_LEIMU Putative choline/ethanolamine kinase OS=Leishmania mexicana (strain MHOM/GT/2001/U1103) OX=929439 GN=LMXM_27_1420 PE=4 SV=1	3	3	3	7.1	7.1	7.1	71.779	216.08	31	3	2	3	2
+	5.72258	-2.8023	E9B0H5	E9B0H5	tr|E9B0H5|E9B0H5_LEIMU Uncharacterized protein OS=Leishmania mexicana (strain MHOM/GT/2001/U1103) OX=929439 GN=LMXM_29_0500 PE=4 SV=1	2	2	2	8.4	8.4	8.4	52.446	49.981	12	1	1	1	1
+	5.72056	-2.34713	E9AKI3	E9AKI3	tr|E9AKI3|E9AKI3_LEIMU Uncharacterized protein OS=Leishmania mexicana (strain MHOM/GT/2001/U1103) OX=929439 GN=LMXM_05_0770 PE=4 SV=1	8	8	8	5.7	5.7	5.7	138.97	137.12	17	2	6	2	6
+	5.7127	2.68319	E9ATL8	E9ATL8	tr|E9ATL8|E9ATL8_LEIMU Uncharacterized protein OS=Leishmania mexicana (strain MHOM/GT/2001/U1103) OX=929439 GN=LMXM_36_4340 PE=4 SV=1	4	4	4	12.2	12.2	12.2	57.924	128.77	13	2	3	2	3
+	5.70513	3.17963	E9B5F8	E9B5F8	tr|E9B5F8|E9B5F8_LEIMU Vacuolar ATP synthase catalytic subunit A,putative OS=Leishmania mexicana (strain MHOM/GT/2001/U1103) OX=929439 GN=LMXM_33_3670 PE=3 SV=1	5	5	5	12.1	12.1	12.1	67.812	75.807	15	4	3	4	3
+	5.70383	-1.77628	E9AXU7;E9AXU6	E9AXU7;E9AXU6	tr|E9AXU7|E9AXU7_LEIMU Succinate--CoA ligase [ADP-forming] subunit alpha, mitochondrial OS=Leishmania mexicana (strain MHOM/GT/2001/U1103) OX=929439 GN=LMXM_25_2140 PE=3 SV=1;tr|E9AXU6|E9AXU6_LEIMU Succinate--CoA ligase [ADP-forming] subunit alpha, mitocho	4	4	4	15.1	15.1	15.1	30.944	74.022	16	2	3	2	3
+	5.69904	-2.00078	E9B127	E9B127	tr|E9B127|E9B127_LEIMU Uncharacterized protein OS=Leishmania mexicana (strain MHOM/GT/2001/U1103) OX=929439 GN=LMXM_29_2570 PE=4 SV=1	4	4	4	14.7	14.7	14.7	46.133	220.65	28	1	3	1	3
+	5.68461	-2.05804	E9AS10	E9AS10	tr|E9AS10|E9AS10_LEIMU Uncharacterized protein OS=Leishmania mexicana (strain MHOM/GT/2001/U1103) OX=929439 GN=LMXM_19_0580 PE=4 SV=1	15	15	15	6.9	6.9	6.9	322.6	323.31	67	4	14	4	14
+	5.67041	3.41244	E9AZ29	E9AZ29	tr|E9AZ29|E9AZ29_LEIMU Putative T-complex protein 1, beta subunit OS=Leishmania mexicana (strain MHOM/GT/2001/U1103) OX=929439 GN=LMXM_27_1260 PE=3 SV=1	4	4	4	13.6	13.6	13.6	57.734	129.22	24	4	1	4	1
+	5.66905	-2.74461	E9B4E7	E9B4E7	tr|E9B4E7|E9B4E7_LEIMU Uncharacterized protein (Fragment) OS=Leishmania mexicana (strain MHOM/GT/2001/U1103) OX=929439 GN=LMXM_32_3070 PE=4 SV=1	12	3	3	26.9	10.4	10.4	91.133	84.382	30	2	3	2	3
+	5.66849	-2.04702	E9B0H6	E9B0H6	tr|E9B0H6|E9B0H6_LEIMU Uncharacterized protein OS=Leishmania mexicana (strain MHOM/GT/2001/U1103) OX=929439 GN=LMXM_29_0510 PE=4 SV=1	5	5	5	6.1	6.1	6.1	119.46	75.279	10	1	3	1	3
+	5.65893	-2.49316	E9AK36	E9AK36	tr|E9AK36|E9AK36_LEIMU Uncharacterized protein OS=Leishmania mexicana (strain MHOM/GT/2001/U1103) OX=929439 GN=LMXM_04_0540 PE=4 SV=1	3	3	3	11.3	11.3	11.3	63.668	158.82	21	2	3	2	3
+	5.65066	2.50573	E9B4I1;A7UFJ3;E9B4I3	E9B4I1	tr|E9B4I1|E9B4I1_LEIMU Malate dehydrogenase OS=Leishmania mexicana (strain MHOM/GT/2001/U1103) OX=929439 GN=LMXM_33_0140 PE=3 SV=1	8	8	8	29.4	29.4	29.4	33.738	218.57	18	7	4	7	4
+	5.6471	-2.34683	E9B1F6	E9B1F6	tr|E9B1F6|E9B1F6_LEIMU Uncharacterized protein OS=Leishmania mexicana (strain MHOM/GT/2001/U1103) OX=929439 GN=LMXM_30_0080 PE=4 SV=1	3	3	3	10	10	10	26.719	36.33	10	2	1	2	1
+	5.6434	1.00608	E9AJY2;A0A0A7MB88;A0A0A7M9F0;A0A0A7M8W9	E9AJY2	tr|E9AJY2|E9AJY2_LEIMU Elongation initiation factor 2 alpha subunit,putative OS=Leishmania mexicana (strain MHOM/GT/2001/U1103) OX=929439 GN=LMXM_03_0980 PE=4 SV=1	9	9	9	21.8	21.8	21.8	46.623	183.13	36	9	4	9	4
+	5.64294	1.28815	E9B3V4	E9B3V4	tr|E9B3V4|E9B3V4_LEIMU Uncharacterized protein OS=Leishmania mexicana (strain MHOM/GT/2001/U1103) OX=929439 GN=LMXM_32_1200 PE=4 SV=1	4	4	4	7	7	7	73.187	215.97	23	4	3	4	3
+	5.64025	1.7079	E9AWS6;A0A0C5DM92;A0A0C5D665;P48499	E9AWS6;A0A0C5DM92;A0A0C5D665;P48499	tr|E9AWS6|E9AWS6_LEIMU Triosephosphate isomerase OS=Leishmania mexicana (strain MHOM/GT/2001/U1103) OX=929439 GN=LMXM_24_0850 PE=3 SV=1;tr|A0A0C5DM92|A0A0C5DM92_LEIAM Triosephosphate isomerase (Fragment) OS=Leishmania amazonensis OX=5659 PE=3 SV=1;tr|A0A0C	4	4	4	15.1	15.1	15.1	27.054	93.985	8	3	3	3	3
+	5.63345	-1.75344	E9AKG4	E9AKG4	tr|E9AKG4|E9AKG4_LEIMU Uncharacterized protein OS=Leishmania mexicana (strain MHOM/GT/2001/U1103) OX=929439 GN=LMXM_05_0580 PE=4 SV=1	4	4	4	10.4	10.4	10.4	87.064	158.92	37	3	4	3	4
+	5.63138	-1.60795	E9AZ98	E9AZ98	tr|E9AZ98|E9AZ98_LEIMU Protein kinase-like protein OS=Leishmania mexicana (strain MHOM/GT/2001/U1103) OX=929439 GN=LMXM_27_1940 PE=4 SV=1	3	3	3	3.9	3.9	3.9	101.99	78.152	19	2	1	2	1
+	5.62423	0.608594	E9B485	E9B485	tr|E9B485|E9B485_LEIMU Uncharacterized protein OS=Leishmania mexicana (strain MHOM/GT/2001/U1103) OX=929439 GN=LMXM_32_2460 PE=4 SV=1	3	3	3	3.8	3.8	3.8	114.48	100.28	25	3	3	3	3
+	5.60997	4.0138	E9B466	E9B466	tr|E9B466|E9B466_LEIMU Uncharacterized protein OS=Leishmania mexicana (strain MHOM/GT/2001/U1103) OX=929439 GN=LMXM_32_2270 PE=4 SV=1	4	4	4	57.8	57.8	57.8	83.318	138.99	12	3	1	3	1
+	5.60696	0.905019	E9B099;Q07437;D2CRG4;S6D4K6;D2EAV9;D2CRG3;S6D4M5;A0A1L7S7I0;A0A2S0SHV0;S6D9G8;E9B0A0;A0A2Z4LFZ3;A0A1L6CBW6	E9B099;Q07437;D2CRG4;S6D4K6;D2EAV9;D2CRG3;S6D4M5;A0A1L7S7I0;A0A2S0SHV0;S6D9G8	tr|E9B099|E9B099_LEIMU Putative heat-shock protein hsp70 OS=Leishmania mexicana (strain MHOM/GT/2001/U1103) OX=929439 GN=LMXM_28_2770 PE=3 SV=1;sp|Q07437|HSP70_LEIAM Heat shock 70 kDa protein OS=Leishmania amazonensis OX=5659 GN=HSP70 PE=2 SV=1;tr|D2CRG4|D	35	35	33	53.1	53.1	49.7	71.24	323.31	156	21	26	20	26
+	5.59546	3.07099	E9ASJ3	E9ASJ3	tr|E9ASJ3|E9ASJ3_LEIMU Uncharacterized protein OS=Leishmania mexicana (strain MHOM/GT/2001/U1103) OX=929439 GN=LMXM_36_0730 PE=4 SV=1	4	4	4	9.3	9.3	9.3	49.757	28.794	9	2	3	2	3
+	5.59498	-2.2723	E9B5U8	E9B5U8	tr|E9B5U8|E9B5U8_LEIMU Uncharacterized protein OS=Leishmania mexicana (strain MHOM/GT/2001/U1103) OX=929439 GN=LMXM_34_0680 PE=4 SV=1	6	6	6	7.1	7.1	7.1	156.06	158.1	16	2	4	2	4
+	5.58433	-6.3394	E9ATB2	E9ATB2	tr|E9ATB2|E9ATB2_LEIMU Uncharacterized protein OS=Leishmania mexicana (strain MHOM/GT/2001/U1103) OX=929439 GN=LMXM_36_3330 PE=4 SV=1	4	4	4	19.9	19.9	19.9	44.075	190.95	28	1	4	1	4
+	5.58038	-1.85785	E9AL89	E9AL89	tr|E9AL89|E9AL89_LEIMU Uncharacterized protein OS=Leishmania mexicana (strain MHOM/GT/2001/U1103) OX=929439 GN=LMXM_07_0743 PE=4 SV=1	1	1	1	11.3	11.3	11.3	16.621	35.077	8	1	1	1	1
+	5.57457	-1.08948	E9AZS3	E9AZS3	tr|E9AZS3|E9AZS3_LEIMU Uncharacterized protein OS=Leishmania mexicana (strain MHOM/GT/2001/U1103) OX=929439 GN=LMXM_28_1060 PE=4 SV=1	8	8	8	19.9	19.9	19.9	44.486	182.31	38	3	7	3	7
+	5.56576	-1.65347	E9AXA0	E9AXA0	tr|E9AXA0|E9AXA0_LEIMU Uncharacterized protein OS=Leishmania mexicana (strain MHOM/GT/2001/U1103) OX=929439 GN=LMXM_25_0240 PE=4 SV=1	5	5	5	29.6	29.6	29.6	20.032	323.31	32	1	5	1	5
+	5.55968	4.33111	E9AYL4	E9AYL4	tr|E9AYL4|E9AYL4_LEIMU Putative 60S ribosomal protein L35 OS=Leishmania mexicana (strain MHOM/GT/2001/U1103) OX=929439 GN=LMXM_26_2330 PE=3 SV=1	2	2	2	11	11	11	15.191	12.647	8	1	1	1	1
+	5.55932	-0.603379	E9AYY1	E9AYY1	tr|E9AYY1|E9AYY1_LEIMU Uncharacterized protein OS=Leishmania mexicana (strain MHOM/GT/2001/U1103) OX=929439 GN=LMXM_27_0790 PE=4 SV=1	10	10	10	12.1	12.1	12.1	96.941	250.08	51	9	9	9	9
+	5.55671	-1.03581	E9AP97	E9AP97	tr|E9AP97|E9AP97_LEIMU Ubiquitin-like protein OS=Leishmania mexicana (strain MHOM/GT/2001/U1103) OX=929439 GN=LMXM_13_0730 PE=4 SV=1	3	3	3	9.4	9.4	9.4	88.024	205.08	28	2	3	2	3
+	5.55025	-1.82125	E9AN68	E9AN68	tr|E9AN68|E9AN68_LEIMU Uncharacterized protein OS=Leishmania mexicana (strain MHOM/GT/2001/U1103) OX=929439 GN=LMXM_10_0580 PE=4 SV=1	5	5	5	9.7	9.7	9.7	89.469	152.28	30	4	3	4	3
+	5.54114	-1.47098	E9AN21	E9AN21	tr|E9AN21|E9AN21_LEIMU Uncharacterized protein OS=Leishmania mexicana (strain MHOM/GT/2001/U1103) OX=929439 GN=LMXM_10_0150 PE=4 SV=1	2	2	2	7.9	7.9	7.9	38.136	163.86	27	1	2	1	2
+	5.53303	0.990975	Q9GRU0;E9B164	Q9GRU0;E9B164	tr|Q9GRU0|Q9GRU0_LEIME Putative mitogen-activated protein kinase 5 OS=Leishmania mexicana mexicana OX=44270 GN=MPK5 PE=3 SV=1;tr|E9B164|E9B164_LEIMU Putative mitogen-activated protein kinase 5 OS=Leishmania mexicana (strain MHOM/GT/2001/U1103) OX=929439 GN	2	2	2	9.1	9.1	9.1	43.85	146.7	22	2	1	2	1
+	5.53189	1.58085	E9ALJ0	E9ALJ0	tr|E9ALJ0|E9ALJ0_LEIMU Uncharacterized protein OS=Leishmania mexicana (strain MHOM/GT/2001/U1103) OX=929439 GN=LMXM_08_29_2340 PE=3 SV=1	2	2	2	10.9	10.9	10.9	20.966	35.107	9	2	2	2	2
+	5.52673	-1.25672	E9AK95	E9AK95	tr|E9AK95|E9AK95_LEIMU Uncharacterized protein OS=Leishmania mexicana (strain MHOM/GT/2001/U1103) OX=929439 GN=LMXM_04_1140 PE=4 SV=1	2	2	2	13.2	13.2	13.2	37.91	53.549	7	1	1	1	1
+	5.52444	-1.22078	E9ANL8	E9ANL8	tr|E9ANL8|E9ANL8_LEIMU Uncharacterized protein OS=Leishmania mexicana (strain MHOM/GT/2001/U1103) OX=929439 GN=LMXM_11_0730 PE=4 SV=1	3	3	3	3.7	3.7	3.7	129.49	89.117	20	1	2	1	2
+	5.52132	-1.43869	E9AM68	E9AM68	tr|E9AM68|E9AM68_LEIMU Uncharacterized protein OS=Leishmania mexicana (strain MHOM/GT/2001/U1103) OX=929439 GN=LMXM_08_29_0110 PE=3 SV=1	7	7	7	3.3	3.3	3.3	324.92	190.58	34	3	7	3	7
+	5.52117	-2.42696	E9AW70	E9AW70	tr|E9AW70|E9AW70_LEIMU Putative ubiquitin-activating enzyme e1 OS=Leishmania mexicana (strain MHOM/GT/2001/U1103) OX=929439 GN=LMXM_23_0550 PE=3 SV=1	4	4	4	4.8	4.8	4.8	115.14	54.592	10	2	2	2	2
+	5.51407	-3.19654	E9ARP2	E9ARP2	tr|E9ARP2|E9ARP2_LEIMU Uncharacterized protein OS=Leishmania mexicana (strain MHOM/GT/2001/U1103) OX=929439 GN=LMXM_18_1050 PE=4 SV=1	6	6	6	9.1	9.1	9.1	158	116.96	21	1	5	1	5
+	5.5109	4.19431	E9ATZ6	E9ATZ6	tr|E9ATZ6|E9ATZ6_LEIMU Putative isoleucyl-tRNA synthetase OS=Leishmania mexicana (strain MHOM/GT/2001/U1103) OX=929439 GN=LMXM_36_5620 PE=3 SV=1	7	7	7	10.6	10.6	10.6	125.76	176.52	14	5	3	5	3
+	5.50348	1.54331	E9AV98	E9AV98	tr|E9AV98|E9AV98_LEIMU Uncharacterized protein OS=Leishmania mexicana (strain MHOM/GT/2001/U1103) OX=929439 GN=LMXM_21_1140 PE=4 SV=1	3	3	3	14.7	14.7	14.7	33.151	169.84	10	3	2	3	2
+	5.48767	3.54741	E9ANF2	E9ANF2	tr|E9ANF2|E9ANF2_LEIMU Uncharacterized protein OS=Leishmania mexicana (strain MHOM/GT/2001/U1103) OX=929439 GN=LMXM_11_0060 PE=4 SV=1	3	3	3	3.8	3.8	3.8	126.75	27.062	6	2	1	2	1
+	5.48549	-5.18375	E9AYJ6	E9AYJ6	tr|E9AYJ6|E9AYJ6_LEIMU Uncharacterized protein OS=Leishmania mexicana (strain MHOM/GT/2001/U1103) OX=929439 GN=LMXM_26_2160 PE=4 SV=1	9	9	9	6.5	6.5	6.5	232.17	155.32	14	1	5	1	5
+	5.48548	-2.95851	E9B5T7	E9B5T7	tr|E9B5T7|E9B5T7_LEIMU Phosphatidylinositol-4-phosphate 5-kinase-like,putative OS=Leishmania mexicana (strain MHOM/GT/2001/U1103) OX=929439 GN=LMXM_34_0560 PE=4 SV=1	1	1	1	2.3	2.3	2.3	117.44	91.156	4	1	1	1	1
+	5.47624	-2.50681	E9AQU0	E9AQU0	tr|E9AQU0|E9AQU0_LEIMU Uncharacterized protein OS=Leishmania mexicana (strain MHOM/GT/2001/U1103) OX=929439 GN=LMXM_16_1290 PE=4 SV=1	3	3	3	8.4	8.4	8.4	77.797	113.62	32	1	3	1	3
+	5.47342	-1.45148	E9AYN0	E9AYN0	tr|E9AYN0|E9AYN0_LEIMU Uncharacterized protein OS=Leishmania mexicana (strain MHOM/GT/2001/U1103) OX=929439 GN=LMXM_26_2490 PE=4 SV=1	6	6	6	5.8	5.8	5.8	163.53	95.788	18	1	5	1	5
+	5.47267	-1.81182	E9AKK8	E9AKK8	tr|E9AKK8|E9AKK8_LEIMU Uncharacterized protein OS=Leishmania mexicana (strain MHOM/GT/2001/U1103) OX=929439 GN=LMXM_05_1020 PE=4 SV=1	4	4	4	7.4	7.4	7.4	104.37	35.597	14	1	3	1	3
+	5.46211	1.16421	E9B1E2	E9B1E2	tr|E9B1E2|E9B1E2_LEIMU Uncharacterized protein OS=Leishmania mexicana (strain MHOM/GT/2001/U1103) OX=929439 GN=LMXM_29_3680 PE=4 SV=1	11	11	11	27.6	27.6	27.6	51.064	323.31	62	11	7	11	7
+	5.43664	1.37115	E9ALJ4	E9ALJ4	tr|E9ALJ4|E9ALJ4_LEIMU Ubiquitinyl hydrolase 1 OS=Leishmania mexicana (strain MHOM/GT/2001/U1103) OX=929439 GN=LMXM_08_29_2300 PE=3 SV=1	1	1	1	2.7	2.7	2.7	81.499	101.31	13	1	1	1	1
+	5.42859	-1.34403	E9AVE0	E9AVE0	tr|E9AVE0|E9AVE0_LEIMU Uncharacterized protein OS=Leishmania mexicana (strain MHOM/GT/2001/U1103) OX=929439 GN=LMXM_21_1560 PE=4 SV=1	7	7	7	23.2	23.2	23.2	59.565	183.83	40	6	4	6	4
+	5.42624	3.37688	E9AQX3	E9AQX3	tr|E9AQX3|E9AQX3_LEIMU Uncharacterized protein OS=Leishmania mexicana (strain MHOM/GT/2001/U1103) OX=929439 GN=LMXM_16_1600 PE=4 SV=1	2	2	2	3.8	3.8	3.8	71.426	26.837	8	2	1	2	1
+	5.42057	1.19868	E9ASD6	E9ASD6	tr|E9ASD6|E9ASD6_LEIMU Elongation factor 2 OS=Leishmania mexicana (strain MHOM/GT/2001/U1103) OX=929439 GN=LMXM_36_0180 PE=4 SV=1	18	18	18	28.5	28.5	28.5	94.056	323.31	89	16	7	16	7
+	5.41536	1.65018	E9AP69	E9AP69	tr|E9AP69|E9AP69_LEIMU Uncharacterized protein OS=Leishmania mexicana (strain MHOM/GT/2001/U1103) OX=929439 GN=LMXM_13_0450 PE=4 SV=1	4	4	4	34.7	34.7	34.7	13.323	147.43	12	3	2	3	2
+	5.40921	-2.50193	E9AWR7	E9AWR7	tr|E9AWR7|E9AWR7_LEIMU Malic enzyme OS=Leishmania mexicana (strain MHOM/GT/2001/U1103) OX=929439 GN=LMXM_24_0761 PE=3 SV=1	1	1	1	1.6	1.6	1.6	62.562	30.858	4	1	1	1	1
+	5.40896	-3.92251	E9AU22	E9AU22	tr|E9AU22|E9AU22_LEIMU Uncharacterized protein OS=Leishmania mexicana (strain MHOM/GT/2001/U1103) OX=929439 GN=LMXM_36_5870 PE=4 SV=1	6	6	6	11.9	11.9	11.9	86.173	225.28	36	2	6	2	6
+	5.40532	-1.13362	E9AM91	E9AM91	tr|E9AM91|E9AM91_LEIMU Uncharacterized protein OS=Leishmania mexicana (strain MHOM/GT/2001/U1103) OX=929439 GN=LMXM_08_0130 PE=4 SV=1	11	11	11	12.1	12.1	12.1	121.54	323.31	45	5	9	5	9
+	5.40511	-2.46902	E9ALH6	E9ALH6	tr|E9ALH6|E9ALH6_LEIMU Uncharacterized protein OS=Leishmania mexicana (strain MHOM/GT/2001/U1103) OX=929439 GN=LMXM_08_29_2480 PE=4 SV=1	7	7	7	10	10	10	90.362	197.69	22	4	5	4	5
+	5.39267	-1.39584	E9ARM2	E9ARM2	tr|E9ARM2|E9ARM2_LEIMU Uncharacterized protein OS=Leishmania mexicana (strain MHOM/GT/2001/U1103) OX=929439 GN=LMXM_18_0850 PE=4 SV=1	4	4	4	2.1	2.1	2.1	298.85	67.673	11	3	2	3	2
+	5.38036	0.596986	Q25310;E9AQV6;H6VTT3;E9AQV5	Q25310;E9AQV6;H6VTT3	tr|Q25310|Q25310_LEIME Paraflagellar rod protein 2C OS=Leishmania mexicana mexicana OX=44270 GN=PFR-2C PE=4 SV=1;tr|E9AQV6|E9AQV6_LEIMU Paraflagellar rod protein 2C OS=Leishmania mexicana (strain MHOM/GT/2001/U1103) OX=929439 GN=LMXM_16_1430 PE=4 SV=1;tr|H	20	20	20	39.6	39.6	39.6	68.714	323.31	125	15	14	15	14
+	5.38011	-1.19487	E9AQQ1	E9AQQ1	tr|E9AQQ1|E9AQQ1_LEIMU Putative flagellar calcium-binding protein OS=Leishmania mexicana (strain MHOM/GT/2001/U1103) OX=929439 GN=LMXM_16_0920 PE=4 SV=1	1	1	1	5.9	5.9	5.9	23.055	11.901	18	1	1	1	1
+	5.37627	0.996868	E9AZ22;E9AZ27	E9AZ22;E9AZ27	tr|E9AZ22|E9AZ22_LEIMU Putative histone H1 OS=Leishmania mexicana (strain MHOM/GT/2001/U1103) OX=929439 GN=LMXM_27_1190 PE=4 SV=1;tr|E9AZ27|E9AZ27_LEIMU Putative histone H1 OS=Leishmania mexicana (strain MHOM/GT/2001/U1103) OX=929439 GN=LMXM_27_1240 PE=4 S	3	3	3	26.3	26.3	26.3	9.948	149	43	3	2	3	2
+	5.37455	5.79044	E9B594	E9B594	tr|E9B594|E9B594_LEIMU Uncharacterized protein OS=Leishmania mexicana (strain MHOM/GT/2001/U1103) OX=929439 GN=LMXM_33_3050 PE=3 SV=1	2	2	2	12.9	12.9	12.9	19.89	43.738	7	2	1	2	1
+	5.3722	-2.51233	E9AYL3	E9AYL3	tr|E9AYL3|E9AYL3_LEIMU Uncharacterized protein OS=Leishmania mexicana (strain MHOM/GT/2001/U1103) OX=929439 GN=LMXM_26_2320 PE=4 SV=1	6	6	6	11.2	11.2	11.2	78.991	131.71	38	4	3	4	3
+	5.35711	-0.852124	E9AJ99	E9AJ99	tr|E9AJ99|E9AJ99_LEIMU Uncharacterized protein OS=Leishmania mexicana (strain MHOM/GT/2001/U1103) OX=929439 GN=LMXM_01_0130 PE=4 SV=1	3	3	3	6.9	6.9	6.9	39.124	98.924	16	3	2	3	2
+	5.35646	-1.09464	E9B010	E9B010	tr|E9B010|E9B010_LEIMU Uncharacterized protein OS=Leishmania mexicana (strain MHOM/GT/2001/U1103) OX=929439 GN=LMXM_28_1910 PE=4 SV=1	2	2	2	6.3	6.3	6.3	71.833	166.97	25	1	2	1	2
+	5.35215	-2.22521	E9AR92	E9AR92	tr|E9AR92|E9AR92_LEIMU Uncharacterized protein OS=Leishmania mexicana (strain MHOM/GT/2001/U1103) OX=929439 GN=LMXM_17_1200 PE=4 SV=1	4	4	4	8.4	8.4	8.4	89.92	79.549	24	2	3	2	3
+	5.35125	1.06247	E9AVE7	E9AVE7	tr|E9AVE7|E9AVE7_LEIMU Uncharacterized protein OS=Leishmania mexicana (strain MHOM/GT/2001/U1103) OX=929439 GN=LMXM_21_1566 PE=4 SV=1	3	3	3	6.4	6.4	6.4	52.346	142.1	17	2	2	2	2
	5.34669	0.296935	E9AVQ7	E9AVQ7	tr|E9AVQ7|E9AVQ7_LEIMU Uncharacterized protein OS=Leishmania mexicana (strain MHOM/GT/2001/U1103) OX=929439 GN=LMXM_22_0730 PE=4 SV=1	17	17	17	43.8	43.8	43.8	47.152	323.31	168	15	11	15	11
+	5.34547	-1.26056	E9B5H0	E9B5H0	tr|E9B5H0|E9B5H0_LEIMU Phosphomannomutase-like protein OS=Leishmania mexicana (strain MHOM/GT/2001/U1103) OX=929439 GN=LMXM_33_3780 PE=3 SV=1	1	1	1	2.4	2.4	2.4	65.017	54.145	18	1	1	1	1
+	5.34109	1.03306	E9AY81	E9AY81	tr|E9AY81|E9AY81_LEIMU Putative dynein heavy chain OS=Leishmania mexicana (strain MHOM/GT/2001/U1103) OX=929439 GN=LMXM_26_1020 PE=4 SV=1	3	3	3	1.2	1.2	1.2	458.37	247.22	9	2	1	2	1
+	5.33172	-5.81577	E9B0U8	E9B0U8	tr|E9B0U8|E9B0U8_LEIMU Uncharacterized protein OS=Leishmania mexicana (strain MHOM/GT/2001/U1103) OX=929439 GN=LMXM_29_1760 PE=4 SV=1	11	11	11	7.9	7.9	7.9	207.52	186.96	42	3	10	3	10
+	5.32883	9.29599	E8NHJ5;E9AWZ6	E8NHJ5;E9AWZ6	tr|E8NHJ5|E8NHJ5_LEIMU WGS CADB00000000 data, contig 43 OS=Leishmania mexicana (strain MHOM/GT/2001/U1103) OX=929439 GN=LmxM_24_1500a_1 PE=3 SV=1;tr|E9AWZ6|E9AWZ6_LEIMU IgE-dependent histamine-releasing factor,putative OS=Leishmania mexicana (strain MHOM/G	2	2	2	23.5	23.5	23.5	19.317	84.993	39	2	1	2	1
+	5.32686	-0.962912	E9AMS6	E9AMS6	tr|E9AMS6|E9AMS6_LEIMU Putative acyl-CoA binding protein OS=Leishmania mexicana (strain MHOM/GT/2001/U1103) OX=929439 GN=LMXM_09_0750 PE=4 SV=1	3	3	3	4.5	4.5	4.5	107.09	213.05	22	1	3	1	3
+	5.31461	-2.11903	E9ATD0	E9ATD0	tr|E9ATD0|E9ATD0_LEIMU Uncharacterized protein OS=Leishmania mexicana (strain MHOM/GT/2001/U1103) OX=929439 GN=LMXM_36_3510 PE=4 SV=1	1	1	1	10.2	10.2	10.2	17.88	8.0388	11	1	1	1	1
+	5.3121	-3.69367	E9AVI0	E9AVI0	tr|E9AVI0|E9AVI0_LEIMU Putative peroxin 14 OS=Leishmania mexicana (strain MHOM/GT/2001/U1103) OX=929439 GN=LMXM_21_1840 PE=4 SV=1	1	1	1	9.2	9.2	9.2	47.599	83.294	13	1	1	1	1
+	5.31173	0.805593	E9ARS1	E9ARS1	tr|E9ARS1|E9ARS1_LEIMU Putative heat shock protein OS=Leishmania mexicana (strain MHOM/GT/2001/U1103) OX=929439 GN=LMXM_18_1370 PE=3 SV=1	18	18	18	31.3	31.3	31.3	91.953	323.31	68	13	12	13	12
+	5.31089	-2.84198	E9AXL4	E9AXL4	tr|E9AXL4|E9AXL4_LEIMU Uncharacterized protein OS=Leishmania mexicana (strain MHOM/GT/2001/U1103) OX=929439 GN=LMXM_25_1350 PE=4 SV=1	7	7	7	3.2	3.2	3.2	275.8	127.14	15	2	3	2	3
+	5.30625	-1.81684	E9B408	E9B408	tr|E9B408|E9B408_LEIMU Uncharacterized protein OS=Leishmania mexicana (strain MHOM/GT/2001/U1103) OX=929439 GN=LMXM_32_1710 PE=4 SV=1	2	2	2	7.8	7.8	7.8	72.337	101.27	46	2	2	2	2
+	5.29083	5.29267	E9AXG9	E9AXG9	tr|E9AXG9|E9AXG9_LEIMU Peptidyl-prolyl cis-trans isomerase OS=Leishmania mexicana (strain MHOM/GT/2001/U1103) OX=929439 GN=LMXM_25_0910 PE=3 SV=1	4	4	4	19.8	19.8	19.8	18.794	104.77	8	2	1	2	1
+	5.2877	-1.45452	E9B398	E9B398	tr|E9B398|E9B398_LEIMU Uncharacterized protein OS=Leishmania mexicana (strain MHOM/GT/2001/U1103) OX=929439 GN=LMXM_31_3150 PE=4 SV=1	13	13	13	22.5	22.5	22.5	263.34	323.31	56	3	8	3	8
+	5.26961	1.25661	E8NHR7;E8NHE0	E8NHR7;E8NHE0	tr|E8NHR7|E8NHR7_LEIMU WGS CADB00000000 data, contig 93 OS=Leishmania mexicana (strain MHOM/GT/2001/U1103) OX=929439 GN=LmxM_33_1720c_1 PE=4 SV=1;tr|E8NHE0|E8NHE0_LEIMU Uncharacterized protein LmxM_33_1720a_1 OS=Leishmania mexicana (strain MHOM/GT/2001/U11	2	2	2	6.2	6.2	6.2	21.345	17.749	11	2	1	2	1
+	5.26595	-2.34424	E9AQ99;E9B3Q4	E9AQ99;E9B3Q4	tr|E9AQ99|E9AQ99_LEIMU 60S ribosomal protein L6 OS=Leishmania mexicana (strain MHOM/GT/2001/U1103) OX=929439 GN=LMXM_15_1000 PE=3 SV=1;tr|E9B3Q4|E9B3Q4_LEIMU 60S ribosomal protein L6 OS=Leishmania mexicana (strain MHOM/GT/2001/U1103) OX=929439 GN=LMXM_32_0	3	3	3	21.2	21.2	21.2	21.037	60.847	14	1	3	1	3
+	5.25379	-2.2138	E9AJL9	E9AJL9	tr|E9AJL9|E9AJL9_LEIMU Uncharacterized protein OS=Leishmania mexicana (strain MHOM/GT/2001/U1103) OX=929439 GN=LMXM_02_0570 PE=4 SV=1	7	7	7	8.2	8.2	8.2	154.21	206.37	11	1	5	1	5
+	5.23906	-0.67216	E9B6C8	E9B6C8	tr|E9B6C8|E9B6C8_LEIMU Uncharacterized protein OS=Leishmania mexicana (strain MHOM/GT/2001/U1103) OX=929439 GN=LMXM_34_2490 PE=4 SV=1	8	8	8	9	9	9	173.09	309.72	46	4	6	4	6
+	5.23208	-1.45283	E9AKS1	E9AKS1	tr|E9AKS1|E9AKS1_LEIMU Uncharacterized protein OS=Leishmania mexicana (strain MHOM/GT/2001/U1103) OX=929439 GN=LMXM_06_0420 PE=4 SV=1	3	3	3	9.3	9.3	9.3	58.564	61.814	7	1	2	1	2
+	5.22989	2.67402	E9B3S2	E9B3S2	tr|E9B3S2|E9B3S2_LEIMU Dnaj chaperone-like protein OS=Leishmania mexicana (strain MHOM/GT/2001/U1103) OX=929439 GN=LMXM_32_0900 PE=4 SV=1	2	2	2	2.2	2.2	2.2	62.884	23.83	12	2	1	2	1
+	5.22228	2.69136	E9B612	E9B612	tr|E9B612|E9B612_LEIMU Uncharacterized protein OS=Leishmania mexicana (strain MHOM/GT/2001/U1103) OX=929439 GN=LMXM_34_1330 PE=4 SV=1	1	1	1	4.1	4.1	4.1	63.47	87.91	16	1	1	1	1
+	5.22055	0.946686	E9APV8;E8NHK3	E9APV8;E8NHK3	tr|E9APV8|E9APV8_LEIMU Putative kinesin K39 OS=Leishmania mexicana (strain MHOM/GT/2001/U1103) OX=929439 GN=LMXM_14_1120 PE=3 SV=1;tr|E8NHK3|E8NHK3_LEIMU WGS CADB00000000 data, contig 50 (Fragment) OS=Leishmania mexicana (strain MHOM/GT/2001/U1103) OX=9294	10	10	10	37.3	37.3	37.3	297.6	261.38	38	7	6	7	6
+	5.21719	1.26451	E9AUI1	E9AUI1	tr|E9AUI1|E9AUI1_LEIMU Uncharacterized protein OS=Leishmania mexicana (strain MHOM/GT/2001/U1103) OX=929439 GN=LMXM_20_0375 PE=4 SV=1	3	3	3	4.9	4.9	4.9	155.83	115.15	22	2	3	2	3
+	5.21377	-3.70964	E9AKW3	E9AKW3	tr|E9AKW3|E9AKW3_LEIMU Uncharacterized protein OS=Leishmania mexicana (strain MHOM/GT/2001/U1103) OX=929439 GN=LMXM_06_0850 PE=4 SV=1	6	6	6	3.5	3.5	3.5	367.47	134.07	16	1	5	1	5
+	5.21365	-0.914876	E9B2F9	E9B2F9	tr|E9B2F9|E9B2F9_LEIMU Uncharacterized protein OS=Leishmania mexicana (strain MHOM/GT/2001/U1103) OX=929439 GN=LMXM_31_0380 PE=4 SV=1	8	8	8	13.8	13.8	13.8	56.243	64.11	20	3	4	3	4
+	5.2136	-1.39061	E9AN32	E9AN32	tr|E9AN32|E9AN32_LEIMU Uncharacterized protein OS=Leishmania mexicana (strain MHOM/GT/2001/U1103) OX=929439 GN=LMXM_10_0220 PE=4 SV=1	3	3	3	8.5	8.5	8.5	52.172	52.238	13	2	2	2	2
+	5.213	0.673213	E9AZK2	E9AZK2	tr|E9AZK2|E9AZK2_LEIMU Uncharacterized protein OS=Leishmania mexicana (strain MHOM/GT/2001/U1103) OX=929439 GN=LMXM_28_0410 PE=4 SV=1	3	3	3	9.2	9.2	9.2	71.496	69.018	25	2	3	2	3
+	5.20427	0.649427	E9B367	E9B367	tr|E9B367|E9B367_LEIMU Uncharacterized protein OS=Leishmania mexicana (strain MHOM/GT/2001/U1103) OX=929439 GN=LMXM_31_2880 PE=4 SV=1	3	3	3	7.5	7.5	7.5	61.57	157.42	15	3	2	3	2
+	5.19773	-5.09277	E8NHN7	E8NHN7	tr|E8NHN7|E8NHN7_LEIMU WGS CADB00000000 data, contig 72 (Fragment) OS=Leishmania mexicana (strain MHOM/GT/2001/U1103) OX=929439 GN=LmxM_32_3070a_1 PE=4 SV=1	14	14	5	46.7	46.7	24.5	96.46	323.31	106	4	12	1	4
+	5.19761	0.949559	E9API5	E9API5	tr|E9API5|E9API5_LEIMU Kinesin-like protein OS=Leishmania mexicana (strain MHOM/GT/2001/U1103) OX=929439 GN=LMXM_13_1610 PE=3 SV=1	17	17	17	20.7	20.7	20.7	80.483	171.26	70	11	12	11	12
+	5.19512	-0.897645	E9B5S0	E9B5S0	tr|E9B5S0|E9B5S0_LEIMU Putative serine palmitoyltransferase OS=Leishmania mexicana (strain MHOM/GT/2001/U1103) OX=929439 GN=LMXM_34_0320 PE=3 SV=1	5	5	5	6.3	6.3	6.3	58.428	148.68	17	5	3	5	3
+	5.19366	-1.42053	Q0PKV8;E9B445	Q0PKV8;E9B445	tr|Q0PKV8|Q0PKV8_LEIME Putative mitogen-activated protein kinase 15 OS=Leishmania mexicana OX=5665 GN=MPK15 PE=4 SV=1;tr|E9B445|E9B445_LEIMU Uncharacterized protein OS=Leishmania mexicana (strain MHOM/GT/2001/U1103) OX=929439 GN=LMXM_32_2070 PE=4 SV=1	6	6	6	6.9	6.9	6.9	108.91	260.98	21	3	6	3	6
+	5.1889	-2.35446	E9B0Q8	E9B0Q8	tr|E9B0Q8|E9B0Q8_LEIMU Putative vacuolar assembly protein vps41 OS=Leishmania mexicana (strain MHOM/GT/2001/U1103) OX=929439 GN=LMXM_29_1280 PE=4 SV=1	4	4	4	4.8	4.8	4.8	157.64	88.859	12	2	3	2	3
+	5.17496	-3.13903	E9ATK5	E9ATK5	tr|E9ATK5|E9ATK5_LEIMU Uncharacterized protein OS=Leishmania mexicana (strain MHOM/GT/2001/U1103) OX=929439 GN=LMXM_36_4210 PE=4 SV=1	1	1	1	1.2	1.2	1.2	106.83	18.759	6	1	1	1	1
+	5.16622	-0.950535	E9B6V3	E9B6V3	tr|E9B6V3|E9B6V3_LEIMU Uncharacterized protein OS=Leishmania mexicana (strain MHOM/GT/2001/U1103) OX=929439 GN=LMXM_34_4230 PE=4 SV=1	4	4	4	6.6	6.6	6.6	109.08	117.2	23	2	4	2	4
+	5.1641	-1.02711	E9AZT1	E9AZT1	tr|E9AZT1|E9AZT1_LEIMU Uncharacterized protein OS=Leishmania mexicana (strain MHOM/GT/2001/U1103) OX=929439 GN=LMXM_28_1130 PE=4 SV=1	5	5	5	4.8	4.8	4.8	58.683	91.553	19	4	4	4	4
+	5.1448	-2.67789	E9API3	E9API3	tr|E9API3|E9API3_LEIMU Uncharacterized protein OS=Leishmania mexicana (strain MHOM/GT/2001/U1103) OX=929439 GN=LMXM_13_1590 PE=4 SV=1	10	10	10	19.5	19.5	19.5	83.59	225.39	54	1	6	1	6
+	5.13276	-2.12383	E9AQZ5	E9AQZ5	tr|E9AQZ5|E9AQZ5_LEIMU Uncharacterized protein OS=Leishmania mexicana (strain MHOM/GT/2001/U1103) OX=929439 GN=LMXM_17_0260 PE=4 SV=1	14	14	14	28.2	28.2	28.2	81.346	208.4	43	2	7	2	7
+	5.12802	-2.36303	E8NHH1	E8NHH1	tr|E8NHH1|E8NHH1_LEIMU WGS CADB00000000 data, contig 26 (Fragment) OS=Leishmania mexicana (strain MHOM/GT/2001/U1103) OX=929439 GN=LmxM_15_0440c_1 PE=4 SV=1	2	2	2	6.5	6.5	6.5	76.905	18.265	6	2	1	2	1
+	5.12486	0.791288	E9B4T4	E9B4T4	tr|E9B4T4|E9B4T4_LEIMU Uncharacterized protein OS=Leishmania mexicana (strain MHOM/GT/2001/U1103) OX=929439 GN=LMXM_33_1130 PE=4 SV=1	7	7	7	4.9	4.9	4.9	252.38	129.75	27	1	5	1	5
+	5.12209	-1.59192	E9B2D2	E9B2D2	tr|E9B2D2|E9B2D2_LEIMU Uncharacterized protein OS=Leishmania mexicana (strain MHOM/GT/2001/U1103) OX=929439 GN=LMXM_31_0120 PE=4 SV=1	4	4	4	5.2	5.2	5.2	114.15	88.071	11	1	4	1	4
+	5.12007	-1.58848	E9ATZ3	E9ATZ3	tr|E9ATZ3|E9ATZ3_LEIMU Uncharacterized protein OS=Leishmania mexicana (strain MHOM/GT/2001/U1103) OX=929439 GN=LMXM_36_5580 PE=4 SV=1	2	2	2	11.8	11.8	11.8	41.225	179.32	26	2	2	2	2
+	5.11816	2.22777	E9AQN5	E9AQN5	tr|E9AQN5|E9AQN5_LEIMU Transaldolase OS=Leishmania mexicana (strain MHOM/GT/2001/U1103) OX=929439 GN=LMXM_16_0760 PE=3 SV=1	3	3	3	12.1	12.1	12.1	36.976	35.906	8	1	2	1	2
+	5.11431	-0.984677	E9AMW2	E9AMW2	tr|E9AMW2|E9AMW2_LEIMU Uncharacterized protein OS=Leishmania mexicana (strain MHOM/GT/2001/U1103) OX=929439 GN=LMXM_09_1110 PE=4 SV=1	11	11	11	21.9	21.9	21.9	51.202	323.31	53	4	8	4	8
+	5.11295	-4.70966	E9AL46	E9AL46	tr|E9AL46|E9AL46_LEIMU Uncharacterized protein OS=Leishmania mexicana (strain MHOM/GT/2001/U1103) OX=929439 GN=LMXM_07_0350 PE=4 SV=1	6	6	6	8.2	8.2	8.2	68.846	108.41	13	2	3	2	3
+	5.11203	-0.48979	E9B1E3	E9B1E3	tr|E9B1E3|E9B1E3_LEIMU Uncharacterized protein OS=Leishmania mexicana (strain MHOM/GT/2001/U1103) OX=929439 GN=LMXM_29_3690 PE=4 SV=1	3	3	3	6	6	6	66.453	68.449	38	2	2	2	2
+	5.11092	-1.98074	E9AYJ2	E9AYJ2	tr|E9AYJ2|E9AYJ2_LEIMU Uncharacterized protein OS=Leishmania mexicana (strain MHOM/GT/2001/U1103) OX=929439 GN=LMXM_26_2120 PE=4 SV=1	7	7	7	2.8	2.8	2.8	428.62	155.39	17	3	5	3	5
+	5.09634	4.19114	E9AUR4	E9AUR4	tr|E9AUR4|E9AUR4_LEIMU Uncharacterized protein OS=Leishmania mexicana (strain MHOM/GT/2001/U1103) OX=929439 GN=LMXM_20_1240 PE=4 SV=1	1	1	1	0.3	0.3	0.3	293.94	8.4411	4	1	1	1	1
+	5.09634	-2.92807	E9AUQ7	E9AUQ7	tr|E9AUQ7|E9AUQ7_LEIMU Calpain-like cysteine peptidase OS=Leishmania mexicana (strain MHOM/GT/2001/U1103) OX=929439 GN=LMXM_20_1180 PE=3 SV=1	4	4	2	10.7	10.7	6.9	103.53	146.88	88	3	3	2	1
+	5.0875	0.827217	E9B1B6	E9B1B6	tr|E9B1B6|E9B1B6_LEIMU Uncharacterized protein OS=Leishmania mexicana (strain MHOM/GT/2001/U1103) OX=929439 GN=LMXM_29_3410 PE=4 SV=1	6	6	6	7	7	7	66.602	73.014	13	2	2	2	2
+	5.08586	-2.14171	E9ASQ7	E9ASQ7	tr|E9ASQ7|E9ASQ7_LEIMU Uncharacterized protein OS=Leishmania mexicana (strain MHOM/GT/2001/U1103) OX=929439 GN=LMXM_36_1380 PE=4 SV=1	1	1	1	4.2	4.2	4.2	68.448	106.26	27	1	1	1	1
+	5.08461	3.69292	E9B6K2	E9B6K2	tr|E9B6K2|E9B6K2_LEIMU Putative cystathione gamma lyase OS=Leishmania mexicana (strain MHOM/GT/2001/U1103) OX=929439 GN=LMXM_34_3230 PE=3 SV=1	2	2	2	7.3	7.3	7.3	44.446	92.838	6	1	2	1	2
+	5.083	-1.2059	E9ANA3	E9ANA3	tr|E9ANA3|E9ANA3_LEIMU Uncharacterized protein OS=Leishmania mexicana (strain MHOM/GT/2001/U1103) OX=929439 GN=LMXM_10_0940 PE=4 SV=1	9	9	9	9.5	9.5	9.5	142.66	302.21	33	4	6	4	6
+	5.08216	-2.13131	E9AU74	E9AU74	tr|E9AU74|E9AU74_LEIMU Uncharacterized protein OS=Leishmania mexicana (strain MHOM/GT/2001/U1103) OX=929439 GN=LMXM_36_6380 PE=4 SV=1	2	2	2	5.8	5.8	5.8	83.879	202.27	19	1	2	1	2
+	5.07842	-1.71293	E9AZU3	E9AZU3	tr|E9AZU3|E9AZU3_LEIMU Putative p450 reductase OS=Leishmania mexicana (strain MHOM/GT/2001/U1103) OX=929439 GN=LMXM_28_1240 PE=4 SV=1	4	4	4	5.7	5.7	5.7	72.449	101.16	14	2	1	2	1
+	5.07827	6.86612	E9AW40	E9AW40	tr|E9AW40|E9AW40_LEIMU Putative NADP-dependent alcohol dehydrogenase OS=Leishmania mexicana (strain MHOM/GT/2001/U1103) OX=929439 GN=LMXM_23_0360 PE=3 SV=1	4	4	4	18.8	18.8	18.8	38.483	118.51	14	4	1	4	1
+	5.07717	-0.465995	E9B2F7	E9B2F7	tr|E9B2F7|E9B2F7_LEIMU Uncharacterized protein OS=Leishmania mexicana (strain MHOM/GT/2001/U1103) OX=929439 GN=LMXM_31_0360 PE=4 SV=1	12	12	12	39.3	39.3	39.3	38.216	323.31	95	8	8	8	8
+	5.07067	-2.11002	E9AXP3	E9AXP3	tr|E9AXP3|E9AXP3_LEIMU Uncharacterized protein OS=Leishmania mexicana (strain MHOM/GT/2001/U1103) OX=929439 GN=LMXM_25_1630 PE=4 SV=1	6	6	6	7.2	7.2	7.2	68.78	169.51	18	2	4	2	4
+	5.06975	0.470408	E9AKU5	E9AKU5	tr|E9AKU5|E9AKU5_LEIMU Uncharacterized protein OS=Leishmania mexicana (strain MHOM/GT/2001/U1103) OX=929439 GN=LMXM_06_0660 PE=4 SV=1	10	10	10	27	27	27	66.537	319.02	65	9	6	9	6
+	5.06343	2.03901	E9AUF0;E9AUF1	E9AUF0;E9AUF1	tr|E9AUF0|E9AUF0_LEIMU Phosphoglycerate kinase OS=Leishmania mexicana (strain MHOM/GT/2001/U1103) OX=929439 GN=LMXM_20_0100 PE=3 SV=1;tr|E9AUF1|E9AUF1_LEIMU Phosphoglycerate kinase OS=Leishmania mexicana (strain MHOM/GT/2001/U1103) OX=929439 GN=LMXM_20_011	4	4	4	12.7	12.7	12.7	51.619	60.317	12	3	4	3	4
+	5.06319	2.045	E9B4Q3;E9B4Q5	E9B4Q3;E9B4Q5	tr|E9B4Q3|E9B4Q3_LEIMU Elongation factor 1-beta OS=Leishmania mexicana (strain MHOM/GT/2001/U1103) OX=929439 GN=LMXM_33_0820 PE=3 SV=1;tr|E9B4Q5|E9B4Q5_LEIMU Putative translation elongation factor 1-beta OS=Leishmania mexicana (strain MHOM/GT/2001/U1103) O	6	5	5	30.3	26.6	26.6	26.076	77.978	38	4	2	4	2
+	5.06179	-1.20212	E9B461	E9B461	tr|E9B461|E9B461_LEIMU Uncharacterized protein OS=Leishmania mexicana (strain MHOM/GT/2001/U1103) OX=929439 GN=LMXM_32_2220 PE=4 SV=1	5	5	5	10.2	10.2	10.2	82.685	97.556	33	2	2	2	2
+	5.04835	1.50334	E9AYX8	E9AYX8	tr|E9AYX8|E9AYX8_LEIMU Putative small GTP-binding protein Rab1 OS=Leishmania mexicana (strain MHOM/GT/2001/U1103) OX=929439 GN=LMXM_27_0760 PE=4 SV=1	2	2	2	13	13	13	22.254	27.296	19	2	1	2	1
+	5.04007	-1.01365	E9AW53	E9AW53	tr|E9AW53|E9AW53_LEIMU Uncharacterized protein OS=Leishmania mexicana (strain MHOM/GT/2001/U1103) OX=929439 GN=LMXM_23_0500 PE=4 SV=1	2	2	2	8.5	8.5	8.5	29.808	22.639	25	2	2	2	2
+	5.03736	0.760107	E9AT37	E9AT37	tr|E9AT37|E9AT37_LEIMU Cyclin-e binding protein 1-like protein OS=Leishmania mexicana (strain MHOM/GT/2001/U1103) OX=929439 GN=LMXM_36_2600 PE=4 SV=1	4	4	4	10	10	10	75.16	62.233	9	2	3	2	3
+	5.03684	-1.39377	E9API9	E9API9	tr|E9API9|E9API9_LEIMU Putative dynein heavy chain OS=Leishmania mexicana (strain MHOM/GT/2001/U1103) OX=929439 GN=LMXM_13_1650 PE=4 SV=1	6	6	6	2	2	2	530.22	119.59	17	3	3	3	3
+	5.03632	-1.34843	E9AKH1	E9AKH1	tr|E9AKH1|E9AKH1_LEIMU Uncharacterized protein OS=Leishmania mexicana (strain MHOM/GT/2001/U1103) OX=929439 GN=LMXM_05_0650 PE=4 SV=1	6	6	6	10.8	10.8	10.8	90.85	212.4	19	1	3	1	3
+	5.02643	2.87828	E9ARW7	E9ARW7	tr|E9ARW7|E9ARW7_LEIMU Putative aminopeptidase OS=Leishmania mexicana (strain MHOM/GT/2001/U1103) OX=929439 GN=LMXM_19_0160 PE=4 SV=1	3	3	3	4.7	4.7	4.7	42.47	20.605	10	2	2	2	2
	5.02454	-0.321159	E9APF9	E9APF9	tr|E9APF9|E9APF9_LEIMU Uncharacterized protein OS=Leishmania mexicana (strain MHOM/GT/2001/U1103) OX=929439 GN=LMXM_13_1350 PE=4 SV=1	9	9	9	15	15	15	125.97	323.31	69	7	8	7	8
+	5.02297	-1.82203	E9B3Q9	E9B3Q9	tr|E9B3Q9|E9B3Q9_LEIMU Uncharacterized protein OS=Leishmania mexicana (strain MHOM/GT/2001/U1103) OX=929439 GN=LMXM_32_0765 PE=4 SV=1	11	11	11	35.2	35.2	35.2	45.009	147.75	38	3	7	3	7
+	5.02201	0.68152	E9APU4	E9APU4	tr|E9APU4|E9APU4_LEIMU ADP/ATP mitochondrial carrier-like protein OS=Leishmania mexicana (strain MHOM/GT/2001/U1103) OX=929439 GN=LMXM_14_0990 PE=3 SV=1	2	2	2	6.4	6.4	6.4	40.393	237.62	28	2	2	2	2
+	5.01932	-1.08355	E9AN93	E9AN93	tr|E9AN93|E9AN93_LEIMU Uncharacterized protein OS=Leishmania mexicana (strain MHOM/GT/2001/U1103) OX=929439 GN=LMXM_10_0830 PE=4 SV=1	7	7	7	6.6	6.6	6.6	181.01	124.71	18	2	5	2	5
+	5.0004	0.550588	E9B323	E9B323	tr|E9B323|E9B323_LEIMU Uncharacterized protein OS=Leishmania mexicana (strain MHOM/GT/2001/U1103) OX=929439 GN=LMXM_31_2430 PE=3 SV=1	1	1	1	3.1	3.1	3.1	44.754	23.047	10	1	1	1	1
+	4.9963	-1.22701	E9ASW2	E9ASW2	tr|E9ASW2|E9ASW2_LEIMU Uncharacterized protein OS=Leishmania mexicana (strain MHOM/GT/2001/U1103) OX=929439 GN=LMXM_36_1900 PE=4 SV=1	6	6	6	6.3	6.3	6.3	179.89	114.37	24	3	4	3	4
+	4.99055	-1.66347	E9B4Y7	E9B4Y7	tr|E9B4Y7|E9B4Y7_LEIMU Uncharacterized protein OS=Leishmania mexicana (strain MHOM/GT/2001/U1103) OX=929439 GN=LMXM_33_2020 PE=4 SV=1	3	3	3	10.8	10.8	10.8	68.505	94.311	16	2	2	2	2
+	4.98622	-1.97123	E9B1W7	E9B1W7	tr|E9B1W7|E9B1W7_LEIMU Uncharacterized protein OS=Leishmania mexicana (strain MHOM/GT/2001/U1103) OX=929439 GN=LMXM_30_1670 PE=4 SV=1	4	4	3	20.6	20.6	18.8	31.422	72.353	19	3	2	3	2
+	4.97896	-1.20592	E9B2N4	E9B2N4	tr|E9B2N4|E9B2N4_LEIMU Uncharacterized protein OS=Leishmania mexicana (strain MHOM/GT/2001/U1103) OX=929439 GN=LMXM_31_1090 PE=4 SV=1	6	6	6	6.1	6.1	6.1	178.71	323.31	29	2	6	2	6
+	4.9782	-1.18057	E9AKH0	E9AKH0	tr|E9AKH0|E9AKH0_LEIMU Uncharacterized protein OS=Leishmania mexicana (strain MHOM/GT/2001/U1103) OX=929439 GN=LMXM_05_0640 PE=4 SV=1	4	4	4	4.9	4.9	4.9	201.06	52.233	10	1	4	1	4
+	4.95552	2.12458	E9AZ36	E9AZ36	tr|E9AZ36|E9AZ36_LEIMU Uncharacterized protein OS=Leishmania mexicana (strain MHOM/GT/2001/U1103) OX=929439 GN=LMXM_27_1300 PE=4 SV=1	6	6	6	15.1	15.1	15.1	60.007	63.187	16	6	3	6	3
+	4.94976	0.955861	E9AYI8	E9AYI8	tr|E9AYI8|E9AYI8_LEIMU Uncharacterized protein OS=Leishmania mexicana (strain MHOM/GT/2001/U1103) OX=929439 GN=LMXM_26_2080 PE=4 SV=1	2	2	2	8.5	8.5	8.5	33.109	88.961	11	2	2	2	2
+	4.94547	-3.38668	E9AV30	E9AV30	tr|E9AV30|E9AV30_LEIMU Putative phosphoglucomutase OS=Leishmania mexicana (strain MHOM/GT/2001/U1103) OX=929439 GN=LMXM_21_0640 PE=3 SV=1	1	1	1	3.9	3.9	3.9	63.541	59.66	21	1	1	1	1
+	4.93685	1.22918	E9AYH6	E9AYH6	tr|E9AYH6|E9AYH6_LEIMU Uncharacterized protein OS=Leishmania mexicana (strain MHOM/GT/2001/U1103) OX=929439 GN=LMXM_26_1960 PE=4 SV=1	12	12	12	24.3	24.3	24.3	89.474	323.31	84	8	7	8	7
+	4.93412	-1.57323	E9AYC4	E9AYC4	tr|E9AYC4|E9AYC4_LEIMU Uncharacterized protein OS=Leishmania mexicana (strain MHOM/GT/2001/U1103) OX=929439 GN=LMXM_26_1450 PE=4 SV=1	6	6	6	5.4	5.4	5.4	144.73	126.24	26	2	5	2	5
+	4.92694	-1.27368	E9B0I1	E9B0I1	tr|E9B0I1|E9B0I1_LEIMU Uncharacterized protein OS=Leishmania mexicana (strain MHOM/GT/2001/U1103) OX=929439 GN=LMXM_29_0560 PE=4 SV=1	2	2	2	8	8	8	36.734	63.507	13	1	1	1	1
+	4.92551	8.18672	E9AX53	E9AX53	tr|E9AX53|E9AX53_LEIMU 40S ribosomal protein S8 OS=Leishmania mexicana (strain MHOM/GT/2001/U1103) OX=929439 GN=LMXM_24_2070 PE=3 SV=1	4	4	4	18.8	18.8	18.8	24.686	97.38	13	4	2	4	2
+	4.92316	1.35294	E9AZY5	E9AZY5	tr|E9AZY5|E9AZY5_LEIMU Uncharacterized protein OS=Leishmania mexicana (strain MHOM/GT/2001/U1103) OX=929439 GN=LMXM_28_1650 PE=4 SV=1	5	5	5	9.5	9.5	9.5	90.651	103.94	28	4	4	4	4
+	4.92193	-1.67181	E9B297	E9B297	tr|E9B297|E9B297_LEIMU Putative acetyl-CoA carboxylase OS=Leishmania mexicana (strain MHOM/GT/2001/U1103) OX=929439 GN=LMXM_30_2970 PE=4 SV=1	6	6	6	4.4	4.4	4.4	241.28	63.062	26	3	5	3	5
+	4.92091	1.14235	E9ASC5	E9ASC5	tr|E9ASC5|E9ASC5_LEIMU Stress-inducible protein STI1 homolog OS=Leishmania mexicana (strain MHOM/GT/2001/U1103) OX=929439 GN=LMXM_36_0070 PE=4 SV=1	6	6	6	18.4	18.4	18.4	28.977	56.891	17	5	3	5	3
+	4.91852	-1.06038	E9B6I5	E9B6I5	tr|E9B6I5|E9B6I5_LEIMU Putative ubiquitin-activating enzyme e1 OS=Leishmania mexicana (strain MHOM/GT/2001/U1103) OX=929439 GN=LMXM_34_3060 PE=4 SV=1	3	3	3	4.9	4.9	4.9	126.69	87.408	38	2	3	2	3
+	4.91682	-0.805393	E9APN0	E9APN0	tr|E9APN0|E9APN0_LEIMU Uncharacterized protein OS=Leishmania mexicana (strain MHOM/GT/2001/U1103) OX=929439 GN=LMXM_14_0370 PE=4 SV=1	6	6	6	5.2	5.2	5.2	278.73	249.91	17	4	3	4	3
+	4.9	0.706454	E9AJX3	E9AJX3	tr|E9AJX3|E9AJX3_LEIMU Uncharacterized protein OS=Leishmania mexicana (strain MHOM/GT/2001/U1103) OX=929439 GN=LMXM_03_0890 PE=4 SV=1	3	3	3	7	7	7	67.22	145.79	19	3	3	3	3
+	4.89651	2.69197	E9ANJ4	E9ANJ4	tr|E9ANJ4|E9ANJ4_LEIMU Uncharacterized protein OS=Leishmania mexicana (strain MHOM/GT/2001/U1103) OX=929439 GN=LMXM_11_0480 PE=4 SV=1	3	3	3	4.2	4.2	4.2	117.57	40.013	8	2	2	2	2
+	4.89284	3.28522	E9AWN1	E9AWN1	tr|E9AWN1|E9AWN1_LEIMU Uncharacterized protein OS=Leishmania mexicana (strain MHOM/GT/2001/U1103) OX=929439 GN=LMXM_24_0410 PE=4 SV=1	2	2	2	5.3	5.3	5.3	79.221	15.972	8	2	2	2	2
+	4.88464	-0.760683	Q9GRT6;E9ARW9	Q9GRT6;E9ARW9	tr|Q9GRT6|Q9GRT6_LEIME Putative mitogen-activated protein kinase 9 OS=Leishmania mexicana mexicana OX=44270 GN=MPK9 PE=3 SV=1;tr|E9ARW9|E9ARW9_LEIMU Putative mitogen activated protein kinase OS=Leishmania mexicana (strain MHOM/GT/2001/U1103) OX=929439 GN=L	3	3	3	6.9	6.9	6.9	44.997	75.411	44	2	3	2	3
+	4.88168	0.783716	E9AJG4	E9AJG4	tr|E9AJG4|E9AJG4_LEIMU Uncharacterized protein OS=Leishmania mexicana (strain MHOM/GT/2001/U1103) OX=929439 GN=LMXM_01_0770 PE=3 SV=1	11	11	11	26.8	26.8	26.8	51.086	278.7	50	9	8	9	8
+	4.87779	0.849676	E9AMR4	E9AMR4	tr|E9AMR4|E9AMR4_LEIMU Uncharacterized protein OS=Leishmania mexicana (strain MHOM/GT/2001/U1103) OX=929439 GN=LMXM_09_0630 PE=4 SV=1	4	4	4	5.5	5.5	5.5	121.67	99.711	17	3	3	3	3
+	4.87688	-0.773039	E9AR10	E9AR10	tr|E9AR10|E9AR10_LEIMU Uncharacterized protein OS=Leishmania mexicana (strain MHOM/GT/2001/U1103) OX=929439 GN=LMXM_17_0410 PE=4 SV=1	7	7	7	10.3	10.3	10.3	114.38	120.66	32	4	6	4	6
+	4.87462	2.66519	E9ATK1;A1Y2C5;A1Y2C4;Q25222;P42865	E9ATK1;A1Y2C5	tr|E9ATK1|E9ATK1_LEIMU Putative oxidoreductase OS=Leishmania mexicana (strain MHOM/GT/2001/U1103) OX=929439 GN=LMXM_36_4170 PE=4 SV=1;tr|A1Y2C5|A1Y2C5_LEIME Zeta-crystallin/NADPH-oxidoreductase-like protein (Fragment) OS=Leishmania mexicana OX=5665 PE=4 SV	4	4	4	17.9	17.9	17.9	36.092	323.31	23	4	3	4	3
+	4.8716	0.85585	E9B3I8	E9B3I8	tr|E9B3I8|E9B3I8_LEIMU Uncharacterized protein OS=Leishmania mexicana (strain MHOM/GT/2001/U1103) OX=929439 GN=LMXM_32_0110 PE=4 SV=1	2	2	2	7.4	7.4	7.4	39.139	31.342	15	1	2	1	2
+	4.8687	-0.525295	E9AYL8	E9AYL8	tr|E9AYL8|E9AYL8_LEIMU Uncharacterized protein OS=Leishmania mexicana (strain MHOM/GT/2001/U1103) OX=929439 GN=LMXM_26_2370 PE=4 SV=1	9	9	9	3.5	3.5	3.5	421.88	199.92	33	6	8	6	8
+	4.86714	-1.7934	E9AQ15	E9AQ15	tr|E9AQ15|E9AQ15_LEIMU Putative serine/threonine-protein kinase (Putative protein kinase) OS=Leishmania mexicana (strain MHOM/GT/2001/U1103) OX=929439 GN=LMXM_15_0180 PE=4 SV=1	6	6	6	7	7	7	80.804	44.438	12	2	3	2	3
	4.85716	0.361776	E9AP20	E9AP20	tr|E9AP20|E9AP20_LEIMU Uncharacterized protein OS=Leishmania mexicana (strain MHOM/GT/2001/U1103) OX=929439 GN=LMXM_12_1200 PE=4 SV=1	7	7	7	21.3	21.3	21.3	59.537	323.31	73	5	6	5	6
+	4.847	-0.745535	E9B1J0	E9B1J0	tr|E9B1J0|E9B1J0_LEIMU Putative calpain-like cysteine peptidase OS=Leishmania mexicana (strain MHOM/GT/2001/U1103) OX=929439 GN=LMXM_30_0390 PE=3 SV=1	3	3	3	4.1	4.1	4.1	89.335	62.865	60	2	3	2	3
+	4.84303	-0.821248	E9AL83	E9AL83	tr|E9AL83|E9AL83_LEIMU Topoisomerase-related function protein-like protein OS=Leishmania mexicana (strain MHOM/GT/2001/U1103) OX=929439 GN=LMXM_07_0700 PE=4 SV=1	7	7	7	12	12	12	98.3	124.08	26	4	3	4	3
+	4.84077	-0.590544	E9AZ86	E9AZ86	tr|E9AZ86|E9AZ86_LEIMU Uncharacterized protein OS=Leishmania mexicana (strain MHOM/GT/2001/U1103) OX=929439 GN=LMXM_27_1840 PE=4 SV=1	5	5	5	5.7	5.7	5.7	180.23	179.39	24	3	2	3	2
+	4.84046	-0.546789	E9B2E7	E9B2E7	tr|E9B2E7|E9B2E7_LEIMU Uncharacterized protein OS=Leishmania mexicana (strain MHOM/GT/2001/U1103) OX=929439 GN=LMXM_31_0260 PE=4 SV=1	23	23	23	22.9	22.9	22.9	147.23	279.82	68	8	15	8	15
+	4.84015	0.504825	E9AYI6	E9AYI6	tr|E9AYI6|E9AYI6_LEIMU Uncharacterized protein OS=Leishmania mexicana (strain MHOM/GT/2001/U1103) OX=929439 GN=LMXM_26_2060 PE=4 SV=1	7	7	7	8	8	8	116.45	137.66	32	4	6	4	6
+	4.8274	1.10844	E9AZ24	E9AZ24	tr|E9AZ24|E9AZ24_LEIMU Putative translation initiation factor eIF2B subunit-like protein OS=Leishmania mexicana (strain MHOM/GT/2001/U1103) OX=929439 GN=LMXM_27_1210 PE=3 SV=1	1	1	1	1.5	1.5	1.5	57.963	7.9815	9	1	1	1	1
+	4.81878	-2.62129	E9AXI6	E9AXI6	tr|E9AXI6|E9AXI6_LEIMU Uncharacterized protein OS=Leishmania mexicana (strain MHOM/GT/2001/U1103) OX=929439 GN=LMXM_25_1070 PE=4 SV=1	9	9	9	16	16	16	95.309	274.77	22	2	7	2	7
+	4.81682	-1.30252	E9AZ09	E9AZ09	tr|E9AZ09|E9AZ09_LEIMU Putative vesicular-fusion ATPase-like protein OS=Leishmania mexicana (strain MHOM/GT/2001/U1103) OX=929439 GN=LMXM_27_1070 PE=4 SV=1	2	2	2	4.5	4.5	4.5	107.58	28.546	10	2	1	2	1
+	4.81655	-1.02678	E9AYJ1	E9AYJ1	tr|E9AYJ1|E9AYJ1_LEIMU Uncharacterized protein OS=Leishmania mexicana (strain MHOM/GT/2001/U1103) OX=929439 GN=LMXM_26_2110 PE=4 SV=1	3	3	3	1.8	1.8	1.8	186.93	44.113	18	3	3	3	3
	4.81483	-0.320659	E9AN60	E9AN60	tr|E9AN60|E9AN60_LEIMU Uncharacterized protein OS=Leishmania mexicana (strain MHOM/GT/2001/U1103) OX=929439 GN=LMXM_10_0500 PE=4 SV=1	5	5	5	1.2	1.2	1.2	707.2	172.25	40	4	4	4	4
+	4.81325	-2.26692	E9B333	E9B333	tr|E9B333|E9B333_LEIMU Uncharacterized protein OS=Leishmania mexicana (strain MHOM/GT/2001/U1103) OX=929439 GN=LMXM_31_2540 PE=4 SV=1	4	4	4	8.9	8.9	8.9	75.144	152.38	15	1	3	1	3
+	4.81143	1.92105	E9ASQ6	E9ASQ6	tr|E9ASQ6|E9ASQ6_LEIMU Transitional endoplasmic reticulum ATPase,putative OS=Leishmania mexicana (strain MHOM/GT/2001/U1103) OX=929439 GN=LMXM_36_1370 PE=4 SV=1	6	6	6	14.6	14.6	14.6	86.887	96.448	18	3	3	3	3
+	4.80509	-0.505283	E9AZN4	E9AZN4	tr|E9AZN4|E9AZN4_LEIMU Uncharacterized protein OS=Leishmania mexicana (strain MHOM/GT/2001/U1103) OX=929439 GN=LMXM_28_0720 PE=4 SV=1	4	4	4	18.2	18.2	18.2	62.27	162.47	51	3	4	3	4
+	4.80407	-0.447981	E9B2F6	E9B2F6	tr|E9B2F6|E9B2F6_LEIMU Uncharacterized protein OS=Leishmania mexicana (strain MHOM/GT/2001/U1103) OX=929439 GN=LMXM_31_0350 PE=4 SV=1	15	15	15	39.6	39.6	39.6	51.421	323.31	111	8	10	8	10
+	4.80188	-1.13905	E9AT59	E9AT59	tr|E9AT59|E9AT59_LEIMU Uncharacterized protein OS=Leishmania mexicana (strain MHOM/GT/2001/U1103) OX=929439 GN=LMXM_36_2820 PE=4 SV=1	3	3	3	6.3	6.3	6.3	67.082	132.44	36	2	2	2	2
+	4.79841	-1.08912	E9ASR4	E9ASR4	tr|E9ASR4|E9ASR4_LEIMU Uncharacterized protein OS=Leishmania mexicana (strain MHOM/GT/2001/U1103) OX=929439 GN=LMXM_36_1440 PE=4 SV=1	7	7	7	1.8	1.8	1.8	601.76	150.17	14	3	6	3	6
+	4.79676	-0.946503	E9AQC4	E9AQC4	tr|E9AQC4|E9AQC4_LEIMU Uncharacterized protein OS=Leishmania mexicana (strain MHOM/GT/2001/U1103) OX=929439 GN=LMXM_15_1320 PE=4 SV=1	13	13	13	14.7	14.7	14.7	154.34	323.31	61	5	10	5	10
+	4.79279	0.58178	E9B3T7	E9B3T7	tr|E9B3T7|E9B3T7_LEIMU Uncharacterized protein OS=Leishmania mexicana (strain MHOM/GT/2001/U1103) OX=929439 GN=LMXM_32_1035 PE=4 SV=1	6	6	6	32.2	32.2	32.2	18.962	208.16	56	4	3	4	3
+	4.78999	-5.27122	E9AZJ4	E9AZJ4	tr|E9AZJ4|E9AZJ4_LEIMU Putative rrp44p homologue OS=Leishmania mexicana (strain MHOM/GT/2001/U1103) OX=929439 GN=LMXM_28_0330 PE=3 SV=1	5	5	5	8	8	8	104.17	81.191	16	1	4	1	4
+	4.7895	3.53818	E9AJS8	E9AJS8	tr|E9AJS8|E9AJS8_LEIMU Conserved TLD domain protein OS=Leishmania mexicana (strain MHOM/GT/2001/U1103) OX=929439 GN=LMXM_03_0450 PE=4 SV=1	5	5	5	4.7	4.7	4.7	166.13	242.12	17	5	3	5	3
+	4.77222	2.64019	E9ASL3	E9ASL3	tr|E9ASL3|E9ASL3_LEIMU Putative 40S ribosomal protein S18 OS=Leishmania mexicana (strain MHOM/GT/2001/U1103) OX=929439 GN=LMXM_36_0930 PE=3 SV=1	5	5	5	28.1	28.1	28.1	17.368	81.499	14	4	2	4	2
+	4.77098	3.5462	E9B6M3	E9B6M3	tr|E9B6M3|E9B6M3_LEIMU Uncharacterized protein OS=Leishmania mexicana (strain MHOM/GT/2001/U1103) OX=929439 GN=LMXM_34_3440 PE=4 SV=1	2	2	2	6.8	6.8	6.8	13.209	16.745	7	2	1	2	1
+	4.75809	2.56886	E9AUC7	E9AUC7	tr|E9AUC7|E9AUC7_LEIMU Putative T-complex protein 1, theta subunit OS=Leishmania mexicana (strain MHOM/GT/2001/U1103) OX=929439 GN=LMXM_36_6910 PE=3 SV=1	4	4	4	12.1	12.1	12.1	58.239	141.72	16	3	2	3	2
+	4.75392	-0.992477	E9AZA2	E9AZA2	tr|E9AZA2|E9AZA2_LEIMU Putative rRNA methyltransferase OS=Leishmania mexicana (strain MHOM/GT/2001/U1103) OX=929439 GN=LMXM_27_1980 PE=3 SV=1	4	4	4	8.8	8.8	8.8	105.18	133.72	24	3	2	3	2
+	4.74676	-3.81463	E9ALQ7	E9ALQ7	tr|E9ALQ7|E9ALQ7_LEIMU Putative ABC transporter domain protein OS=Leishmania mexicana (strain MHOM/GT/2001/U1103) OX=929439 GN=LMXM_08_29_1640 PE=4 SV=1	3	3	3	13.2	13.2	13.2	49.791	46.136	18	1	3	1	3
+	4.74128	1.09257	E9AXG4	E9AXG4	tr|E9AXG4|E9AXG4_LEIMU Uncharacterized protein OS=Leishmania mexicana (strain MHOM/GT/2001/U1103) OX=929439 GN=LMXM_25_0860 PE=4 SV=1	3	3	3	3.4	3.4	3.4	128.67	31.24	11	3	2	3	2
+	4.74021	1.76402	E9AUA1;Q86N96	E9AUA1	tr|E9AUA1|E9AUA1_LEIMU 2,3-bisphosphoglycerate-independent phosphoglycerate mutase OS=Leishmania mexicana (strain MHOM/GT/2001/U1103) OX=929439 GN=LMXM_36_6650 PE=4 SV=1	4	4	4	12.7	12.7	12.7	60.813	107.01	19	3	4	3	4
+	4.7349	-2.00341	E9AR48	E9AR48	tr|E9AR48|E9AR48_LEIMU Uncharacterized protein OS=Leishmania mexicana (strain MHOM/GT/2001/U1103) OX=929439 GN=LMXM_17_0710 PE=4 SV=1	2	2	2	6.2	6.2	6.2	89.085	139.57	34	1	2	1	2
+	4.73431	0.549412	E9AV10	E9AV10	tr|E9AV10|E9AV10_LEIMU Uncharacterized protein OS=Leishmania mexicana (strain MHOM/GT/2001/U1103) OX=929439 GN=LMXM_21_0430 PE=4 SV=1	8	8	8	22.2	22.2	22.2	47.492	178.99	39	4	6	4	6
+	4.73275	-0.508505	E9AU20	E9AU20	tr|E9AU20|E9AU20_LEIMU Uncharacterized protein OS=Leishmania mexicana (strain MHOM/GT/2001/U1103) OX=929439 GN=LMXM_36_5850 PE=4 SV=1	24	24	24	49.8	49.8	49.8	57.284	323.31	340	18	20	18	20
+	4.72471	2.18022	E9AV07	E9AV07	tr|E9AV07|E9AV07_LEIMU Putative ubiquitin hydrolase OS=Leishmania mexicana (strain MHOM/GT/2001/U1103) OX=929439 GN=LMXM_21_0400 PE=3 SV=1	2	2	2	2.9	2.9	2.9	71.319	18.365	4	1	1	1	1
+	4.71373	-3.6565	E9B6W9	E9B6W9	tr|E9B6W9|E9B6W9_LEIMU Uncharacterized protein OS=Leishmania mexicana (strain MHOM/GT/2001/U1103) OX=929439 GN=LMXM_34_4390 PE=4 SV=1	2	2	2	3.2	3.2	3.2	45.7	39.452	7	1	1	1	1
+	4.70769	-6.6088	E9AX69	E9AX69	tr|E9AX69|E9AX69_LEIMU Hypothetical predicted multi-pass transmembrane protein OS=Leishmania mexicana (strain MHOM/GT/2001/U1103) OX=929439 GN=LMXM_24_2230 PE=4 SV=1	3	3	3	12	12	12	20.138	43.252	15	1	2	1	2
+	4.70426	2.10536	E9AZM0	E9AZM0	tr|E9AZM0|E9AZM0_LEIMU Uncharacterized protein OS=Leishmania mexicana (strain MHOM/GT/2001/U1103) OX=929439 GN=LMXM_28_0590 PE=4 SV=1	4	4	4	11.7	11.7	11.7	56.338	75.362	15	3	3	3	3
+	4.70247	-0.746057	E9AVU3	E9AVU3	tr|E9AVU3|E9AVU3_LEIMU Putative dynein heavy chain, cytosolic OS=Leishmania mexicana (strain MHOM/GT/2001/U1103) OX=929439 GN=LMXM_22_1110 PE=4 SV=1	3	3	3	0.8	0.8	0.8	623.24	126.38	9	1	3	1	3
+	4.70192	0.953671	Q9GU60;E9B6A2;E9B6A1;E9B6A0	Q9GU60;E9B6A2;E9B6A1;E9B6A0	tr|Q9GU60|Q9GU60_LEIAM Kinetoplast membrane protein 11 OS=Leishmania amazonensis OX=5659 GN=Kmp-11 PE=2 SV=1;tr|E9B6A2|E9B6A2_LEIMU Kinetoplastid membrane protein-11 OS=Leishmania mexicana (strain MHOM/GT/2001/U1103) OX=929439 GN=LMXM_34_2221 PE=4 SV=1;tr|	8	8	8	66.3	66.3	66.3	11.22	165.14	32	5	7	5	7
+	4.69853	3.33055	E9AQN9	E9AQN9	tr|E9AQN9|E9AQN9_LEIMU Uncharacterized protein OS=Leishmania mexicana (strain MHOM/GT/2001/U1103) OX=929439 GN=LMXM_16_0800 PE=4 SV=1	2	2	2	2.1	2.1	2.1	81.774	16.327	5	2	1	2	1
+	4.69802	-0.995728	E9AQN7	E9AQN7	tr|E9AQN7|E9AQN7_LEIMU Uncharacterized protein OS=Leishmania mexicana (strain MHOM/GT/2001/U1103) OX=929439 GN=LMXM_16_0780 PE=4 SV=1	16	16	16	4.4	4.4	4.4	607.44	323.31	45	6	11	6	11
+	4.69475	-4.39275	E9ALY9	E9ALY9	tr|E9ALY9|E9ALY9_LEIMU Guanine deaminase OS=Leishmania mexicana (strain MHOM/GT/2001/U1103) OX=929439 GN=LMXM_08_29_0867 PE=3 SV=1	2	2	2	7.5	7.5	7.5	49.172	32.42	5	1	2	1	2
+	4.69127	1.15444	E9AU38	E9AU38	tr|E9AU38|E9AU38_LEIMU Uncharacterized protein OS=Leishmania mexicana (strain MHOM/GT/2001/U1103) OX=929439 GN=LMXM_36_6030 PE=4 SV=1	7	7	7	4	4	4	259.92	226.39	21	4	5	4	5
+	4.68446	-0.4532	E9AXQ9	E9AXQ9	tr|E9AXQ9|E9AXQ9_LEIMU Putative 3-oxo-5-alpha-steroid 4-dehydrogenase OS=Leishmania mexicana (strain MHOM/GT/2001/U1103) OX=929439 GN=LMXM_25_1770 PE=4 SV=1	3	3	3	11.4	11.4	11.4	34.136	80.434	19	3	2	3	2
+	4.68273	0.828663	E9B699	E9B699	tr|E9B699|E9B699_LEIMU Putative RNA-binding protein OS=Leishmania mexicana (strain MHOM/GT/2001/U1103) OX=929439 GN=LMXM_34_2200 PE=4 SV=1	7	7	7	37.2	37.2	37.2	30.286	170.69	45	5	6	5	6
+	4.67061	0.473453	E9AQX9	E9AQX9	tr|E9AQX9|E9AQX9_LEIMU Uncharacterized protein OS=Leishmania mexicana (strain MHOM/GT/2001/U1103) OX=929439 GN=LMXM_16_1660 PE=4 SV=1	2	2	2	0.9	0.9	0.9	429.32	49.222	11	2	2	2	2
+	4.6649	-2.24446	E9B0F9	E9B0F9	tr|E9B0F9|E9B0F9_LEIMU Kinesin-like protein OS=Leishmania mexicana (strain MHOM/GT/2001/U1103) OX=929439 GN=LMXM_29_0350 PE=3 SV=1	2	2	2	5.9	5.9	5.9	68.265	81.023	18	2	1	2	1
+	4.66418	0.96806	E9ATD2;E9B1Y9;E9AMU1	E9ATD2;E9B1Y9;E9AMU1	tr|E9ATD2|E9ATD2_LEIMU Putative polyubiquitin (Fragment) OS=Leishmania mexicana (strain MHOM/GT/2001/U1103) OX=929439 GN=LMXM_36_3530 PE=4 SV=1;tr|E9B1Y9|E9B1Y9_LEIMU Ubiquitin-fusion protein OS=Leishmania mexicana (strain MHOM/GT/2001/U1103) OX=929439 GN=	5	5	5	56.2	56.2	56.2	8.865	108.11	28	3	5	3	5
+	4.65611	-1.35352	E9AKR7	E9AKR7	tr|E9AKR7|E9AKR7_LEIMU Uncharacterized protein OS=Leishmania mexicana (strain MHOM/GT/2001/U1103) OX=929439 GN=LMXM_06_0390 PE=4 SV=1	1	1	1	1.8	1.8	1.8	98.066	64.668	24	1	1	1	1
+	4.65054	-2.81616	E9AQ91	E9AQ91	tr|E9AQ91|E9AQ91_LEIMU Protein phosphatase 2A regulatory subunit,putative OS=Leishmania mexicana (strain MHOM/GT/2001/U1103) OX=929439 GN=LMXM_15_0920 PE=4 SV=1	4	4	4	5.1	5.1	5.1	100.24	61.436	11	1	3	1	3
+	4.64888	1.2	E9AKJ5	E9AKJ5	tr|E9AKJ5|E9AKJ5_LEIMU Uncharacterized protein OS=Leishmania mexicana (strain MHOM/GT/2001/U1103) OX=929439 GN=LMXM_05_0890 PE=4 SV=1	3	3	3	4.3	4.3	4.3	208.66	183.81	12	3	1	3	1
+	4.64447	-2.04492	E9B6L5	E9B6L5	tr|E9B6L5|E9B6L5_LEIMU Uncharacterized protein OS=Leishmania mexicana (strain MHOM/GT/2001/U1103) OX=929439 GN=LMXM_34_3360 PE=4 SV=1	2	2	2	2.6	2.6	2.6	244.81	47.826	13	1	1	1	1
+	4.64407	2.71893	Q9BLW4;E9AW11	Q9BLW4;E9AW11	tr|Q9BLW4|Q9BLW4_LEIME GDP-mannose pyrophosphorylase OS=Leishmania mexicana OX=5665 GN=exgmp PE=4 SV=1;tr|E9AW11|E9AW11_LEIMU Mannose-1-phosphate guanyltransferase OS=Leishmania mexicana (strain MHOM/GT/2001/U1103) OX=929439 GN=LMXM_23_0110 PE=4 SV=1	4	4	4	15	15	15	41.49	63.047	13	4	2	4	2
+	4.63547	-1.34756	E9B018	E9B018	tr|E9B018|E9B018_LEIMU Uncharacterized protein OS=Leishmania mexicana (strain MHOM/GT/2001/U1103) OX=929439 GN=LMXM_28_1990 PE=4 SV=1	8	8	8	15.7	15.7	15.7	81.564	180.33	50	3	7	3	7
+	4.63457	-1.03865	E9ATT6	E9ATT6	tr|E9ATT6|E9ATT6_LEIMU Uncharacterized protein OS=Leishmania mexicana (strain MHOM/GT/2001/U1103) OX=929439 GN=LMXM_36_5020 PE=4 SV=1	1	1	1	1.9	1.9	1.9	98.339	20.137	8	1	1	1	1
+	4.63171	-2.19535	E9B268	E9B268	tr|E9B268|E9B268_LEIMU Uncharacterized protein OS=Leishmania mexicana (strain MHOM/GT/2001/U1103) OX=929439 GN=LMXM_30_2700 PE=4 SV=1	2	2	2	5.2	5.2	5.2	98.963	25.382	4	1	1	1	1
+	4.62891	-5.60298	E9AMS7	E9AMS7	tr|E9AMS7|E9AMS7_LEIMU Uncharacterized protein OS=Leishmania mexicana (strain MHOM/GT/2001/U1103) OX=929439 GN=LMXM_09_0760 PE=4 SV=1	8	8	8	2.6	2.6	2.6	567.32	200.45	31	1	6	1	6
+	4.6207	-0.960073	E9ANZ3	E9ANZ3	tr|E9ANZ3|E9ANZ3_LEIMU Serine/threonine-protein phosphatase OS=Leishmania mexicana (strain MHOM/GT/2001/U1103) OX=929439 GN=LMXM_12_0660 PE=3 SV=1	3	3	3	4.9	4.9	4.9	109.45	47.075	8	2	3	2	3
+	4.61904	5.10183	E9ANF6;A0A0C5D115	E9ANF6;A0A0C5D115	tr|E9ANF6|E9ANF6_LEIMU Putative seryl-tRNA synthetase OS=Leishmania mexicana (strain MHOM/GT/2001/U1103) OX=929439 GN=LMXM_11_0100 PE=4 SV=1;tr|A0A0C5D115|A0A0C5D115_LEIAM Seryl-tRNA synthetase protein (Fragment) OS=Leishmania amazonensis OX=5659 PE=4 SV=1	2	2	2	6.8	6.8	6.8	52.907	34.387	8	2	1	2	1
+	4.6058	1.79223	E9B0Y4	E9B0Y4	tr|E9B0Y4|E9B0Y4_LEIMU Uncharacterized protein OS=Leishmania mexicana (strain MHOM/GT/2001/U1103) OX=929439 GN=LMXM_29_2110 PE=4 SV=1	3	3	3	7.5	7.5	7.5	57.805	21.563	12	3	1	3	1
+	4.59607	0.661932	E8NHI0	E8NHI0	tr|E8NHI0|E8NHI0_LEIMU 40S ribosomal protein S3a OS=Leishmania mexicana (strain MHOM/GT/2001/U1103) OX=929439 GN=LmxM_34_0400a_1 PE=3 SV=1	6	6	6	23.1	23.1	23.1	30.036	234.68	17	5	3	5	3
+	4.58646	2.09834	E9B556	E9B556	tr|E9B556|E9B556_LEIMU Uncharacterized protein OS=Leishmania mexicana (strain MHOM/GT/2001/U1103) OX=929439 GN=LMXM_33_2660 PE=4 SV=1	2	2	2	4.5	4.5	4.5	99.102	56.493	14	1	2	1	2
+	4.58602	-1.764	E9AXY8	E9AXY8	tr|E9AXY8|E9AXY8_LEIMU Uncharacterized protein OS=Leishmania mexicana (strain MHOM/GT/2001/U1103) OX=929439 GN=LMXM_26_0050 PE=4 SV=1	1	1	1	7.5	7.5	7.5	28.597	20.008	16	1	1	1	1
+	4.58473	0.951297	E9ATS6	E9ATS6	tr|E9ATS6|E9ATS6_LEIMU Uncharacterized protein OS=Leishmania mexicana (strain MHOM/GT/2001/U1103) OX=929439 GN=LMXM_36_4920 PE=4 SV=1	2	2	2	4.2	4.2	4.2	78.259	96.402	11	1	2	1	2
+	4.5835	1.4148	E9AWH7	E9AWH7	tr|E9AWH7|E9AWH7_LEIMU Uncharacterized protein OS=Leishmania mexicana (strain MHOM/GT/2001/U1103) OX=929439 GN=LMXM_23_1450 PE=4 SV=1	5	5	5	9.4	9.4	9.4	59.002	40.225	10	4	3	4	3
+	4.57752	-0.587715	E9AM51	E9AM51	tr|E9AM51|E9AM51_LEIMU Uncharacterized protein OS=Leishmania mexicana (strain MHOM/GT/2001/U1103) OX=929439 GN=LMXM_08_29_0270 PE=4 SV=1	8	8	8	27.7	27.7	27.7	26.154	160.42	37	3	5	3	5
+	4.57595	0.479489	E9AMV3	E9AMV3	tr|E9AMV3|E9AMV3_LEIMU Uncharacterized protein OS=Leishmania mexicana (strain MHOM/GT/2001/U1103) OX=929439 GN=LMXM_09_1010 PE=4 SV=1	7	7	7	13	13	13	67.39	196.01	17	4	4	4	4
+	4.57555	2.25368	E9B547	E9B547	tr|E9B547|E9B547_LEIMU Uncharacterized protein OS=Leishmania mexicana (strain MHOM/GT/2001/U1103) OX=929439 GN=LMXM_33_2560 PE=4 SV=1	5	5	5	13	13	13	165.66	104.07	12	4	3	4	3
+	4.57075	3.78323	E9AT47	E9AT47	tr|E9AT47|E9AT47_LEIMU Uncharacterized protein OS=Leishmania mexicana (strain MHOM/GT/2001/U1103) OX=929439 GN=LMXM_36_2690 PE=4 SV=1	2	2	2	9.4	9.4	9.4	38.609	33.494	6	2	1	2	1
+	4.5697	-1.07878	E9AY13	E9AY13	tr|E9AY13|E9AY13_LEIMU 6-phosphofructo-2-kinase/fructose-2,6-biphosphata se-1-like protein OS=Leishmania mexicana (strain MHOM/GT/2001/U1103) OX=929439 GN=LMXM_26_0310 PE=4 SV=1	1	1	1	2.4	2.4	2.4	74.342	42.807	8	1	1	1	1
+	4.5675	-0.901454	E9AM45	E9AM45	tr|E9AM45|E9AM45_LEIMU Uncharacterized protein OS=Leishmania mexicana (strain MHOM/GT/2001/U1103) OX=929439 GN=LMXM_08_29_0340 PE=4 SV=1	2	2	2	8.4	8.4	8.4	46.199	68.21	39	1	1	1	1
+	4.56625	2.405	E9AVE1	E9AVE1	tr|E9AVE1|E9AVE1_LEIMU Putative RNA helicase OS=Leishmania mexicana (strain MHOM/GT/2001/U1103) OX=929439 GN=LMXM_21_1552 PE=4 SV=1	4	4	4	12.9	12.9	12.9	49.469	124.49	22	3	3	3	3
+	4.56408	-0.734323	E9AY62	E9AY62	tr|E9AY62|E9AY62_LEIMU Uncharacterized protein OS=Leishmania mexicana (strain MHOM/GT/2001/U1103) OX=929439 GN=LMXM_26_0840 PE=4 SV=1	4	4	4	7.1	7.1	7.1	100.33	88.141	21	3	3	3	3
+	4.56178	3.66995	E9B1K0	E9B1K0	tr|E9B1K0|E9B1K0_LEIMU Uncharacterized protein OS=Leishmania mexicana (strain MHOM/GT/2001/U1103) OX=929439 GN=LMXM_30_0500 PE=4 SV=1	3	3	3	7.7	7.7	7.7	67.017	63.803	16	2	3	2	3
+	4.55949	-1.09403	E9B370	E9B370	tr|E9B370|E9B370_LEIMU Uncharacterized protein OS=Leishmania mexicana (strain MHOM/GT/2001/U1103) OX=929439 GN=LMXM_31_2900 PE=4 SV=1	3	3	3	9.5	9.5	9.5	70.535	104.01	16	2	3	2	3
+	4.55798	-0.861092	E9B1R8	E9B1R8	tr|E9B1R8|E9B1R8_LEIMU Uncharacterized protein OS=Leishmania mexicana (strain MHOM/GT/2001/U1103) OX=929439 GN=LMXM_30_1200 PE=4 SV=1	1	1	1	6.7	6.7	6.7	15.637	9.0334	4	1	1	1	1
+	4.55381	-0.62677	E9B1E7;E9B1E6	E9B1E7;E9B1E6	tr|E9B1E7|E9B1E7_LEIMU Putative 60S acidic ribosomal protein P2 OS=Leishmania mexicana (strain MHOM/GT/2001/U1103) OX=929439 GN=LMXM_29_3730 PE=3 SV=1;tr|E9B1E6|E9B1E6_LEIMU Putative 60S acidic ribosomal protein P2 OS=Leishmania mexicana (strain MHOM/GT/20	5	5	4	64.8	64.8	64.8	10.627	271.51	24	4	3	3	3
+	4.54874	1.04827	E9AQG4	E9AQG4	tr|E9AQG4|E9AQG4_LEIMU Uncharacterized protein OS=Leishmania mexicana (strain MHOM/GT/2001/U1103) OX=929439 GN=LMXM_16_0080 PE=4 SV=1	4	4	4	9.6	9.6	9.6	83.254	70.47	9	2	2	2	2
+	4.54827	-2.51587	E9AXI8	E9AXI8	tr|E9AXI8|E9AXI8_LEIMU Uncharacterized protein OS=Leishmania mexicana (strain MHOM/GT/2001/U1103) OX=929439 GN=LMXM_25_1090 PE=4 SV=1	2	2	2	5.3	5.3	5.3	45.729	115.44	13	2	2	2	2
+	4.54756	-0.640354	E9ANG0	E9ANG0	tr|E9ANG0|E9ANG0_LEIMU Uncharacterized protein OS=Leishmania mexicana (strain MHOM/GT/2001/U1103) OX=929439 GN=LMXM_11_0140 PE=4 SV=1	6	6	6	27.7	27.7	27.7	33.075	104.01	54	3	5	3	5
+	4.54324	-1.20627	E9ARM1	E9ARM1	tr|E9ARM1|E9ARM1_LEIMU Uncharacterized protein OS=Leishmania mexicana (strain MHOM/GT/2001/U1103) OX=929439 GN=LMXM_18_0840 PE=4 SV=1	8	8	8	6.9	6.9	6.9	211.23	155.47	20	2	6	2	6
+	4.53824	-0.6411	E9B5X5	E9B5X5	tr|E9B5X5|E9B5X5_LEIMU Uncharacterized protein OS=Leishmania mexicana (strain MHOM/GT/2001/U1103) OX=929439 GN=LMXM_34_0950 PE=4 SV=1	4	4	4	23.4	23.4	23.4	45.574	186.52	101	4	3	4	3
+	4.53555	0.439626	E9AWQ4	E9AWQ4	tr|E9AWQ4|E9AWQ4_LEIMU Kinesin-like protein OS=Leishmania mexicana (strain MHOM/GT/2001/U1103) OX=929439 GN=LMXM_24_0640 PE=3 SV=1	6	6	6	12.3	12.3	12.3	63.125	170.5	56	5	5	5	5
+	4.51467	-1.59609	E9AM26	E9AM26	tr|E9AM26|E9AM26_LEIMU Uncharacterized protein OS=Leishmania mexicana (strain MHOM/GT/2001/U1103) OX=929439 GN=LMXM_08_29_0530 PE=4 SV=1	7	7	7	3.1	3.1	3.1	311.3	89.262	12	1	2	1	2
+	4.50763	-3.13862	E9AP41	E9AP41	tr|E9AP41|E9AP41_LEIMU Uncharacterized protein OS=Leishmania mexicana (strain MHOM/GT/2001/U1103) OX=929439 GN=LMXM_13_0070 PE=4 SV=1	4	4	3	25.5	25.5	17.9	21.773	156.52	15	1	2	1	2
	4.50584	0.316829	E9AW08	E9AW08	tr|E9AW08|E9AW08_LEIMU Uncharacterized protein OS=Leishmania mexicana (strain MHOM/GT/2001/U1103) OX=929439 GN=LMXM_23_0080 PE=4 SV=1	10	10	10	21	21	21	48.444	256.87	47	6	6	6	6
+	4.5006	1.26354	E9AL69	E9AL69	tr|E9AL69|E9AL69_LEIMU Uncharacterized protein OS=Leishmania mexicana (strain MHOM/GT/2001/U1103) OX=929439 GN=LMXM_07_0570 PE=4 SV=1	4	4	4	9	9	9	50.89	221.04	28	4	1	4	1
+	4.4862	0.773604	E9B3A6	E9B3A6	tr|E9B3A6|E9B3A6_LEIMU Putative dynein light intermediate chain OS=Leishmania mexicana (strain MHOM/GT/2001/U1103) OX=929439 GN=LMXM_31_3230 PE=4 SV=1	5	5	5	12.9	12.9	12.9	47.131	131.64	21	2	4	2	4
+	4.48363	2.45214	E9ATC1	E9ATC1	tr|E9ATC1|E9ATC1_LEIMU Vacuolar protein sorting-associated protein-like protein OS=Leishmania mexicana (strain MHOM/GT/2001/U1103) OX=929439 GN=LMXM_36_3420 PE=4 SV=1	2	2	2	10	10	10	41.082	50.779	7	1	2	1	2
+	4.48116	1.41678	E9ANN6	E9ANN6	tr|E9ANN6|E9ANN6_LEIMU Uncharacterized protein OS=Leishmania mexicana (strain MHOM/GT/2001/U1103) OX=929439 GN=LMXM_11_0920 PE=4 SV=1	2	2	2	6.8	6.8	6.8	67.225	22.592	8	2	1	2	1
+	4.48013	2.12353	E9AZR2	E9AZR2	tr|E9AZR2|E9AZR2_LEIMU 40S ribosomal protein S14 OS=Leishmania mexicana (strain MHOM/GT/2001/U1103) OX=929439 GN=LMXM_28_0960 PE=3 SV=1	2	2	2	18.1	18.1	18.1	15.563	44.374	8	2	1	2	1
+	4.47886	0.639855	E9AN40	E9AN40	tr|E9AN40|E9AN40_LEIMU Uncharacterized protein OS=Leishmania mexicana (strain MHOM/GT/2001/U1103) OX=929439 GN=LMXM_10_0300 PE=4 SV=1	3	3	3	6.9	6.9	6.9	81.773	69.68	13	2	2	2	2
+	4.47617	-1.44771	E9AVM8	E9AVM8	tr|E9AVM8|E9AVM8_LEIMU Uncharacterized protein OS=Leishmania mexicana (strain MHOM/GT/2001/U1103) OX=929439 GN=LMXM_22_0450 PE=4 SV=1	2	2	2	6.9	6.9	6.9	32.506	36.109	11	2	1	2	1
	4.47403	-0.306315	E9B0E9	E9B0E9	tr|E9B0E9|E9B0E9_LEIMU Putative ubiquitin hydrolase OS=Leishmania mexicana (strain MHOM/GT/2001/U1103) OX=929439 GN=LMXM_29_0250 PE=4 SV=1	7	7	6	9.4	9.4	8.4	126.03	129.55	55	3	6	3	6
+	4.46826	0.786299	E9AS28	E9AS28	tr|E9AS28|E9AS28_LEIMU Putative transporter OS=Leishmania mexicana (strain MHOM/GT/2001/U1103) OX=929439 GN=LMXM_19_0760 PE=4 SV=1	5	5	5	15	15	15	53.596	251.4	25	5	4	5	4
+	4.46363	-1.63768	E9AW86;E9AW57	E9AW86;E9AW57	tr|E9AW86|E9AW86_LEIMU Acetyl-coenzyme A synthetase OS=Leishmania mexicana (strain MHOM/GT/2001/U1103) OX=929439 GN=LMXM_23_0710 PE=3 SV=1;tr|E9AW57|E9AW57_LEIMU Acetyl-coenzyme A synthetase (Fragment) OS=Leishmania mexicana (strain MHOM/GT/2001/U1103) OX=	4	4	4	6.9	6.9	6.9	77.449	142.08	58	3	4	3	4
+	4.45659	-0.452831	E9AMD0	E9AMD0	tr|E9AMD0|E9AMD0_LEIMU Putative ribose-phosphate pyrophosphokinase OS=Leishmania mexicana (strain MHOM/GT/2001/U1103) OX=929439 GN=LMXM_08_0510 PE=4 SV=1	5	5	5	7.6	7.6	7.6	93.356	286.18	39	4	5	4	5
+	4.45518	1.66644	E9B510	E9B510	tr|E9B510|E9B510_LEIMU Uncharacterized protein OS=Leishmania mexicana (strain MHOM/GT/2001/U1103) OX=929439 GN=LMXM_33_2240 PE=4 SV=1	2	2	2	2.4	2.4	2.4	132.34	44.129	17	2	1	2	1
	4.4535	-0.320092	E9AMW8	E9AMW8	tr|E9AMW8|E9AMW8_LEIMU Uncharacterized protein OS=Leishmania mexicana (strain MHOM/GT/2001/U1103) OX=929439 GN=LMXM_09_1170 PE=4 SV=1	2	2	2	14.3	14.3	14.3	22.123	70.62	30	2	1	2	1
+	4.45205	-0.974588	E9B5E6	E9B5E6	tr|E9B5E6|E9B5E6_LEIMU Uncharacterized protein OS=Leishmania mexicana (strain MHOM/GT/2001/U1103) OX=929439 GN=LMXM_33_3570 PE=4 SV=1	3	3	3	5.1	5.1	5.1	108.72	55.884	7	2	3	2	3
+	4.43862	-1.20929	E9AYK0	E9AYK0	tr|E9AYK0|E9AYK0_LEIMU Uncharacterized protein OS=Leishmania mexicana (strain MHOM/GT/2001/U1103) OX=929439 GN=LMXM_26_2200 PE=4 SV=1	5	5	5	12.6	12.6	12.6	55.423	180.19	25	2	3	2	3
+	4.43756	4.08444	E9AYY3	E9AYY3	tr|E9AYY3|E9AYY3_LEIMU Glutaredoxin-like protein OS=Leishmania mexicana (strain MHOM/GT/2001/U1103) OX=929439 GN=LMXM_27_0810 PE=4 SV=1	1	1	1	15.6	15.6	15.6	12.225	56.842	10	1	1	1	1
+	4.4368	-1.34132	E9AN19	E9AN19	tr|E9AN19|E9AN19_LEIMU Uncharacterized protein OS=Leishmania mexicana (strain MHOM/GT/2001/U1103) OX=929439 GN=LMXM_10_0130 PE=4 SV=1	4	4	4	4	4	4	79.341	29.115	11	2	3	2	3
+	4.42918	-5.5485	E9AM16	E9AM16	tr|E9AM16|E9AM16_LEIMU Putative ABC transporter OS=Leishmania mexicana (strain MHOM/GT/2001/U1103) OX=929439 GN=LMXM_08_29_0620 PE=4 SV=1	1	1	1	1	1	1	206.85	151.35	41	1	1	1	1
+	4.42411	-0.945752	E9AN72	E9AN72	tr|E9AN72|E9AN72_LEIMU Uncharacterized protein OS=Leishmania mexicana (strain MHOM/GT/2001/U1103) OX=929439 GN=LMXM_10_0620 PE=4 SV=1	1	1	1	2.5	2.5	2.5	80.779	70.852	27	1	1	1	1
+	4.42021	3.11876	E9B3Z2	E9B3Z2	tr|E9B3Z2|E9B3Z2_LEIMU Uncharacterized protein OS=Leishmania mexicana (strain MHOM/GT/2001/U1103) OX=929439 GN=LMXM_32_1560 PE=4 SV=1	2	2	2	2.7	2.7	2.7	72.359	19.627	7	2	1	2	1
+	4.41522	-0.690752	E9AV48	E9AV48	tr|E9AV48|E9AV48_LEIMU Uncharacterized protein OS=Leishmania mexicana (strain MHOM/GT/2001/U1103) OX=929439 GN=LMXM_21_0800 PE=4 SV=1	6	6	6	4.1	4.1	4.1	249.23	323.31	64	4	6	4	6
+	4.40924	0.789108	E9AKB4	E9AKB4	tr|E9AKB4|E9AKB4_LEIMU Serine/threonine-protein phosphatase OS=Leishmania mexicana (strain MHOM/GT/2001/U1103) OX=929439 GN=LMXM_05_0100 PE=3 SV=1	5	5	5	10.7	10.7	10.7	71.845	154.94	43	3	4	3	4
+	4.40741	-2.01167	E9AYU0	E9AYU0	tr|E9AYU0|E9AYU0_LEIMU Putative nucleoporin OS=Leishmania mexicana (strain MHOM/GT/2001/U1103) OX=929439 GN=LMXM_27_0380 PE=4 SV=1	2	2	2	2.7	2.7	2.7	158.7	98.364	17	1	2	1	2
+	4.40666	4.80399	E9AR51	E9AR51	tr|E9AR51|E9AR51_LEIMU Ysine decarboxylase-like protein OS=Leishmania mexicana (strain MHOM/GT/2001/U1103) OX=929439 GN=LMXM_17_0735 PE=4 SV=1	3	3	3	9.9	9.9	9.9	35.367	33.434	5	2	2	2	2
+	4.4055	0.58817	Q8I910;E9B4H4;Q8I911	Q8I910;E9B4H4;Q8I911	tr|Q8I910|Q8I910_LEIME Glucose-6-phosphate 1-dehydrogenase OS=Leishmania mexicana OX=5665 GN=G6PD PE=2 SV=1;tr|E9B4H4|E9B4H4_LEIMU Glucose-6-phosphate 1-dehydrogenase OS=Leishmania mexicana (strain MHOM/GT/2001/U1103) OX=929439 GN=LMXM_33_0080 PE=3 SV=1;tr	2	2	2	3.9	3.9	3.9	52.59	19.305	11	2	2	2	2
+	4.39299	-1.59599	E9B1S5;E9B1S6;E9B1S7	E9B1S5	tr|E9B1S5|E9B1S5_LEIMU p-glycoprotein e OS=Leishmania mexicana (strain MHOM/GT/2001/U1103) OX=929439 GN=LMXM_30_1270 PE=4 SV=1	8	8	8	6.1	6.1	6.1	181.49	163.25	27	2	6	2	6
+	4.39071	5.44251	E9AQ29	E9AQ29	tr|E9AQ29|E9AQ29_LEIMU Ribonucleoprotein p18, mitochondrial,putative OS=Leishmania mexicana (strain MHOM/GT/2001/U1103) OX=929439 GN=LMXM_15_0275 PE=4 SV=1	3	3	3	17.1	17.1	17.1	21.244	43.535	7	3	1	3	1
+	4.38478	0.953762	E9AP50	E9AP50	tr|E9AP50|E9AP50_LEIMU Uncharacterized protein OS=Leishmania mexicana (strain MHOM/GT/2001/U1103) OX=929439 GN=LMXM_13_0160 PE=4 SV=1	5	5	5	12.5	12.5	12.5	56.365	140.91	11	3	2	3	2
+	4.38334	-2.24774	E9AXC0	E9AXC0	tr|E9AXC0|E9AXC0_LEIMU Uncharacterized protein OS=Leishmania mexicana (strain MHOM/GT/2001/U1103) OX=929439 GN=LMXM_25_0430 PE=4 SV=1	3	3	3	4.6	4.6	4.6	110.06	84.123	12	2	2	2	2
+	4.38253	-1.70236	E9B283	E9B283	tr|E9B283|E9B283_LEIMU Uncharacterized protein OS=Leishmania mexicana (strain MHOM/GT/2001/U1103) OX=929439 GN=LMXM_30_2840 PE=4 SV=1	3	3	3	6.2	6.2	6.2	42.336	35.791	9	2	3	2	3
+	4.37807	-3.58045	E9AMG7	E9AMG7	tr|E9AMG7|E9AMG7_LEIMU Uncharacterized protein OS=Leishmania mexicana (strain MHOM/GT/2001/U1103) OX=929439 GN=LMXM_08_0930 PE=4 SV=1	6	6	6	7.6	7.6	7.6	121.11	94.84	15	1	3	1	3
+	4.37766	-0.385578	E9AYV1	E9AYV1	tr|E9AYV1|E9AYV1_LEIMU Putative calpain-like cysteine peptidase (Fragment) OS=Leishmania mexicana (strain MHOM/GT/2001/U1103) OX=929439 GN=LMXM_27_0490 PE=3 SV=1	14	14	14	15.5	15.5	15.5	269.06	251.67	76	11	8	11	8
+	4.37293	2.44328	E9AVT2	E9AVT2	tr|E9AVT2|E9AVT2_LEIMU Uncharacterized protein OS=Leishmania mexicana (strain MHOM/GT/2001/U1103) OX=929439 GN=LMXM_22_1000 PE=4 SV=1	2	2	2	7.5	7.5	7.5	60.786	270.91	22	2	2	2	2
+	4.37084	-0.520523	E9B1T5	E9B1T5	tr|E9B1T5|E9B1T5_LEIMU Uncharacterized protein OS=Leishmania mexicana (strain MHOM/GT/2001/U1103) OX=929439 GN=LMXM_30_1370 PE=4 SV=1	15	15	15	15.9	15.9	15.9	141.78	323.31	47	8	11	8	11
+	4.36608	-4.28746	E9ANW5	E9ANW5	tr|E9ANW5|E9ANW5_LEIMU Uncharacterized protein OS=Leishmania mexicana (strain MHOM/GT/2001/U1103) OX=929439 GN=LMXM_12_0380 PE=4 SV=1	8	8	8	7.6	7.6	7.6	153.19	141	27	2	8	2	8
+	4.36383	-1.22564	E9B3T9	E9B3T9	tr|E9B3T9|E9B3T9_LEIMU Uncharacterized protein OS=Leishmania mexicana (strain MHOM/GT/2001/U1103) OX=929439 GN=LMXM_32_1050 PE=4 SV=1	2	2	2	7.2	7.2	7.2	48.593	91.643	8	1	2	1	2
+	4.36162	-0.774602	E9AW66	E9AW66	tr|E9AW66|E9AW66_LEIMU Uncharacterized protein OS=Leishmania mexicana (strain MHOM/GT/2001/U1103) OX=929439 GN=LMXM_23_1640 PE=4 SV=1	8	8	8	3.7	3.7	3.7	344.72	203.18	45	4	8	4	8
+	4.35765	-0.941702	E9B072	E9B072	tr|E9B072|E9B072_LEIMU Eukaryotic translation initiation factor,putative OS=Leishmania mexicana (strain MHOM/GT/2001/U1103) OX=929439 GN=LMXM_28_2500 PE=3 SV=1	10	10	10	20.1	20.1	20.1	37.745	323.31	121	6	10	6	10
+	4.35484	3.56975	E9ANY7	E9ANY7	tr|E9ANY7|E9ANY7_LEIMU Uncharacterized protein OS=Leishmania mexicana (strain MHOM/GT/2001/U1103) OX=929439 GN=LMXM_12_0600 PE=4 SV=1	2	2	2	6.2	6.2	6.2	55.21	58.308	9	2	1	2	1
+	4.34946	2.83214	E9AQH1	E9AQH1	tr|E9AQH1|E9AQH1_LEIMU Eukaryotic translation initiation factor 1A,putative OS=Leishmania mexicana (strain MHOM/GT/2001/U1103) OX=929439 GN=LMXM_16_0140 PE=3 SV=1	3	3	3	28	28	28	18.693	141.84	20	3	1	3	1
+	4.34269	-1.34032	E9AZV7	E9AZV7	tr|E9AZV7|E9AZV7_LEIMU Haloacid dehalogenase-like hydrolase-like protein OS=Leishmania mexicana (strain MHOM/GT/2001/U1103) OX=929439 GN=LMXM_28_1380 PE=4 SV=1	3	3	3	13.5	13.5	13.5	44.373	93.89	38	1	3	1	3
+	4.34141	2.90464	E9AUG8	E9AUG8	tr|E9AUG8|E9AUG8_LEIMU Uncharacterized protein OS=Leishmania mexicana (strain MHOM/GT/2001/U1103) OX=929439 GN=LMXM_20_0270 PE=4 SV=1	8	8	8	32.2	32.2	32.2	40.809	83.207	13	1	3	1	3
+	4.34046	-1.27001	E9B4P7	E9B4P7	tr|E9B4P7|E9B4P7_LEIMU Uncharacterized protein OS=Leishmania mexicana (strain MHOM/GT/2001/U1103) OX=929439 GN=LMXM_33_0770 PE=4 SV=1	1	1	1	6.6	6.6	6.6	24.334	74.717	7	1	1	1	1
+	4.3342	4.61372	E9APY3	E9APY3	tr|E9APY3|E9APY3_LEIMU Uncharacterized protein OS=Leishmania mexicana (strain MHOM/GT/2001/U1103) OX=929439 GN=LMXM_14_1350 PE=4 SV=1	2	2	2	4.8	4.8	4.8	66.124	13.358	3	1	1	1	1
+	4.33387	2.16686	Q4VKK7;E9AW04	Q4VKK7;E9AW04	tr|Q4VKK7|Q4VKK7_LEIAM Mitochondrial tryparedoxin peroxidase OS=Leishmania amazonensis OX=5659 PE=4 SV=1;tr|E9AW04|E9AW04_LEIMU Peroxidoxin (Tryparedoxin peroxidase) OS=Leishmania mexicana (strain MHOM/GT/2001/U1103) OX=929439 GN=LMXM_23_0040 PE=4 SV=1	3	3	3	23	23	23	25.344	66.78	10	2	2	2	2
+	4.33232	-1.128	E9B1Z4	E9B1Z4	tr|E9B1Z4|E9B1Z4_LEIMU Uncharacterized protein OS=Leishmania mexicana (strain MHOM/GT/2001/U1103) OX=929439 GN=LMXM_30_1950 PE=4 SV=1	4	4	4	9.4	9.4	9.4	60.832	100.78	11	2	3	2	3
+	4.32023	1.64027	E9AT94	E9AT94	tr|E9AT94|E9AT94_LEIMU Uncharacterized protein OS=Leishmania mexicana (strain MHOM/GT/2001/U1103) OX=929439 GN=LMXM_36_3160 PE=4 SV=1	2	2	2	11.4	11.4	11.4	35.677	40.444	7	2	1	2	1
+	4.30892	-0.881543	E9B1Q2	E9B1Q2	tr|E9B1Q2|E9B1Q2_LEIMU Uncharacterized protein OS=Leishmania mexicana (strain MHOM/GT/2001/U1103) OX=929439 GN=LMXM_30_1050 PE=4 SV=1	7	7	7	21.4	21.4	21.4	39.445	210.68	36	3	5	3	5
+	4.30749	-5.40447	E9AMT0	E9AMT0	tr|E9AMT0|E9AMT0_LEIMU Uncharacterized protein OS=Leishmania mexicana (strain MHOM/GT/2001/U1103) OX=929439 GN=LMXM_09_0790 PE=4 SV=1	6	6	6	6.3	6.3	6.3	130.1	83.414	25	2	6	2	6
+	4.30739	0.642963	E9B4N5	E9B4N5	tr|E9B4N5|E9B4N5_LEIMU Uncharacterized protein OS=Leishmania mexicana (strain MHOM/GT/2001/U1103) OX=929439 GN=LMXM_33_0660 PE=4 SV=1	7	7	7	9.7	9.7	9.7	116.33	104.08	15	4	6	4	6
+	4.29794	2.77476	E9AN42	E9AN42	tr|E9AN42|E9AN42_LEIMU Uncharacterized protein OS=Leishmania mexicana (strain MHOM/GT/2001/U1103) OX=929439 GN=LMXM_10_0320 PE=4 SV=1	6	6	6	5.9	5.9	5.9	206.72	79.867	10	1	3	1	3
+	4.29219	1.91234	E9AL11	E9AL11	tr|E9AL11|E9AL11_LEIMU Uncharacterized protein OS=Leishmania mexicana (strain MHOM/GT/2001/U1103) OX=929439 GN=LMXM_07_0020 PE=4 SV=1	1	1	1	2.8	2.8	2.8	37.124	15.955	3	1	1	1	1
+	4.2901	-2.28371	E9AXN2	E9AXN2	tr|E9AXN2|E9AXN2_LEIMU Uncharacterized protein OS=Leishmania mexicana (strain MHOM/GT/2001/U1103) OX=929439 GN=LMXM_25_1520 PE=4 SV=1	5	5	5	11.8	11.8	11.8	100.85	95.107	23	2	4	2	4
+	4.28925	0.966	E9B145	E9B145	tr|E9B145|E9B145_LEIMU Uncharacterized protein OS=Leishmania mexicana (strain MHOM/GT/2001/U1103) OX=929439 GN=LMXM_29_2730 PE=4 SV=1	3	3	3	6.5	6.5	6.5	92.808	114.92	15	2	3	2	3
+	4.28355	2.06837	E9APL5	E9APL5	tr|E9APL5|E9APL5_LEIMU Uncharacterized protein OS=Leishmania mexicana (strain MHOM/GT/2001/U1103) OX=929439 GN=LMXM_14_0220 PE=4 SV=1	4	4	4	11.5	11.5	11.5	51.007	60.376	7	2	3	2	3
+	4.27456	0.837695	E9AWE0	E9AWE0	tr|E9AWE0|E9AWE0_LEIMU T-complex protein 1 subunit gamma OS=Leishmania mexicana (strain MHOM/GT/2001/U1103) OX=929439 GN=LMXM_23_1220 PE=3 SV=1	3	3	3	8	8	8	60.23	36.107	8	2	2	2	2
+	4.26758	-1.85533	E9AN06	E9AN06	tr|E9AN06|E9AN06_LEIMU Uncharacterized protein OS=Leishmania mexicana (strain MHOM/GT/2001/U1103) OX=929439 GN=LMXM_09_1530 PE=4 SV=1	2	2	2	21.7	21.7	21.7	17.84	47.541	19	1	1	1	1
+	4.26627	-0.587395	E9ALG1	E9ALG1	tr|E9ALG1|E9ALG1_LEIMU Uncharacterized protein OS=Leishmania mexicana (strain MHOM/GT/2001/U1103) OX=929439 GN=LMXM_08_29_2630 PE=4 SV=1	15	15	15	19.6	19.6	19.6	132.44	323.31	113	13	15	13	15
+	4.25937	0.482828	E9AYS1	E9AYS1	tr|E9AYS1|E9AYS1_LEIMU Proteasome endopeptidase complex OS=Leishmania mexicana (strain MHOM/GT/2001/U1103) OX=929439 GN=LMXM_27_0190 PE=3 SV=1	5	5	5	23.9	23.9	23.9	25.578	52.301	22	4	3	4	3
+	4.25774	-2.73579	E9B682	E9B682	tr|E9B682|E9B682_LEIMU Putative ankyrin repeat protein OS=Leishmania mexicana (strain MHOM/GT/2001/U1103) OX=929439 GN=LMXM_34_2040 PE=4 SV=1	4	4	4	1.6	1.6	1.6	402.24	48.252	16	2	4	2	4
+	4.25703	-0.391514	E9AKC4	E9AKC4	tr|E9AKC4|E9AKC4_LEIMU Uncharacterized protein OS=Leishmania mexicana (strain MHOM/GT/2001/U1103) OX=929439 GN=LMXM_05_0200 PE=4 SV=1	2	2	2	7.6	7.6	7.6	88.57	66.958	21	2	2	2	2
+	4.25122	-0.589912	E9B007	E9B007	tr|E9B007|E9B007_LEIMU Uncharacterized protein OS=Leishmania mexicana (strain MHOM/GT/2001/U1103) OX=929439 GN=LMXM_28_1880 PE=4 SV=1	5	5	5	11.1	11.1	11.1	140.18	323.31	33	4	5	4	5
+	4.24903	-1.69385	E9B0K3	E9B0K3	tr|E9B0K3|E9B0K3_LEIMU Uncharacterized protein OS=Leishmania mexicana (strain MHOM/GT/2001/U1103) OX=929439 GN=LMXM_29_0760 PE=4 SV=1	2	2	2	2.7	2.7	2.7	116.67	39.727	32	2	2	2	2
+	4.24883	-0.584603	E9B1B7	E9B1B7	tr|E9B1B7|E9B1B7_LEIMU Uncharacterized protein OS=Leishmania mexicana (strain MHOM/GT/2001/U1103) OX=929439 GN=LMXM_29_3420 PE=4 SV=1	5	5	5	6.8	6.8	6.8	97.029	321.2	32	3	4	3	4
+	4.2421	-1.07043	E9B722	E9B722	tr|E9B722|E9B722_LEIMU Uncharacterized protein OS=Leishmania mexicana (strain MHOM/GT/2001/U1103) OX=929439 GN=LMXM_34_4950 PE=4 SV=1	5	5	5	11.6	11.6	11.6	107.28	155.44	24	3	5	3	5
+	4.24059	-1.58713	E9B1F2	E9B1F2	tr|E9B1F2|E9B1F2_LEIMU Uncharacterized protein OS=Leishmania mexicana (strain MHOM/GT/2001/U1103) OX=929439 GN=LMXM_30_0040 PE=4 SV=1	2	2	2	4.9	4.9	4.9	61.955	127.56	12	1	2	1	2
+	4.23747	0.680851	E9AJH3	E9AJH3	tr|E9AJH3|E9AJH3_LEIMU Uncharacterized protein OS=Leishmania mexicana (strain MHOM/GT/2001/U1103) OX=929439 GN=LMXM_02_0070 PE=4 SV=1	4	4	4	8.3	8.3	8.3	43.012	101.99	18	3	3	3	3
+	4.23647	0.807176	E9AYS3	E9AYS3	tr|E9AYS3|E9AYS3_LEIMU Uncharacterized protein OS=Leishmania mexicana (strain MHOM/GT/2001/U1103) OX=929439 GN=LMXM_27_0210 PE=4 SV=1	3	3	3	5.9	5.9	5.9	30.989	68.474	14	1	3	1	3
+	4.23125	0.823287	E9ASL7	E9ASL7	tr|E9ASL7|E9ASL7_LEIMU Uncharacterized protein OS=Leishmania mexicana (strain MHOM/GT/2001/U1103) OX=929439 GN=LMXM_36_0970 PE=4 SV=1	3	3	3	14.1	14.1	14.1	22.463	122.98	16	2	3	2	3
+	4.22562	2.35532	E9B2U6	E9B2U6	tr|E9B2U6|E9B2U6_LEIMU Uncharacterized protein OS=Leishmania mexicana (strain MHOM/GT/2001/U1103) OX=929439 GN=LMXM_31_1700 PE=4 SV=1	3	3	3	5.1	5.1	5.1	89.611	79.254	9	1	2	1	2
+	4.22085	-1.21598	E9B4L6	E9B4L6	tr|E9B4L6|E9B4L6_LEIMU Putative calcium channel protein (Putative ion transporter) OS=Leishmania mexicana (strain MHOM/GT/2001/U1103) OX=929439 GN=LMXM_33_0480 PE=4 SV=1	6	6	6	5.5	5.5	5.5	290.28	278.46	63	5	6	5	6
+	4.21522	-0.772522	E9AVN5	E9AVN5	tr|E9AVN5|E9AVN5_LEIMU Uncharacterized protein OS=Leishmania mexicana (strain MHOM/GT/2001/U1103) OX=929439 GN=LMXM_22_0520 PE=4 SV=1	8	8	8	13.5	13.5	13.5	120.59	146.59	32	5	6	5	6
+	4.21296	1.32283	Q867J9;E9ALP9	Q867J9;E9ALP9	tr|Q867J9|Q867J9_LEIME Histone H2A OS=Leishmania mexicana OX=5665 GN=H2A PE=3 SV=1;tr|E9ALP9|E9ALP9_LEIMU Histone H2A OS=Leishmania mexicana (strain MHOM/GT/2001/U1103) OX=929439 GN=LMXM_08_29_1720 PE=3 SV=1	2	2	1	14.4	14.4	7.6	13.96	47.477	11	2	1	1	1
+	4.20751	-1.06791	E9AZB6	E9AZB6	tr|E9AZB6|E9AZB6_LEIMU Putative RNA-binding protein OS=Leishmania mexicana (strain MHOM/GT/2001/U1103) OX=929439 GN=LMXM_27_2100 PE=4 SV=1	3	3	3	11.6	11.6	11.6	46.766	52.778	72	2	3	2	3
+	4.20303	0.592689	E9AZ73	E9AZ73	tr|E9AZ73|E9AZ73_LEIMU Putative eukaryotic translation release factor OS=Leishmania mexicana (strain MHOM/GT/2001/U1103) OX=929439 GN=LMXM_27_1710 PE=4 SV=1	6	6	6	10.2	10.2	10.2	50.752	93.661	18	5	4	5	4
+	4.19733	-1.08631	E9B5R2	E9B5R2	tr|E9B5R2|E9B5R2_LEIMU 60S ribosomal protein L30 OS=Leishmania mexicana (strain MHOM/GT/2001/U1103) OX=929439 GN=LMXM_34_0240 PE=4 SV=1	1	1	1	10.6	10.6	10.6	11.382	10.073	3	1	1	1	1
+	4.19423	-0.56207	E9AZE8	E9AZE8	tr|E9AZE8|E9AZE8_LEIMU Putative TPR-repeat protein OS=Leishmania mexicana (strain MHOM/GT/2001/U1103) OX=929439 GN=LMXM_27_2390 PE=4 SV=1	8	8	8	25.1	25.1	25.1	54.443	323.31	106	5	7	5	7
+	4.19371	-1.20101	E9B5K1	E9B5K1	tr|E9B5K1|E9B5K1_LEIMU Putative ubiquitin hydrolase (Cysteine peptidase, clan ca, family c19,putative) OS=Leishmania mexicana (strain MHOM/GT/2001/U1103) OX=929439 GN=LMXM_33_4060 PE=3 SV=1	3	3	3	5.2	5.2	5.2	102.49	40.292	9	3	2	3	2
+	4.19131	-0.670037	E9B465	E9B465	tr|E9B465|E9B465_LEIMU Glycosyl hydrolase-like protein OS=Leishmania mexicana (strain MHOM/GT/2001/U1103) OX=929439 GN=LMXM_32_2260 PE=4 SV=1	3	3	3	2.6	2.6	2.6	154.36	142.1	7	2	3	2	3
+	4.19097	-0.912545	E9AQL8;Q9NL80;O15829	E9AQL8;Q9NL80	tr|E9AQL8|E9AQL8_LEIMU Putative carbamoyl-phosphate synthase OS=Leishmania mexicana (strain MHOM/GT/2001/U1103) OX=929439 GN=LMXM_16_0590 PE=3 SV=1;tr|Q9NL80|Q9NL80_LEIAM Carbamoyl-phosphate Synthetase OS=Leishmania amazonensis OX=5659 GN=pyr1 PE=3 SV=1	7	7	7	4.8	4.8	4.8	206.02	150.61	30	4	5	4	5
+	4.19049	0.79666	E9APT8	E9APT8	tr|E9APT8|E9APT8_LEIMU Putative immunodominant antigen (Tc40 antigen-like) OS=Leishmania mexicana (strain MHOM/GT/2001/U1103) OX=929439 GN=LMXM_14_0930 PE=4 SV=1	6	6	6	14.1	14.1	14.1	91.393	163	46	4	3	4	3
+	4.17878	-0.895638	E9ANN8	E9ANN8	tr|E9ANN8|E9ANN8_LEIMU Uncharacterized protein OS=Leishmania mexicana (strain MHOM/GT/2001/U1103) OX=929439 GN=LMXM_11_0940 PE=4 SV=1	8	8	8	6.6	6.6	6.6	153.61	184.72	18	2	3	2	3
+	4.16892	-1.86073	E9ASS0	E9ASS0	tr|E9ASS0|E9ASS0_LEIMU Uncharacterized protein OS=Leishmania mexicana (strain MHOM/GT/2001/U1103) OX=929439 GN=LMXM_36_1500 PE=4 SV=1	4	4	4	8	8	8	96.591	77.023	7	1	3	1	3
+	4.1565	3.40505	E9B732	E9B732	tr|E9B732|E9B732_LEIMU Uncharacterized protein OS=Leishmania mexicana (strain MHOM/GT/2001/U1103) OX=929439 GN=LMXM_34_5060 PE=4 SV=1	1	1	1	2.9	2.9	2.9	56.182	8.7538	5	1	1	1	1
	4.15498	-0.29998	E9AVZ2	E9AVZ2	tr|E9AVZ2|E9AVZ2_LEIMU Putative ser/thr protein phosphatase OS=Leishmania mexicana (strain MHOM/GT/2001/U1103) OX=929439 GN=LMXM_22_1600 PE=4 SV=1	9	9	9	12.1	12.1	12.1	85.59	279.66	35	4	3	4	3
+	4.15463	-1.71011	E9AXF0	E9AXF0	sp|E9AXF0|IF5A_LEIMU Eukaryotic translation initiation factor 5A OS=Leishmania mexicana (strain MHOM/GT/2001/U1103) OX=929439 GN=LMXM_25_0720 PE=1 SV=1	4	4	4	33.7	33.7	33.7	17.828	132.25	30	3	3	3	3
+	4.15151	1.17838	E9AYI0	E9AYI0	tr|E9AYI0|E9AYI0_LEIMU Uncharacterized protein OS=Leishmania mexicana (strain MHOM/GT/2001/U1103) OX=929439 GN=LMXM_26_2000 PE=4 SV=1	3	3	3	11.8	11.8	11.8	39.328	72.931	11	3	3	3	3
+	4.14853	2.18609	Q9U1F9	Q9U1F9	tr|Q9U1F9|Q9U1F9_LEIME Hydrophilic acylated surface protein B OS=Leishmania mexicana OX=5665 PE=2 SV=1	3	2	1	60.2	43.2	7.4	18.614	49.162	6	2	1	1	1
+	4.13813	-2.98566	E9APB6	E9APB6	tr|E9APB6|E9APB6_LEIMU Uncharacterized protein OS=Leishmania mexicana (strain MHOM/GT/2001/U1103) OX=929439 GN=LMXM_13_0920 PE=4 SV=1	7	7	7	8.6	8.6	8.6	160.76	96.961	15	2	4	2	4
+	4.13649	-1.97712	E9B2X5	E9B2X5	tr|E9B2X5|E9B2X5_LEIMU Uncharacterized protein OS=Leishmania mexicana (strain MHOM/GT/2001/U1103) OX=929439 GN=LMXM_31_1965 PE=4 SV=1	2	2	2	6.6	6.6	6.6	48.167	53.401	6	2	2	2	2
+	4.13264	0.529064	E9ANX9	E9ANX9	tr|E9ANX9|E9ANX9_LEIMU Uncharacterized protein OS=Leishmania mexicana (strain MHOM/GT/2001/U1103) OX=929439 GN=LMXM_12_0510 PE=4 SV=1	5	5	5	7.4	7.4	7.4	108.87	96.374	15	3	2	3	2
+	4.12977	-0.721491	E9B3C9	E9B3C9	tr|E9B3C9|E9B3C9_LEIMU Uncharacterized protein OS=Leishmania mexicana (strain MHOM/GT/2001/U1103) OX=929439 GN=LMXM_31_3450 PE=4 SV=1	2	2	2	4.5	4.5	4.5	58.411	20.833	15	2	2	2	2
+	4.1189	1.57464	E9AJZ6	E9AJZ6	tr|E9AJZ6|E9AJZ6_LEIMU Putative exosome complex exonuclease RRP40 OS=Leishmania mexicana (strain MHOM/GT/2001/U1103) OX=929439 GN=LMXM_04_0120 PE=4 SV=1	2	2	2	5.1	5.1	5.1	35.317	13.976	4	2	1	2	1
+	4.11718	1.23538	E9ALV7	E9ALV7	tr|E9ALV7|E9ALV7_LEIMU Tryparedoxin OS=Leishmania mexicana (strain MHOM/GT/2001/U1103) OX=929439 GN=LMXM_08_29_1160 PE=4 SV=1	3	3	3	31.7	31.7	31.7	16.636	148.54	22	2	3	2	3
+	4.11706	-1.52404	E9AL79	E9AL79	tr|E9AL79|E9AL79_LEIMU Uncharacterized protein OS=Leishmania mexicana (strain MHOM/GT/2001/U1103) OX=929439 GN=LMXM_07_0660 PE=4 SV=1	2	2	2	7.9	7.9	7.9	54.678	46.546	27	1	1	1	1
+	4.11422	0.573227	E9ALM1	E9ALM1	tr|E9ALM1|E9ALM1_LEIMU Non-specific serine/threonine protein kinase OS=Leishmania mexicana (strain MHOM/GT/2001/U1103) OX=929439 GN=LMXM_08_29_2020 PE=4 SV=1	8	8	8	15.1	15.1	15.1	88.358	323.31	48	4	6	4	6
+	4.105	6.07688	Q4TZP8;E9B3X5	Q4TZP8;E9B3X5	tr|Q4TZP8|Q4TZP8_LEIME Putative mitogen-activated protein kinase 11 OS=Leishmania mexicana OX=5665 PE=4 SV=1;tr|E9B3X5|E9B3X5_LEIMU Putative mitogen activated protein kinase OS=Leishmania mexicana (strain MHOM/GT/2001/U1103) OX=929439 GN=LMXM_32_1380 PE=4	2	2	2	9.6	9.6	9.6	46.674	28.486	13	2	1	2	1
+	4.10337	-2.45993	E9AWB3	E9AWB3	tr|E9AWB3|E9AWB3_LEIMU Uncharacterized protein OS=Leishmania mexicana (strain MHOM/GT/2001/U1103) OX=929439 GN=LMXM_23_1010 PE=4 SV=1	3	3	3	3.3	3.3	3.3	111.99	43.107	14	1	3	1	3
+	4.09816	0.744355	E9AXD1	E9AXD1	tr|E9AXD1|E9AXD1_LEIMU Uncharacterized protein OS=Leishmania mexicana (strain MHOM/GT/2001/U1103) OX=929439 GN=LMXM_25_0540 PE=4 SV=1	5	5	5	24.1	24.1	24.1	32.428	55.527	11	2	3	2	3
+	4.09282	1.99923	E9AQN0	E9AQN0	tr|E9AQN0|E9AQN0_LEIMU Uncharacterized protein OS=Leishmania mexicana (strain MHOM/GT/2001/U1103) OX=929439 GN=LMXM_16_0710 PE=4 SV=1	1	1	1	2.4	2.4	2.4	109.69	76.649	7	1	1	1	1
+	4.09107	-0.477042	E9B2X1	E9B2X1	tr|E9B2X1|E9B2X1_LEIMU Uncharacterized protein OS=Leishmania mexicana (strain MHOM/GT/2001/U1103) OX=929439 GN=LMXM_31_1930 PE=4 SV=1	10	10	10	12.5	12.5	12.5	84.735	221.2	20	3	3	3	3
+	4.08303	-1.75069	E9AKR1	E9AKR1	tr|E9AKR1|E9AKR1_LEIMU Uncharacterized protein OS=Leishmania mexicana (strain MHOM/GT/2001/U1103) OX=929439 GN=LMXM_06_0330 PE=4 SV=1	5	5	5	4.1	4.1	4.1	129.17	70.614	14	2	4	2	4
+	4.07137	1.47762	E9AU39	E9AU39	tr|E9AU39|E9AU39_LEIMU Uncharacterized protein OS=Leishmania mexicana (strain MHOM/GT/2001/U1103) OX=929439 GN=LMXM_36_6040 PE=4 SV=1	2	2	2	3.2	3.2	3.2	105.4	108.8	10	1	1	1	1
+	4.06109	-1.30172	E9ANL9	E9ANL9	tr|E9ANL9|E9ANL9_LEIMU Uncharacterized protein OS=Leishmania mexicana (strain MHOM/GT/2001/U1103) OX=929439 GN=LMXM_11_0740 PE=4 SV=1	3	3	3	9	9	9	47.709	60.267	13	1	2	1	2
+	4.05986	-0.462878	E9AYX1	E9AYX1	tr|E9AYX1|E9AYX1_LEIMU Uncharacterized protein OS=Leishmania mexicana (strain MHOM/GT/2001/U1103) OX=929439 GN=LMXM_27_0700 PE=4 SV=1	7	7	7	18.1	18.1	18.1	48.654	207.02	35	3	5	3	5
+	4.05222	0.827229	E9AR33;E9AR31	E9AR33;E9AR31	tr|E9AR33|E9AR33_LEIMU Uncharacterized protein OS=Leishmania mexicana (strain MHOM/GT/2001/U1103) OX=929439 GN=LMXM_17_0780 PE=4 SV=1;tr|E9AR31|E9AR31_LEIMU Uncharacterized protein OS=Leishmania mexicana (strain MHOM/GT/2001/U1103) OX=929439 GN=LMXM_17_062	4	4	4	60.4	60.4	60.4	10.699	227.31	21	3	4	3	4
+	4.04721	-0.946823	E9AWS9	E9AWS9	tr|E9AWS9|E9AWS9_LEIMU Hypothetical predicted transmembrane protein OS=Leishmania mexicana (strain MHOM/GT/2001/U1103) OX=929439 GN=LMXM_24_0880 PE=4 SV=1	3	3	3	31.6	31.6	31.6	13.093	196.64	25	2	2	2	2
+	4.0381	0.45651	E9ATL7	E9ATL7	tr|E9ATL7|E9ATL7_LEIMU Uncharacterized protein OS=Leishmania mexicana (strain MHOM/GT/2001/U1103) OX=929439 GN=LMXM_36_4330 PE=4 SV=1	2	2	2	1	1	1	177.9	157.65	18	2	2	2	2
+	4.03613	0.448889	E9AS67	E9AS67	tr|E9AS67|E9AS67_LEIMU Uncharacterized protein OS=Leishmania mexicana (strain MHOM/GT/2001/U1103) OX=929439 GN=LMXM_19_1160 PE=4 SV=1	15	15	15	39	39	39	41.311	323.31	104	14	10	14	10
+	4.03265	-0.43968	E9AUK2	E9AUK2	tr|E9AUK2|E9AUK2_LEIMU Uncharacterized protein OS=Leishmania mexicana (strain MHOM/GT/2001/U1103) OX=929439 GN=LMXM_20_0580 PE=4 SV=1	3	3	3	7.4	7.4	7.4	45.095	41.293	6	3	1	3	1
+	4.02958	-2.33831	E9AUL2	E9AUL2	tr|E9AUL2|E9AUL2_LEIMU Uncharacterized protein OS=Leishmania mexicana (strain MHOM/GT/2001/U1103) OX=929439 GN=LMXM_20_0690 PE=4 SV=1	4	4	4	5.7	5.7	5.7	142.24	56.771	8	2	2	2	2
+	4.02596	-2.25466	E9AZ19	E9AZ19	tr|E9AZ19|E9AZ19_LEIMU Uncharacterized protein OS=Leishmania mexicana (strain MHOM/GT/2001/U1103) OX=929439 GN=LMXM_27_1160 PE=4 SV=1	2	2	2	1	1	1	108.61	15.277	5	1	1	1	1
+	4.02518	-3.67	E9AJR9	E9AJR9	tr|E9AJR9|E9AJR9_LEIMU Uncharacterized protein OS=Leishmania mexicana (strain MHOM/GT/2001/U1103) OX=929439 GN=LMXM_03_0350 PE=4 SV=1	6	6	6	7.1	7.1	7.1	147.46	116.73	15	2	4	2	4
+	4.0245	-1.14458	E9ARR5	E9ARR5	tr|E9ARR5|E9ARR5_LEIMU Uncharacterized protein OS=Leishmania mexicana (strain MHOM/GT/2001/U1103) OX=929439 GN=LMXM_18_1310 PE=4 SV=1	3	3	3	7.2	7.2	7.2	74.685	96.177	8	2	3	2	3
+	4.02338	-0.384377	E9AT32	E9AT32	tr|E9AT32|E9AT32_LEIMU Uncharacterized protein OS=Leishmania mexicana (strain MHOM/GT/2001/U1103) OX=929439 GN=LMXM_36_2550 PE=4 SV=1	5	5	5	16.1	16.1	16.1	42.226	92.92	21	4	4	4	4
+	4.00798	1.34814	E9ALI3	E9ALI3	tr|E9ALI3|E9ALI3_LEIMU Uncharacterized protein OS=Leishmania mexicana (strain MHOM/GT/2001/U1103) OX=929439 GN=LMXM_08_29_2410 PE=4 SV=1	2	2	2	3.9	3.9	3.9	47.031	88.292	6	2	2	2	2
+	3.99804	-6.06187	E9ANY5	E9ANY5	tr|E9ANY5|E9ANY5_LEIMU Uncharacterized protein OS=Leishmania mexicana (strain MHOM/GT/2001/U1103) OX=929439 GN=LMXM_12_0570 PE=4 SV=1	5	5	5	4.9	4.9	4.9	199.59	45.349	18	2	4	2	4
+	3.98881	-0.60559	E9AXE9	E9AXE9	tr|E9AXE9|E9AXE9_LEIMU Uncharacterized protein OS=Leishmania mexicana (strain MHOM/GT/2001/U1103) OX=929439 GN=LMXM_25_0715 PE=4 SV=1	4	4	4	28.8	28.8	28.8	31.233	215.45	37	2	4	2	4
+	3.98621	-0.517571	E9B1R9	E9B1R9	tr|E9B1R9|E9B1R9_LEIMU Uncharacterized protein OS=Leishmania mexicana (strain MHOM/GT/2001/U1103) OX=929439 GN=LMXM_30_1210 PE=4 SV=1	9	9	9	3.5	3.5	3.5	550.17	323.31	71	4	9	4	9
+	3.97486	0.45617	Q000I2;Q000I1;E9B5F5;E9B5F3	Q000I2;Q000I1;E9B5F5;E9B5F3	tr|Q000I2|Q000I2_LEIME A600-1 OS=Leishmania mexicana OX=5665 PE=4 SV=1;tr|Q000I1|Q000I1_LEIME A600-3 OS=Leishmania mexicana OX=5665 PE=4 SV=1;tr|E9B5F5|E9B5F5_LEIMU Uncharacterized protein LMXM_33_3642 OS=Leishmania mexicana (strain MHOM/GT/2001/U1103) OX=	3	3	3	7.4	7.4	7.4	17.8	43.491	23	2	3	2	3
	3.97113	0.218294	E9AUQ0	E9AUQ0	tr|E9AUQ0|E9AUQ0_LEIMU Uncharacterized protein OS=Leishmania mexicana (strain MHOM/GT/2001/U1103) OX=929439 GN=LMXM_20_1110 PE=4 SV=1	19	19	19	20.8	20.8	20.8	124.24	323.31	123	14	15	14	15
+	3.9701	-1.09631	E9AKK0	E9AKK0	tr|E9AKK0|E9AKK0_LEIMU Uncharacterized protein OS=Leishmania mexicana (strain MHOM/GT/2001/U1103) OX=929439 GN=LMXM_05_0940 PE=4 SV=1	4	4	4	6.5	6.5	6.5	133.51	167.42	19	2	3	2	3
+	3.95458	0.692433	E9ATN9	E9ATN9	tr|E9ATN9|E9ATN9_LEIMU Myosin heavy chain kinase a-like protein OS=Leishmania mexicana (strain MHOM/GT/2001/U1103) OX=929439 GN=LMXM_36_4551 PE=4 SV=1	7	7	7	21.8	21.8	21.8	37.641	120.99	25	6	6	6	6
+	3.95355	1.05054	E9AW84	E9AW84	tr|E9AW84|E9AW84_LEIMU 3-ketoacyl-CoA thiolase-like protein OS=Leishmania mexicana (strain MHOM/GT/2001/U1103) OX=929439 GN=LMXM_23_0690 PE=1 SV=1	4	4	4	9.8	9.8	9.8	47.372	94.569	13	3	2	3	2
+	3.95149	3.38392	E9B632	E9B632	tr|E9B632|E9B632_LEIMU Putative reiske iron-sulfur protein OS=Leishmania mexicana (strain MHOM/GT/2001/U1103) OX=929439 GN=LMXM_34_1540 PE=4 SV=1	3	3	3	17.5	17.5	17.5	33.724	46.574	11	3	2	3	2
	3.94745	-0.268668	E9B624	E9B624	tr|E9B624|E9B624_LEIMU Uncharacterized protein OS=Leishmania mexicana (strain MHOM/GT/2001/U1103) OX=929439 GN=LMXM_34_1450 PE=4 SV=1	7	7	7	4	4	4	326.12	188.54	19	3	5	3	5
+	3.93447	-3.9621	E9B6U2	E9B6U2	tr|E9B6U2|E9B6U2_LEIMU Uncharacterized protein OS=Leishmania mexicana (strain MHOM/GT/2001/U1103) OX=929439 GN=LMXM_34_4125 PE=4 SV=1	4	4	4	10.6	10.6	10.6	59.896	93.05	18	1	3	1	3
+	3.9326	-1.19711	E9AM10	E9AM10	tr|E9AM10|E9AM10_LEIMU Putative RNA-binding protein OS=Leishmania mexicana (strain MHOM/GT/2001/U1103) OX=929439 GN=LMXM_08_29_0680 PE=4 SV=1	2	2	2	8.4	8.4	8.4	81.217	56.3	40	1	1	1	1
+	3.92998	-1.65641	E9AUP7	E9AUP7	tr|E9AUP7|E9AUP7_LEIMU Uncharacterized protein OS=Leishmania mexicana (strain MHOM/GT/2001/U1103) OX=929439 GN=LMXM_20_1080 PE=4 SV=1	2	2	2	1	1	1	261.77	44.367	3	1	1	1	1
+	3.92971	-2.03873	E9AWD0	E9AWD0	tr|E9AWD0|E9AWD0_LEIMU Uncharacterized protein OS=Leishmania mexicana (strain MHOM/GT/2001/U1103) OX=929439 GN=LMXM_23_1140 PE=4 SV=1	4	4	4	5.4	5.4	5.4	145.79	132.33	11	1	4	1	4
+	3.92553	-0.683177	E9AR83	E9AR83	tr|E9AR83|E9AR83_LEIMU Putative kinesin OS=Leishmania mexicana (strain MHOM/GT/2001/U1103) OX=929439 GN=LMXM_17_1110 PE=3 SV=1	4	4	4	5	5	5	158.16	76.98	12	2	4	2	4
+	3.92493	4.28806	E9AYY4	E9AYY4	tr|E9AYY4|E9AYY4_LEIMU Uncharacterized protein OS=Leishmania mexicana (strain MHOM/GT/2001/U1103) OX=929439 GN=LMXM_27_0820 PE=4 SV=1	5	5	5	2.1	2.1	2.1	347.53	73.576	17	1	3	1	3
	3.9237	-0.25886	Q0PKV6;E9B2M7	Q0PKV6;E9B2M7	tr|Q0PKV6|Q0PKV6_LEIME Putative mitogen-activated protein kinase kinase 6 OS=Leishmania mexicana OX=5665 GN=MKK6 PE=4 SV=1;tr|E9B2M7|E9B2M7_LEIMU Uncharacterized protein OS=Leishmania mexicana (strain MHOM/GT/2001/U1103) OX=929439 GN=LMXM_31_1020 PE=4 SV=1	1	1	1	1.1	1.1	1.1	89.554	11.295	13	1	1	1	1
+	3.91603	1.24565	E9AZU1	E9AZU1	tr|E9AZU1|E9AZU1_LEIMU Uncharacterized protein OS=Leishmania mexicana (strain MHOM/GT/2001/U1103) OX=929439 GN=LMXM_28_1220 PE=4 SV=1	3	3	3	11.3	11.3	11.3	50.071	323.31	14	3	1	3	1
+	3.90472	1.81365	E9AYV4	E9AYV4	tr|E9AYV4|E9AYV4_LEIMU Uncharacterized protein OS=Leishmania mexicana (strain MHOM/GT/2001/U1103) OX=929439 GN=LMXM_27_0530 PE=4 SV=1	7	7	7	12.1	12.1	12.1	65.144	230.89	22	5	4	5	4
+	3.90448	-0.76192	E9B2F2	E9B2F2	tr|E9B2F2|E9B2F2_LEIMU Uncharacterized protein OS=Leishmania mexicana (strain MHOM/GT/2001/U1103) OX=929439 GN=LMXM_31_0310 PE=4 SV=1	7	7	7	3.2	3.2	3.2	181.07	195.46	23	3	5	3	5
+	3.8951	-1.1646	E9ANN1	E9ANN1	tr|E9ANN1|E9ANN1_LEIMU Putative kinesin OS=Leishmania mexicana (strain MHOM/GT/2001/U1103) OX=929439 GN=LMXM_11_0870 PE=3 SV=1	5	5	5	5.2	5.2	5.2	148.8	149.96	23	3	3	3	3
+	3.89304	-2.85705	E9AVS9	E9AVS9	tr|E9AVS9|E9AVS9_LEIMU Uncharacterized protein OS=Leishmania mexicana (strain MHOM/GT/2001/U1103) OX=929439 GN=LMXM_22_0970 PE=4 SV=1	6	6	6	4.6	4.6	4.6	198.82	77.758	11	1	3	1	3
+	3.8925	-1.22405	E9B2A2	E9B2A2	tr|E9B2A2|E9B2A2_LEIMU Uncharacterized protein OS=Leishmania mexicana (strain MHOM/GT/2001/U1103) OX=929439 GN=LMXM_30_3030 PE=4 SV=1	5	5	5	4.3	4.3	4.3	184.94	58.061	16	1	3	1	3
+	3.88852	1.67528	E9AMI1	E9AMI1	tr|E9AMI1|E9AMI1_LEIMU Stress-induced protein sti1 OS=Leishmania mexicana (strain MHOM/GT/2001/U1103) OX=929439 GN=LMXM_08_1110 PE=4 SV=1	7	7	7	11.2	11.2	11.2	62.095	89.622	14	4	6	4	6
+	3.88241	2.00465	E9B549	E9B549	tr|E9B549|E9B549_LEIMU Uncharacterized protein OS=Leishmania mexicana (strain MHOM/GT/2001/U1103) OX=929439 GN=LMXM_33_2580 PE=4 SV=1	6	6	6	26.3	26.3	26.3	22.572	144.14	17	5	2	5	2
	3.86955	-0.274652	E9B5Y8	E9B5Y8	tr|E9B5Y8|E9B5Y8_LEIMU Uncharacterized protein OS=Leishmania mexicana (strain MHOM/GT/2001/U1103) OX=929439 GN=LMXM_34_1090 PE=4 SV=1	7	7	7	13.9	13.9	13.9	114.9	323.31	35	6	5	6	5
+	3.86926	-3.77096	E9AT14	E9AT14	tr|E9AT14|E9AT14_LEIMU Uncharacterized protein OS=Leishmania mexicana (strain MHOM/GT/2001/U1103) OX=929439 GN=LMXM_36_2370 PE=4 SV=1	3	3	3	5.2	5.2	5.2	103	76.668	12	1	2	1	2
+	3.86573	-0.890756	E9ATA9	E9ATA9	tr|E9ATA9|E9ATA9_LEIMU Uncharacterized protein OS=Leishmania mexicana (strain MHOM/GT/2001/U1103) OX=929439 GN=LMXM_36_3300 PE=4 SV=1	8	8	8	14.4	14.4	14.4	93.28	197.76	22	2	3	2	3
+	3.86095	4.74045	E9AZS8	E9AZS8	tr|E9AZS8|E9AZS8_LEIMU Uncharacterized protein OS=Leishmania mexicana (strain MHOM/GT/2001/U1103) OX=929439 GN=LMXM_28_1100 PE=4 SV=1	4	4	4	9.4	9.4	9.4	92.822	81.52	14	1	2	1	2
+	3.85811	-0.915865	E9AWB6	E9AWB6	tr|E9AWB6|E9AWB6_LEIMU Small hydrophilic endoplasmic reticulum-associated protein (Sherp) OS=Leishmania mexicana (strain MHOM/GT/2001/U1103) OX=929439 GN=LMXM_23_1050 PE=4 SV=1	3	3	3	70.2	70.2	70.2	5.9464	82.061	13	1	3	1	3
+	3.84128	-0.494322	E9ANM5	E9ANM5	tr|E9ANM5|E9ANM5_LEIMU Uncharacterized protein OS=Leishmania mexicana (strain MHOM/GT/2001/U1103) OX=929439 GN=LMXM_11_0810 PE=4 SV=1	10	10	10	11.5	11.5	11.5	104.51	200.77	41	7	6	7	6
+	3.82233	-0.466517	E9AM89	E9AM89	tr|E9AM89|E9AM89_LEIMU Uncharacterized protein OS=Leishmania mexicana (strain MHOM/GT/2001/U1103) OX=929439 GN=LMXM_08_0110 PE=4 SV=1	5	5	5	15.9	15.9	15.9	68.954	101.58	17	2	5	2	5
+	3.81396	2.73998	Q25224	Q25224	tr|Q25224|Q25224_LEIAM Elongation factor-1 (Fragment) OS=Leishmania amazonensis OX=5659 GN=EF-1 PE=4 SV=1	6	1	1	32.2	12.2	12.2	10.059	11.189	4	1	1	1	1
+	3.81241	-0.372459	E9AS66	E9AS66	tr|E9AS66|E9AS66_LEIMU Uncharacterized protein OS=Leishmania mexicana (strain MHOM/GT/2001/U1103) OX=929439 GN=LMXM_19_1150 PE=4 SV=1	18	18	18	12.1	12.1	12.1	288.2	323.31	75	10	13	10	13
+	3.79771	-0.420445	E9ASY1	E9ASY1	tr|E9ASY1|E9ASY1_LEIMU Serine/threonine-protein phosphatase OS=Leishmania mexicana (strain MHOM/GT/2001/U1103) OX=929439 GN=LMXM_36_2050 PE=3 SV=1	5	5	5	7.8	7.8	7.8	97.553	140.13	24	3	4	3	4
+	3.7948	-1.50552	E9AUK0	E9AUK0	tr|E9AUK0|E9AUK0_LEIMU CTP synthase OS=Leishmania mexicana (strain MHOM/GT/2001/U1103) OX=929439 GN=LMXM_20_0560 PE=3 SV=1	2	2	2	4	4	4	65.913	39.942	14	2	2	2	2
+	3.79454	0.91188	E9B339	E9B339	tr|E9B339|E9B339_LEIMU Uncharacterized protein OS=Leishmania mexicana (strain MHOM/GT/2001/U1103) OX=929439 GN=LMXM_31_2600 PE=4 SV=1	3	3	3	4.4	4.4	4.4	68.739	49.798	11	1	2	1	2
+	3.78572	2.37401	E9AMD5	E9AMD5	tr|E9AMD5|E9AMD5_LEIMU Translation initiation factor-like protein OS=Leishmania mexicana (strain MHOM/GT/2001/U1103) OX=929439 GN=LMXM_08_0550 PE=4 SV=1	2	2	2	17.2	17.2	17.2	38.006	103.45	25	2	1	2	1
+	3.78459	1.1952	E9AL86	E9AL86	tr|E9AL86|E9AL86_LEIMU Uncharacterized protein OS=Leishmania mexicana (strain MHOM/GT/2001/U1103) OX=929439 GN=LMXM_07_0720 PE=4 SV=1	2	2	2	4.1	4.1	4.1	135.39	208.44	29	2	2	2	2
+	3.78191	0.526455	E9AP76	E9AP76	tr|E9AP76|E9AP76_LEIMU Uncharacterized protein OS=Leishmania mexicana (strain MHOM/GT/2001/U1103) OX=929439 GN=LMXM_13_0520 PE=4 SV=1	3	3	3	12.6	12.6	12.6	31.62	53.455	13	1	3	1	3
+	3.7715	-2.40184	E9ALL8	E9ALL8	tr|E9ALL8|E9ALL8_LEIMU Uncharacterized protein OS=Leishmania mexicana (strain MHOM/GT/2001/U1103) OX=929439 GN=LMXM_08_29_2050 PE=4 SV=1	3	3	3	7.2	7.2	7.2	78.248	51.526	12	1	2	1	2
+	3.76734	-0.793819	E9B3K9	E9B3K9	tr|E9B3K9|E9B3K9_LEIMU Autophagy-related protein 3 OS=Leishmania mexicana (strain MHOM/GT/2001/U1103) OX=929439 GN=LMXM_32_0295 PE=3 SV=1	2	2	2	14.9	14.9	14.9	31.35	69.231	46	1	2	1	2
+	3.75874	-1.28284	E9AJN2	E9AJN2	tr|E9AJN2|E9AJN2_LEIMU Uncharacterized protein OS=Leishmania mexicana (strain MHOM/GT/2001/U1103) OX=929439 GN=LMXM_02_0700 PE=4 SV=1	1	1	1	2.9	2.9	2.9	106.52	124.09	15	1	1	1	1
	3.74906	-0.248619	E9AQC3	E9AQC3	tr|E9AQC3|E9AQC3_LEIMU Putative cation transporter OS=Leishmania mexicana (strain MHOM/GT/2001/U1103) OX=929439 GN=LMXM_15_1310 PE=4 SV=1	6	6	6	10.3	10.3	10.3	90.824	150.81	36	6	5	6	5
+	3.73794	-2.3743	E9AYN4	E9AYN4	tr|E9AYN4|E9AYN4_LEIMU Serine/threonine-protein phosphatase OS=Leishmania mexicana (strain MHOM/GT/2001/U1103) OX=929439 GN=LMXM_26_2530 PE=3 SV=1	2	2	2	6.2	6.2	6.2	55.559	52.368	9	1	2	1	2
+	3.72685	-0.399752	E9B0K7	E9B0K7	tr|E9B0K7|E9B0K7_LEIMU Putative rac serine-threonine kinase OS=Leishmania mexicana (strain MHOM/GT/2001/U1103) OX=929439 GN=LMXM_29_0800 PE=4 SV=1	4	4	4	6.3	6.3	6.3	57.575	98.968	19	4	3	4	3
+	3.71881	-1.18776	E9B592	E9B592	tr|E9B592|E9B592_LEIMU Uncharacterized protein OS=Leishmania mexicana (strain MHOM/GT/2001/U1103) OX=929439 GN=LMXM_33_3030 PE=4 SV=1	3	3	3	6.3	6.3	6.3	37.997	192.55	9	1	3	1	3
	3.7115	-0.147053	E9ANX3	E9ANX3	tr|E9ANX3|E9ANX3_LEIMU Uncharacterized protein OS=Leishmania mexicana (strain MHOM/GT/2001/U1103) OX=929439 GN=LMXM_12_0450 PE=4 SV=1	9	9	9	16.2	16.2	16.2	116.55	315.91	40	7	5	7	5
+	3.70258	-0.795236	E9ANZ2	E9ANZ2	tr|E9ANZ2|E9ANZ2_LEIMU Uncharacterized protein OS=Leishmania mexicana (strain MHOM/GT/2001/U1103) OX=929439 GN=LMXM_12_0650 PE=4 SV=1	3	3	3	5.2	5.2	5.2	64.678	259.69	10	1	1	1	1
+	3.69488	-0.712086	E9B0E6	E9B0E6	tr|E9B0E6|E9B0E6_LEIMU Uncharacterized protein OS=Leishmania mexicana (strain MHOM/GT/2001/U1103) OX=929439 GN=LMXM_29_0220 PE=4 SV=1	2	2	2	3.4	3.4	3.4	42.103	16.381	11	1	2	1	2
+	3.69309	0.60379	E9B178	E9B178	tr|E9B178|E9B178_LEIMU Eukaryotic translation initiation factor 3 subunit 7-like protein OS=Leishmania mexicana (strain MHOM/GT/2001/U1103) OX=929439 GN=LMXM_29_3040 PE=3 SV=1	4	4	4	11.7	11.7	11.7	60.577	272.01	43	3	2	3	2
+	3.68363	-1.26509	E9ALN7	E9ALN7	tr|E9ALN7|E9ALN7_LEIMU Uncharacterized protein OS=Leishmania mexicana (strain MHOM/GT/2001/U1103) OX=929439 GN=LMXM_08_29_1870 PE=4 SV=1	3	3	3	25.2	25.2	25.2	11.537	31.008	9	1	3	1	3
+	3.6824	-3.00748	E9B017	E9B017	tr|E9B017|E9B017_LEIMU Uncharacterized protein OS=Leishmania mexicana (strain MHOM/GT/2001/U1103) OX=929439 GN=LMXM_28_1980 PE=4 SV=1	1	1	1	1.8	1.8	1.8	158.56	51.351	9	1	1	1	1
+	3.67749	0.981022	E9ALG2	E9ALG2	tr|E9ALG2|E9ALG2_LEIMU Uncharacterized protein OS=Leishmania mexicana (strain MHOM/GT/2001/U1103) OX=929439 GN=LMXM_08_29_2620 PE=4 SV=1	2	2	2	15.6	15.6	15.6	13.535	28.737	25	2	2	2	2
+	3.65286	-1.71497	E9AY50	E9AY50	tr|E9AY50|E9AY50_LEIMU Uncharacterized protein OS=Leishmania mexicana (strain MHOM/GT/2001/U1103) OX=929439 GN=LMXM_26_0710 PE=4 SV=1	2	2	2	3.7	3.7	3.7	99.304	28.314	6	1	2	1	2
+	3.65271	-0.892906	E9AV49	E9AV49	tr|E9AV49|E9AV49_LEIMU Putative methionyl-tRNA synthetase OS=Leishmania mexicana (strain MHOM/GT/2001/U1103) OX=929439 GN=LMXM_21_0810 PE=3 SV=1	4	4	4	4.7	4.7	4.7	83.85	32.508	8	1	2	1	2
+	3.64998	2.12075	E9ANM6	E9ANM6	tr|E9ANM6|E9ANM6_LEIMU Uncharacterized protein OS=Leishmania mexicana (strain MHOM/GT/2001/U1103) OX=929439 GN=LMXM_11_0820 PE=4 SV=1	2	2	2	10.4	10.4	10.4	37.446	163.23	22	2	2	2	2
+	3.64803	0.471387	E9AVS1	E9AVS1	tr|E9AVS1|E9AVS1_LEIMU Uncharacterized protein OS=Leishmania mexicana (strain MHOM/GT/2001/U1103) OX=929439 GN=LMXM_22_0890 PE=4 SV=1	2	2	2	14.8	14.8	14.8	13.034	167.99	17	2	2	2	2
+	3.6345	4.97655	E9APN6	E9APN6	tr|E9APN6|E9APN6_LEIMU Uncharacterized protein OS=Leishmania mexicana (strain MHOM/GT/2001/U1103) OX=929439 GN=LMXM_14_0410 PE=4 SV=1	1	1	1	2.9	2.9	2.9	121.36	129.46	10	1	1	1	1
+	3.62915	-0.979882	E9B3X4	E9B3X4	tr|E9B3X4|E9B3X4_LEIMU Uncharacterized protein OS=Leishmania mexicana (strain MHOM/GT/2001/U1103) OX=929439 GN=LMXM_32_1370 PE=4 SV=1	4	4	4	14.3	14.3	14.3	45.438	289.29	15	2	2	2	2
+	3.62165	1.58004	E9AL41	E9AL41	tr|E9AL41|E9AL41_LEIMU Uncharacterized protein OS=Leishmania mexicana (strain MHOM/GT/2001/U1103) OX=929439 GN=LMXM_07_0310 PE=4 SV=1	3	3	3	6.4	6.4	6.4	89.435	192.62	12	2	2	2	2
+	3.61146	-2.36109	Q9GRT0;E9B650	Q9GRT0;E9B650	tr|Q9GRT0|Q9GRT0_LEIME Casein kinase II alpha subunit OS=Leishmania mexicana mexicana OX=44270 GN=CKII PE=3 SV=1;tr|E9B650|E9B650_LEIMU Putative casein kinase II OS=Leishmania mexicana (strain MHOM/GT/2001/U1103) OX=929439 GN=LMXM_34_1730 PE=3 SV=1	3	3	3	13.5	13.5	13.5	42.558	55.399	8	2	2	2	2
+	3.59658	0.976183	E9AT87	E9AT87	tr|E9AT87|E9AT87_LEIMU Uncharacterized protein OS=Leishmania mexicana (strain MHOM/GT/2001/U1103) OX=929439 GN=LMXM_36_3090 PE=4 SV=1	3	3	3	7	7	7	89.19	58.593	9	2	2	2	2
+	3.59587	5.64471	E9AQU2	E9AQU2	tr|E9AQU2|E9AQU2_LEIMU Putative cytochrome c OS=Leishmania mexicana (strain MHOM/GT/2001/U1103) OX=929439 GN=LMXM_16_1310 PE=3 SV=1	1	1	1	6.2	6.2	6.2	12.223	7.0386	4	1	1	1	1
+	3.59286	-4.47726	E9AL80	E9AL80	tr|E9AL80|E9AL80_LEIMU Uncharacterized protein OS=Leishmania mexicana (strain MHOM/GT/2001/U1103) OX=929439 GN=LMXM_07_0670 PE=4 SV=1	2	2	2	19.5	19.5	19.5	18.289	35.042	7	1	2	1	2
	3.5926	0.158664	E9ANC1	E9ANC1	tr|E9ANC1|E9ANC1_LEIMU Uncharacterized protein OS=Leishmania mexicana (strain MHOM/GT/2001/U1103) OX=929439 GN=LMXM_10_1110 PE=4 SV=1	9	9	9	22	22	22	56.911	239.81	60	6	8	6	8
+	3.59133	1.12503	E9B4N6	E9B4N6	tr|E9B4N6|E9B4N6_LEIMU ABC transporter-like protein OS=Leishmania mexicana (strain MHOM/GT/2001/U1103) OX=929439 GN=LMXM_33_0670 PE=4 SV=1	4	4	4	3.3	3.3	3.3	227.1	122.17	11	3	2	3	2
+	3.58309	1.32011	E9AXE4	E9AXE4	tr|E9AXE4|E9AXE4_LEIMU Putative epsin OS=Leishmania mexicana (strain MHOM/GT/2001/U1103) OX=929439 GN=LMXM_25_0670 PE=4 SV=1	3	3	3	5.5	5.5	5.5	70.621	85.736	8	2	3	2	3
+	3.58259	1.06621	E9ALY1	E9ALY1	tr|E9ALY1|E9ALY1_LEIMU Uncharacterized protein OS=Leishmania mexicana (strain MHOM/GT/2001/U1103) OX=929439 GN=LMXM_08_29_0920 PE=4 SV=1	3	3	3	7.2	7.2	7.2	56.846	98.127	7	2	1	2	1
+	3.58144	1.57151	E9AM17	E9AM17	tr|E9AM17|E9AM17_LEIMU Uncharacterized protein OS=Leishmania mexicana (strain MHOM/GT/2001/U1103) OX=929439 GN=LMXM_08_29_0610 PE=4 SV=1	3	3	3	8.7	8.7	8.7	69.631	68.003	17	2	1	2	1
	3.57989	0.211158	E9AJY9	E9AJY9	tr|E9AJY9|E9AJY9_LEIMU Uncharacterized protein OS=Leishmania mexicana (strain MHOM/GT/2001/U1103) OX=929439 GN=LMXM_04_0050 PE=4 SV=1	23	23	23	45.8	45.8	45.8	58.555	323.31	197	15	19	15	19
+	3.57393	2.37311	E9AJL4	E9AJL4	tr|E9AJL4|E9AJL4_LEIMU Uncharacterized protein OS=Leishmania mexicana (strain MHOM/GT/2001/U1103) OX=929439 GN=LMXM_02_0520 PE=4 SV=1	6	6	6	4.7	4.7	4.7	217.15	85.706	12	2	4	2	4
+	3.56793	1	E9AP95	E9AP95	tr|E9AP95|E9AP95_LEIMU Uncharacterized protein OS=Leishmania mexicana (strain MHOM/GT/2001/U1103) OX=929439 GN=LMXM_13_0710 PE=4 SV=1	2	2	2	10.5	10.5	10.5	45.564	37.994	11	2	2	2	2
+	3.56131	-1.19975	E9AV78	E9AV78	tr|E9AV78|E9AV78_LEIMU Uncharacterized protein OS=Leishmania mexicana (strain MHOM/GT/2001/U1103) OX=929439 GN=LMXM_21_0940 PE=4 SV=1	1	1	1	2.7	2.7	2.7	36.277	16.599	5	1	1	1	1
+	3.56009	-2.16807	E9B5Y5	E9B5Y5	tr|E9B5Y5|E9B5Y5_LEIMU Uncharacterized protein OS=Leishmania mexicana (strain MHOM/GT/2001/U1103) OX=929439 GN=LMXM_34_1050 PE=3 SV=1	3	3	3	12.3	12.3	12.3	54.55	38.869	9	2	2	2	2
+	3.54261	-2.45423	E9ALR5	E9ALR5	tr|E9ALR5|E9ALR5_LEIMU Uncharacterized protein OS=Leishmania mexicana (strain MHOM/GT/2001/U1103) OX=929439 GN=LMXM_08_29_1580 PE=4 SV=1	3	3	3	12.3	12.3	12.3	43.339	118	18	2	3	2	3
	3.53995	-0.347932	E9B236	E9B236	tr|E9B236|E9B236_LEIMU Uncharacterized protein OS=Leishmania mexicana (strain MHOM/GT/2001/U1103) OX=929439 GN=LMXM_30_2360 PE=4 SV=1	3	3	3	6.1	6.1	6.1	58.12	131.54	15	2	3	2	3
+	3.53335	-0.928618	E9AY72	E9AY72	tr|E9AY72|E9AY72_LEIMU Uncharacterized protein OS=Leishmania mexicana (strain MHOM/GT/2001/U1103) OX=929439 GN=LMXM_26_0940 PE=4 SV=1	1	1	1	2	2	2	92.351	200.43	8	1	1	1	1
+	3.52511	0.469215	E9B2C2	E9B2C2	tr|E9B2C2|E9B2C2_LEIMU Uncharacterized protein OS=Leishmania mexicana (strain MHOM/GT/2001/U1103) OX=929439 GN=LMXM_31_0020 PE=4 SV=1	6	6	6	12.8	12.8	12.8	56.539	149.04	26	5	3	5	3
+	3.52137	0.586588	E9AT54	E9AT54	tr|E9AT54|E9AT54_LEIMU Uncharacterized protein OS=Leishmania mexicana (strain MHOM/GT/2001/U1103) OX=929439 GN=LMXM_36_2770 PE=4 SV=1	6	6	6	10.7	10.7	10.7	83.294	69.157	19	3	4	3	4
+	3.51029	-8.81986	E9AZX7	E9AZX7	tr|E9AZX7|E9AZX7_LEIMU Putative hydrolase, alpha/beta fold family OS=Leishmania mexicana (strain MHOM/GT/2001/U1103) OX=929439 GN=LMXM_28_1570 PE=4 SV=1	3	3	3	7.2	7.2	7.2	38.142	71.6	18	1	2	1	2
+	3.49477	-0.496026	E9ASL8	E9ASL8	tr|E9ASL8|E9ASL8_LEIMU Putative 40S ribosomal protein S10 OS=Leishmania mexicana (strain MHOM/GT/2001/U1103) OX=929439 GN=LMXM_36_0980 PE=4 SV=1	1	1	1	10.1	10.1	10.1	18.617	45.553	31	1	1	1	1
	3.47637	-0.336555	E9AQT0	E9AQT0	tr|E9AQT0|E9AQT0_LEIMU Uncharacterized protein OS=Leishmania mexicana (strain MHOM/GT/2001/U1103) OX=929439 GN=LMXM_16_1190 PE=4 SV=1	6	6	6	9.1	9.1	9.1	158.12	245.11	28	5	5	5	5
+	3.45722	0.529437	E9AVA8	E9AVA8	tr|E9AVA8|E9AVA8_LEIMU Uncharacterized protein OS=Leishmania mexicana (strain MHOM/GT/2001/U1103) OX=929439 GN=LMXM_21_1240 PE=4 SV=1	5	5	5	5.1	5.1	5.1	139.05	231.48	24	3	3	3	3
+	3.454	4.66874	E9AQQ4;A0A0R6XPE8;A0A0R6Y7I0	E9AQQ4;A0A0R6XPE8;A0A0R6Y7I0	tr|E9AQQ4|E9AQQ4_LEIMU Sucrose-phosphate synthase-like protein OS=Leishmania mexicana (strain MHOM/GT/2001/U1103) OX=929439 GN=LMXM_16_0950 PE=4 SV=1;tr|A0A0R6XPE8|A0A0R6XPE8_LEIME Sucrose-phosphate synthase-like protein OS=Leishmania mexicana OX=5665 PE=4	3	3	3	4.3	4.3	4.3	52.367	23.776	6	1	2	1	2
+	3.44839	4.31593	E9ANK3	E9ANK3	tr|E9ANK3|E9ANK3_LEIMU Putative cytochrome b5 OS=Leishmania mexicana (strain MHOM/GT/2001/U1103) OX=929439 GN=LMXM_11_0580 PE=3 SV=1	2	2	2	10.6	10.6	10.6	15.861	38.455	7	2	1	2	1
+	3.44641	0.705703	E9AS32	E9AS32	tr|E9AS32|E9AS32_LEIMU Putative ABC transporter OS=Leishmania mexicana (strain MHOM/GT/2001/U1103) OX=929439 GN=LMXM_19_0800 PE=4 SV=1	2	2	2	9.5	9.5	9.5	68.581	127.58	23	1	1	1	1
+	3.44038	4.04801	E9B606	E9B606	tr|E9B606|E9B606_LEIMU Uncharacterized protein OS=Leishmania mexicana (strain MHOM/GT/2001/U1103) OX=929439 GN=LMXM_34_1270 PE=4 SV=1	2	2	2	5.9	5.9	5.9	39.384	28.361	7	2	1	2	1
+	3.43793	-1.24612	E9APM5	E9APM5	tr|E9APM5|E9APM5_LEIMU Putative amino acid permease OS=Leishmania mexicana (strain MHOM/GT/2001/U1103) OX=929439 GN=LMXM_14_0320 PE=4 SV=1	4	4	4	6.8	6.8	6.8	85.141	36.961	13	1	1	1	1
	3.43454	-0.213973	E9AYC1	E9AYC1	tr|E9AYC1|E9AYC1_LEIMU Uncharacterized protein OS=Leishmania mexicana (strain MHOM/GT/2001/U1103) OX=929439 GN=LMXM_26_1420 PE=4 SV=1	5	5	5	3.2	3.2	3.2	255.93	68.463	15	1	4	1	4
+	3.42701	5.30889	E9AN77	E9AN77	tr|E9AN77|E9AN77_LEIMU Uncharacterized protein OS=Leishmania mexicana (strain MHOM/GT/2001/U1103) OX=929439 GN=LMXM_10_0670 PE=4 SV=1	2	2	2	9.9	9.9	9.9	36.402	137.43	17	2	2	2	2
+	3.4244	-3.13423	E9AR13	E9AR13	tr|E9AR13|E9AR13_LEIMU Uncharacterized protein OS=Leishmania mexicana (strain MHOM/GT/2001/U1103) OX=929439 GN=LMXM_17_0440 PE=4 SV=1	5	5	5	3.5	3.5	3.5	205.49	123.39	13	1	2	1	2
+	3.41663	-1.44185	E9ARH5	E9ARH5	tr|E9ARH5|E9ARH5_LEIMU Uncharacterized protein OS=Leishmania mexicana (strain MHOM/GT/2001/U1103) OX=929439 GN=LMXM_18_0380 PE=4 SV=1	2	2	2	3.1	3.1	3.1	125.47	23.011	12	1	1	1	1
+	3.40573	1.51679	E9B1K5	E9B1K5	tr|E9B1K5|E9B1K5_LEIMU Uncharacterized protein OS=Leishmania mexicana (strain MHOM/GT/2001/U1103) OX=929439 GN=LMXM_30_0550 PE=4 SV=1	2	2	2	3.9	3.9	3.9	133.34	40.207	4	1	1	1	1
+	3.40038	0.466918	E9AQI3	E9AQI3	tr|E9AQI3|E9AQI3_LEIMU Uncharacterized protein OS=Leishmania mexicana (strain MHOM/GT/2001/U1103) OX=929439 GN=LMXM_16_0260 PE=4 SV=1	2	2	2	3.8	3.8	3.8	55.815	49.144	24	2	1	2	1
+	3.39183	1.02703	E9AQN2	E9AQN2	tr|E9AQN2|E9AQN2_LEIMU Putative ubiquitin hydrolase (Cysteine peptidase, clan ca, family c19,putative) OS=Leishmania mexicana (strain MHOM/GT/2001/U1103) OX=929439 GN=LMXM_16_0730 PE=3 SV=1	5	5	5	5.1	5.1	5.1	200.23	262.34	17	4	3	4	3
+	3.39149	-2.96984	E9AZX1	E9AZX1	tr|E9AZX1|E9AZX1_LEIMU Uncharacterized protein OS=Leishmania mexicana (strain MHOM/GT/2001/U1103) OX=929439 GN=LMXM_28_1515 PE=4 SV=1	4	4	4	20.1	20.1	20.1	17.51	242.19	22	2	3	2	3
+	3.38868	-0.405623	E9AMU6	E9AMU6	tr|E9AMU6|E9AMU6_LEIMU Uncharacterized protein OS=Leishmania mexicana (strain MHOM/GT/2001/U1103) OX=929439 GN=LMXM_09_0940 PE=4 SV=1	4	4	4	5	5	5	128.38	197.46	29	3	4	3	4
+	3.36852	0.849113	E8NHE3	E8NHE3	tr|E8NHE3|E8NHE3_LEIMU Putative 60S ribosomal protein L28 OS=Leishmania mexicana (strain MHOM/GT/2001/U1103) OX=929439 GN=LMXM_11_1130 PE=4 SV=1	2	2	2	11.6	11.6	11.6	16.236	18.18	4	1	1	1	1
+	3.36735	4.64472	E9AT43	E9AT43	tr|E9AT43|E9AT43_LEIMU Dihydrolipoamide acetyltransferase component of pyruvate dehydrogenase complex OS=Leishmania mexicana (strain MHOM/GT/2001/U1103) OX=929439 GN=LMXM_36_2660 PE=3 SV=1	4	4	4	13.3	13.3	13.3	48.774	273.78	44	4	2	4	2
+	3.36293	-7.16824	E9AXK0	E9AXK0	tr|E9AXK0|E9AXK0_LEIMU Uncharacterized protein OS=Leishmania mexicana (strain MHOM/GT/2001/U1103) OX=929439 GN=LMXM_25_1210 PE=4 SV=1	6	6	6	11.9	11.9	11.9	112.17	142.95	17	1	3	1	3
+	3.35624	-0.482026	E9B1K9	E9B1K9	tr|E9B1K9|E9B1K9_LEIMU Putative amino acid transporter aATP11 OS=Leishmania mexicana (strain MHOM/GT/2001/U1103) OX=929439 GN=LMXM_30_0580 PE=4 SV=1	3	3	3	9.7	9.7	9.7	60.387	143.59	21	2	3	2	3
+	3.34918	7.95387	E9B601	E9B601	tr|E9B601|E9B601_LEIMU Putative short chain dehydrogenase OS=Leishmania mexicana (strain MHOM/GT/2001/U1103) OX=929439 GN=LMXM_34_1220 PE=3 SV=1	1	1	1	6.9	6.9	6.9	24.777	18.579	13	1	1	1	1
+	3.34255	0.57933	E9AK98	E9AK98	tr|E9AK98|E9AK98_LEIMU Putative RNA-binding protein OS=Leishmania mexicana (strain MHOM/GT/2001/U1103) OX=929439 GN=LMXM_04_1170 PE=4 SV=1	1	1	1	4.3	4.3	4.3	33.453	18.299	21	1	1	1	1
	3.33654	-0.331611	E9AU26	E9AU26	tr|E9AU26|E9AU26_LEIMU Uncharacterized protein OS=Leishmania mexicana (strain MHOM/GT/2001/U1103) OX=929439 GN=LMXM_36_5910 PE=4 SV=1	1	1	1	3.7	3.7	3.7	41.285	74.136	15	1	1	1	1
+	3.33374	1.23583	E9AMV7	E9AMV7	tr|E9AMV7|E9AMV7_LEIMU Uncharacterized protein OS=Leishmania mexicana (strain MHOM/GT/2001/U1103) OX=929439 GN=LMXM_09_1050 PE=4 SV=1	3	3	3	21.2	21.2	21.2	25.969	101.26	13	2	3	2	3
+	3.3306	-0.609478	E9AU34	E9AU34	tr|E9AU34|E9AU34_LEIMU Uncharacterized protein OS=Leishmania mexicana (strain MHOM/GT/2001/U1103) OX=929439 GN=LMXM_36_5990 PE=4 SV=1	10	10	10	17.2	17.2	17.2	71.212	238.34	40	7	7	7	7
	3.32772	-0.171375	E9ATM4	E9ATM4	tr|E9ATM4|E9ATM4_LEIMU ATP-dependent RNA helicase-like protein OS=Leishmania mexicana (strain MHOM/GT/2001/U1103) OX=929439 GN=LMXM_36_4400 PE=4 SV=1	2	2	2	2.3	2.3	2.3	106.85	192.35	10	2	1	2	1
+	3.32751	-7.49694	E9AZ66	E9AZ66	tr|E9AZ66|E9AZ66_LEIMU Uncharacterized protein OS=Leishmania mexicana (strain MHOM/GT/2001/U1103) OX=929439 GN=LMXM_27_1630 PE=4 SV=1	6	6	6	8	8	8	92.651	148.99	23	1	4	1	4
+	3.32698	-0.696236	E9AMK8	E9AMK8	tr|E9AMK8|E9AMK8_LEIMU Putative RNA helicase OS=Leishmania mexicana (strain MHOM/GT/2001/U1103) OX=929439 GN=LMXM_09_0070 PE=4 SV=1	2	2	2	1.7	1.7	1.7	137.38	65.738	16	1	1	1	1
+	3.3249	-0.595539	E9AP89	E9AP89	tr|E9AP89|E9AP89_LEIMU Palmitoyltransferase OS=Leishmania mexicana (strain MHOM/GT/2001/U1103) OX=929439 GN=LMXM_13_0650 PE=3 SV=1	5	5	5	16.8	16.8	16.8	66.014	194.2	41	3	5	3	5
+	3.31861	1.08042	E9B360	E9B360	tr|E9B360|E9B360_LEIMU Putative RNA-binding protein OS=Leishmania mexicana (strain MHOM/GT/2001/U1103) OX=929439 GN=LMXM_31_2810 PE=4 SV=1	3	3	3	8.7	8.7	8.7	51.071	96.405	12	1	2	1	2
+	3.29849	-0.990471	E9AMX3	E9AMX3	tr|E9AMX3|E9AMX3_LEIMU Putative AAA family ATPase OS=Leishmania mexicana (strain MHOM/GT/2001/U1103) OX=929439 GN=LMXM_09_1220 PE=4 SV=1	4	4	4	6.5	6.5	6.5	139.65	71.868	28	2	3	2	3
	3.29103	-0.197839	E9AP12	E9AP12	tr|E9AP12|E9AP12_LEIMU Uncharacterized protein OS=Leishmania mexicana (strain MHOM/GT/2001/U1103) OX=929439 GN=LMXM_12_1120 PE=4 SV=1	18	18	18	13.3	13.3	13.3	144.41	286.38	49	12	8	12	8
+	3.27961	2.26702	E9AV16	E9AV16	tr|E9AV16|E9AV16_LEIMU Putative DnaJ protein OS=Leishmania mexicana (strain MHOM/GT/2001/U1103) OX=929439 GN=LMXM_21_0490 PE=3 SV=1	2	2	2	9.6	9.6	9.6	49.551	109.42	20	2	1	2	1
+	3.27808	3.33646	E9B0D7	E9B0D7	tr|E9B0D7|E9B0D7_LEIMU Alkyl dihydroxyacetonephosphate synthase OS=Leishmania mexicana (strain MHOM/GT/2001/U1103) OX=929439 GN=LMXM_29_0120 PE=4 SV=1	4	4	4	9.2	9.2	9.2	69.422	38.342	10	3	1	3	1
	3.27138	-0.290787	E9AZY7	E9AZY7	tr|E9AZY7|E9AZY7_LEIMU Zinc finger protein kinase-like OS=Leishmania mexicana (strain MHOM/GT/2001/U1103) OX=929439 GN=LMXM_28_1670 PE=4 SV=1	6	6	6	6	6	6	143.02	75.843	17	3	3	3	3
+	3.26941	0.435437	E9B2Y3	E9B2Y3	tr|E9B2Y3|E9B2Y3_LEIMU Putative ras-related protein rab-2a OS=Leishmania mexicana (strain MHOM/GT/2001/U1103) OX=929439 GN=LMXM_31_2030 PE=4 SV=1	2	2	2	10	10	10	23.196	26.105	6	2	2	2	2
+	3.2567	-2.15825	E9AR93	E9AR93	tr|E9AR93|E9AR93_LEIMU Uncharacterized protein OS=Leishmania mexicana (strain MHOM/GT/2001/U1103) OX=929439 GN=LMXM_17_1210 PE=4 SV=1	1	1	1	3.7	3.7	3.7	46.509	63.927	5	1	1	1	1
+	3.24012	-0.9395	E9AWK0	E9AWK0	tr|E9AWK0|E9AWK0_LEIMU Uncharacterized protein OS=Leishmania mexicana (strain MHOM/GT/2001/U1103) OX=929439 GN=LMXM_24_0100 PE=4 SV=1	1	1	1	4.7	4.7	4.7	30.705	27.977	5	1	1	1	1
+	3.23566	1.83907	E9APM1	E9APM1	tr|E9APM1|E9APM1_LEIMU Uncharacterized protein OS=Leishmania mexicana (strain MHOM/GT/2001/U1103) OX=929439 GN=LMXM_14_0280 PE=4 SV=1	2	2	2	2.5	2.5	2.5	108.79	73.944	21	1	2	1	2
+	3.22865	-1.46939	E9AWY6	E9AWY6	tr|E9AWY6|E9AWY6_LEIMU Putative kinesin OS=Leishmania mexicana (strain MHOM/GT/2001/U1103) OX=929439 GN=LMXM_24_1430 PE=3 SV=1	7	7	7	3.6	3.6	3.6	343.31	80.14	13	3	4	3	4
+	3.22735	0.460827	E9B4K2	E9B4K2	tr|E9B4K2|E9B4K2_LEIMU Uncharacterized protein OS=Leishmania mexicana (strain MHOM/GT/2001/U1103) OX=929439 GN=LMXM_33_0340 PE=4 SV=1	3	3	3	5.6	5.6	5.6	87.458	49.201	9	3	2	3	2
+	3.22151	0.639822	E9AMC2	E9AMC2	tr|E9AMC2|E9AMC2_LEIMU Uncharacterized protein OS=Leishmania mexicana (strain MHOM/GT/2001/U1103) OX=929439 GN=LMXM_08_0430 PE=4 SV=1	5	5	5	6.3	6.3	6.3	99.483	76.675	14	2	3	2	3
+	3.21831	-0.656648	E9ATT0	E9ATT0	tr|E9ATT0|E9ATT0_LEIMU Uncharacterized protein OS=Leishmania mexicana (strain MHOM/GT/2001/U1103) OX=929439 GN=LMXM_36_4960 PE=4 SV=1	2	2	2	4.3	4.3	4.3	105.66	43.589	9	1	1	1	1
	3.21777	-0.274271	E9ASZ0	E9ASZ0	tr|E9ASZ0|E9ASZ0_LEIMU Putative DEAD box RNA helicase OS=Leishmania mexicana (strain MHOM/GT/2001/U1103) OX=929439 GN=LMXM_36_2130 PE=3 SV=1	3	3	3	5.4	5.4	5.4	62.824	101.62	10	3	2	3	2
+	3.20583	1.82523	E9AS17	E9AS17	tr|E9AS17|E9AS17_LEIMU Uncharacterized protein OS=Leishmania mexicana (strain MHOM/GT/2001/U1103) OX=929439 GN=LMXM_19_0650 PE=4 SV=1	4	4	4	4.2	4.2	4.2	203.45	68.242	12	2	3	2	3
+	3.20567	1.26274	E9B356	E9B356	tr|E9B356|E9B356_LEIMU Uncharacterized protein OS=Leishmania mexicana (strain MHOM/GT/2001/U1103) OX=929439 GN=LMXM_31_2770 PE=4 SV=1	3	3	3	7.8	7.8	7.8	99.102	25.782	6	1	3	1	3
	3.20468	-0.302042	E9B332	E9B332	tr|E9B332|E9B332_LEIMU Uncharacterized protein OS=Leishmania mexicana (strain MHOM/GT/2001/U1103) OX=929439 GN=LMXM_31_2530 PE=4 SV=1	7	7	7	8.9	8.9	8.9	102.05	100.81	20	3	4	3	4
+	3.19182	0.687862	E9AVL4	E9AVL4	tr|E9AVL4|E9AVL4_LEIMU Uncharacterized protein OS=Leishmania mexicana (strain MHOM/GT/2001/U1103) OX=929439 GN=LMXM_22_0300 PE=4 SV=1	4	4	4	10.1	10.1	10.1	61.23	59.771	12	3	2	3	2
+	3.17662	-3.17873	E9B276	E9B276	tr|E9B276|E9B276_LEIMU Uncharacterized protein OS=Leishmania mexicana (strain MHOM/GT/2001/U1103) OX=929439 GN=LMXM_30_2770 PE=4 SV=1	3	3	3	16.9	16.9	16.9	34.477	81.873	20	1	3	1	3
+	3.1722	0.57778	E9ASW5	E9ASW5	tr|E9ASW5|E9ASW5_LEIMU Uncharacterized protein OS=Leishmania mexicana (strain MHOM/GT/2001/U1103) OX=929439 GN=LMXM_36_1920 PE=4 SV=1	4	4	4	10.9	10.9	10.9	56.427	58.367	13	4	2	4	2
+	3.16945	-0.72139	E9B541	E9B541	tr|E9B541|E9B541_LEIMU Protein phosphatase 2C-like protein OS=Leishmania mexicana (strain MHOM/GT/2001/U1103) OX=929439 GN=LMXM_33_2510 PE=3 SV=1	1	1	1	4.7	4.7	4.7	29.718	28.155	8	1	1	1	1
+	3.16736	0.461194	E9AJ93	E9AJ93	tr|E9AJ93|E9AJ93_LEIMU Uncharacterized protein OS=Leishmania mexicana (strain MHOM/GT/2001/U1103) OX=929439 GN=LMXM_01_0070 PE=4 SV=1	1	1	1	3	3	3	63.994	19.815	21	1	1	1	1
+	3.16666	-0.704542	E9AWU8	E9AWU8	tr|E9AWU8|E9AWU8_LEIMU Uncharacterized protein OS=Leishmania mexicana (strain MHOM/GT/2001/U1103) OX=929439 GN=LMXM_24_1070 PE=4 SV=1	8	8	8	6.6	6.6	6.6	267.1	253.02	18	2	5	2	5
+	3.16061	-0.777241	E9B591	E9B591	tr|E9B591|E9B591_LEIMU Uncharacterized protein OS=Leishmania mexicana (strain MHOM/GT/2001/U1103) OX=929439 GN=LMXM_33_3020 PE=4 SV=1	6	6	6	13	13	13	99.131	214	30	3	4	3	4
+	3.15754	0.425245	E9AJC9	E9AJC9	tr|E9AJC9|E9AJC9_LEIMU 40S ribosomal protein S7 OS=Leishmania mexicana (strain MHOM/GT/2001/U1103) OX=929439 GN=LMXM_01_0410 PE=3 SV=1	5	5	5	24	24	24	23.851	59.213	16	3	3	3	3
+	3.13707	-0.565783	E9AYG7	E9AYG7	tr|E9AYG7|E9AYG7_LEIMU Uncharacterized protein OS=Leishmania mexicana (strain MHOM/GT/2001/U1103) OX=929439 GN=LMXM_26_1870 PE=4 SV=1	2	2	2	1	1	1	274.83	87.053	5	1	1	1	1
+	3.13681	-2.28411	E9B6B2	E9B6B2	tr|E9B6B2|E9B6B2_LEIMU Uncharacterized protein OS=Leishmania mexicana (strain MHOM/GT/2001/U1103) OX=929439 GN=LMXM_34_2320 PE=4 SV=1	3	3	3	3	3	3	121.3	31.928	6	1	2	1	2
+	3.13144	-1.04984	E9AVN6	E9AVN6	tr|E9AVN6|E9AVN6_LEIMU Uncharacterized protein OS=Leishmania mexicana (strain MHOM/GT/2001/U1103) OX=929439 GN=LMXM_22_0530 PE=4 SV=1	1	1	1	4.8	4.8	4.8	46.457	71.916	6	1	1	1	1
+	3.13117	0.430869	E9AV14	E9AV14	tr|E9AV14|E9AV14_LEIMU Vacuolar protein sorting-associated protein 35 OS=Leishmania mexicana (strain MHOM/GT/2001/U1103) OX=929439 GN=LMXM_21_0470 PE=3 SV=1	3	3	3	7.9	7.9	7.9	111.74	150.55	15	2	2	2	2
	3.12924	-0.259386	E9B6S9;E9B6S4	E9B6S9	tr|E9B6S9|E9B6S9_LEIMU Protein kinase A catalytic subunit isoform 1 OS=Leishmania mexicana (strain MHOM/GT/2001/U1103) OX=929439 GN=LMXM_34_4010 PE=3 SV=1	10	10	10	22.1	22.1	22.1	42.094	311.28	92	4	9	4	9
	3.1166	0.108403	E9AXI5	E9AXI5	tr|E9AXI5|E9AXI5_LEIMU Uncharacterized protein OS=Leishmania mexicana (strain MHOM/GT/2001/U1103) OX=929439 GN=LMXM_25_1060 PE=4 SV=1	33	33	33	55.1	55.1	55.1	101.62	323.31	288	16	23	16	23
+	3.11471	-0.920883	E9AM13	E9AM13	tr|E9AM13|E9AM13_LEIMU Phosphate transporter (Fragment) OS=Leishmania mexicana (strain MHOM/GT/2001/U1103) OX=929439 GN=LMXM_08_29_0650 PE=3 SV=1	5	5	5	10.6	10.6	10.6	50.514	94.81	10	2	3	2	3
+	3.11418	-2.24763	E9AXQ2	E9AXQ2	tr|E9AXQ2|E9AXQ2_LEIMU Uncharacterized protein OS=Leishmania mexicana (strain MHOM/GT/2001/U1103) OX=929439 GN=LMXM_25_1705 PE=4 SV=1	1	1	1	22.1	22.1	22.1	14.105	68.649	10	1	1	1	1
+	3.11112	-6.81878	E9B429	E9B429	tr|E9B429|E9B429_LEIMU Uncharacterized protein OS=Leishmania mexicana (strain MHOM/GT/2001/U1103) OX=929439 GN=LMXM_32_1920 PE=4 SV=1	1	1	1	9	9	9	21.648	208.2	5	1	1	1	1
+	3.10477	0.58629	E9B307	E9B307	tr|E9B307|E9B307_LEIMU Uncharacterized protein OS=Leishmania mexicana (strain MHOM/GT/2001/U1103) OX=929439 GN=LMXM_31_2260 PE=4 SV=1	2	2	2	18.7	18.7	18.7	20.273	22.033	40	1	2	1	2
	3.08654	-0.373944	E9B2E6	E9B2E6	tr|E9B2E6|E9B2E6_LEIMU Uncharacterized protein OS=Leishmania mexicana (strain MHOM/GT/2001/U1103) OX=929439 GN=LMXM_31_0250 PE=4 SV=1	10	10	10	6.7	6.7	6.7	185.96	323.31	53	5	10	5	10
+	3.07545	1.06533	E9AYF9	E9AYF9	tr|E9AYF9|E9AYF9_LEIMU Uncharacterized protein OS=Leishmania mexicana (strain MHOM/GT/2001/U1103) OX=929439 GN=LMXM_26_1790 PE=4 SV=1	4	4	4	2.5	2.5	2.5	297.05	142.97	7	3	1	3	1
+	3.07084	-0.537868	E9B3E2	E9B3E2	tr|E9B3E2|E9B3E2_LEIMU Uncharacterized protein OS=Leishmania mexicana (strain MHOM/GT/2001/U1103) OX=929439 GN=LMXM_31_3620 PE=4 SV=1	3	3	3	16.2	16.2	16.2	28.852	47.674	13	3	3	3	3
+	3.06346	-0.436716	E9ATL1	E9ATL1	tr|E9ATL1|E9ATL1_LEIMU Uncharacterized protein OS=Leishmania mexicana (strain MHOM/GT/2001/U1103) OX=929439 GN=LMXM_36_4270 PE=4 SV=1	1	1	1	1.6	1.6	1.6	170.07	76.363	20	1	1	1	1
+	3.06067	-1.73908	E9B6S8	E9B6S8	tr|E9B6S8|E9B6S8_LEIMU Uncharacterized protein (Map kinase kinase-like protein) OS=Leishmania mexicana (strain MHOM/GT/2001/U1103) OX=929439 GN=LMXM_34_4000 PE=4 SV=1	3	3	3	6.6	6.6	6.6	147.1	48.355	18	2	3	2	3
	3.05234	0.263368	E9B141	E9B141	tr|E9B141|E9B141_LEIMU SH3 domain protein-like protein OS=Leishmania mexicana (strain MHOM/GT/2001/U1103) OX=929439 GN=LMXM_29_2690 PE=4 SV=1	5	5	5	23.8	23.8	23.8	31.396	72.478	20	3	2	3	2
+	3.04101	-1.06224	E9B543	E9B543	tr|E9B543|E9B543_LEIMU Uncharacterized protein OS=Leishmania mexicana (strain MHOM/GT/2001/U1103) OX=929439 GN=LMXM_33_2520 PE=4 SV=1	4	4	4	3.3	3.3	3.3	263.09	75.459	13	3	3	3	3
+	3.0168	-1.23262	E9B071	E9B071	tr|E9B071|E9B071_LEIMU Uncharacterized protein OS=Leishmania mexicana (strain MHOM/GT/2001/U1103) OX=929439 GN=LMXM_28_2490 PE=4 SV=1	4	4	4	7.4	7.4	7.4	53.711	91.856	24	3	2	3	2
+	3.01587	2.13805	E9B2G0	E9B2G0	tr|E9B2G0|E9B2G0_LEIMU Proteasome regulatory non-ATP-ase subunit 8,putative OS=Leishmania mexicana (strain MHOM/GT/2001/U1103) OX=929439 GN=LMXM_31_0390 PE=4 SV=1	1	1	1	4.7	4.7	4.7	40.099	208.59	6	1	1	1	1
	3.01256	-0.240546	E9ATU4	E9ATU4	tr|E9ATU4|E9ATU4_LEIMU Uncharacterized protein OS=Leishmania mexicana (strain MHOM/GT/2001/U1103) OX=929439 GN=LMXM_36_5100 PE=4 SV=1	9	9	9	12.2	12.2	12.2	105.88	279.55	65	6	6	6	6
	3.00769	-0.182027	E9AVJ8	E9AVJ8	tr|E9AVJ8|E9AVJ8_LEIMU Uncharacterized protein OS=Leishmania mexicana (strain MHOM/GT/2001/U1103) OX=929439 GN=LMXM_22_0140 PE=4 SV=1	13	13	13	32.2	32.2	32.2	48.777	323.31	114	9	8	9	8
+	2.98673	0.407257	E9AW29;A0A0R6XTR4;A0A0R6YBG3	E9AW29;A0A0R6XTR4;A0A0R6YBG3	tr|E9AW29|E9AW29_LEIMU Putative argininosuccinate synthase OS=Leishmania mexicana (strain MHOM/GT/2001/U1103) OX=929439 GN=LMXM_23_0260 PE=3 SV=1;tr|A0A0R6XTR4|A0A0R6XTR4_LEIME Putative argininosuccinate synthase OS=Leishmania mexicana OX=5665 PE=3 SV=1;tr	2	2	2	9.8	9.8	9.8	46.534	115.28	9	2	2	2	2
+	2.98149	0.416461	Q4TZP6;E9AKR5	Q4TZP6;E9AKR5	tr|Q4TZP6|Q4TZP6_LEIME Glutamine synthetase OS=Leishmania mexicana OX=5665 PE=3 SV=1;tr|E9AKR5|E9AKR5_LEIMU Putative glutamine synthetase OS=Leishmania mexicana (strain MHOM/GT/2001/U1103) OX=929439 GN=LMXM_06_0370 PE=3 SV=1	3	3	3	6.9	6.9	6.9	42.292	104.34	10	2	2	2	2
+	2.9728	0.878321	E9AU10	E9AU10	tr|E9AU10|E9AU10_LEIMU Uncharacterized protein OS=Leishmania mexicana (strain MHOM/GT/2001/U1103) OX=929439 GN=LMXM_36_5760 PE=4 SV=1	1	1	1	0.8	0.8	0.8	189.16	62.114	6	1	1	1	1
+	2.96889	0.732704	E9AS23	E9AS23	tr|E9AS23|E9AS23_LEIMU Glycosomal malate dehydrogenase OS=Leishmania mexicana (strain MHOM/GT/2001/U1103) OX=929439 GN=LMXM_19_0710 PE=3 SV=1	4	4	4	10.9	10.9	10.9	33.727	86.555	8	3	1	3	1
+	2.96257	4.14962	E9AVS8	E9AVS8	tr|E9AVS8|E9AVS8_LEIMU Putative kinesin OS=Leishmania mexicana (strain MHOM/GT/2001/U1103) OX=929439 GN=LMXM_22_0960 PE=3 SV=1	2	2	2	2.1	2.1	2.1	136.1	17.98	3	1	1	1	1
+	2.9498	1.36471	E9B520	E9B520	tr|E9B520|E9B520_LEIMU Putative asparaginyl-tRNA synthetase OS=Leishmania mexicana (strain MHOM/GT/2001/U1103) OX=929439 GN=LMXM_33_2340 PE=4 SV=1	5	5	5	9.3	9.3	9.3	98.674	50.843	9	4	1	4	1
+	2.94281	-4.0955	E9B4A4	E9B4A4	tr|E9B4A4|E9B4A4_LEIMU Uncharacterized protein OS=Leishmania mexicana (strain MHOM/GT/2001/U1103) OX=929439 GN=LMXM_32_2640 PE=4 SV=1	4	4	4	16.8	16.8	16.8	45.551	64.644	16	1	1	1	1
	2.92112	-0.384739	E9ANB3	E9ANB3	tr|E9ANB3|E9ANB3_LEIMU RNA-binding protein-like protein OS=Leishmania mexicana (strain MHOM/GT/2001/U1103) OX=929439 GN=LMXM_10_1030 PE=4 SV=1	2	2	2	6	6	6	41.251	104.19	25	1	2	1	2
+	2.90713	-0.540578	E9AQE5;B8K1J7;E9AQE4	E9AQE5	tr|E9AQE5|E9AQE5_LEIMU Phosphodiesterase OS=Leishmania mexicana (strain MHOM/GT/2001/U1103) OX=929439 GN=LMXM_15_1481 PE=3 SV=1	4	4	4	5.4	5.4	5.4	103.76	79.753	19	3	4	3	4
	2.90369	0.315367	E9B5S9	E9B5S9	tr|E9B5S9|E9B5S9_LEIMU Uncharacterized protein OS=Leishmania mexicana (strain MHOM/GT/2001/U1103) OX=929439 GN=LMXM_34_0430 PE=4 SV=1	5	5	5	9.7	9.7	9.7	76.389	115.9	13	2	1	2	1
+	2.89555	0.424825	E9ARP5	E9ARP5	tr|E9ARP5|E9ARP5_LEIMU Protein kinase A catalytic subunit OS=Leishmania mexicana (strain MHOM/GT/2001/U1103) OX=929439 GN=LMXM_18_1080 PE=3 SV=1	3	3	3	11.4	11.4	11.4	38.185	198	61	3	3	3	3
+	2.89008	-1.321	E9AQT5	E9AQT5	tr|E9AQT5|E9AQT5_LEIMU Uncharacterized protein OS=Leishmania mexicana (strain MHOM/GT/2001/U1103) OX=929439 GN=LMXM_16_1240 PE=4 SV=1	5	5	5	3.9	3.9	3.9	227.15	154.73	15	2	4	2	4
	2.8873	-0.379692	E9ARI1	E9ARI1	tr|E9ARI1|E9ARI1_LEIMU Putative phosphatidic acid phosphatase OS=Leishmania mexicana (strain MHOM/GT/2001/U1103) OX=929439 GN=LMXM_18_0440 PE=4 SV=1	3	3	3	13	13	13	42.747	58.134	7	1	3	1	3
+	2.88508	-1.63595	E9ARJ3	E9ARJ3	tr|E9ARJ3|E9ARJ3_LEIMU V-type proton ATPase subunit C OS=Leishmania mexicana (strain MHOM/GT/2001/U1103) OX=929439 GN=LMXM_18_0560 PE=3 SV=1	1	1	1	3.7	3.7	3.7	43.466	87.932	2	1	1	1	1
+	2.88335	-3.24329	E9AK89	E9AK89	tr|E9AK89|E9AK89_LEIMU Uncharacterized protein OS=Leishmania mexicana (strain MHOM/GT/2001/U1103) OX=929439 GN=LMXM_04_1080 PE=4 SV=1	2	2	2	6.8	6.8	6.8	95.461	88.046	10	2	2	2	2
+	2.87559	-1.90506	E9AY24	E9AY24	tr|E9AY24|E9AY24_LEIMU Pseudouridylate synthase-like protein OS=Leishmania mexicana (strain MHOM/GT/2001/U1103) OX=929439 GN=LMXM_26_0420 PE=4 SV=1	1	1	1	3.6	3.6	3.6	76.23	52.08	11	1	1	1	1
+	2.85575	0.704847	E9B5U4	E9B5U4	tr|E9B5U4|E9B5U4_LEIMU Uncharacterized protein OS=Leishmania mexicana (strain MHOM/GT/2001/U1103) OX=929439 GN=LMXM_34_0630 PE=4 SV=1	3	3	3	8.2	8.2	8.2	65.899	115.64	19	3	2	3	2
+	2.84663	-0.402637	E9AQB1	E9AQB1	tr|E9AQB1|E9AQB1_LEIMU 60S acidic ribosomal protein P2 OS=Leishmania mexicana (strain MHOM/GT/2001/U1103) OX=929439 GN=LMXM_15_1203 PE=3 SV=1	3	3	3	55	55	55	11	92.213	32	2	2	2	2
	2.84662	0.266108	E9B3P4	E9B3P4	tr|E9B3P4|E9B3P4_LEIMU Uncharacterized protein OS=Leishmania mexicana (strain MHOM/GT/2001/U1103) OX=929439 GN=LMXM_32_0620 PE=4 SV=1	4	4	4	20.9	20.9	20.9	33.87	69.954	51	2	4	2	4
+	2.84431	5.31583	E9AQX2	E9AQX2	tr|E9AQX2|E9AQX2_LEIMU Putative U1 small nuclear ribonucleoprotein OS=Leishmania mexicana (strain MHOM/GT/2001/U1103) OX=929439 GN=LMXM_16_1590 PE=4 SV=1	2	2	2	12.1	12.1	12.1	31.581	30.763	11	1	1	1	1
+	2.84272	-6.54352	E9ANW8	E9ANW8	tr|E9ANW8|E9ANW8_LEIMU Uncharacterized protein OS=Leishmania mexicana (strain MHOM/GT/2001/U1103) OX=929439 GN=LMXM_12_0405 PE=4 SV=1	2	2	2	5.1	5.1	5.1	40.213	19.171	4	1	1	1	1
+	2.83652	-3.56128	E9ATN2	E9ATN2	tr|E9ATN2|E9ATN2_LEIMU Transmembrane amino acid transporter protein-like protein OS=Leishmania mexicana (strain MHOM/GT/2001/U1103) OX=929439 GN=LMXM_36_4480 PE=4 SV=1	2	2	2	3	3	3	85.805	41.607	7	1	2	1	2
	2.82349	-0.299133	E9AM37	E9AM37	tr|E9AM37|E9AM37_LEIMU Uncharacterized protein OS=Leishmania mexicana (strain MHOM/GT/2001/U1103) OX=929439 GN=LMXM_08_29_0420 PE=4 SV=1	3	3	3	13.6	13.6	13.6	41.415	148.62	30	2	3	2	3
+	2.82205	0.553397	E9B038	E9B038	tr|E9B038|E9B038_LEIMU Uncharacterized protein OS=Leishmania mexicana (strain MHOM/GT/2001/U1103) OX=929439 GN=LMXM_28_2170 PE=4 SV=1	13	13	13	27.3	27.3	27.3	71.336	323.31	194	13	7	13	7
	2.80263	-0.205998	E9B3Y5	E9B3Y5	tr|E9B3Y5|E9B3Y5_LEIMU Uncharacterized protein OS=Leishmania mexicana (strain MHOM/GT/2001/U1103) OX=929439 GN=LMXM_32_1490 PE=4 SV=1	18	18	18	7.7	7.7	7.7	357.04	323.31	47	5	12	5	12
+	2.79827	-1.31994	E9AL22	E9AL22	tr|E9AL22|E9AL22_LEIMU Uncharacterized protein OS=Leishmania mexicana (strain MHOM/GT/2001/U1103) OX=929439 GN=LMXM_07_0120 PE=4 SV=1	4	4	4	4.5	4.5	4.5	234.17	103.36	16	2	3	2	3
	2.79783	0.2031	E9AR29	E9AR29	tr|E9AR29|E9AR29_LEIMU Putative P-type ATPase OS=Leishmania mexicana (strain MHOM/GT/2001/U1103) OX=929439 GN=LMXM_17_0600 PE=3 SV=1	4	4	4	7.6	7.6	7.6	122.03	100.55	12	3	3	3	3
+	2.7903	0.493159	E9ATP0	E9ATP0	tr|E9ATP0|E9ATP0_LEIMU Uncharacterized protein OS=Leishmania mexicana (strain MHOM/GT/2001/U1103) OX=929439 GN=LMXM_36_4560 PE=4 SV=1	3	3	3	5.5	5.5	5.5	62.479	129.99	15	2	2	2	2
+	2.78595	0.671962	E9AZ42	E9AZ42	tr|E9AZ42|E9AZ42_LEIMU Uncharacterized protein OS=Leishmania mexicana (strain MHOM/GT/2001/U1103) OX=929439 GN=LMXM_27_1360 PE=4 SV=1	2	2	2	2.9	2.9	2.9	76.813	90.268	7	1	2	1	2
+	2.78483	-0.457485	E9B2E1	E9B2E1	tr|E9B2E1|E9B2E1_LEIMU Uncharacterized protein OS=Leishmania mexicana (strain MHOM/GT/2001/U1103) OX=929439 GN=LMXM_31_0200 PE=4 SV=1	4	4	4	18.8	18.8	18.8	39.958	173.98	21	4	3	4	3
+	2.78437	1.04584	E9AU37	E9AU37	tr|E9AU37|E9AU37_LEIMU Uncharacterized protein OS=Leishmania mexicana (strain MHOM/GT/2001/U1103) OX=929439 GN=LMXM_36_6020 PE=4 SV=1	2	2	2	13.1	13.1	13.1	29.922	82.641	7	1	2	1	2
+	2.78382	6.91428	E9AQ75	E9AQ75	tr|E9AQ75|E9AQ75_LEIMU Uncharacterized protein OS=Leishmania mexicana (strain MHOM/GT/2001/U1103) OX=929439 GN=LMXM_15_0770 PE=4 SV=1	3	3	3	7.2	7.2	7.2	72.534	45.77	17	2	2	2	2
+	2.77317	0.744438	E9AXS3	E9AXS3	tr|E9AXS3|E9AXS3_LEIMU Uncharacterized protein OS=Leishmania mexicana (strain MHOM/GT/2001/U1103) OX=929439 GN=LMXM_25_1910 PE=4 SV=1	2	2	2	9.7	9.7	9.7	37.871	24.527	5	2	1	2	1
+	2.77154	0.509785	I3V666;E9ARD0;E9ARD5;W6A238;A0A0K0TMW6;E9ARD4;E9ARD3;E9ARD6	I3V666;E9ARD0;E9ARD5;W6A238;A0A0K0TMW6;E9ARD4	tr|I3V666|I3V666_LEIME Elongation factor 1-alpha (Fragment) OS=Leishmania mexicana OX=5665 PE=3 SV=1;tr|E9ARD0|E9ARD0_LEIMU Elongation factor 1-alpha OS=Leishmania mexicana (strain MHOM/GT/2001/U1103) OX=929439 GN=LMXM_17_0080 PE=3 SV=1;tr|E9ARD5|E9ARD5_LE	20	20	15	38.8	38.8	34.5	46.22	236.98	85	19	12	15	9
+	2.74939	-0.902081	E9AV52	E9AV52	tr|E9AV52|E9AV52_LEIMU Uncharacterized protein OS=Leishmania mexicana (strain MHOM/GT/2001/U1103) OX=929439 GN=LMXM_21_0825 PE=4 SV=1	14	14	14	11.5	11.5	11.5	359.36	323.31	87	6	11	6	11
+	2.74857	-2.22574	E9AZD9	E9AZD9	tr|E9AZD9|E9AZD9_LEIMU Protein phosphatase-like protein OS=Leishmania mexicana (strain MHOM/GT/2001/U1103) OX=929439 GN=LMXM_27_2320 PE=4 SV=1	1	1	1	4.5	4.5	4.5	34.379	26.962	4	1	1	1	1
	2.74473	-0.174417	E9AJT5	E9AJT5	tr|E9AJT5|E9AJT5_LEIMU Uncharacterized protein OS=Leishmania mexicana (strain MHOM/GT/2001/U1103) OX=929439 GN=LMXM_03_0520 PE=4 SV=1	10	10	10	9.8	9.8	9.8	90.946	323.31	31	6	5	6	5
	2.74178	0.319616	E9AW42	E9AW42	tr|E9AW42|E9AW42_LEIMU ABC transporter-like protein OS=Leishmania mexicana (strain MHOM/GT/2001/U1103) OX=929439 GN=LMXM_23_0380 PE=4 SV=1	2	2	2	1.8	1.8	1.8	135.09	19.444	4	1	2	1	2
	2.74161	0.180528	E9AYH5	E9AYH5	tr|E9AYH5|E9AYH5_LEIMU Putative mitotubule-associated protein Gb4 OS=Leishmania mexicana (strain MHOM/GT/2001/U1103) OX=929439 GN=LMXM_26_1950 PE=4 SV=1	14	14	14	7	7	7	320.89	323.31	63	7	9	7	9
+	2.73973	-0.458039	E9AYS6	E9AYS6	tr|E9AYS6|E9AYS6_LEIMU Kinetoplast-associated protein-like protein OS=Leishmania mexicana (strain MHOM/GT/2001/U1103) OX=929439 GN=LMXM_27_0240 PE=4 SV=1	3	3	3	13.7	13.7	13.7	145.67	149.33	10	1	2	1	2
+	2.73779	-0.400221	E9AZD6	E9AZD6	tr|E9AZD6|E9AZD6_LEIMU Transcription elongation regulator-like protein OS=Leishmania mexicana (strain MHOM/GT/2001/U1103) OX=929439 GN=LMXM_27_2300 PE=4 SV=1	3	3	3	5.3	5.3	5.3	79.089	79.687	19	2	3	2	3
+	2.72947	5.16348	E9AXB9	E9AXB9	tr|E9AXB9|E9AXB9_LEIMU Uncharacterized protein OS=Leishmania mexicana (strain MHOM/GT/2001/U1103) OX=929439 GN=LMXM_25_0420 PE=4 SV=1	7	7	7	6.9	6.9	6.9	172.76	102.37	11	5	1	5	1
+	2.72181	-1.63686	E9B5H5	E9B5H5	tr|E9B5H5|E9B5H5_LEIMU Uncharacterized protein OS=Leishmania mexicana (strain MHOM/GT/2001/U1103) OX=929439 GN=LMXM_33_3820 PE=4 SV=1	5	5	5	26	26	26	31.595	151.28	17	3	3	3	3
+	2.7196	-0.626984	E9AKW1	E9AKW1	tr|E9AKW1|E9AKW1_LEIMU Putative lipin OS=Leishmania mexicana (strain MHOM/GT/2001/U1103) OX=929439 GN=LMXM_06_0830 PE=4 SV=1	11	11	11	12	12	12	145.35	323.31	39	3	8	3	8
	2.71764	0.221007	E9AMH0	E9AMH0	tr|E9AMH0|E9AMH0_LEIMU Uncharacterized protein OS=Leishmania mexicana (strain MHOM/GT/2001/U1103) OX=929439 GN=LMXM_08_0960 PE=4 SV=1	5	5	5	17.3	17.3	17.3	62.853	226.08	34	2	3	2	3
	2.71596	0.0526799	E9B6W8	E9B6W8	tr|E9B6W8|E9B6W8_LEIMU Uncharacterized protein OS=Leishmania mexicana (strain MHOM/GT/2001/U1103) OX=929439 GN=LMXM_34_4380 PE=4 SV=1	18	18	18	50.3	50.3	50.3	58.182	323.31	437	18	13	18	13
+	2.71239	-0.649723	E9B5W1	E9B5W1	tr|E9B5W1|E9B5W1_LEIMU Uncharacterized protein OS=Leishmania mexicana (strain MHOM/GT/2001/U1103) OX=929439 GN=LMXM_34_0810 PE=4 SV=1	3	3	3	4.2	4.2	4.2	156.56	148.58	15	2	3	2	3
+	2.7084	2.15899	E9AKN1;Q6SJP6	E9AKN1;Q6SJP6	tr|E9AKN1|E9AKN1_LEIMU Uncharacterized protein OS=Leishmania mexicana (strain MHOM/GT/2001/U1103) OX=929439 GN=LMXM_06_0030 PE=4 SV=1;tr|Q6SJP6|Q6SJP6_LEIAM Antigenic WD protein OS=Leishmania amazonensis OX=5659 PE=2 SV=1	5	5	5	11.6	11.6	11.6	74.882	97.856	11	4	2	4	2
+	2.70455	0.529739	E9AT95	E9AT95	tr|E9AT95|E9AT95_LEIMU Uncharacterized protein OS=Leishmania mexicana (strain MHOM/GT/2001/U1103) OX=929439 GN=LMXM_36_3170 PE=4 SV=1	1	1	1	4.1	4.1	4.1	38.336	50.402	10	1	1	1	1
	2.70452	-0.197907	E9B5X9	E9B5X9	tr|E9B5X9|E9B5X9_LEIMU Uncharacterized protein OS=Leishmania mexicana (strain MHOM/GT/2001/U1103) OX=929439 GN=LMXM_34_0990 PE=4 SV=1	8	8	8	13	13	13	90.517	323.31	27	2	6	2	6
+	2.70383	0.502109	E9AN29	E9AN29	tr|E9AN29|E9AN29_LEIMU Putative nucleolar protein OS=Leishmania mexicana (strain MHOM/GT/2001/U1103) OX=929439 GN=LMXM_10_0210 PE=4 SV=1	4	4	4	7.6	7.6	7.6	52.725	98.286	23	3	2	3	2
+	2.70013	-5.13785	E9AYH8	E9AYH8	tr|E9AYH8|E9AYH8_LEIMU Uncharacterized protein OS=Leishmania mexicana (strain MHOM/GT/2001/U1103) OX=929439 GN=LMXM_26_1980 PE=4 SV=1	4	4	4	16.5	16.5	16.5	23.004	65.054	30	1	4	1	4
+	2.69603	-0.751299	E9AJR6	E9AJR6	tr|E9AJR6|E9AJR6_LEIMU Uncharacterized protein OS=Leishmania mexicana (strain MHOM/GT/2001/U1103) OX=929439 GN=LMXM_03_0320 PE=4 SV=1	3	3	3	2.5	2.5	2.5	113.69	88.98	13	3	2	3	2
+	2.68096	0.399752	E9AX72	E9AX72	tr|E9AX72|E9AX72_LEIMU Putative notchless homolog OS=Leishmania mexicana (strain MHOM/GT/2001/U1103) OX=929439 GN=LMXM_24_2260 PE=4 SV=1	1	1	1	3.6	3.6	3.6	58.526	151.35	14	1	1	1	1
+	2.67107	-2.39944	E9AX21	E9AX21	tr|E9AX21|E9AX21_LEIMU Uncharacterized protein OS=Leishmania mexicana (strain MHOM/GT/2001/U1103) OX=929439 GN=LMXM_24_1760 PE=3 SV=1	1	1	1	5.9	5.9	5.9	28.743	89.669	4	1	1	1	1
+	2.66705	-2.65948	E9B2X8	E9B2X8	tr|E9B2X8|E9B2X8_LEIMU Uncharacterized protein OS=Leishmania mexicana (strain MHOM/GT/2001/U1103) OX=929439 GN=LMXM_31_1980 PE=4 SV=1	3	3	3	5.9	5.9	5.9	81.748	30.551	9	1	2	1	2
	2.65545	-0.267322	E9AUE8	E9AUE8	tr|E9AUE8|E9AUE8_LEIMU Uncharacterized protein OS=Leishmania mexicana (strain MHOM/GT/2001/U1103) OX=929439 GN=LMXM_20_0080 PE=4 SV=1	3	3	3	6.4	6.4	6.4	63.019	78.113	39	2	2	2	2
+	2.64244	-0.554954	E9AKA3	E9AKA3	tr|E9AKA3|E9AKA3_LEIMU Uncharacterized protein OS=Leishmania mexicana (strain MHOM/GT/2001/U1103) OX=929439 GN=LMXM_04_1220 PE=4 SV=1	6	6	6	6.9	6.9	6.9	119.46	176.34	22	2	5	2	5
	2.63845	0.297297	E9ANB8	E9ANB8	tr|E9ANB8|E9ANB8_LEIMU Uncharacterized protein OS=Leishmania mexicana (strain MHOM/GT/2001/U1103) OX=929439 GN=LMXM_10_1080 PE=4 SV=1	5	5	5	12	12	12	88.651	100.19	21	2	4	2	4
+	2.63717	-1.01507	E9ANN5	E9ANN5	tr|E9ANN5|E9ANN5_LEIMU Putative ATPase OS=Leishmania mexicana (strain MHOM/GT/2001/U1103) OX=929439 GN=LMXM_11_0910 PE=4 SV=1	6	6	6	8.1	8.1	8.1	168.21	121.99	24	4	4	4	4
+	2.63265	1.14716	E9B6E6	E9B6E6	tr|E9B6E6|E9B6E6_LEIMU Uncharacterized protein OS=Leishmania mexicana (strain MHOM/GT/2001/U1103) OX=929439 GN=LMXM_34_2680 PE=4 SV=1	1	1	1	34.7	34.7	34.7	8.3123	27.23	13	1	1	1	1
	2.63002	-0.112958	E9AZ16	E9AZ16	tr|E9AZ16|E9AZ16_LEIMU Putative intraflagellar transport protein IFT88 OS=Leishmania mexicana (strain MHOM/GT/2001/U1103) OX=929439 GN=LMXM_27_1130 PE=4 SV=1	9	9	9	7.9	7.9	7.9	91.082	181.86	38	4	3	4	3
	2.62874	-0.375247	E9ARJ0	E9ARJ0	tr|E9ARJ0|E9ARJ0_LEIMU Uncharacterized protein OS=Leishmania mexicana (strain MHOM/GT/2001/U1103) OX=929439 GN=LMXM_18_0530 PE=4 SV=1	3	3	3	12	12	12	56.696	177.15	18	2	2	2	2
+	2.62443	3.30262	E9APH1	E9APH1	tr|E9APH1|E9APH1_LEIMU Uncharacterized protein OS=Leishmania mexicana (strain MHOM/GT/2001/U1103) OX=929439 GN=LMXM_13_1470 PE=4 SV=1	5	5	5	1.4	1.4	1.4	592.1	124.2	15	3	4	3	4
	2.62415	-0.264413	E9ATS5	E9ATS5	tr|E9ATS5|E9ATS5_LEIMU Uncharacterized protein OS=Leishmania mexicana (strain MHOM/GT/2001/U1103) OX=929439 GN=LMXM_36_4910 PE=4 SV=1	5	5	5	15.6	15.6	15.6	43.007	69.958	18	3	4	3	4
+	2.57236	-0.917351	E9B5V8	E9B5V8	tr|E9B5V8|E9B5V8_LEIMU Uncharacterized protein OS=Leishmania mexicana (strain MHOM/GT/2001/U1103) OX=929439 GN=LMXM_34_0780 PE=4 SV=1	3	3	3	7.8	7.8	7.8	85.482	73.89	10	1	1	1	1
	2.56514	0.215178	E9B5Z2	E9B5Z2	tr|E9B5Z2|E9B5Z2_LEIMU Oligosaccharyl transferase-like protein OS=Leishmania mexicana (strain MHOM/GT/2001/U1103) OX=929439 GN=LMXM_34_1130 PE=4 SV=1	1	1	1	2.5	2.5	2.5	96.293	87.575	13	1	1	1	1
+	2.56439	-1.67805	E9B3T5	E9B3T5	tr|E9B3T5|E9B3T5_LEIMU Uncharacterized protein OS=Leishmania mexicana (strain MHOM/GT/2001/U1103) OX=929439 GN=LMXM_32_1020 PE=4 SV=1	5	5	5	8.6	8.6	8.6	98.925	71.778	10	2	1	2	1
	2.55856	-0.289073	E9AR65;Q6T9D6	E9AR65	tr|E9AR65|E9AR65_LEIMU Putative ATP-dependent RNA helicase OS=Leishmania mexicana (strain MHOM/GT/2001/U1103) OX=929439 GN=LMXM_17_0920 PE=4 SV=1	4	4	4	3.3	3.3	3.3	260.31	97.281	21	3	2	3	2
+	2.55485	7.07806	E9B6M7	E9B6M7	tr|E9B6M7|E9B6M7_LEIMU Uncharacterized protein OS=Leishmania mexicana (strain MHOM/GT/2001/U1103) OX=929439 GN=LMXM_34_3480 PE=4 SV=1	2	2	2	2.5	2.5	2.5	76.734	16.119	7	1	1	1	1
	2.55483	-0.27521	E9AKU6	E9AKU6	tr|E9AKU6|E9AKU6_LEIMU Uncharacterized protein OS=Leishmania mexicana (strain MHOM/GT/2001/U1103) OX=929439 GN=LMXM_06_0670 PE=4 SV=1	21	21	21	24.8	24.8	24.8	135.61	323.31	95	13	17	13	17
+	2.54265	1.93168	E9B6U5	E9B6U5	tr|E9B6U5|E9B6U5_LEIMU Putative elongation factor 1-alpha (Hsp70 subfamily b suppressor 1) OS=Leishmania mexicana (strain MHOM/GT/2001/U1103) OX=929439 GN=LMXM_34_4150 PE=4 SV=1	2	2	2	7.3	7.3	7.3	70.47	64.383	11	1	1	1	1
+	2.53175	-8.38975	E9AKM5	E9AKM5	tr|E9AKM5|E9AKM5_LEIMU Uncharacterized protein OS=Leishmania mexicana (strain MHOM/GT/2001/U1103) OX=929439 GN=LMXM_05_1190 PE=4 SV=1	7	7	7	5.9	5.9	5.9	211.86	147.66	21	1	6	1	6
	2.51525	0.06578	E9B483	E9B483	tr|E9B483|E9B483_LEIMU Uncharacterized protein OS=Leishmania mexicana (strain MHOM/GT/2001/U1103) OX=929439 GN=LMXM_32_2440 PE=4 SV=1	26	26	26	56.2	56.2	56.2	56.275	323.31	417	18	19	18	19
+	2.5003	0.715582	E9AVJ4	E9AVJ4	tr|E9AVJ4|E9AVJ4_LEIMU Putative methyltransferase (Mrna cap methyltransferase-like protein) OS=Leishmania mexicana (strain MHOM/GT/2001/U1103) OX=929439 GN=LMXM_22_0090 PE=4 SV=1	1	1	1	1.7	1.7	1.7	115.7	57.729	6	1	1	1	1
	2.46789	-0.393058	E9AJL7	E9AJL7	tr|E9AJL7|E9AJL7_LEIMU Uncharacterized protein OS=Leishmania mexicana (strain MHOM/GT/2001/U1103) OX=929439 GN=LMXM_02_0550 PE=4 SV=1	5	5	5	41.7	41.7	41.7	17.561	155.03	42	4	4	4	4
+	2.46698	1.98242	E9AN34	E9AN34	tr|E9AN34|E9AN34_LEIMU Uncharacterized protein OS=Leishmania mexicana (strain MHOM/GT/2001/U1103) OX=929439 GN=LMXM_10_0240 PE=4 SV=1	3	3	3	6.2	6.2	6.2	79.333	50.132	10	2	2	2	2
+	2.45911	-1.84647	E9ANP8	E9ANP8	tr|E9ANP8|E9ANP8_LEIMU Uncharacterized protein OS=Leishmania mexicana (strain MHOM/GT/2001/U1103) OX=929439 GN=LMXM_11_1040 PE=4 SV=1	3	3	3	7	7	7	87.172	56.748	7	2	3	2	3
	2.45476	-0.190432	E9AM77	E9AM77	tr|E9AM77|E9AM77_LEIMU Transcription factor-like protein OS=Leishmania mexicana (strain MHOM/GT/2001/U1103) OX=929439 GN=LMXM_08_29_0020 PE=4 SV=1	5	5	5	6.3	6.3	6.3	114.94	130.24	24	4	4	4	4
+	2.44834	-1.31067	E9B6U9	E9B6U9	tr|E9B6U9|E9B6U9_LEIMU Uncharacterized protein OS=Leishmania mexicana (strain MHOM/GT/2001/U1103) OX=929439 GN=LMXM_34_4190 PE=4 SV=1	1	1	1	10.9	10.9	10.9	24.538	33.041	3	1	1	1	1
	2.44266	0.132064	E9AS87;E9AS88	E9AS87;E9AS88	tr|E9AS87|E9AS87_LEIMU Phosphatidic acid phosphatase protein-like protein OS=Leishmania mexicana (strain MHOM/GT/2001/U1103) OX=929439 GN=LMXM_19_1350 PE=4 SV=1;tr|E9AS88|E9AS88_LEIMU Phosphatidic acid phosphatase protein-like protein OS=Leishmania mexican	5	5	5	20.8	20.8	20.8	44.335	158.88	17	3	5	3	5
	2.4311	-0.207376	E9AQ58	E9AQ58	tr|E9AQ58|E9AQ58_LEIMU Uncharacterized protein OS=Leishmania mexicana (strain MHOM/GT/2001/U1103) OX=929439 GN=LMXM_15_0600 PE=4 SV=1	4	4	4	3.5	3.5	3.5	133.28	58.297	13	1	4	1	4
+	2.42291	-0.926071	E9B614	E9B614	tr|E9B614|E9B614_LEIMU Uncharacterized protein OS=Leishmania mexicana (strain MHOM/GT/2001/U1103) OX=929439 GN=LMXM_34_1355 PE=4 SV=1	3	3	3	14.5	14.5	14.5	34.081	53.607	11	1	2	1	2
+	2.41651	1.12127	E9B4S6	E9B4S6	tr|E9B4S6|E9B4S6_LEIMU Putative uracil phosphoribosyltransferase OS=Leishmania mexicana (strain MHOM/GT/2001/U1103) OX=929439 GN=LMXM_33_1040 PE=4 SV=1	2	2	2	8.3	8.3	8.3	27.139	14.813	8	1	2	1	2
+	2.39863	3.31641	E9ALU6	E9ALU6	tr|E9ALU6|E9ALU6_LEIMU Putative ATP-dependent Clp protease subunit, heat shock protein 100 (HSP100) OS=Leishmania mexicana (strain MHOM/GT/2001/U1103) OX=929439 GN=LMXM_08_29_1270 PE=3 SV=1	4	4	4	3.6	3.6	3.6	96.814	52.646	5	3	1	3	1
+	2.39166	-3.63091	E9B144	E9B144	tr|E9B144|E9B144_LEIMU Uncharacterized protein OS=Leishmania mexicana (strain MHOM/GT/2001/U1103) OX=929439 GN=LMXM_29_2720 PE=4 SV=1	1	1	1	2.7	2.7	2.7	78.625	20.237	6	1	1	1	1
+	2.39156	-0.861811	E9B2P8	E9B2P8	tr|E9B2P8|E9B2P8_LEIMU Putative ADP-ribosylation factor GTPase activating protein 1 OS=Leishmania mexicana (strain MHOM/GT/2001/U1103) OX=929439 GN=LMXM_31_1230 PE=4 SV=1	5	5	5	28	28	28	42.982	265.03	21	3	4	3	4
+	2.37435	0.623047	Q0GU43;E9AKE1	Q0GU43;E9AKE1	tr|Q0GU43|Q0GU43_LEIAM Trypanothione reductase (Fragment) OS=Leishmania amazonensis OX=5659 GN=tr PE=3 SV=1;tr|E9AKE1|E9AKE1_LEIMU Trypanothione reductase OS=Leishmania mexicana (strain MHOM/GT/2001/U1103) OX=929439 GN=LMXM_05_0350 PE=3 SV=1	1	1	1	1.5	1.5	1.5	51.364	6.4776	5	1	1	1	1
+	2.3651	-0.999451	E9ASV3	E9ASV3	tr|E9ASV3|E9ASV3_LEIMU Uncharacterized protein OS=Leishmania mexicana (strain MHOM/GT/2001/U1103) OX=929439 GN=LMXM_36_1810 PE=4 SV=1	2	2	2	3.2	3.2	3.2	101.03	74.802	14	2	2	2	2
	2.36129	0.347677	E9B256	E9B256	tr|E9B256|E9B256_LEIMU Uncharacterized protein OS=Leishmania mexicana (strain MHOM/GT/2001/U1103) OX=929439 GN=LMXM_30_2570 PE=4 SV=1	3	3	3	3.5	3.5	3.5	118.69	323.31	19	2	2	2	2
+	2.35398	0.971504	E9AZ69	E9AZ69	tr|E9AZ69|E9AZ69_LEIMU Uncharacterized protein OS=Leishmania mexicana (strain MHOM/GT/2001/U1103) OX=929439 GN=LMXM_27_1660 PE=4 SV=1	1	1	1	1.5	1.5	1.5	143.51	58.109	4	1	1	1	1
+	2.35344	-4.9978	E9ARG7	E9ARG7	tr|E9ARG7|E9ARG7_LEIMU Uncharacterized protein OS=Leishmania mexicana (strain MHOM/GT/2001/U1103) OX=929439 GN=LMXM_18_0300 PE=4 SV=1	6	6	6	12.1	12.1	12.1	40.337	48.336	11	1	2	1	2
+	2.3504	-0.679596	E9B620	E9B620	tr|E9B620|E9B620_LEIMU Putative threonyl-tRNA synthetase OS=Leishmania mexicana (strain MHOM/GT/2001/U1103) OX=929439 GN=LMXM_34_1410 PE=3 SV=1	3	3	3	1.8	1.8	1.8	89.729	41.958	7	1	2	1	2
	2.34617	-0.0676771	E9B6I6	E9B6I6	tr|E9B6I6|E9B6I6_LEIMU Uncharacterized protein OS=Leishmania mexicana (strain MHOM/GT/2001/U1103) OX=929439 GN=LMXM_34_3070 PE=4 SV=1	2	2	2	1.6	1.6	1.6	92.132	26.968	33	2	2	2	2
+	2.32293	-0.760297	E9AQT6	E9AQT6	tr|E9AQT6|E9AQT6_LEIMU Uncharacterized protein OS=Leishmania mexicana (strain MHOM/GT/2001/U1103) OX=929439 GN=LMXM_16_1250 PE=4 SV=1	2	2	2	9.4	9.4	9.4	15.621	45.109	3	1	1	1	1
+	2.32144	1.83274	E9AYL0	E9AYL0	tr|E9AYL0|E9AYL0_LEIMU Uncharacterized protein OS=Leishmania mexicana (strain MHOM/GT/2001/U1103) OX=929439 GN=LMXM_26_2300 PE=4 SV=1	2	2	2	3.1	3.1	3.1	137.38	113.53	8	1	1	1	1
	2.3162	0.167635	E9ALV0	E9ALV0	tr|E9ALV0|E9ALV0_LEIMU Uncharacterized protein OS=Leishmania mexicana (strain MHOM/GT/2001/U1103) OX=929439 GN=LMXM_08_29_1230 PE=4 SV=1	12	12	12	9	9	9	203.87	256.86	56	6	8	6	8
+	2.31101	-0.522886	E9B1V0	E9B1V0	tr|E9B1V0|E9B1V0_LEIMU Uncharacterized protein OS=Leishmania mexicana (strain MHOM/GT/2001/U1103) OX=929439 GN=LMXM_30_1500 PE=4 SV=1	3	3	3	3.7	3.7	3.7	120.22	59.621	12	2	3	2	3
+	2.30937	0.710541	E9ASH1	E9ASH1	tr|E9ASH1|E9ASH1_LEIMU Putative small nuclear ribonucleaoprotein OS=Leishmania mexicana (strain MHOM/GT/2001/U1103) OX=929439 GN=LMXM_36_0535 PE=4 SV=1	2	2	2	7.1	7.1	7.1	15.949	28.28	6	1	1	1	1
+	2.28638	5.00702	E9AS94	E9AS94	tr|E9AS94|E9AS94_LEIMU Uncharacterized protein OS=Leishmania mexicana (strain MHOM/GT/2001/U1103) OX=929439 GN=LMXM_19_1400 PE=4 SV=1	2	2	2	8.8	8.8	8.8	25.776	67.566	6	2	2	2	2
+	2.28241	-0.536583	E9AN04	E9AN04	tr|E9AN04|E9AN04_LEIMU Uncharacterized protein OS=Leishmania mexicana (strain MHOM/GT/2001/U1103) OX=929439 GN=LMXM_09_1510 PE=4 SV=1	5	5	5	2.1	2.1	2.1	174.24	166.79	14	2	2	2	2
	2.27713	-0.288913	E9AYC3	E9AYC3	tr|E9AYC3|E9AYC3_LEIMU Uncharacterized protein OS=Leishmania mexicana (strain MHOM/GT/2001/U1103) OX=929439 GN=LMXM_26_1440 PE=4 SV=1	3	3	3	4.6	4.6	4.6	83.638	39.107	8	2	2	2	2
	2.25992	0.331937	E9AMS8;A7XAB0	E9AMS8;A7XAB0	tr|E9AMS8|E9AMS8_LEIMU Oligopeptidase b OS=Leishmania mexicana (strain MHOM/GT/2001/U1103) OX=929439 GN=LMXM_09_0770 PE=4 SV=1;tr|A7XAB0|A7XAB0_LEIAM Oligopeptidase B OS=Leishmania amazonensis OX=5659 PE=4 SV=1	2	2	2	4.8	4.8	4.8	83.587	40.697	7	1	2	1	2
	2.2299	0.15939	E9AP92	E9AP92	tr|E9AP92|E9AP92_LEIMU Uncharacterized protein OS=Leishmania mexicana (strain MHOM/GT/2001/U1103) OX=929439 GN=LMXM_13_0680 PE=4 SV=1	1	1	1	4.2	4.2	4.2	60.596	14.723	26	1	1	1	1
+	2.22043	1.17644	E9AUS4	E9AUS4	tr|E9AUS4|E9AUS4_LEIMU Coatomer subunit beta OS=Leishmania mexicana (strain MHOM/GT/2001/U1103) OX=929439 GN=LMXM_20_1350 PE=4 SV=1	2	2	2	4.8	4.8	4.8	109.65	26.349	5	2	1	2	1
	2.21985	-0.298103	E9B6X6	E9B6X6	tr|E9B6X6|E9B6X6_LEIMU Uncharacterized protein OS=Leishmania mexicana (strain MHOM/GT/2001/U1103) OX=929439 GN=LMXM_34_4470 PE=4 SV=1	4	4	4	31.7	31.7	31.7	21.837	39.427	27	2	2	2	2
	2.2156	-0.186298	Q0PKV3;E9ARG4	Q0PKV3;E9ARG4	tr|Q0PKV3|Q0PKV3_LEIME Putative glycogen synthase kinase 3 beta OS=Leishmania mexicana OX=5665 GN=GSK3b PE=4 SV=1;tr|E9ARG4|E9ARG4_LEIMU Uncharacterized protein OS=Leishmania mexicana (strain MHOM/GT/2001/U1103) OX=929439 GN=LMXM_18_0270 PE=4 SV=1	2	2	2	4.2	4.2	4.2	40.744	181.5	45	2	2	2	2
+	2.20277	-6.37909	E9ANB4	E9ANB4	tr|E9ANB4|E9ANB4_LEIMU Uncharacterized protein OS=Leishmania mexicana (strain MHOM/GT/2001/U1103) OX=929439 GN=LMXM_10_1040 PE=4 SV=1	3	3	3	4.1	4.1	4.1	122.7	46.806	16	1	3	1	3
+	2.1731	0.673999	E9AY79	E9AY79	tr|E9AY79|E9AY79_LEIMU Uncharacterized protein OS=Leishmania mexicana (strain MHOM/GT/2001/U1103) OX=929439 GN=LMXM_26_1010 PE=4 SV=1	2	2	2	6.3	6.3	6.3	45.921	27.44	7	2	2	2	2
	2.1707	-0.267715	E9B258	E9B258	tr|E9B258|E9B258_LEIMU Uncharacterized protein OS=Leishmania mexicana (strain MHOM/GT/2001/U1103) OX=929439 GN=LMXM_30_2590 PE=4 SV=1	5	5	5	8	8	8	103.26	106.27	12	2	4	2	4
	2.15267	-0.158193	E9ALG6	E9ALG6	tr|E9ALG6|E9ALG6_LEIMU Uncharacterized protein OS=Leishmania mexicana (strain MHOM/GT/2001/U1103) OX=929439 GN=LMXM_08_29_2580 PE=4 SV=1	7	7	7	13.1	13.1	13.1	59.402	96.662	45	3	5	3	5
+	2.14376	-0.440473	E9AZ96	E9AZ96	tr|E9AZ96|E9AZ96_LEIMU Uncharacterized protein OS=Leishmania mexicana (strain MHOM/GT/2001/U1103) OX=929439 GN=LMXM_27_1930 PE=4 SV=1	2	2	2	9	9	9	39.308	64.73	8	2	2	2	2
+	2.13418	-1.3005	E9AJE9	E9AJE9	tr|E9AJE9|E9AJE9_LEIMU Uncharacterized protein OS=Leishmania mexicana (strain MHOM/GT/2001/U1103) OX=929439 GN=LMXM_01_0620 PE=4 SV=1	5	5	5	12.9	12.9	12.9	59.565	134.42	16	1	3	1	3
	2.12237	0.156486	E9AR17	E9AR17	tr|E9AR17|E9AR17_LEIMU Uncharacterized protein OS=Leishmania mexicana (strain MHOM/GT/2001/U1103) OX=929439 GN=LMXM_17_0480 PE=4 SV=1	4	4	4	7.7	7.7	7.7	59.536	323.31	58	3	4	3	4
	2.08357	0.362965	E9B467	E9B467	tr|E9B467|E9B467_LEIMU Uncharacterized protein OS=Leishmania mexicana (strain MHOM/GT/2001/U1103) OX=929439 GN=LMXM_32_2280 PE=4 SV=1	2	2	2	3.8	3.8	3.8	109.55	67.145	9	1	2	1	2
	2.0832	-0.330346	E9AWK6	E9AWK6	tr|E9AWK6|E9AWK6_LEIMU Uncharacterized protein OS=Leishmania mexicana (strain MHOM/GT/2001/U1103) OX=929439 GN=LMXM_24_0170 PE=4 SV=1	3	3	3	13.2	13.2	13.2	27.129	200.45	25	2	3	2	3
	2.08167	-0.250904	E9AQ01	E9AQ01	tr|E9AQ01|E9AQ01_LEIMU Uncharacterized protein OS=Leishmania mexicana (strain MHOM/GT/2001/U1103) OX=929439 GN=LMXM_15_0040 PE=4 SV=1	6	6	5	14.5	14.5	9.9	37.838	112.18	12	3	3	3	3
+	2.06154	-0.620612	E9B5V5	E9B5V5	tr|E9B5V5|E9B5V5_LEIMU Putative proteasome activator protein pa26 OS=Leishmania mexicana (strain MHOM/GT/2001/U1103) OX=929439 GN=LMXM_34_0750 PE=4 SV=1	2	2	2	12.6	12.6	12.6	24.9	33.695	7	1	2	1	2
	2.05623	-0.136476	E9ASM7	E9ASM7	tr|E9ASM7|E9ASM7_LEIMU Putative ribosomal protein L24 OS=Leishmania mexicana (strain MHOM/GT/2001/U1103) OX=929439 GN=LMXM_36_1070 PE=4 SV=1	1	1	1	11.3	11.3	11.3	14.571	50.74	18	1	1	1	1
	2.04159	-0.106614	E9AM03	E9AM03	tr|E9AM03|E9AM03_LEIMU Putative U3 small nucleolar ribonucleoprotein protein MPP10 OS=Leishmania mexicana (strain MHOM/GT/2001/U1103) OX=929439 GN=LMXM_08_29_0750 PE=4 SV=1	7	7	7	22.1	22.1	22.1	75.782	323.31	42	6	2	6	2
+	1.99167	-1.30081	E9B5T8	E9B5T8	tr|E9B5T8|E9B5T8_LEIMU Uncharacterized protein OS=Leishmania mexicana (strain MHOM/GT/2001/U1103) OX=929439 GN=LMXM_34_0570 PE=4 SV=1	5	5	5	2.4	2.4	2.4	224.8	88.95	7	1	1	1	1
+	1.99053	-1.71804	E9B4I7	E9B4I7	tr|E9B4I7|E9B4I7_LEIMU Uncharacterized protein OS=Leishmania mexicana (strain MHOM/GT/2001/U1103) OX=929439 GN=LMXM_33_0190 PE=4 SV=1	4	4	4	8.1	8.1	8.1	55.984	28.355	4	1	3	1	3
	1.98638	-0.182767	E9AUR7	E9AUR7	tr|E9AUR7|E9AUR7_LEIMU Uncharacterized protein OS=Leishmania mexicana (strain MHOM/GT/2001/U1103) OX=929439 GN=LMXM_20_1270 PE=4 SV=1	2	2	2	14.3	14.3	14.3	20.528	52.889	8	1	1	1	1
	1.98318	0.349464	E9AT04	E9AT04	tr|E9AT04|E9AT04_LEIMU Uncharacterized protein OS=Leishmania mexicana (strain MHOM/GT/2001/U1103) OX=929439 GN=LMXM_36_2270 PE=4 SV=1	2	2	2	5.6	5.6	5.6	49.835	37.055	11	1	2	1	2
	1.97906	0.23512	E9ARM0	E9ARM0	tr|E9ARM0|E9ARM0_LEIMU Periodic tryptophan protein 2-like protein OS=Leishmania mexicana (strain MHOM/GT/2001/U1103) OX=929439 GN=LMXM_18_0830 PE=4 SV=1	2	2	2	3.6	3.6	3.6	103.2	46.342	13	1	1	1	1
	1.96902	0.184875	E9AQA6;E9AQA3;Q4VKK8	E9AQA6;E9AQA3;Q4VKK8	tr|E9AQA6|E9AQA6_LEIMU Tryparedoxin peroxidase OS=Leishmania mexicana (strain MHOM/GT/2001/U1103) OX=929439 GN=LMXM_15_1160 PE=4 SV=1;tr|E9AQA3|E9AQA3_LEIMU Tryparedoxin peroxidase OS=Leishmania mexicana (strain MHOM/GT/2001/U1103) OX=929439 GN=LMXM_15_104	9	9	9	40.2	40.2	40.2	22.21	105.85	38	6	7	6	7
	1.95484	-0.411434	E9B2Y7	E9B2Y7	tr|E9B2Y7|E9B2Y7_LEIMU Uncharacterized protein OS=Leishmania mexicana (strain MHOM/GT/2001/U1103) OX=929439 GN=LMXM_31_2070 PE=4 SV=1	3	3	3	12.9	12.9	12.9	35.613	26.031	6	2	2	2	2
	1.94195	0.261478	E9B074	E9B074	tr|E9B074|E9B074_LEIMU Uncharacterized protein OS=Leishmania mexicana (strain MHOM/GT/2001/U1103) OX=929439 GN=LMXM_28_2520 PE=4 SV=1	4	4	4	12.7	12.7	12.7	69.823	184.47	21	4	2	4	2
+	1.92983	-1.11142	E9B2Y0	E9B2Y0	tr|E9B2Y0|E9B2Y0_LEIMU Uncharacterized protein OS=Leishmania mexicana (strain MHOM/GT/2001/U1103) OX=929439 GN=LMXM_31_2000 PE=4 SV=1	2	2	2	12.5	12.5	12.5	40.965	22.989	3	1	2	1	2
+	1.90983	-0.448959	E9ARD7	E9ARD7	tr|E9ARD7|E9ARD7_LEIMU Receptor-type adenylate cyclase a OS=Leishmania mexicana (strain MHOM/GT/2001/U1103) OX=929439 GN=LMXM_17_0200 PE=4 SV=1	4	4	3	3.9	3.9	2.8	150.59	53.205	11	2	3	1	3
	1.90713	0.303965	E9ALL3	E9ALL3	tr|E9ALL3|E9ALL3_LEIMU Uncharacterized protein OS=Leishmania mexicana (strain MHOM/GT/2001/U1103) OX=929439 GN=LMXM_08_29_2100 PE=4 SV=1	3	3	3	10.3	10.3	10.3	69.544	250.58	15	1	2	1	2
	1.899	-0.0821152	E9AKH9	E9AKH9	tr|E9AKH9|E9AKH9_LEIMU Uncharacterized protein OS=Leishmania mexicana (strain MHOM/GT/2001/U1103) OX=929439 GN=LMXM_05_0730 PE=4 SV=1	8	8	8	18.2	18.2	18.2	78.871	250.44	36	2	7	2	7
	1.89285	-0.142262	E9B4X6	E9B4X6	tr|E9B4X6|E9B4X6_LEIMU Uncharacterized protein OS=Leishmania mexicana (strain MHOM/GT/2001/U1103) OX=929439 GN=LMXM_33_1510 PE=4 SV=1	5	5	5	14.8	14.8	14.8	55.145	119.08	12	2	5	2	5
	1.88084	-0.116583	E9B0U9	E9B0U9	tr|E9B0U9|E9B0U9_LEIMU Uncharacterized protein OS=Leishmania mexicana (strain MHOM/GT/2001/U1103) OX=929439 GN=LMXM_29_1770 PE=4 SV=1	5	5	5	32	32	32	39.92	323.31	44	4	4	4	4
	1.8747	-0.137897	E9B2B2	E9B2B2	tr|E9B2B2|E9B2B2_LEIMU Phosphatidylethanolaminen-methyltransferase-lik e protein OS=Leishmania mexicana (strain MHOM/GT/2001/U1103) OX=929439 GN=LMXM_30_3120 PE=4 SV=1	2	2	2	4	4	4	66.825	94.29	8	2	1	2	1
+	1.86687	-5.15533	E9B2U1	E9B2U1	tr|E9B2U1|E9B2U1_LEIMU Uncharacterized protein OS=Leishmania mexicana (strain MHOM/GT/2001/U1103) OX=929439 GN=LMXM_31_1650 PE=4 SV=1	2	2	2	2.8	2.8	2.8	99.209	28.875	8	1	2	1	2
	1.84972	-0.14871	E9AR19	E9AR19	tr|E9AR19|E9AR19_LEIMU Uncharacterized protein OS=Leishmania mexicana (strain MHOM/GT/2001/U1103) OX=929439 GN=LMXM_17_0500 PE=4 SV=1	10	10	10	8.8	8.8	8.8	138.53	323.31	27	4	6	4	6
+	1.84621	-5.48721	E9AV47	E9AV47	tr|E9AV47|E9AV47_LEIMU Putative small GTPase OS=Leishmania mexicana (strain MHOM/GT/2001/U1103) OX=929439 GN=LMXM_21_0790 PE=4 SV=1	2	2	2	11.1	11.1	11.1	30.055	24.488	9	1	1	1	1
	1.84459	-0.201544	E9B204	E9B204	tr|E9B204|E9B204_LEIMU Uncharacterized protein OS=Leishmania mexicana (strain MHOM/GT/2001/U1103) OX=929439 GN=LMXM_30_2050 PE=4 SV=1	5	5	5	12.7	12.7	12.7	58.591	145.77	37	4	5	4	5
+	1.8402	5.49167	E9B539	E9B539	tr|E9B539|E9B539_LEIMU Uncharacterized protein OS=Leishmania mexicana (strain MHOM/GT/2001/U1103) OX=929439 GN=LMXM_33_2490 PE=4 SV=1	2	2	2	6.2	6.2	6.2	56.82	35.335	10	2	1	2	1
+	1.81519	-0.882929	E9ARZ7	E9ARZ7	tr|E9ARZ7|E9ARZ7_LEIMU Uncharacterized protein OS=Leishmania mexicana (strain MHOM/GT/2001/U1103) OX=929439 GN=LMXM_19_0450 PE=4 SV=1	5	5	5	7.3	7.3	7.3	101.16	79.73	22	2	4	2	4
	1.80273	-0.380324	E9ASW0	E9ASW0	tr|E9ASW0|E9ASW0_LEIMU Uncharacterized protein OS=Leishmania mexicana (strain MHOM/GT/2001/U1103) OX=929439 GN=LMXM_36_1880 PE=4 SV=1	1	1	1	4.4	4.4	4.4	70.277	91.252	10	1	1	1	1
+	1.7939	0.56988	E9AV67	E9AV67	tr|E9AV67|E9AV67_LEIMU Uncharacterized protein OS=Leishmania mexicana (strain MHOM/GT/2001/U1103) OX=929439 GN=LMXM_21_0880 PE=4 SV=1	2	2	2	4.6	4.6	4.6	102.08	219.28	12	2	2	2	2
	1.78942	0.0857519	E9B2V9;E9B2W0	E9B2V9;E9B2W0	tr|E9B2V9|E9B2V9_LEIMU Superoxide dismutase OS=Leishmania mexicana (strain MHOM/GT/2001/U1103) OX=929439 GN=LMXM_31_1820 PE=3 SV=1;tr|E9B2W0|E9B2W0_LEIMU Superoxide dismutase OS=Leishmania mexicana (strain MHOM/GT/2001/U1103) OX=929439 GN=LMXM_31_1830 PE=3	2	2	2	11.8	11.8	11.8	21.722	122.84	13	2	2	2	2
	1.77931	0.395271	E9AYF5	E9AYF5	tr|E9AYF5|E9AYF5_LEIMU Uncharacterized protein OS=Leishmania mexicana (strain MHOM/GT/2001/U1103) OX=929439 GN=LMXM_26_1770 PE=4 SV=1	2	2	2	25.5	25.5	25.5	10.935	59.04	10	1	2	1	2
+	1.77696	4.3877	E9AVM5	E9AVM5	tr|E9AVM5|E9AVM5_LEIMU Uncharacterized protein OS=Leishmania mexicana (strain MHOM/GT/2001/U1103) OX=929439 GN=LMXM_22_0410 PE=4 SV=1	2	2	2	4.3	4.3	4.3	128.88	75.141	13	1	1	1	1
+	1.77448	6.32878	E9AVW5	E9AVW5	tr|E9AVW5|E9AVW5_LEIMU Uncharacterized protein OS=Leishmania mexicana (strain MHOM/GT/2001/U1103) OX=929439 GN=LMXM_22_1330 PE=4 SV=1	4	4	4	15	15	15	413.51	81.384	8	2	2	2	2
	1.77359	0.190083	E9ASJ7	E9ASJ7	tr|E9ASJ7|E9ASJ7_LEIMU Uncharacterized protein OS=Leishmania mexicana (strain MHOM/GT/2001/U1103) OX=929439 GN=LMXM_36_0770 PE=4 SV=1	2	2	2	9.8	9.8	9.8	47.552	46.913	9	2	2	2	2
	1.77099	0.0901934	E9ART6	E9ART6	tr|E9ART6|E9ART6_LEIMU Plasma membrane ATPase OS=Leishmania mexicana (strain MHOM/GT/2001/U1103) OX=929439 GN=LMXM_18_1520 PE=3 SV=1	11	11	8	15.2	15.2	10.5	107.51	323.31	76	9	6	6	5
	1.76354	0.193567	E9AXN6	E9AXN6	tr|E9AXN6|E9AXN6_LEIMU Uncharacterized protein OS=Leishmania mexicana (strain MHOM/GT/2001/U1103) OX=929439 GN=LMXM_25_1560 PE=4 SV=1	2	2	2	3	3	3	88.961	73.493	9	2	2	2	2
	1.73199	0.358674	E9B6T5	E9B6T5	tr|E9B6T5|E9B6T5_LEIMU Uncharacterized protein OS=Leishmania mexicana (strain MHOM/GT/2001/U1103) OX=929439 GN=LMXM_34_4060 PE=4 SV=1	1	1	1	5.7	5.7	5.7	31.756	34.295	10	1	1	1	1
	1.72037	-0.170547	E9ARW2	E9ARW2	tr|E9ARW2|E9ARW2_LEIMU Clathrin light chain OS=Leishmania mexicana (strain MHOM/GT/2001/U1103) OX=929439 GN=LMXM_19_0110 PE=3 SV=1	4	4	4	42.8	42.8	42.8	15.691	54.425	35	1	4	1	4
	1.70297	0.124775	E9AWB4	E9AWB4	tr|E9AWB4|E9AWB4_LEIMU Uncharacterized protein OS=Leishmania mexicana (strain MHOM/GT/2001/U1103) OX=929439 GN=LMXM_23_1020 PE=4 SV=1	14	14	13	92.3	92.3	82.1	12.507	323.31	135	12	12	12	12
	1.68782	0.392032	E9AVX3	E9AVX3	tr|E9AVX3|E9AVX3_LEIMU Putative centrin (Ca2+-binding ef-hand protein) OS=Leishmania mexicana (strain MHOM/GT/2001/U1103) OX=929439 GN=LMXM_22_1410 PE=4 SV=1	4	4	4	27.5	27.5	27.5	16.447	31.116	13	3	3	3	3
+	1.65382	3.46213	E9APJ8	E9APJ8	tr|E9APJ8|E9APJ8_LEIMU Putative j-binding protein OS=Leishmania mexicana (strain MHOM/GT/2001/U1103) OX=929439 GN=LMXM_14_0040 PE=4 SV=1	1	1	1	1.8	1.8	1.8	115.86	45.468	7	1	1	1	1
	1.64333	0.131256	E9B5N3	E9B5N3	tr|E9B5N3|E9B5N3_LEIMU RNA-binding protein-like protein OS=Leishmania mexicana (strain MHOM/GT/2001/U1103) OX=929439 GN=LMXM_33_4560 PE=4 SV=1	1	1	1	5.9	5.9	5.9	42.926	47.972	8	1	1	1	1
+	1.63329	-7.72901	E9AM28	E9AM28	tr|E9AM28|E9AM28_LEIMU Cofilin-like protein OS=Leishmania mexicana (strain MHOM/GT/2001/U1103) OX=929439 GN=LMXM_08_29_0510 PE=3 SV=1	4	4	4	33.8	33.8	33.8	15.689	133.04	28	3	4	3	4
	1.63282	-0.253271	E9AWQ5	E9AWQ5	tr|E9AWQ5|E9AWQ5_LEIMU Uncharacterized protein OS=Leishmania mexicana (strain MHOM/GT/2001/U1103) OX=929439 GN=LMXM_24_0650 PE=4 SV=1	4	4	4	5.1	5.1	5.1	102.33	79.553	13	1	3	1	3
+	1.62437	2.32208	E9AR05	E9AR05	tr|E9AR05|E9AR05_LEIMU Cytidine deaminase-like protein OS=Leishmania mexicana (strain MHOM/GT/2001/U1103) OX=929439 GN=LMXM_17_0360 PE=4 SV=1	1	1	1	13.2	13.2	13.2	19.352	29.445	8	1	1	1	1
	1.62399	-0.146656	E9B4C1	E9B4C1	tr|E9B4C1|E9B4C1_LEIMU Transcription elongation factor-like protein OS=Leishmania mexicana (strain MHOM/GT/2001/U1103) OX=929439 GN=LMXM_32_2810 PE=4 SV=1	3	3	3	14.7	14.7	14.7	50.836	268.13	36	2	2	2	2
	1.61223	0.316062	E9ANV2	E9ANV2	tr|E9ANV2|E9ANV2_LEIMU Putative cysteinyl-tRNA synthetase OS=Leishmania mexicana (strain MHOM/GT/2001/U1103) OX=929439 GN=LMXM_12_0250 PE=3 SV=1	2	2	2	1.9	1.9	1.9	88.469	83.15	10	2	2	2	2
+	1.60782	0.614181	E9B4Z4	E9B4Z4	tr|E9B4Z4|E9B4Z4_LEIMU Uncharacterized protein OS=Leishmania mexicana (strain MHOM/GT/2001/U1103) OX=929439 GN=LMXM_33_2090 PE=4 SV=1	2	2	2	5.7	5.7	5.7	42.912	47.973	7	1	2	1	2
	1.59019	-0.228941	E9AR60;Q8MTW1	E9AR60;Q8MTW1	tr|E9AR60|E9AR60_LEIMU Uncharacterized protein OS=Leishmania mexicana (strain MHOM/GT/2001/U1103) OX=929439 GN=LMXM_17_0870 PE=4 SV=1;tr|Q8MTW1|Q8MTW1_LEIAM Meta 2 protein OS=Leishmania amazonensis OX=5659 GN=meta2 PE=2 SV=2	3	3	3	7.2	7.2	7.2	48.29	124.42	19	3	2	3	2
	1.57923	0.325988	E9AX84	E9AX84	tr|E9AX84|E9AX84_LEIMU Putative poly(A)-binding protein OS=Leishmania mexicana (strain MHOM/GT/2001/U1103) OX=929439 GN=LMXM_25_0080 PE=4 SV=1	3	3	3	8.8	8.8	8.8	60.891	56.226	9	2	2	2	2
+	1.56161	0.95818	E9AT21	E9AT21	tr|E9AT21|E9AT21_LEIMU Uncharacterized protein OS=Leishmania mexicana (strain MHOM/GT/2001/U1103) OX=929439 GN=LMXM_36_2440 PE=4 SV=1	4	4	4	32.9	32.9	32.9	27.017	146.52	15	1	2	1	2
+	1.5607	4.175	E9APL6	E9APL6	tr|E9APL6|E9APL6_LEIMU Uncharacterized protein OS=Leishmania mexicana (strain MHOM/GT/2001/U1103) OX=929439 GN=LMXM_14_0230 PE=4 SV=1	4	4	4	5.7	5.7	5.7	195.86	150.19	13	2	3	2	3
	1.5473	0.215342	E9B618	E9B618	tr|E9B618|E9B618_LEIMU Uncharacterized protein OS=Leishmania mexicana (strain MHOM/GT/2001/U1103) OX=929439 GN=LMXM_34_1390 PE=4 SV=1	3	3	3	8.3	8.3	8.3	74.388	27.361	8	2	1	2	1
	1.54648	0.0799159	E9ALA6	E9ALA6	tr|E9ALA6|E9ALA6_LEIMU Uncharacterized protein OS=Leishmania mexicana (strain MHOM/GT/2001/U1103) OX=929439 GN=LMXM_07_0890 PE=4 SV=1	7	7	7	21.4	21.4	21.4	65.1	160.73	29	6	4	6	4
+	1.54093	2.92848	E9ATL4	E9ATL4	tr|E9ATL4|E9ATL4_LEIMU Trypanothione synthetase-like protein OS=Leishmania mexicana (strain MHOM/GT/2001/U1103) OX=929439 GN=LMXM_36_4300 PE=4 SV=1	1	1	1	2	2	2	82.726	10.626	3	1	1	1	1
	1.53812	-0.169011	E9ATU3	E9ATU3	tr|E9ATU3|E9ATU3_LEIMU Casein kinase II subunit beta OS=Leishmania mexicana (strain MHOM/GT/2001/U1103) OX=929439 GN=LMXM_36_5090 PE=3 SV=1	3	3	3	17.8	17.8	17.8	30.87	131.96	24	3	2	3	2
	1.51899	-0.137217	E9AXK6	E9AXK6	tr|E9AXK6|E9AXK6_LEIMU Uncharacterized protein OS=Leishmania mexicana (strain MHOM/GT/2001/U1103) OX=929439 GN=LMXM_25_1280 PE=3 SV=1	4	4	4	6.2	6.2	6.2	115.89	126.78	14	2	4	2	4
	1.47386	0.406373	E9AV66	E9AV66	tr|E9AV66|E9AV66_LEIMU Uncharacterized protein OS=Leishmania mexicana (strain MHOM/GT/2001/U1103) OX=929439 GN=LMXM_21_0875 PE=4 SV=1	3	3	3	5.2	5.2	5.2	132.69	86.403	17	2	2	2	2
	1.47139	0.406087	E9AYC7	E9AYC7	tr|E9AYC7|E9AYC7_LEIMU Uncharacterized protein OS=Leishmania mexicana (strain MHOM/GT/2001/U1103) OX=929439 GN=LMXM_26_1480 PE=4 SV=1	2	2	2	1.3	1.3	1.3	107.55	32.809	6	2	2	2	2
+	1.46937	2.33088	E9B2Z5	E9B2Z5	tr|E9B2Z5|E9B2Z5_LEIMU Uncharacterized protein OS=Leishmania mexicana (strain MHOM/GT/2001/U1103) OX=929439 GN=LMXM_31_2150 PE=4 SV=1	2	2	2	3.4	3.4	3.4	117.52	109.43	6	1	2	1	2
+	1.46605	5.60331	E9ATI0	E9ATI0	tr|E9ATI0|E9ATI0_LEIMU Uncharacterized protein OS=Leishmania mexicana (strain MHOM/GT/2001/U1103) OX=929439 GN=LMXM_36_3980 PE=4 SV=1	2	2	2	11	11	11	41.039	72.435	14	2	1	2	1
+	1.45454	4.15516	E9AM47	E9AM47	tr|E9AM47|E9AM47_LEIMU Uncharacterized protein OS=Leishmania mexicana (strain MHOM/GT/2001/U1103) OX=929439 GN=LMXM_08_29_0320 PE=4 SV=1	1	1	1	5.2	5.2	5.2	36.554	35.892	2	1	1	1	1
+	1.42972	0.53359	Q95NJ3;Q7KFG4;E8NHN2	Q95NJ3;Q7KFG4;E8NHN2	tr|Q95NJ3|Q95NJ3_LEIAM Activated C kinase protein OS=Leishmania amazonensis OX=5659 PE=2 SV=1;tr|Q7KFG4|Q7KFG4_LEIME p36 LACK protein OS=Leishmania mexicana OX=5665 PE=4 SV=1;tr|E8NHN2|E8NHN2_LEIMU Activated protein kinase c receptor (LACK),guanine nucleot	2	2	2	5.8	5.8	5.8	34.402	31.037	12	2	2	2	2
+	1.42744	1.84978	E9B6J0	E9B6J0	tr|E9B6J0|E9B6J0_LEIMU Uncharacterized protein OS=Leishmania mexicana (strain MHOM/GT/2001/U1103) OX=929439 GN=LMXM_34_3110 PE=4 SV=1	4	4	4	6.1	6.1	6.1	65.548	44.675	10	2	4	2	4
	1.41634	-0.451641	A0A0R6YBU4;E9B405;A0A0R6XTW5	A0A0R6YBU4;E9B405;A0A0R6XTW5	tr|A0A0R6YBU4|A0A0R6YBU4_LEIME Thiamine biosynthesis-like protein (Fragment) OS=Leishmania mexicana OX=5665 PE=4 SV=1;tr|E9B405|E9B405_LEIMU Thiamine biosynthesis-like protein OS=Leishmania mexicana (strain MHOM/GT/2001/U1103) OX=929439 GN=LMXM_32_1680 PE=	1	1	1	5.4	5.4	5.4	68.39	16.812	12	1	1	1	1
	1.40739	0.204091	E9B6J7	E9B6J7	tr|E9B6J7|E9B6J7_LEIMU Uncharacterized protein OS=Leishmania mexicana (strain MHOM/GT/2001/U1103) OX=929439 GN=LMXM_34_3180 PE=4 SV=1	2	2	2	14.6	14.6	14.6	21.451	38.947	18	1	1	1	1
	1.40247	0.375223	E9B093	E9B093	tr|E9B093|E9B093_LEIMU Uncharacterized protein OS=Leishmania mexicana (strain MHOM/GT/2001/U1103) OX=929439 GN=LMXM_28_2700 PE=4 SV=1	4	4	4	9.1	9.1	9.1	49.162	60.35	16	2	3	2	3
+	1.39884	3.4685	E9AN94	E9AN94	tr|E9AN94|E9AN94_LEIMU Uncharacterized protein OS=Leishmania mexicana (strain MHOM/GT/2001/U1103) OX=929439 GN=LMXM_10_0840 PE=4 SV=1	1	1	1	2.5	2.5	2.5	78.963	14.522	2	1	1	1	1
+	1.39158	3.18799	E9AQW1	E9AQW1	tr|E9AQW1|E9AQW1_LEIMU Uncharacterized protein OS=Leishmania mexicana (strain MHOM/GT/2001/U1103) OX=929439 GN=LMXM_16_1480 PE=4 SV=1	4	4	4	9.9	9.9	9.9	69.648	74.343	5	2	3	2	3
+	1.37476	-0.822874	E9B4W0	E9B4W0	tr|E9B4W0|E9B4W0_LEIMU Uncharacterized protein OS=Leishmania mexicana (strain MHOM/GT/2001/U1103) OX=929439 GN=LMXM_33_1360 PE=4 SV=1	3	3	3	2.3	2.3	2.3	278.47	49.832	7	1	2	1	2
	1.36933	0.11209	E9B1G5	E9B1G5	tr|E9B1G5|E9B1G5_LEIMU Uncharacterized protein OS=Leishmania mexicana (strain MHOM/GT/2001/U1103) OX=929439 GN=LMXM_30_0170 PE=4 SV=1	3	3	3	4.3	4.3	4.3	57.334	21.311	14	2	1	2	1
+	1.36363	4.1975	E9B4V9	E9B4V9	tr|E9B4V9|E9B4V9_LEIMU Uncharacterized protein OS=Leishmania mexicana (strain MHOM/GT/2001/U1103) OX=929439 GN=LMXM_33_1350 PE=4 SV=1	1	1	1	3.1	3.1	3.1	61.705	19.858	6	1	1	1	1
	1.33342	0.133557	E9B2B1	E9B2B1	tr|E9B2B1|E9B2B1_LEIMU Uncharacterized protein OS=Leishmania mexicana (strain MHOM/GT/2001/U1103) OX=929439 GN=LMXM_30_3110 PE=4 SV=1	13	13	13	13.2	13.2	13.2	95.964	323.31	41	9	8	9	8
	1.31306	-0.467268	E9B0N8	E9B0N8	tr|E9B0N8|E9B0N8_LEIMU Uncharacterized protein OS=Leishmania mexicana (strain MHOM/GT/2001/U1103) OX=929439 GN=LMXM_29_1090 PE=4 SV=1	1	1	1	1.8	1.8	1.8	104.14	19.703	4	1	1	1	1
	1.30328	0.154356	E9B0S8	E9B0S8	tr|E9B0S8|E9B0S8_LEIMU Uncharacterized protein OS=Leishmania mexicana (strain MHOM/GT/2001/U1103) OX=929439 GN=LMXM_29_1540 PE=4 SV=1	1	1	1	5.2	5.2	5.2	35.523	81.262	24	1	1	1	1
	1.25125	-0.0896444	E9AZV0	E9AZV0	tr|E9AZV0|E9AZV0_LEIMU Putative ATP-dependent RNA helicase OS=Leishmania mexicana (strain MHOM/GT/2001/U1103) OX=929439 GN=LMXM_28_1310 PE=3 SV=1	5	5	5	5.8	5.8	5.8	99.384	323.31	42	3	3	3	3
	1.22142	0.066494	E9ANP4	E9ANP4	tr|E9ANP4|E9ANP4_LEIMU Pyruvate, phosphate dikinase OS=Leishmania mexicana (strain MHOM/GT/2001/U1103) OX=929439 GN=LMXM_11_1000 PE=3 SV=1	6	6	6	8.3	8.3	8.3	101.01	83.295	17	4	3	4	3
	1.22096	-0.0887822	E9B2E8	E9B2E8	tr|E9B2E8|E9B2E8_LEIMU Uncharacterized protein OS=Leishmania mexicana (strain MHOM/GT/2001/U1103) OX=929439 GN=LMXM_31_0270 PE=4 SV=1	4	4	4	3.1	3.1	3.1	139.77	150.53	17	2	2	2	2
	1.21384	0.162546	E9AYQ1	E9AYQ1	tr|E9AYQ1|E9AYQ1_LEIMU 6-phosphogluconolactonase OS=Leishmania mexicana (strain MHOM/GT/2001/U1103) OX=929439 GN=LMXM_26_2700 PE=3 SV=1	3	3	3	19.1	19.1	19.1	28.422	105.25	8	3	1	3	1
+	1.1923	0.596552	E9AZR1	E9AZR1	tr|E9AZR1|E9AZR1_LEIMU Uncharacterized protein OS=Leishmania mexicana (strain MHOM/GT/2001/U1103) OX=929439 GN=LMXM_28_0950 PE=4 SV=1	2	2	2	12.7	12.7	12.7	14.477	70.194	10	2	1	2	1
	1.18465	0.147699	E9AQQ6	E9AQQ6	tr|E9AQQ6|E9AQQ6_LEIMU Uncharacterized protein OS=Leishmania mexicana (strain MHOM/GT/2001/U1103) OX=929439 GN=LMXM_16_0970 PE=4 SV=1	6	6	6	12.8	12.8	12.8	84.887	91.083	17	4	4	4	4
+	1.17383	3.17955	E9ATR2	E9ATR2	tr|E9ATR2|E9ATR2_LEIMU Uncharacterized protein OS=Leishmania mexicana (strain MHOM/GT/2001/U1103) OX=929439 GN=LMXM_36_4780 PE=4 SV=1	1	1	1	3.5	3.5	3.5	33.638	17.31	7	1	1	1	1
+	1.14246	-0.623332	E9B1L8	E9B1L8	tr|E9B1L8|E9B1L8_LEIMU Uncharacterized protein OS=Leishmania mexicana (strain MHOM/GT/2001/U1103) OX=929439 GN=LMXM_30_0670 PE=4 SV=1	3	3	3	3.2	3.2	3.2	126.74	88.635	12	2	3	2	3
	1.1201	-0.178028	E9AWD4	E9AWD4	tr|E9AWD4|E9AWD4_LEIMU Putative coronin OS=Leishmania mexicana (strain MHOM/GT/2001/U1103) OX=929439 GN=LMXM_23_1165 PE=4 SV=1	5	5	5	12.9	12.9	12.9	56.585	231.14	29	4	4	4	4
	1.10827	0.422166	E9AM07	E9AM07	tr|E9AM07|E9AM07_LEIMU Uncharacterized protein OS=Leishmania mexicana (strain MHOM/GT/2001/U1103) OX=929439 GN=LMXM_08_29_0710 PE=4 SV=1	1	1	1	1.6	1.6	1.6	91.401	50.399	5	1	1	1	1
	1.07994	-0.146482	E9AKL7	E9AKL7	tr|E9AKL7|E9AKL7_LEIMU Uncharacterized protein OS=Leishmania mexicana (strain MHOM/GT/2001/U1103) OX=929439 GN=LMXM_05_1100 PE=4 SV=1	1	1	1	9.4	9.4	9.4	28.175	90.206	17	1	1	1	1
	1.07948	-0.342331	E9AKA4;C6KJE2;C6KJD6;C6KJD5	E9AKA4;C6KJE2;C6KJD6;C6KJD5	tr|E9AKA4|E9AKA4_LEIMU Actin OS=Leishmania mexicana (strain MHOM/GT/2001/U1103) OX=929439 GN=LMXM_04_1230 PE=3 SV=1;tr|C6KJE2|C6KJE2_LEIAM Actin OS=Leishmania amazonensis OX=5659 PE=3 SV=1;tr|C6KJD6|C6KJD6_LEIME Actin OS=Leishmania mexicana OX=5665 PE=3 SV	2	2	2	8.9	8.9	8.9	40.483	16.508	6	1	2	1	2
	1.04918	0.284009	E9B0B7	E9B0B7	tr|E9B0B7|E9B0B7_LEIMU Uncharacterized protein OS=Leishmania mexicana (strain MHOM/GT/2001/U1103) OX=929439 GN=LMXM_28_2950 PE=4 SV=1	1	1	1	3.6	3.6	3.6	35.992	46.028	4	1	1	1	1
+	1.0044	1.49785	Q2PQD2;E9AN28	Q2PQD2;E9AN28	tr|Q2PQD2|Q2PQD2_LEIME MPK10 OS=Leishmania mexicana OX=5665 PE=4 SV=1;tr|E9AN28|E9AN28_LEIMU Putative mitogen-activated protein kinase OS=Leishmania mexicana (strain MHOM/GT/2001/U1103) OX=929439 GN=LMXM_10_0200 PE=4 SV=1	3	3	3	9.6	9.6	9.6	46.316	124.99	7	2	1	2	1
	0.987571	0.0842257	E9ARY3	E9ARY3	tr|E9ARY3|E9ARY3_LEIMU GDT1 family protein OS=Leishmania mexicana (strain MHOM/GT/2001/U1103) OX=929439 GN=LMXM_19_0310 PE=3 SV=1	4	4	4	8.3	8.3	8.3	27.222	323.31	47	4	3	4	3
	0.964297	0.133208	E9AU32	E9AU32	tr|E9AU32|E9AU32_LEIMU Uncharacterized protein OS=Leishmania mexicana (strain MHOM/GT/2001/U1103) OX=929439 GN=LMXM_36_5970 PE=4 SV=1	6	6	6	7.1	7.1	7.1	71.68	61.611	8	4	3	4	3
	0.962226	-0.439783	E9B529	E9B529	tr|E9B529|E9B529_LEIMU DNAj-like protein OS=Leishmania mexicana (strain MHOM/GT/2001/U1103) OX=929439 GN=LMXM_33_2430 PE=4 SV=1	4	4	4	13.1	13.1	13.1	88.743	89.709	10	1	3	1	3
	0.958414	0.165702	E9AUU8	E9AUU8	tr|E9AUU8|E9AUU8_LEIMU Putative ribosome biogenesis protein OS=Leishmania mexicana (strain MHOM/GT/2001/U1103) OX=929439 GN=LMXM_20_1670 PE=4 SV=1	3	3	3	14.9	14.9	14.9	35.879	88.664	11	2	2	2	2
	0.941256	0.105348	E9B146	E9B146	tr|E9B146|E9B146_LEIMU Conserved TPR domain protein OS=Leishmania mexicana (strain MHOM/GT/2001/U1103) OX=929439 GN=LMXM_29_2740 PE=4 SV=1	3	3	3	8.2	8.2	8.2	45.16	39.054	7	3	1	3	1
+	0.926227	-0.825431	E9ARK3	E9ARK3	tr|E9ARK3|E9ARK3_LEIMU Uncharacterized protein OS=Leishmania mexicana (strain MHOM/GT/2001/U1103) OX=929439 GN=LMXM_18_0650 PE=4 SV=1	4	4	4	3.7	3.7	3.7	136.42	110.38	8	1	1	1	1
	0.913661	0.189139	E9ALK3	E9ALK3	tr|E9ALK3|E9ALK3_LEIMU Putative GTP-binding protein OS=Leishmania mexicana (strain MHOM/GT/2001/U1103) OX=929439 GN=LMXM_08_29_2200 PE=3 SV=1	4	4	4	12.4	12.4	12.4	76.898	57.144	13	4	1	4	1
+	0.906351	-0.682541	E9AXB5	E9AXB5	tr|E9AXB5|E9AXB5_LEIMU Uncharacterized protein OS=Leishmania mexicana (strain MHOM/GT/2001/U1103) OX=929439 GN=LMXM_25_0380 PE=4 SV=1	2	2	2	4.7	4.7	4.7	90.569	28.378	10	1	1	1	1
+	0.875977	0.939855	E9AV37	E9AV37	tr|E9AV37|E9AV37_LEIMU Putative ribonuclease L inhibitor OS=Leishmania mexicana (strain MHOM/GT/2001/U1103) OX=929439 GN=LMXM_21_0710 PE=4 SV=1	1	1	1	2.1	2.1	2.1	74.223	33.792	12	1	1	1	1
	0.870234	-0.109626	E9AWV4	E9AWV4	tr|E9AWV4|E9AWV4_LEIMU Uncharacterized protein OS=Leishmania mexicana (strain MHOM/GT/2001/U1103) OX=929439 GN=LMXM_24_1125 PE=4 SV=1	4	4	4	8.1	8.1	8.1	86.053	127.3	19	2	4	2	4
	0.860032	0.104656	E9ASP9	E9ASP9	tr|E9ASP9|E9ASP9_LEIMU Uncharacterized protein OS=Leishmania mexicana (strain MHOM/GT/2001/U1103) OX=929439 GN=LMXM_36_1300 PE=4 SV=1	4	4	4	12.4	12.4	12.4	67.584	188.39	19	4	3	4	3
	0.849965	0.0820086	E9B4N8	E9B4N8	tr|E9B4N8|E9B4N8_LEIMU Uncharacterized protein OS=Leishmania mexicana (strain MHOM/GT/2001/U1103) OX=929439 GN=LMXM_33_0690 PE=4 SV=1	4	4	4	13.2	13.2	13.2	223.81	272.7	16	3	4	3	4
	0.828617	-0.165558	E9B5N0	E9B5N0	tr|E9B5N0|E9B5N0_LEIMU Serine/threonine-protein kinase TOR OS=Leishmania mexicana (strain MHOM/GT/2001/U1103) OX=929439 GN=LMXM_33_4530 PE=3 SV=1	2	2	2	1.1	1.1	1.1	274.8	43.219	7	1	2	1	2
	0.80816	-0.0525419	E9APE3	E9APE3	tr|E9APE3|E9APE3_LEIMU Adenylosuccinate synthetase OS=Leishmania mexicana (strain MHOM/GT/2001/U1103) OX=929439 GN=LMXM_13_1190 PE=3 SV=1	3	3	3	9	9	9	78.382	62.327	27	3	3	3	3
	0.787618	0.316148	E9APZ7	E9APZ7	tr|E9APZ7|E9APZ7_LEIMU Putative synaptojanin (N-terminal domain) (Putative inositol 5-phosphatase) OS=Leishmania mexicana (strain MHOM/GT/2001/U1103) OX=929439 GN=LMXM_14_1490 PE=4 SV=1	1	1	1	1.8	1.8	1.8	92.656	103.04	6	1	1	1	1
	0.766196	-0.0904613	E9AYU5	E9AYU5	tr|E9AYU5|E9AYU5_LEIMU Uncharacterized protein OS=Leishmania mexicana (strain MHOM/GT/2001/U1103) OX=929439 GN=LMXM_27_0430 PE=4 SV=1	4	4	4	8.9	8.9	8.9	66.926	154.59	13	3	4	3	4
	0.727893	-0.0263233	O61059;E9AU63;O76486;E9AU64	O61059;E9AU63;O76486;E9AU64	tr|O61059|O61059_LEIME Glucose transporter OS=Leishmania mexicana OX=5665 GN=LmGT2 PE=3 SV=2;tr|E9AU63|E9AU63_LEIMU Glucose transporter, lmgt2 OS=Leishmania mexicana (strain MHOM/GT/2001/U1103) OX=929439 GN=LMXM_36_6290 PE=3 SV=1;tr|O76486|O76486_LEIME Glu	8	8	4	8.3	8.3	5.8	61.174	145.49	47	7	6	4	4
	0.674187	0.0878137	E9AVA6	E9AVA6	tr|E9AVA6|E9AVA6_LEIMU Uncharacterized protein OS=Leishmania mexicana (strain MHOM/GT/2001/U1103) OX=929439 GN=LMXM_21_1220 PE=4 SV=1	3	3	3	2.9	2.9	2.9	146.78	42.562	12	3	3	3	3
	0.644308	-0.514834	E9AMI3	E9AMI3	tr|E9AMI3|E9AMI3_LEIMU Phosphoribosylpyrophosphate synthetase OS=Leishmania mexicana (strain MHOM/GT/2001/U1103) OX=929439 GN=LMXM_08_1130 PE=4 SV=1	3	3	3	7.5	7.5	7.5	40.665	47.6	21	2	3	2	3
	0.621711	0.191604	E9B3G5	E9B3G5	tr|E9B3G5|E9B3G5_LEIMU Putative myosin heavy chain OS=Leishmania mexicana (strain MHOM/GT/2001/U1103) OX=929439 GN=LMXM_31_3870 PE=3 SV=1	2	2	2	4	4	4	119.01	71.384	14	2	2	2	2
	0.620861	0.361401	E9B2I5	E9B2I5	tr|E9B2I5|E9B2I5_LEIMU Uncharacterized protein OS=Leishmania mexicana (strain MHOM/GT/2001/U1103) OX=929439 GN=LMXM_31_0620 PE=4 SV=1	3	3	3	10.2	10.2	10.2	40.447	48.436	8	1	3	1	3
	0.614988	0.514424	E9AJM0	E9AJM0	tr|E9AJM0|E9AJM0_LEIMU Uncharacterized protein OS=Leishmania mexicana (strain MHOM/GT/2001/U1103) OX=929439 GN=LMXM_02_0580 PE=4 SV=1	3	3	3	1.2	1.2	1.2	402.05	177.83	10	3	1	3	1
	0.613609	-0.574221	E9B2Q9	E9B2Q9	tr|E9B2Q9|E9B2Q9_LEIMU Cleavage and polyadenylation specificity factor-like protein OS=Leishmania mexicana (strain MHOM/GT/2001/U1103) OX=929439 GN=LMXM_31_1340 PE=4 SV=1	1	1	1	1.6	1.6	1.6	167.42	15.899	5	1	1	1	1
	0.610461	0.0584544	E9AKT3	E9AKT3	tr|E9AKT3|E9AKT3_LEIMU Uncharacterized protein OS=Leishmania mexicana (strain MHOM/GT/2001/U1103) OX=929439 GN=LMXM_06_0540 PE=4 SV=1	4	4	4	9.2	9.2	9.2	74.688	104.12	29	4	4	4	4
	0.604975	0.0969548	E9AQA2	E9AQA2	tr|E9AQA2|E9AQA2_LEIMU Uncharacterized protein OS=Leishmania mexicana (strain MHOM/GT/2001/U1103) OX=929439 GN=LMXM_15_1030 PE=4 SV=1	1	1	1	5.8	5.8	5.8	46.088	106.21	10	1	1	1	1
	0.595681	0.18089	E9B1A5	E9B1A5	tr|E9B1A5|E9B1A5_LEIMU UV excision repair RAD23-like protein OS=Leishmania mexicana (strain MHOM/GT/2001/U1103) OX=929439 GN=LMXM_29_3300 PE=4 SV=1	1	1	1	4.2	4.2	4.2	44.479	14.451	2	1	1	1	1
	0.581541	-0.0521408	E9B3T0	E9B3T0	tr|E9B3T0|E9B3T0_LEIMU Uncharacterized protein OS=Leishmania mexicana (strain MHOM/GT/2001/U1103) OX=929439 GN=LMXM_32_0970 PE=4 SV=1	2	2	2	4.3	4.3	4.3	67.007	116.78	22	1	2	1	2
	0.578254	0.0651569	E9AYH9	E9AYH9	tr|E9AYH9|E9AYH9_LEIMU Uncharacterized protein OS=Leishmania mexicana (strain MHOM/GT/2001/U1103) OX=929439 GN=LMXM_26_1990 PE=4 SV=1	2	2	2	12.8	12.8	12.8	25.502	41.91	7	1	2	1	2
	0.56512	-0.0667498	E9ANK5	E9ANK5	tr|E9ANK5|E9ANK5_LEIMU Uncharacterized protein OS=Leishmania mexicana (strain MHOM/GT/2001/U1103) OX=929439 GN=LMXM_11_0600 PE=4 SV=1	5	5	5	10.4	10.4	10.4	63.215	62.238	20	5	4	5	4
	0.552417	0.0735281	E9AU51	E9AU51	tr|E9AU51|E9AU51_LEIMU Uncharacterized protein OS=Leishmania mexicana (strain MHOM/GT/2001/U1103) OX=929439 GN=LMXM_36_6160 PE=4 SV=1	1	1	1	11.4	11.4	11.4	33.15	118.18	11	1	1	1	1
	0.529535	-0.233701	E9B2X9	E9B2X9	tr|E9B2X9|E9B2X9_LEIMU Uncharacterized protein OS=Leishmania mexicana (strain MHOM/GT/2001/U1103) OX=929439 GN=LMXM_31_1990 PE=4 SV=1	1	1	1	10.2	10.2	10.2	11.928	13.878	3	1	1	1	1
	0.524098	0.0238833	E9B2U5	E9B2U5	tr|E9B2U5|E9B2U5_LEIMU Uncharacterized protein OS=Leishmania mexicana (strain MHOM/GT/2001/U1103) OX=929439 GN=LMXM_31_1690 PE=4 SV=1	6	6	6	18.8	18.8	18.8	61.655	155.05	34	3	3	3	3
	0.481956	0.0446975	E9B2L9	E9B2L9	tr|E9B2L9|E9B2L9_LEIMU Uncharacterized protein OS=Leishmania mexicana (strain MHOM/GT/2001/U1103) OX=929439 GN=LMXM_31_0950 PE=4 SV=1	6	6	6	10.2	10.2	10.2	102.25	134.17	52	6	6	6	6
	0.478374	0.0821279	E9B743	E9B743	tr|E9B743|E9B743_LEIMU Uncharacterized protein OS=Leishmania mexicana (strain MHOM/GT/2001/U1103) OX=929439 GN=LMXM_34_5170 PE=4 SV=1	3	3	3	7.2	7.2	7.2	45.023	33.763	12	1	2	1	2
	0.468398	-0.0270417	E9AXN7	E9AXN7	tr|E9AXN7|E9AXN7_LEIMU Uncharacterized protein OS=Leishmania mexicana (strain MHOM/GT/2001/U1103) OX=929439 GN=LMXM_25_1570 PE=4 SV=1	8	8	8	4.6	4.6	4.6	245.01	97.642	16	2	6	2	6
	0.453414	0.882558	E9AK54	E9AK54	tr|E9AK54|E9AK54_LEIMU Uncharacterized protein OS=Leishmania mexicana (strain MHOM/GT/2001/U1103) OX=929439 GN=LMXM_04_0710 PE=4 SV=1	4	4	4	8.8	8.8	8.8	86.608	107.07	16	2	2	2	2
	0.44776	-0.0961811	E9B5Y6	E9B5Y6	tr|E9B5Y6|E9B5Y6_LEIMU Uncharacterized protein OS=Leishmania mexicana (strain MHOM/GT/2001/U1103) OX=929439 GN=LMXM_34_1060 PE=4 SV=1	1	1	1	2.2	2.2	2.2	64.706	17.625	5	1	1	1	1
	0.423956	0.134873	E9B5U7	E9B5U7	tr|E9B5U7|E9B5U7_LEIMU Uncharacterized protein OS=Leishmania mexicana (strain MHOM/GT/2001/U1103) OX=929439 GN=LMXM_34_0670 PE=4 SV=1	4	4	4	2	2	2	456.29	274.73	23	4	3	4	3
	0.419071	-0.053875	E9AY56	E9AY56	tr|E9AY56|E9AY56_LEIMU Uncharacterized protein OS=Leishmania mexicana (strain MHOM/GT/2001/U1103) OX=929439 GN=LMXM_26_0770 PE=4 SV=1	4	4	4	11.9	11.9	11.9	60.294	99.188	13	2	4	2	4
	0.418418	-0.0501408	E9B0P9	E9B0P9	tr|E9B0P9|E9B0P9_LEIMU Putative ubiquitin hydrolase OS=Leishmania mexicana (strain MHOM/GT/2001/U1103) OX=929439 GN=LMXM_29_1200 PE=4 SV=1	3	3	3	3.8	3.8	3.8	111.12	224.89	28	3	3	3	3
	0.38976	0.552945	E9AM18	E9AM18	tr|E9AM18|E9AM18_LEIMU Uncharacterized protein OS=Leishmania mexicana (strain MHOM/GT/2001/U1103) OX=929439 GN=LMXM_08_29_0600 PE=4 SV=1	3	3	3	3.6	3.6	3.6	63.102	27.45	4	1	3	1	3
	0.309812	-0.0548718	E9AKZ0	E9AKZ0	tr|E9AKZ0|E9AKZ0_LEIMU Uncharacterized protein OS=Leishmania mexicana (strain MHOM/GT/2001/U1103) OX=929439 GN=LMXM_06_1110 PE=4 SV=1	8	8	8	8.4	8.4	8.4	117.19	143.43	19	4	5	4	5
	0.249849	-0.0207948	E9ARI0	E9ARI0	tr|E9ARI0|E9ARI0_LEIMU Uncharacterized protein OS=Leishmania mexicana (strain MHOM/GT/2001/U1103) OX=929439 GN=LMXM_18_0430 PE=4 SV=1	4	4	4	14.6	14.6	14.6	29.45	71.014	14	3	3	3	3
	0.247667	-0.15308	E9B152	E9B152	tr|E9B152|E9B152_LEIMU Uncharacterized protein OS=Leishmania mexicana (strain MHOM/GT/2001/U1103) OX=929439 GN=LMXM_29_2790 PE=4 SV=1	1	1	1	6.8	6.8	6.8	21.701	197.19	9	1	1	1	1
	0.206617	-0.0379359	E9AZZ2	E9AZZ2	tr|E9AZZ2|E9AZZ2_LEIMU Proteasome regulatory non-ATP-ase subunit 2,putative OS=Leishmania mexicana (strain MHOM/GT/2001/U1103) OX=929439 GN=LMXM_28_1730 PE=3 SV=1	7	7	7	10.8	10.8	10.8	107.86	230.96	36	5	5	5	5
	0.188144	0.057085	E9AJU8	E9AJU8	tr|E9AJU8|E9AJU8_LEIMU Uncharacterized protein OS=Leishmania mexicana (strain MHOM/GT/2001/U1103) OX=929439 GN=LMXM_03_0650 PE=4 SV=1	1	1	1	2	2	2	96.023	14.606	13	1	1	1	1
	0.180673	-0.0157821	E9ARS2	E9ARS2	tr|E9ARS2|E9ARS2_LEIMU Putative pyruvate dehydrogenase E1 component alpha subunit OS=Leishmania mexicana (strain MHOM/GT/2001/U1103) OX=929439 GN=LMXM_18_1380 PE=4 SV=1	5	5	5	16.7	16.7	16.7	42.727	50.863	14	4	1	4	1
	0.161183	0.0499659	E9AQ97	E9AQ97	tr|E9AQ97|E9AQ97_LEIMU Uncharacterized protein OS=Leishmania mexicana (strain MHOM/GT/2001/U1103) OX=929439 GN=LMXM_15_0980 PE=4 SV=1	1	1	1	3.8	3.8	3.8	72.104	63.693	7	1	1	1	1
	0.157495	-0.0108178	E9B6L0	E9B6L0	tr|E9B6L0|E9B6L0_LEIMU Uncharacterized protein OS=Leishmania mexicana (strain MHOM/GT/2001/U1103) OX=929439 GN=LMXM_34_3310 PE=4 SV=1	6	6	6	30.4	30.4	30.4	32.828	140.64	49	5	3	5	3
	0.11934	-0.0316799	E9AYA9	E9AYA9	tr|E9AYA9|E9AYA9_LEIMU Uncharacterized protein OS=Leishmania mexicana (strain MHOM/GT/2001/U1103) OX=929439 GN=LMXM_26_1300 PE=4 SV=1	4	4	4	2.8	2.8	2.8	126.11	313.36	17	2	2	2	2
	0.116469	-0.00883465	E9ALP7;Q86PL4;E9ALP8;Q86PL5	E9ALP7;Q86PL4;E9ALP8;Q86PL5	tr|E9ALP7|E9ALP7_LEIMU Putative paraflagellar rod protein 1D OS=Leishmania mexicana (strain MHOM/GT/2001/U1103) OX=929439 GN=LMXM_08_29_1760 PE=4 SV=1;tr|Q86PL4|Q86PL4_LEIME Paraflagellar rod protein 1D OS=Leishmania mexicana OX=5665 GN=PFR1D PE=4 SV=1;tr|	16	16	16	40	40	40	69.033	318	53	10	11	10	11
	0.112527	0.0413671	E9B2H7	E9B2H7	tr|E9B2H7|E9B2H7_LEIMU Uncharacterized protein OS=Leishmania mexicana (strain MHOM/GT/2001/U1103) OX=929439 GN=LMXM_31_0540 PE=4 SV=1	1	1	1	3.9	3.9	3.9	54.441	26.431	6	1	1	1	1
	0.105769	-0.00995914	E8NHE2	E8NHE2	tr|E8NHE2|E8NHE2_LEIMU Uncharacterized protein LmxM_11_1120_1 OS=Leishmania mexicana (strain MHOM/GT/2001/U1103) OX=929439 GN=LmxM_11_1120_1 PE=4 SV=1	5	5	5	30.1	30.1	30.1	35.178	130.05	17	2	3	2	3
	0.0676364	0.00309487	E9AYV3	E9AYV3	tr|E9AYV3|E9AYV3_LEIMU Putative radial spoke protein 3 OS=Leishmania mexicana (strain MHOM/GT/2001/U1103) OX=929439 GN=LMXM_27_0520 PE=4 SV=1	6	6	6	24	24	24	42.128	93.204	35	4	6	4	6
	0.0566703	0.00876145	Q4TZP9;E9B0G1	Q4TZP9;E9B0G1	tr|Q4TZP9|Q4TZP9_LEIME Mitogen-activated protein kinase OS=Leishmania mexicana OX=5665 PE=3 SV=1;tr|E9B0G1|E9B0G1_LEIMU Mitogen-activated protein kinase OS=Leishmania mexicana (strain MHOM/GT/2001/U1103) OX=929439 GN=LMXM_29_0370 PE=3 SV=1	1	1	1	3.7	3.7	3.7	46.376	50.652	13	1	1	1	1
	0.0533504	0.102811	E9AU66	E9AU66	tr|E9AU66|E9AU66_LEIMU Serine/threonine-protein kinase TOR OS=Leishmania mexicana (strain MHOM/GT/2001/U1103) OX=929439 GN=LMXM_36_6320 PE=3 SV=1	2	2	2	0.8	0.8	0.8	291.21	41.288	4	2	1	2	1
	0.0515128	-0.0194718	E9AK34	E9AK34	tr|E9AK34|E9AK34_LEIMU Putative huntingtin interacting protein (HIP) OS=Leishmania mexicana (strain MHOM/GT/2001/U1103) OX=929439 GN=LMXM_04_0520 PE=3 SV=1	1	1	1	2.4	2.4	2.4	114.8	41.123	10	1	1	1	1
	0.0391652	0.00441257	E9AQU1	E9AQU1	tr|E9AQU1|E9AQU1_LEIMU Uncharacterized protein OS=Leishmania mexicana (strain MHOM/GT/2001/U1103) OX=929439 GN=LMXM_16_1300 PE=4 SV=1	2	2	2	3.9	3.9	3.9	103.61	53.07	7	2	1	2	1
	0.0365648	0.0114724	E9B0Y3	E9B0Y3	tr|E9B0Y3|E9B0Y3_LEIMU Uncharacterized protein OS=Leishmania mexicana (strain MHOM/GT/2001/U1103) OX=929439 GN=LMXM_29_2100 PE=4 SV=1	2	2	2	6.5	6.5	6.5	68.643	34.987	8	1	2	1	2
	0	8.58632	E9B5D9	E9B5D9	tr|E9B5D9|E9B5D9_LEIMU RuvB-like helicase OS=Leishmania mexicana (strain MHOM/GT/2001/U1103) OX=929439 GN=LMXM_33_3500 PE=3 SV=1	5	5	5	9.8	9.8	9.8	50.325	41.644	7	5	2	5	2
	0	8.13167	E9ARA1	E9ARA1	tr|E9ARA1|E9ARA1_LEIMU Putative translation initiation factor OS=Leishmania mexicana (strain MHOM/GT/2001/U1103) OX=929439 GN=LMXM_17_1290 PE=4 SV=1	4	4	4	5.2	5.2	5.2	80.717	43.143	13	3	3	3	3
	0	8.12021	E9AN09;E9ANE4	E9AN09;E9ANE4	tr|E9AN09|E9AN09_LEIMU Phosphate transporter (Fragment) OS=Leishmania mexicana (strain MHOM/GT/2001/U1103) OX=929439 GN=LMXM_10_0030 PE=3 SV=1;tr|E9ANE4|E9ANE4_LEIMU Phosphate transporter OS=Leishmania mexicana (strain MHOM/GT/2001/U1103) OX=929439 GN=LMXM	3	3	3	9.7	9.7	9.7	49.268	184.1	14	3	1	3	1
	0	7.89642	Q9NL76;E9AQL3	Q9NL76;E9AQL3	tr|Q9NL76|Q9NL76_LEIAM Orotidine 5phosphate decarboxylase-Orotate phosphoribosyltransferase OS=Leishmania amazonensis OX=5659 GN=pyr6-5 PE=3 SV=1;tr|E9AQL3|E9AQL3_LEIMU Putative orotidine-5-phosphate decarboxylase/orotate phosphoribosyltransferase (Putati	7	7	7	13.8	13.8	13.8	49.674	175.34	12	4	4	4	4
	0	7.81573	E9AJN1	E9AJN1	tr|E9AJN1|E9AJN1_LEIMU Uncharacterized protein OS=Leishmania mexicana (strain MHOM/GT/2001/U1103) OX=929439 GN=LMXM_02_0690 PE=4 SV=1	2	2	2	9.3	9.3	9.3	49.857	49.51	7	1	1	1	1
	0	7.70886	E9AXS1	E9AXS1	tr|E9AXS1|E9AXS1_LEIMU Uncharacterized protein OS=Leishmania mexicana (strain MHOM/GT/2001/U1103) OX=929439 GN=LMXM_25_1890 PE=4 SV=1	1	1	1	12.2	12.2	12.2	24.008	26.363	8	1	1	1	1
	0	6.72557	E9AWU7	E9AWU7	tr|E9AWU7|E9AWU7_LEIMU Uncharacterized protein OS=Leishmania mexicana (strain MHOM/GT/2001/U1103) OX=929439 GN=LMXM_24_1060 PE=4 SV=1	3	3	3	13	13	13	54.402	107.59	10	2	1	2	1
	0	5.72351	E9AXU0	E9AXU0	tr|E9AXU0|E9AXU0_LEIMU Elongation factor 2-like protein OS=Leishmania mexicana (strain MHOM/GT/2001/U1103) OX=929439 GN=LMXM_25_2080 PE=4 SV=1	2	2	2	3	3	3	97.993	21.157	3	1	1	1	1
	0	5.51077	E9AUK8	E9AUK8	tr|E9AUK8|E9AUK8_LEIMU rRNA biogenesis protein-like protein OS=Leishmania mexicana (strain MHOM/GT/2001/U1103) OX=929439 GN=LMXM_20_0650 PE=4 SV=1	4	4	4	7.2	7.2	7.2	80.994	122.71	21	4	3	4	3
	0	4.18225	Q0PKV5;E9AL35	Q0PKV5;E9AL35	tr|Q0PKV5|Q0PKV5_LEIME Putative mitogen-activated protein kinase kinase 7 OS=Leishmania mexicana OX=5665 GN=MKK7 PE=4 SV=1;tr|E9AL35|E9AL35_LEIMU Uncharacterized protein OS=Leishmania mexicana (strain MHOM/GT/2001/U1103) OX=929439 GN=LMXM_07_0250 PE=4 SV=1	3	3	3	3.1	3.1	3.1	176.47	177.02	8	1	1	1	1
	0	3.23205	E9AVL6	E9AVL6	tr|E9AVL6|E9AVL6_LEIMU Uncharacterized protein OS=Leishmania mexicana (strain MHOM/GT/2001/U1103) OX=929439 GN=LMXM_22_0320 PE=4 SV=1	1	1	1	7.4	7.4	7.4	37.798	105.89	7	1	1	1	1
	0	2.74406	E9B165	E9B165	tr|E9B165|E9B165_LEIMU Uncharacterized protein OS=Leishmania mexicana (strain MHOM/GT/2001/U1103) OX=929439 GN=LMXM_29_2920 PE=4 SV=1	1	1	1	4.6	4.6	4.6	49.508	20.996	4	1	1	1	1
	0	-0.28496	E9AKW0	E9AKW0	tr|E9AKW0|E9AKW0_LEIMU Uncharacterized protein OS=Leishmania mexicana (strain MHOM/GT/2001/U1103) OX=929439 GN=LMXM_06_0820 PE=4 SV=1	2	2	2	9.5	9.5	9.5	43.004	80.191	11	2	2	2	2
	0	-0.765321	E9AMT1	E9AMT1	tr|E9AMT1|E9AMT1_LEIMU Kinetoplast-associated protein-like protein OS=Leishmania mexicana (strain MHOM/GT/2001/U1103) OX=929439 GN=LMXM_09_0800 PE=4 SV=1	3	3	3	4.6	4.6	4.6	155.56	115.86	13	3	2	3	2
	0	-3.09336	E9AJR2	E9AJR2	tr|E9AJR2|E9AJR2_LEIMU Uncharacterized protein OS=Leishmania mexicana (strain MHOM/GT/2001/U1103) OX=929439 GN=LMXM_03_0270 PE=4 SV=1	1	1	1	1.2	1.2	1.2	151.07	14.958	6	1	1	1	1
	0	-3.5119	E9B045	E9B045	tr|E9B045|E9B045_LEIMU Uncharacterized protein OS=Leishmania mexicana (strain MHOM/GT/2001/U1103) OX=929439 GN=LMXM_28_2240 PE=4 SV=1	1	1	1	6	6	6	32.317	9.0374	4	1	1	1	1
	0	-5.46374	E9AVE4	E9AVE4	tr|E9AVE4|E9AVE4_LEIMU Uncharacterized protein OS=Leishmania mexicana (strain MHOM/GT/2001/U1103) OX=929439 GN=LMXM_21_1561 PE=4 SV=1	6	6	6	19.5	19.5	19.5	45.224	227.21	22	2	4	2	4
	0	-5.57986	E9ANF3	E9ANF3	tr|E9ANF3|E9ANF3_LEIMU Uncharacterized protein OS=Leishmania mexicana (strain MHOM/GT/2001/U1103) OX=929439 GN=LMXM_11_0070 PE=4 SV=1	2	2	2	6.4	6.4	6.4	174.4	60.369	15	1	2	1	2
	0	-5.63127	Q0PKW0;E9B727	Q0PKW0;E9B727	tr|Q0PKW0|Q0PKW0_LEIME Putative mitogen-activated protein kinase 13 OS=Leishmania mexicana OX=5665 GN=MPK13 PE=4 SV=1;tr|E9B727|E9B727_LEIMU Uncharacterized protein OS=Leishmania mexicana (strain MHOM/GT/2001/U1103) OX=929439 GN=LMXM_34_5010 PE=4 SV=1	3	3	3	5.6	5.6	5.6	44.45	46.422	8	1	2	1	2
	0	-8.31778	E9B0V0	E9B0V0	tr|E9B0V0|E9B0V0_LEIMU Uncharacterized protein OS=Leishmania mexicana (strain MHOM/GT/2001/U1103) OX=929439 GN=LMXM_29_1780 PE=4 SV=1	3	3	3	8.9	8.9	8.9	66.463	44.038	17	2	3	2	3
	0	-8.53855	E9AU09	E9AU09	tr|E9AU09|E9AU09_LEIMU Uncharacterized protein OS=Leishmania mexicana (strain MHOM/GT/2001/U1103) OX=929439 GN=LMXM_36_5750 PE=4 SV=1	1	1	1	2.9	2.9	2.9	74.626	45.354	5	1	1	1	1
	0	-9.01051	E9B378	E9B378	tr|E9B378|E9B378_LEIMU Tubulin-specific chaperone A OS=Leishmania mexicana (strain MHOM/GT/2001/U1103) OX=929439 GN=LMXM_31_2970 PE=3 SV=1	2	2	2	18.4	18.4	18.4	14.034	76.829	10	1	1	1	1
