# Supplementary material for: Inhibition of HSP90 distinctively modulates the global phosphoproteome of Leishmania mexicana developmental stages
Source: Microbiol Spectr. 2023 Oct 31;11(6):e02960-23. doi: 10.1128/spectrum.02960-23 (PMC10715028; doi:10.1128/spectrum.02960-23)
Supplement: Table S4 — Stage specific variations in the phosphoproteome of L. mexicana (stationary phase promastigote vs log phase promastigote). [file spectrum.02960-23-s0005.xlsx]

## Sheet: SPP vs LPP phosphoproteome
Table S4: Stage specific variations in the phosphoproteome of L. mexicana (stationary phase promastigote vs log phase promastigote)
Significant	Negative LOG(P-value)	Log2 FC (SPP vs LPP)	Protein IDs	Majority protein IDs	Fasta headers	Peptides	Razor + unique peptides	Unique peptides	Sequence coverage [%]	Unique + razor sequence coverage [%]	Unique sequence coverage [%]	Mol. weight [kDa]	Score	MS/MS count	Razor + unique peptides LPP	Razor + unique peptides SPP	Unique peptides LPP	Unique peptides SPP
+	10.9496	-3.44407	E9AS20	E9AS20	tr|E9AS20|E9AS20_LEIMU Putative kinesin OS=Leishmania mexicana (strain MHOM/GT/2001/U1103) OX=929439 GN=LMXM_19_0680 PE=3 SV=1	11	11	9	11	11	6.6	125.78	135.83	20	11	2	9	1
+	8.4294	5.26007	E9ASJ7	E9ASJ7	tr|E9ASJ7|E9ASJ7_LEIMU Uncharacterized protein OS=Leishmania mexicana (strain MHOM/GT/2001/U1103) OX=929439 GN=LMXM_36_0770 PE=4 SV=1	2	2	2	9.8	9.8	9.8	47.552	46.913	9	2	2	2	2
+	8.23653	-1.63486	E9ATA9	E9ATA9	tr|E9ATA9|E9ATA9_LEIMU Uncharacterized protein OS=Leishmania mexicana (strain MHOM/GT/2001/U1103) OX=929439 GN=LMXM_36_3300 PE=4 SV=1	8	8	8	14.4	14.4	14.4	93.28	197.76	22	7	3	7	3
+	8.05893	-1.40257	E9AU34	E9AU34	tr|E9AU34|E9AU34_LEIMU Uncharacterized protein OS=Leishmania mexicana (strain MHOM/GT/2001/U1103) OX=929439 GN=LMXM_36_5990 PE=4 SV=1	10	10	10	17.2	17.2	17.2	71.212	238.34	40	9	7	9	7
+	8.05479	-2.71678	E9AYF1	E9AYF1	tr|E9AYF1|E9AYF1_LEIMU Uncharacterized protein OS=Leishmania mexicana (strain MHOM/GT/2001/U1103) OX=929439 GN=LMXM_26_1720 PE=4 SV=1	4	4	4	7.2	7.2	7.2	75.924	186.87	15	4	2	4	2
+	8.02768	-2.26452	E9AQD3	E9AQD3	tr|E9AQD3|E9AQD3_LEIMU Putative nucleolar RNA binding protein OS=Leishmania mexicana (strain MHOM/GT/2001/U1103) OX=929439 GN=LMXM_15_1380 PE=4 SV=1	6	6	6	19	19	19	49.101	179.98	43	4	3	4	3
+	7.98276	-2.26867	E9AQ26	E9AQ26	tr|E9AQ26|E9AQ26_LEIMU Uncharacterized protein OS=Leishmania mexicana (strain MHOM/GT/2001/U1103) OX=929439 GN=LMXM_15_0250 PE=4 SV=1	4	4	4	2.7	2.7	2.7	204.05	94.884	12	4	2	4	2
+	7.70823	1.66388	E9AMV3	E9AMV3	tr|E9AMV3|E9AMV3_LEIMU Uncharacterized protein OS=Leishmania mexicana (strain MHOM/GT/2001/U1103) OX=929439 GN=LMXM_09_1010 PE=4 SV=1	7	7	7	13	13	13	67.39	196.01	17	1	4	1	4
+	7.49182	1.61019	E9AW23;E9AW22	E9AW23	tr|E9AW23|E9AW23_LEIMU Putative multidrug resistance protein (Putative p-glycoprotein) (Putative abc transporter) OS=Leishmania mexicana (strain MHOM/GT/2001/U1103) OX=929439 GN=LMXM_23_0220 PE=4 SV=1	3	3	3	5	5	5	172.14	101.62	22	2	3	2	3
+	7.44148	-1.53502	E9B573	E9B573	tr|E9B573|E9B573_LEIMU Regulatory subunit of protein kinase a-like protein OS=Leishmania mexicana (strain MHOM/GT/2001/U1103) OX=929439 GN=LMXM_33_2820 PE=4 SV=1	21	21	21	37.6	37.6	37.6	71.735	323.31	241	16	18	16	18
+	7.4314	1.73811	E9AM77	E9AM77	tr|E9AM77|E9AM77_LEIMU Transcription factor-like protein OS=Leishmania mexicana (strain MHOM/GT/2001/U1103) OX=929439 GN=LMXM_08_29_0020 PE=4 SV=1	5	5	5	6.3	6.3	6.3	114.94	130.24	24	3	4	3	4
+	7.31975	-1.44047	E9AY91	E9AY91	tr|E9AY91|E9AY91_LEIMU Uncharacterized protein OS=Leishmania mexicana (strain MHOM/GT/2001/U1103) OX=929439 GN=LMXM_26_1120 PE=4 SV=1	7	7	7	19.2	19.2	19.2	49.813	157.09	18	5	5	5	5
+	7.22735	-1.02952	E9ANI6	E9ANI6	tr|E9ANI6|E9ANI6_LEIMU Tubulin-tyrsoine ligase-like protein OS=Leishmania mexicana (strain MHOM/GT/2001/U1103) OX=929439 GN=LMXM_11_0400 PE=4 SV=1	22	22	22	25.4	25.4	25.4	121.42	323.31	76	21	10	21	10
+	7.18819	-0.748283	E9B340	E9B340	tr|E9B340|E9B340_LEIMU Uncharacterized protein OS=Leishmania mexicana (strain MHOM/GT/2001/U1103) OX=929439 GN=LMXM_31_2610 PE=4 SV=1	12	12	12	16	16	16	107.17	294.01	60	11	9	11	9
+	7.18514	3.31801	E9B4S1;Q9XXU8	E9B4S1;Q9XXU8	tr|E9B4S1|E9B4S1_LEIMU p-glycoprotein OS=Leishmania mexicana (strain MHOM/GT/2001/U1103) OX=929439 GN=LMXM_33_0990 PE=4 SV=1;tr|Q9XXU8|Q9XXU8_LEIAM LAMDR1 OS=Leishmania amazonensis OX=5659 GN=LaMDR1 PE=4 SV=1	9	9	9	7.4	7.4	7.4	146.85	177.62	17	2	7	2	7
+	7.17937	1.61777	E9AQ34	E9AQ34	tr|E9AQ34|E9AQ34_LEIMU Uncharacterized protein OS=Leishmania mexicana (strain MHOM/GT/2001/U1103) OX=929439 GN=LMXM_15_0320 PE=4 SV=1	4	4	4	9.2	9.2	9.2	80.512	259.98	21	2	4	2	4
+	7.13058	-0.92533	E9B2U5	E9B2U5	tr|E9B2U5|E9B2U5_LEIMU Uncharacterized protein OS=Leishmania mexicana (strain MHOM/GT/2001/U1103) OX=929439 GN=LMXM_31_1690 PE=4 SV=1	6	6	6	18.8	18.8	18.8	61.655	155.05	34	5	3	5	3
+	7.11505	1.34573	E8NHS4;E8NHP1	E8NHS4;E8NHP1	tr|E8NHS4|E8NHS4_LEIMU WGS CADB00000000 data, contig 97 (Fragment) OS=Leishmania mexicana (strain MHOM/GT/2001/U1103) OX=929439 GN=LmxM_15_0440b_1 PE=4 SV=1;tr|E8NHP1|E8NHP1_LEIMU WGS CADB00000000 data, contig 73 OS=Leishmania mexicana (strain MHOM/GT/2001	7	7	7	9.1	9.1	9.1	73.368	175.97	51	4	7	4	7
+	7.07688	-1.22154	E9AVZ2	E9AVZ2	tr|E9AVZ2|E9AVZ2_LEIMU Putative ser/thr protein phosphatase OS=Leishmania mexicana (strain MHOM/GT/2001/U1103) OX=929439 GN=LMXM_22_1600 PE=4 SV=1	9	9	9	12.1	12.1	12.1	85.59	279.66	35	8	3	8	3
+	7.05036	1.79842	E9AXU7;E9AXU6	E9AXU7;E9AXU6	tr|E9AXU7|E9AXU7_LEIMU Succinate--CoA ligase [ADP-forming] subunit alpha, mitochondrial OS=Leishmania mexicana (strain MHOM/GT/2001/U1103) OX=929439 GN=LMXM_25_2140 PE=3 SV=1;tr|E9AXU6|E9AXU6_LEIMU Succinate--CoA ligase [ADP-forming] subunit alpha, mitocho	4	4	4	15.1	15.1	15.1	30.944	74.022	16	2	3	2	3
+	7.03297	1.76242	E9AWB3	E9AWB3	tr|E9AWB3|E9AWB3_LEIMU Uncharacterized protein OS=Leishmania mexicana (strain MHOM/GT/2001/U1103) OX=929439 GN=LMXM_23_1010 PE=4 SV=1	3	3	3	3.3	3.3	3.3	111.99	43.107	14	2	3	2	3
+	6.98533	-0.794705	E9B2F7	E9B2F7	tr|E9B2F7|E9B2F7_LEIMU Uncharacterized protein OS=Leishmania mexicana (strain MHOM/GT/2001/U1103) OX=929439 GN=LMXM_31_0360 PE=4 SV=1	12	12	12	39.3	39.3	39.3	38.216	323.31	95	12	8	12	8
+	6.96852	0.696221	E9AMW8	E9AMW8	tr|E9AMW8|E9AMW8_LEIMU Uncharacterized protein OS=Leishmania mexicana (strain MHOM/GT/2001/U1103) OX=929439 GN=LMXM_09_1170 PE=4 SV=1	2	2	2	14.3	14.3	14.3	22.123	70.62	30	1	1	1	1
+	6.89424	-3.00286	E9AVK4	E9AVK4	tr|E9AVK4|E9AVK4_LEIMU Uncharacterized protein OS=Leishmania mexicana (strain MHOM/GT/2001/U1103) OX=929439 GN=LMXM_22_0210 PE=4 SV=1	4	4	4	1.8	1.8	1.8	172.01	136.94	13	3	2	3	2
+	6.84954	2.79128	E9ALA6	E9ALA6	tr|E9ALA6|E9ALA6_LEIMU Uncharacterized protein OS=Leishmania mexicana (strain MHOM/GT/2001/U1103) OX=929439 GN=LMXM_07_0890 PE=4 SV=1	7	7	7	21.4	21.4	21.4	65.1	160.73	29	3	4	3	4
+	6.8401	-0.863613	E9B367	E9B367	tr|E9B367|E9B367_LEIMU Uncharacterized protein OS=Leishmania mexicana (strain MHOM/GT/2001/U1103) OX=929439 GN=LMXM_31_2880 PE=4 SV=1	3	3	3	7.5	7.5	7.5	61.57	157.42	15	3	2	3	2
+	6.82443	-1.26348	E9AZQ5	E9AZQ5	tr|E9AZQ5|E9AZQ5_LEIMU Ribonucleoside-diphosphate reductase OS=Leishmania mexicana (strain MHOM/GT/2001/U1103) OX=929439 GN=LMXM_28_0890 PE=3 SV=1	4	4	4	2.9	2.9	2.9	90.849	44.585	14	4	2	4	2
+	6.81826	-3.17695	E9B4W7	E9B4W7	tr|E9B4W7|E9B4W7_LEIMU Uncharacterized protein OS=Leishmania mexicana (strain MHOM/GT/2001/U1103) OX=929439 GN=LMXM_33_1420 PE=4 SV=1	2	2	2	11.9	11.9	11.9	30.261	34.166	9	2	1	2	1
+	6.77961	-1.97734	E9AR13	E9AR13	tr|E9AR13|E9AR13_LEIMU Uncharacterized protein OS=Leishmania mexicana (strain MHOM/GT/2001/U1103) OX=929439 GN=LMXM_17_0440 PE=4 SV=1	5	5	5	3.5	3.5	3.5	205.49	123.39	13	5	2	5	2
+	6.75842	1.84852	E9AZN4	E9AZN4	tr|E9AZN4|E9AZN4_LEIMU Uncharacterized protein OS=Leishmania mexicana (strain MHOM/GT/2001/U1103) OX=929439 GN=LMXM_28_0720 PE=4 SV=1	4	4	4	18.2	18.2	18.2	62.27	162.47	51	4	4	4	4
+	6.71901	-1.96917	E9AX01	E9AX01	tr|E9AX01|E9AX01_LEIMU Uncharacterized protein OS=Leishmania mexicana (strain MHOM/GT/2001/U1103) OX=929439 GN=LMXM_24_1560 PE=4 SV=1	3	3	3	5.3	5.3	5.3	67.501	67.373	25	3	2	3	2
+	6.70179	-4.10958	E9B5T8	E9B5T8	tr|E9B5T8|E9B5T8_LEIMU Uncharacterized protein OS=Leishmania mexicana (strain MHOM/GT/2001/U1103) OX=929439 GN=LMXM_34_0570 PE=4 SV=1	5	5	5	2.4	2.4	2.4	224.8	88.95	7	4	1	4	1
+	6.68429	-1.26849	E9AM37	E9AM37	tr|E9AM37|E9AM37_LEIMU Uncharacterized protein OS=Leishmania mexicana (strain MHOM/GT/2001/U1103) OX=929439 GN=LMXM_08_29_0420 PE=4 SV=1	3	3	3	13.6	13.6	13.6	41.415	148.62	30	2	3	2	3
+	6.60745	2.72484	E9B064	E9B064	tr|E9B064|E9B064_LEIMU Putative vacuolar ATP synthase subunit b OS=Leishmania mexicana (strain MHOM/GT/2001/U1103) OX=929439 GN=LMXM_28_2430 PE=3 SV=1	2	2	2	5.9	5.9	5.9	55.529	31.205	8	1	2	1	2
+	6.60419	0.515264	E9AMJ9;E9B3R4;P21148	E9AMJ9;E9B3R4;P21148	tr|E9AMJ9|E9AMJ9_LEIMU Tubulin beta chain OS=Leishmania mexicana (strain MHOM/GT/2001/U1103) OX=929439 GN=LMXM_08_1171 PE=3 SV=1;tr|E9B3R4|E9B3R4_LEIMU Tubulin beta chain OS=Leishmania mexicana (strain MHOM/GT/2001/U1103) OX=929439 GN=LMXM_32_0794 PE=3 SV=	15	15	1	38.6	38.6	6.1	49.723	323.31	138	10	12	1	1
+	6.56502	0.569685	E9APF9	E9APF9	tr|E9APF9|E9APF9_LEIMU Uncharacterized protein OS=Leishmania mexicana (strain MHOM/GT/2001/U1103) OX=929439 GN=LMXM_13_1350 PE=4 SV=1	9	9	9	15	15	15	125.97	323.31	69	6	8	6	8
+	6.56414	-2.1981	E9AN40	E9AN40	tr|E9AN40|E9AN40_LEIMU Uncharacterized protein OS=Leishmania mexicana (strain MHOM/GT/2001/U1103) OX=929439 GN=LMXM_10_0300 PE=4 SV=1	3	3	3	6.9	6.9	6.9	81.773	69.68	13	3	2	3	2
+	6.56094	-2.88835	E9AWF1	E9AWF1	tr|E9AWF1|E9AWF1_LEIMU Putative dynein heavy chain OS=Leishmania mexicana (strain MHOM/GT/2001/U1103) OX=929439 GN=LMXM_23_1310 PE=4 SV=1	2	2	2	0.8	0.8	0.8	543.73	63.323	7	2	2	2	2
+	6.5543	0.496379	E9AMV0	E9AMV0	tr|E9AMV0|E9AMV0_LEIMU Uncharacterized protein OS=Leishmania mexicana (strain MHOM/GT/2001/U1103) OX=929439 GN=LMXM_09_0980 PE=4 SV=1	7	7	7	13.9	13.9	13.9	104.46	227.46	47	6	7	6	7
+	6.52096	1.87962	E9AZT1	E9AZT1	tr|E9AZT1|E9AZT1_LEIMU Uncharacterized protein OS=Leishmania mexicana (strain MHOM/GT/2001/U1103) OX=929439 GN=LMXM_28_1130 PE=4 SV=1	5	5	5	4.8	4.8	4.8	58.683	91.553	19	2	4	2	4
+	6.51393	1.77416	E9B1J0	E9B1J0	tr|E9B1J0|E9B1J0_LEIMU Putative calpain-like cysteine peptidase OS=Leishmania mexicana (strain MHOM/GT/2001/U1103) OX=929439 GN=LMXM_30_0390 PE=3 SV=1	3	3	3	4.1	4.1	4.1	89.335	62.865	60	2	3	2	3
+	6.47963	1.17328	E9B1M3	E9B1M3	tr|E9B1M3|E9B1M3_LEIMU Uncharacterized protein OS=Leishmania mexicana (strain MHOM/GT/2001/U1103) OX=929439 GN=LMXM_30_0720 PE=4 SV=1	10	10	10	15.9	15.9	15.9	106.52	323.31	54	6	10	6	10
+	6.47829	1.85456	E9AS04	E9AS04	tr|E9AS04|E9AS04_LEIMU Uncharacterized protein OS=Leishmania mexicana (strain MHOM/GT/2001/U1103) OX=929439 GN=LMXM_19_0520 PE=4 SV=1	5	5	5	13.7	13.7	13.7	65.242	177.32	23	5	3	5	3
+	6.47403	-3.24069	E9B620	E9B620	tr|E9B620|E9B620_LEIMU Putative threonyl-tRNA synthetase OS=Leishmania mexicana (strain MHOM/GT/2001/U1103) OX=929439 GN=LMXM_34_1410 PE=3 SV=1	3	3	3	1.8	1.8	1.8	89.729	41.958	7	2	2	2	2
+	6.46704	-1.35013	E9AL42	E9AL42	tr|E9AL42|E9AL42_LEIMU Uncharacterized protein OS=Leishmania mexicana (strain MHOM/GT/2001/U1103) OX=929439 GN=LMXM_07_0320 PE=4 SV=1	6	6	6	11.1	11.1	11.1	111.12	323.31	19	5	4	5	4
+	6.45121	2.03308	E9B0K7	E9B0K7	tr|E9B0K7|E9B0K7_LEIMU Putative rac serine-threonine kinase OS=Leishmania mexicana (strain MHOM/GT/2001/U1103) OX=929439 GN=LMXM_29_0800 PE=4 SV=1	4	4	4	6.3	6.3	6.3	57.575	98.968	19	1	3	1	3
+	6.44378	2.67671	E9ARY3	E9ARY3	tr|E9ARY3|E9ARY3_LEIMU GDT1 family protein OS=Leishmania mexicana (strain MHOM/GT/2001/U1103) OX=929439 GN=LMXM_19_0310 PE=3 SV=1	4	4	4	8.3	8.3	8.3	27.222	323.31	47	2	3	2	3
+	6.44083	-1.65098	E9B3T0	E9B3T0	tr|E9B3T0|E9B3T0_LEIMU Uncharacterized protein OS=Leishmania mexicana (strain MHOM/GT/2001/U1103) OX=929439 GN=LMXM_32_0970 PE=4 SV=1	2	2	2	4.3	4.3	4.3	67.007	116.78	22	2	2	2	2
+	6.43473	-1.33391	E9AWL7	E9AWL7	tr|E9AWL7|E9AWL7_LEIMU Dynein intermediate-chain-like protein OS=Leishmania mexicana (strain MHOM/GT/2001/U1103) OX=929439 GN=LMXM_24_0280 PE=4 SV=1	3	3	3	7.1	7.1	7.1	75.45	72.605	12	2	2	2	2
+	6.32643	-0.741061	E9APA9	E9APA9	tr|E9APA9|E9APA9_LEIMU Uncharacterized protein OS=Leishmania mexicana (strain MHOM/GT/2001/U1103) OX=929439 GN=LMXM_13_0850 PE=4 SV=1	14	14	14	20.7	20.7	20.7	91.606	323.31	81	11	9	11	9
+	6.31097	-1.42356	E9AKK8	E9AKK8	tr|E9AKK8|E9AKK8_LEIMU Uncharacterized protein OS=Leishmania mexicana (strain MHOM/GT/2001/U1103) OX=929439 GN=LMXM_05_1020 PE=4 SV=1	4	4	4	7.4	7.4	7.4	104.37	35.597	14	3	3	3	3
+	6.27845	-1.54163	E9AT32	E9AT32	tr|E9AT32|E9AT32_LEIMU Uncharacterized protein OS=Leishmania mexicana (strain MHOM/GT/2001/U1103) OX=929439 GN=LMXM_36_2550 PE=4 SV=1	5	5	5	16.1	16.1	16.1	42.226	92.92	21	4	4	4	4
+	6.27666	-1.17675	E9ALX2	E9ALX2	tr|E9ALX2|E9ALX2_LEIMU Uncharacterized protein OS=Leishmania mexicana (strain MHOM/GT/2001/U1103) OX=929439 GN=LMXM_08_29_1000 PE=4 SV=1	17	17	17	31.8	31.8	31.8	67.785	323.31	96	16	10	16	10
+	6.26018	0.593902	E9ASR3	E9ASR3	tr|E9ASR3|E9ASR3_LEIMU Putative translation elongation factor 1-beta OS=Leishmania mexicana (strain MHOM/GT/2001/U1103) OX=929439 GN=LMXM_36_1430 PE=3 SV=1	6	6	5	40.4	40.4	36.1	22.954	310.19	64	4	6	4	5
+	6.25099	1.01937	E9AN21	E9AN21	tr|E9AN21|E9AN21_LEIMU Uncharacterized protein OS=Leishmania mexicana (strain MHOM/GT/2001/U1103) OX=929439 GN=LMXM_10_0150 PE=4 SV=1	2	2	2	7.9	7.9	7.9	38.136	163.86	27	2	2	2	2
+	6.22252	1.71837	E9ARW5	E9ARW5	tr|E9ARW5|E9ARW5_LEIMU Uncharacterized protein OS=Leishmania mexicana (strain MHOM/GT/2001/U1103) OX=929439 GN=LMXM_19_0140 PE=4 SV=1	8	8	8	14.2	14.2	14.2	67.856	178.22	51	5	5	5	5
+	6.21619	2.54661	E9ASX7;E9B2W2	E9ASX7	tr|E9ASX7|E9ASX7_LEIMU Chaperonin HSP60, mitochondrial OS=Leishmania mexicana (strain MHOM/GT/2001/U1103) OX=929439 GN=LMXM_36_2020 PE=3 SV=1	22	22	8	50.7	50.7	22.4	60.305	323.31	189	4	18	0	6
+	6.21371	1.5108	E9AP76	E9AP76	tr|E9AP76|E9AP76_LEIMU Uncharacterized protein OS=Leishmania mexicana (strain MHOM/GT/2001/U1103) OX=929439 GN=LMXM_13_0520 PE=4 SV=1	3	3	3	12.6	12.6	12.6	31.62	53.455	13	1	3	1	3
+	6.20926	1.83635	E8NHI0	E8NHI0	tr|E8NHI0|E8NHI0_LEIMU 40S ribosomal protein S3a OS=Leishmania mexicana (strain MHOM/GT/2001/U1103) OX=929439 GN=LmxM_34_0400a_1 PE=3 SV=1	6	6	6	23.1	23.1	23.1	30.036	234.68	17	1	3	1	3
+	6.20739	2.72026	E9B1K9	E9B1K9	tr|E9B1K9|E9B1K9_LEIMU Putative amino acid transporter aATP11 OS=Leishmania mexicana (strain MHOM/GT/2001/U1103) OX=929439 GN=LMXM_30_0580 PE=4 SV=1	3	3	3	9.7	9.7	9.7	60.387	143.59	21	2	3	2	3
+	6.18766	1.02357	E9AYL3	E9AYL3	tr|E9AYL3|E9AYL3_LEIMU Uncharacterized protein OS=Leishmania mexicana (strain MHOM/GT/2001/U1103) OX=929439 GN=LMXM_26_2320 PE=4 SV=1	6	6	6	11.2	11.2	11.2	78.991	131.71	38	5	3	5	3
+	6.17294	-0.924644	E9AJH3	E9AJH3	tr|E9AJH3|E9AJH3_LEIMU Uncharacterized protein OS=Leishmania mexicana (strain MHOM/GT/2001/U1103) OX=929439 GN=LMXM_02_0070 PE=4 SV=1	4	4	4	8.3	8.3	8.3	43.012	101.99	18	4	3	4	3
+	6.14512	-2.28075	E9AT54	E9AT54	tr|E9AT54|E9AT54_LEIMU Uncharacterized protein OS=Leishmania mexicana (strain MHOM/GT/2001/U1103) OX=929439 GN=LMXM_36_2770 PE=4 SV=1	6	6	6	10.7	10.7	10.7	83.294	69.157	19	5	4	5	4
+	6.14402	-0.724481	E9AN16	E9AN16	tr|E9AN16|E9AN16_LEIMU Uncharacterized protein OS=Leishmania mexicana (strain MHOM/GT/2001/U1103) OX=929439 GN=LMXM_10_0100 PE=4 SV=1	6	6	6	23.4	23.4	23.4	28.205	109.96	52	6	4	6	4
+	6.14133	1.25553	E9B5X0	E9B5X0	tr|E9B5X0|E9B5X0_LEIMU Uncharacterized protein OS=Leishmania mexicana (strain MHOM/GT/2001/U1103) OX=929439 GN=LMXM_34_0900 PE=4 SV=1	3	3	3	14.5	14.5	14.5	27.996	71.93	53	2	1	2	1
+	6.13375	0.442477	E9AL77	E9AL77	tr|E9AL77|E9AL77_LEIMU Uncharacterized protein OS=Leishmania mexicana (strain MHOM/GT/2001/U1103) OX=929439 GN=LMXM_07_0640 PE=4 SV=1	5	5	5	11	11	11	38.015	66.865	25	3	4	3	4
+	6.13029	-0.756524	E9AKM5	E9AKM5	tr|E9AKM5|E9AKM5_LEIMU Uncharacterized protein OS=Leishmania mexicana (strain MHOM/GT/2001/U1103) OX=929439 GN=LMXM_05_1190 PE=4 SV=1	7	7	7	5.9	5.9	5.9	211.86	147.66	21	5	6	5	6
+	6.09899	-0.759307	E9AQX9	E9AQX9	tr|E9AQX9|E9AQX9_LEIMU Uncharacterized protein OS=Leishmania mexicana (strain MHOM/GT/2001/U1103) OX=929439 GN=LMXM_16_1660 PE=4 SV=1	2	2	2	0.9	0.9	0.9	429.32	49.222	11	2	2	2	2
+	6.09855	-0.707871	E9AU67	E9AU67	tr|E9AU67|E9AU67_LEIMU Uncharacterized protein OS=Leishmania mexicana (strain MHOM/GT/2001/U1103) OX=929439 GN=LMXM_36_6330 PE=4 SV=1	4	4	4	16.9	16.9	16.9	31.74	161.17	43	2	1	2	1
+	6.08321	-1.4548	E9B6T1	E9B6T1	tr|E9B6T1|E9B6T1_LEIMU RNA helicase OS=Leishmania mexicana (strain MHOM/GT/2001/U1103) OX=929439 GN=LMXM_34_4030 PE=3 SV=1	2	2	2	6.2	6.2	6.2	78.928	68.718	10	1	1	1	1
+	6.0794	-1.30341	E9B4T4	E9B4T4	tr|E9B4T4|E9B4T4_LEIMU Uncharacterized protein OS=Leishmania mexicana (strain MHOM/GT/2001/U1103) OX=929439 GN=LMXM_33_1130 PE=4 SV=1	7	7	7	4.9	4.9	4.9	252.38	129.75	27	5	5	5	5
+	6.07434	3.02591	E9AR10	E9AR10	tr|E9AR10|E9AR10_LEIMU Uncharacterized protein OS=Leishmania mexicana (strain MHOM/GT/2001/U1103) OX=929439 GN=LMXM_17_0410 PE=4 SV=1	7	7	7	10.3	10.3	10.3	114.38	120.66	32	3	6	3	6
+	6.05664	-2.85373	E9B339	E9B339	tr|E9B339|E9B339_LEIMU Uncharacterized protein OS=Leishmania mexicana (strain MHOM/GT/2001/U1103) OX=929439 GN=LMXM_31_2600 PE=4 SV=1	3	3	3	4.4	4.4	4.4	68.739	49.798	11	3	2	3	2
+	6.04397	1.32357	E9APN0	E9APN0	tr|E9APN0|E9APN0_LEIMU Uncharacterized protein OS=Leishmania mexicana (strain MHOM/GT/2001/U1103) OX=929439 GN=LMXM_14_0370 PE=4 SV=1	6	6	6	5.2	5.2	5.2	278.73	249.91	17	4	3	4	3
+	6.03741	1.50362	E9ART5	E9ART5	tr|E9ART5|E9ART5_LEIMU Putative P-type H+-ATPase OS=Leishmania mexicana (strain MHOM/GT/2001/U1103) OX=929439 GN=LMXM_18_1510 PE=4 SV=1	8	5	5	16.1	7.5	7.5	59.16	215.71	95	5	5	5	5
+	6.02823	1.47785	E9ATD2;E9B1Y9;E9AMU1	E9ATD2;E9B1Y9;E9AMU1	tr|E9ATD2|E9ATD2_LEIMU Putative polyubiquitin (Fragment) OS=Leishmania mexicana (strain MHOM/GT/2001/U1103) OX=929439 GN=LMXM_36_3530 PE=4 SV=1;tr|E9B1Y9|E9B1Y9_LEIMU Ubiquitin-fusion protein OS=Leishmania mexicana (strain MHOM/GT/2001/U1103) OX=929439 GN=	5	5	5	56.2	56.2	56.2	8.865	108.11	28	3	5	3	5
+	6.01912	1.87332	E9AZX7	E9AZX7	tr|E9AZX7|E9AZX7_LEIMU Putative hydrolase, alpha/beta fold family OS=Leishmania mexicana (strain MHOM/GT/2001/U1103) OX=929439 GN=LMXM_28_1570 PE=4 SV=1	3	3	3	7.2	7.2	7.2	38.142	71.6	18	3	2	3	2
+	6.01029	-1.20311	E9AQZ5	E9AQZ5	tr|E9AQZ5|E9AQZ5_LEIMU Uncharacterized protein OS=Leishmania mexicana (strain MHOM/GT/2001/U1103) OX=929439 GN=LMXM_17_0260 PE=4 SV=1	14	14	14	28.2	28.2	28.2	81.346	208.4	43	14	7	14	7
+	6.00467	-1.6678	E9B2G1	E9B2G1	tr|E9B2G1|E9B2G1_LEIMU Putative ATP-dependent RNA helicase OS=Leishmania mexicana (strain MHOM/GT/2001/U1103) OX=929439 GN=LMXM_31_0400 PE=3 SV=1	8	8	8	14.5	14.5	14.5	67.786	129.63	19	4	2	4	2
+	5.99973	-1.30841	E9ALV5	E9ALV5	tr|E9ALV5|E9ALV5_LEIMU Uncharacterized protein OS=Leishmania mexicana (strain MHOM/GT/2001/U1103) OX=929439 GN=LMXM_08_29_1180 PE=4 SV=1	16	16	16	9.3	9.3	9.3	251.4	228.62	32	13	9	13	9
+	5.99798	1.38672	E9AL38	E9AL38	tr|E9AL38|E9AL38_LEIMU Putative ubiquitin-protein ligase-like OS=Leishmania mexicana (strain MHOM/GT/2001/U1103) OX=929439 GN=LMXM_07_0280 PE=4 SV=1	15	15	15	5.3	5.3	5.3	666.18	323.31	54	9	14	9	14
+	5.99555	3.26923	E9B5A8	E9B5A8	tr|E9B5A8|E9B5A8_LEIMU Uncharacterized protein OS=Leishmania mexicana (strain MHOM/GT/2001/U1103) OX=929439 GN=LMXM_33_3190 PE=4 SV=1	5	5	5	16.7	16.7	16.7	55.533	65.448	30	1	5	1	5
+	5.99416	1.93737	Q0PKV8;E9B445	Q0PKV8;E9B445	tr|Q0PKV8|Q0PKV8_LEIME Putative mitogen-activated protein kinase 15 OS=Leishmania mexicana OX=5665 GN=MPK15 PE=4 SV=1;tr|E9B445|E9B445_LEIMU Uncharacterized protein OS=Leishmania mexicana (strain MHOM/GT/2001/U1103) OX=929439 GN=LMXM_32_2070 PE=4 SV=1	6	6	6	6.9	6.9	6.9	108.91	260.98	21	3	6	3	6
+	5.98045	1.64538	E9B054	E9B054	tr|E9B054|E9B054_LEIMU Uncharacterized protein OS=Leishmania mexicana (strain MHOM/GT/2001/U1103) OX=929439 GN=LMXM_28_2330 PE=4 SV=1	5	5	5	13.5	13.5	13.5	77.222	203.33	24	2	3	2	3
+	5.9612	-1.62424	E9B333	E9B333	tr|E9B333|E9B333_LEIMU Uncharacterized protein OS=Leishmania mexicana (strain MHOM/GT/2001/U1103) OX=929439 GN=LMXM_31_2540 PE=4 SV=1	4	4	4	8.9	8.9	8.9	75.144	152.38	15	4	3	4	3
+	5.94927	1.1445	E9AY61	E9AY61	tr|E9AY61|E9AY61_LEIMU Putative asparagine synthetase a (Putative aspartate--ammonia ligase) OS=Leishmania mexicana (strain MHOM/GT/2001/U1103) OX=929439 GN=LMXM_26_0830 PE=4 SV=1	3	3	3	9.6	9.6	9.6	39.829	96.379	98	1	1	1	1
+	5.94902	-1.46792	E9AMA6	E9AMA6	tr|E9AMA6|E9AMA6_LEIMU Uncharacterized protein OS=Leishmania mexicana (strain MHOM/GT/2001/U1103) OX=929439 GN=LMXM_08_0270 PE=4 SV=1	4	4	4	8.8	8.8	8.8	87.85	139.94	14	4	2	4	2
+	5.92565	0.541724	E9ALI1	E9ALI1	tr|E9ALI1|E9ALI1_LEIMU Uncharacterized protein OS=Leishmania mexicana (strain MHOM/GT/2001/U1103) OX=929439 GN=LMXM_08_29_2430 PE=4 SV=1	9	9	9	18.5	18.5	18.5	83.802	196.25	25	9	5	9	5
+	5.91978	-1.86919	E9AXV4	E9AXV4	tr|E9AXV4|E9AXV4_LEIMU Uncharacterized protein OS=Leishmania mexicana (strain MHOM/GT/2001/U1103) OX=929439 GN=LMXM_25_2200 PE=4 SV=1	3	3	3	12.6	12.6	12.6	34.272	41.089	13	3	3	3	3
+	5.89537	-3.70711	E9AW84	E9AW84	tr|E9AW84|E9AW84_LEIMU 3-ketoacyl-CoA thiolase-like protein OS=Leishmania mexicana (strain MHOM/GT/2001/U1103) OX=929439 GN=LMXM_23_0690 PE=1 SV=1	4	4	4	9.8	9.8	9.8	47.372	94.569	13	2	2	2	2
+	5.87808	1.83153	E9AU22	E9AU22	tr|E9AU22|E9AU22_LEIMU Uncharacterized protein OS=Leishmania mexicana (strain MHOM/GT/2001/U1103) OX=929439 GN=LMXM_36_5870 PE=4 SV=1	6	6	6	11.9	11.9	11.9	86.173	225.28	36	5	6	5	6
+	5.87703	-3.93632	E9AS02	E9AS02	tr|E9AS02|E9AS02_LEIMU Uncharacterized protein OS=Leishmania mexicana (strain MHOM/GT/2001/U1103) OX=929439 GN=LMXM_19_0500 PE=4 SV=1	4	4	4	17.7	17.7	17.7	32.975	41.56	6	4	1	4	1
+	5.87598	-1.12733	E9B3P4	E9B3P4	tr|E9B3P4|E9B3P4_LEIMU Uncharacterized protein OS=Leishmania mexicana (strain MHOM/GT/2001/U1103) OX=929439 GN=LMXM_32_0620 PE=4 SV=1	4	4	4	20.9	20.9	20.9	33.87	69.954	51	3	4	3	4
+	5.87408	-1.43695	E9AN38	E9AN38	tr|E9AN38|E9AN38_LEIMU Uncharacterized protein OS=Leishmania mexicana (strain MHOM/GT/2001/U1103) OX=929439 GN=LMXM_10_0280 PE=4 SV=1	6	6	6	3.4	3.4	3.4	249.44	230.69	18	6	4	6	4
+	5.86656	-0.495838	E9AJ99	E9AJ99	tr|E9AJ99|E9AJ99_LEIMU Uncharacterized protein OS=Leishmania mexicana (strain MHOM/GT/2001/U1103) OX=929439 GN=LMXM_01_0130 PE=4 SV=1	3	3	3	6.9	6.9	6.9	39.124	98.924	16	3	2	3	2
+	5.85753	2.26529	E9ASP6;Q9U5N6	E9ASP6	tr|E9ASP6|E9ASP6_LEIMU Fructose-bisphosphate aldolase OS=Leishmania mexicana (strain MHOM/GT/2001/U1103) OX=929439 GN=LMXM_36_1260 PE=3 SV=1	7	7	7	23.2	23.2	23.2	40.833	128.24	29	2	4	2	4
+	5.84127	-1.77666	E9ARN1	E9ARN1	tr|E9ARN1|E9ARN1_LEIMU Uncharacterized protein OS=Leishmania mexicana (strain MHOM/GT/2001/U1103) OX=929439 GN=LMXM_18_0940 PE=3 SV=1	3	3	3	3.4	3.4	3.4	139.27	31.703	7	2	1	2	1
+	5.83863	-0.591459	E9AVQ7	E9AVQ7	tr|E9AVQ7|E9AVQ7_LEIMU Uncharacterized protein OS=Leishmania mexicana (strain MHOM/GT/2001/U1103) OX=929439 GN=LMXM_22_0730 PE=4 SV=1	17	17	17	43.8	43.8	43.8	47.152	323.31	168	11	11	11	11
+	5.83077	-2.03782	E9ARG7	E9ARG7	tr|E9ARG7|E9ARG7_LEIMU Uncharacterized protein OS=Leishmania mexicana (strain MHOM/GT/2001/U1103) OX=929439 GN=LMXM_18_0300 PE=4 SV=1	6	6	6	12.1	12.1	12.1	40.337	48.336	11	6	2	6	2
+	5.81338	-1.58071	E9B3T7	E9B3T7	tr|E9B3T7|E9B3T7_LEIMU Uncharacterized protein OS=Leishmania mexicana (strain MHOM/GT/2001/U1103) OX=929439 GN=LMXM_32_1035 PE=4 SV=1	6	6	6	32.2	32.2	32.2	18.962	208.16	56	5	3	5	3
+	5.80764	-2.97109	E9ATL8	E9ATL8	tr|E9ATL8|E9ATL8_LEIMU Uncharacterized protein OS=Leishmania mexicana (strain MHOM/GT/2001/U1103) OX=929439 GN=LMXM_36_4340 PE=4 SV=1	4	4	4	12.2	12.2	12.2	57.924	128.77	13	3	3	3	3
+	5.80702	1.00829	E9AZE9	E9AZE9	tr|E9AZE9|E9AZE9_LEIMU Putative heat shock protein DNAJ OS=Leishmania mexicana (strain MHOM/GT/2001/U1103) OX=929439 GN=LMXM_27_2400 PE=3 SV=1	11	11	11	40.4	40.4	40.4	43.566	323.31	48	5	7	5	7
+	5.80187	0.427067	E9APZ2	E9APZ2	tr|E9APZ2|E9APZ2_LEIMU Uncharacterized protein OS=Leishmania mexicana (strain MHOM/GT/2001/U1103) OX=929439 GN=LMXM_14_1440 PE=4 SV=1	14	14	14	18.2	18.2	18.2	108.73	212.12	88	6	10	6	10
+	5.79951	2.52491	E9B3R1	E9B3R1	tr|E9B3R1|E9B3R1_LEIMU Uncharacterized protein OS=Leishmania mexicana (strain MHOM/GT/2001/U1103) OX=929439 GN=LMXM_32_0780 PE=4 SV=1	9	9	9	7.2	7.2	7.2	178.06	133.75	28	6	8	6	8
+	5.79364	1.62975	E9B4N8	E9B4N8	tr|E9B4N8|E9B4N8_LEIMU Uncharacterized protein OS=Leishmania mexicana (strain MHOM/GT/2001/U1103) OX=929439 GN=LMXM_33_0690 PE=4 SV=1	4	4	4	13.2	13.2	13.2	223.81	272.7	16	3	4	3	4
+	5.78659	1.38783	E9AYH8	E9AYH8	tr|E9AYH8|E9AYH8_LEIMU Uncharacterized protein OS=Leishmania mexicana (strain MHOM/GT/2001/U1103) OX=929439 GN=LMXM_26_1980 PE=4 SV=1	4	4	4	16.5	16.5	16.5	23.004	65.054	30	3	4	3	4
+	5.76615	2.8606	E9B3V1	E9B3V1	tr|E9B3V1|E9B3V1_LEIMU Uncharacterized protein OS=Leishmania mexicana (strain MHOM/GT/2001/U1103) OX=929439 GN=LMXM_32_1170 PE=4 SV=1	4	4	4	6.4	6.4	6.4	151.67	145.51	17	3	4	3	4
+	5.75053	-2.27051	E9AQW5	E9AQW5	tr|E9AQW5|E9AQW5_LEIMU Uncharacterized protein OS=Leishmania mexicana (strain MHOM/GT/2001/U1103) OX=929439 GN=LMXM_16_1520 PE=4 SV=1	2	2	2	3.4	3.4	3.4	126.96	59.709	5	2	1	2	1
+	5.74423	0.861595	E9B6A7	E9B6A7	tr|E9B6A7|E9B6A7_LEIMU ATP-dependent RNA helicase-like protein OS=Leishmania mexicana (strain MHOM/GT/2001/U1103) OX=929439 GN=LMXM_34_2270 PE=4 SV=1	2	2	2	4.3	4.3	4.3	127.1	139.66	24	2	2	2	2
+	5.74298	-1.6411	E9B3I4	E9B3I4	tr|E9B3I4|E9B3I4_LEIMU Uncharacterized protein OS=Leishmania mexicana (strain MHOM/GT/2001/U1103) OX=929439 GN=LMXM_32_0070 PE=4 SV=1	8	8	8	15.7	15.7	15.7	76.109	74.657	14	3	5	3	5
+	5.72877	-1.38643	E9AMW9	E9AMW9	tr|E9AMW9|E9AMW9_LEIMU Uncharacterized protein OS=Leishmania mexicana (strain MHOM/GT/2001/U1103) OX=929439 GN=LMXM_09_1180 PE=4 SV=1	7	7	7	11.9	11.9	11.9	99.639	95.147	23	7	4	7	4
+	5.71399	0.822213	E9B1G2	E9B1G2	tr|E9B1G2|E9B1G2_LEIMU Putative ubiquitin hydrolase OS=Leishmania mexicana (strain MHOM/GT/2001/U1103) OX=929439 GN=LMXM_30_0140 PE=3 SV=1	2	2	2	4.4	4.4	4.4	50.717	28.659	11	2	2	2	2
+	5.71318	-0.619282	E9B6S9;E9B6S4	E9B6S9	tr|E9B6S9|E9B6S9_LEIMU Protein kinase A catalytic subunit isoform 1 OS=Leishmania mexicana (strain MHOM/GT/2001/U1103) OX=929439 GN=LMXM_34_4010 PE=3 SV=1	10	10	10	22.1	22.1	22.1	42.094	311.28	92	9	9	9	9
+	5.71305	1.17785	E9AUS1	E9AUS1	tr|E9AUS1|E9AUS1_LEIMU Putative calpain-like cysteine peptidase OS=Leishmania mexicana (strain MHOM/GT/2001/U1103) OX=929439 GN=LMXM_20_1310 PE=4 SV=1	2	2	2	9.9	9.9	9.9	15.006	53.482	12	2	2	2	2
+	5.71039	1.97132	E9AQ46	E9AQ46	tr|E9AQ46|E9AQ46_LEIMU Tb-292 membrane associated protein-like protein (Fragment) OS=Leishmania mexicana (strain MHOM/GT/2001/U1103) OX=929439 GN=LMXM_15_0440 PE=4 SV=1	8	8	8	61.1	61.1	61.1	129.9	323.31	202	7	8	7	8
+	5.71013	0.872715	E9B1R9	E9B1R9	tr|E9B1R9|E9B1R9_LEIMU Uncharacterized protein OS=Leishmania mexicana (strain MHOM/GT/2001/U1103) OX=929439 GN=LMXM_30_1210 PE=4 SV=1	9	9	9	3.5	3.5	3.5	550.17	323.31	71	5	9	5	9
+	5.7034	-2.58604	E9AVE4	E9AVE4	tr|E9AVE4|E9AVE4_LEIMU Uncharacterized protein OS=Leishmania mexicana (strain MHOM/GT/2001/U1103) OX=929439 GN=LMXM_21_1561 PE=4 SV=1	6	6	6	19.5	19.5	19.5	45.224	227.21	22	6	4	6	4
+	5.70331	-1.95961	E9B071	E9B071	tr|E9B071|E9B071_LEIMU Uncharacterized protein OS=Leishmania mexicana (strain MHOM/GT/2001/U1103) OX=929439 GN=LMXM_28_2490 PE=4 SV=1	4	4	4	7.4	7.4	7.4	53.711	91.856	24	4	2	4	2
+	5.70029	3.57352	E9AQH9	E9AQH9	tr|E9AQH9|E9AQH9_LEIMU Uncharacterized protein OS=Leishmania mexicana (strain MHOM/GT/2001/U1103) OX=929439 GN=LMXM_16_0220 PE=4 SV=1	2	2	2	33.6	33.6	33.6	14.563	113.64	8	1	2	1	2
+	5.69798	0.921339	E9B3T8	E9B3T8	tr|E9B3T8|E9B3T8_LEIMU Uncharacterized protein OS=Leishmania mexicana (strain MHOM/GT/2001/U1103) OX=929439 GN=LMXM_32_1040 PE=4 SV=1	1	1	1	7.6	7.6	7.6	48.485	88.305	11	1	1	1	1
+	5.69041	2.82036	E9AYN0	E9AYN0	tr|E9AYN0|E9AYN0_LEIMU Uncharacterized protein OS=Leishmania mexicana (strain MHOM/GT/2001/U1103) OX=929439 GN=LMXM_26_2490 PE=4 SV=1	6	6	6	5.8	5.8	5.8	163.53	95.788	18	2	5	2	5
+	5.6875	-1.34867	E9B2C2	E9B2C2	tr|E9B2C2|E9B2C2_LEIMU Uncharacterized protein OS=Leishmania mexicana (strain MHOM/GT/2001/U1103) OX=929439 GN=LMXM_31_0020 PE=4 SV=1	6	6	6	12.8	12.8	12.8	56.539	149.04	26	4	3	4	3
+	5.68388	1.95788	E9AJL9	E9AJL9	tr|E9AJL9|E9AJL9_LEIMU Uncharacterized protein OS=Leishmania mexicana (strain MHOM/GT/2001/U1103) OX=929439 GN=LMXM_02_0570 PE=4 SV=1	7	7	7	8.2	8.2	8.2	154.21	206.37	11	3	5	3	5
+	5.67784	-3.53875	E9ASK5	E9ASK5	tr|E9ASK5|E9ASK5_LEIMU Uncharacterized protein OS=Leishmania mexicana (strain MHOM/GT/2001/U1103) OX=929439 GN=LMXM_36_0850 PE=4 SV=1	4	4	4	6.6	6.6	6.6	93.955	117.94	10	4	2	4	2
+	5.67277	0.946409	E9B099;Q07437;D2CRG4;S6D4K6;D2EAV9;D2CRG3;S6D4M5;A0A1L7S7I0;A0A2S0SHV0;S6D9G8;E9B0A0;A0A2Z4LFZ3;A0A1L6CBW6	E9B099;Q07437;D2CRG4;S6D4K6;D2EAV9;D2CRG3;S6D4M5;A0A1L7S7I0;A0A2S0SHV0;S6D9G8	tr|E9B099|E9B099_LEIMU Putative heat-shock protein hsp70 OS=Leishmania mexicana (strain MHOM/GT/2001/U1103) OX=929439 GN=LMXM_28_2770 PE=3 SV=1;sp|Q07437|HSP70_LEIAM Heat shock 70 kDa protein OS=Leishmania amazonensis OX=5659 GN=HSP70 PE=2 SV=1;tr|D2CRG4|D	35	35	33	53.1	53.1	49.7	71.24	323.31	156	17	26	16	26
+	5.67177	1.47992	E9B112	E9B112	tr|E9B112|E9B112_LEIMU Uncharacterized protein OS=Leishmania mexicana (strain MHOM/GT/2001/U1103) OX=929439 GN=LMXM_29_2390 PE=4 SV=1	5	5	5	2.4	2.4	2.4	408.9	258.93	15	4	4	4	4
+	5.66984	2.29993	E9ASR4	E9ASR4	tr|E9ASR4|E9ASR4_LEIMU Uncharacterized protein OS=Leishmania mexicana (strain MHOM/GT/2001/U1103) OX=929439 GN=LMXM_36_1440 PE=4 SV=1	7	7	7	1.8	1.8	1.8	601.76	150.17	14	2	6	2	6
+	5.66697	0.715822	E9AQW7	E9AQW7	tr|E9AQW7|E9AQW7_LEIMU DNA polymerase OS=Leishmania mexicana (strain MHOM/GT/2001/U1103) OX=929439 GN=LMXM_16_1540 PE=3 SV=1	2	2	2	2.2	2.2	2.2	150.62	64.487	31	2	2	2	2
+	5.65685	2.17241	E9API9	E9API9	tr|E9API9|E9API9_LEIMU Putative dynein heavy chain OS=Leishmania mexicana (strain MHOM/GT/2001/U1103) OX=929439 GN=LMXM_13_1650 PE=4 SV=1	6	6	6	2	2	2	530.22	119.59	17	1	3	1	3
+	5.65583	1.29719	E9AR60;Q8MTW1	E9AR60;Q8MTW1	tr|E9AR60|E9AR60_LEIMU Uncharacterized protein OS=Leishmania mexicana (strain MHOM/GT/2001/U1103) OX=929439 GN=LMXM_17_0870 PE=4 SV=1;tr|Q8MTW1|Q8MTW1_LEIAM Meta 2 protein OS=Leishmania amazonensis OX=5659 GN=meta2 PE=2 SV=2	3	3	3	7.2	7.2	7.2	48.29	124.42	19	2	2	2	2
+	5.65387	-4.58199	E9ALS4	E9ALS4	tr|E9ALS4|E9ALS4_LEIMU Uncharacterized protein OS=Leishmania mexicana (strain MHOM/GT/2001/U1103) OX=929439 GN=LMXM_08_29_1490 PE=4 SV=1	5	5	5	4.5	4.5	4.5	132.32	57.784	14	5	2	5	2
+	5.64785	-1.93909	E9B5U4	E9B5U4	tr|E9B5U4|E9B5U4_LEIMU Uncharacterized protein OS=Leishmania mexicana (strain MHOM/GT/2001/U1103) OX=929439 GN=LMXM_34_0630 PE=4 SV=1	3	3	3	8.2	8.2	8.2	65.899	115.64	19	3	2	3	2
+	5.64762	-0.999127	E9B0U9	E9B0U9	tr|E9B0U9|E9B0U9_LEIMU Uncharacterized protein OS=Leishmania mexicana (strain MHOM/GT/2001/U1103) OX=929439 GN=LMXM_29_1770 PE=4 SV=1	5	5	5	32	32	32	39.92	323.31	44	5	4	5	4
+	5.64589	-0.828241	E9APS7	E9APS7	tr|E9APS7|E9APS7_LEIMU Uncharacterized protein OS=Leishmania mexicana (strain MHOM/GT/2001/U1103) OX=929439 GN=LMXM_14_0820 PE=4 SV=1	2	2	2	5.1	5.1	5.1	62.359	70.392	10	2	2	2	2
+	5.63733	-0.879914	E9B1B7	E9B1B7	tr|E9B1B7|E9B1B7_LEIMU Uncharacterized protein OS=Leishmania mexicana (strain MHOM/GT/2001/U1103) OX=929439 GN=LMXM_29_3420 PE=4 SV=1	5	5	5	6.8	6.8	6.8	97.029	321.2	32	5	4	5	4
+	5.63267	-1.37486	E9B012	E9B012	tr|E9B012|E9B012_LEIMU Putative zinc transporter OS=Leishmania mexicana (strain MHOM/GT/2001/U1103) OX=929439 GN=LMXM_28_1930 PE=4 SV=1	2	2	2	4.4	4.4	4.4	46.892	146.1	25	2	2	2	2
+	5.61186	0.766789	E9APD4	E9APD4	tr|E9APD4|E9APD4_LEIMU Putative leucyl-tRNA synthetase OS=Leishmania mexicana (strain MHOM/GT/2001/U1103) OX=929439 GN=LMXM_13_1100 PE=3 SV=1	3	3	3	5.4	5.4	5.4	122.02	67.851	66	2	2	2	2
+	5.60729	3.07179	E9B1B6	E9B1B6	tr|E9B1B6|E9B1B6_LEIMU Uncharacterized protein OS=Leishmania mexicana (strain MHOM/GT/2001/U1103) OX=929439 GN=LMXM_29_3410 PE=4 SV=1	6	6	6	7	7	7	66.602	73.014	13	2	2	2	2
+	5.60249	1.09453	E9AP70	E9AP70	tr|E9AP70|E9AP70_LEIMU Uncharacterized protein OS=Leishmania mexicana (strain MHOM/GT/2001/U1103) OX=929439 GN=LMXM_13_0460 PE=4 SV=1	6	6	6	11.1	11.1	11.1	55.809	51.907	14	3	6	3	6
+	5.599	-1.25322	E9AVW4	E9AVW4	tr|E9AVW4|E9AVW4_LEIMU Uncharacterized protein OS=Leishmania mexicana (strain MHOM/GT/2001/U1103) OX=929439 GN=LMXM_22_1320 PE=4 SV=1	17	17	17	31.3	31.3	31.3	445.64	323.31	62	8	7	8	7
+	5.58447	-0.484289	E9B2F6	E9B2F6	tr|E9B2F6|E9B2F6_LEIMU Uncharacterized protein OS=Leishmania mexicana (strain MHOM/GT/2001/U1103) OX=929439 GN=LMXM_31_0350 PE=4 SV=1	15	15	15	39.6	39.6	39.6	51.421	323.31	111	12	10	12	10
+	5.58169	-2.28623	E9B4Y8	E9B4Y8	tr|E9B4Y8|E9B4Y8_LEIMU Uncharacterized protein OS=Leishmania mexicana (strain MHOM/GT/2001/U1103) OX=929439 GN=LMXM_33_2030 PE=4 SV=1	7	7	7	7.4	7.4	7.4	130.09	98.125	18	6	4	6	4
+	5.57886	-1.91254	E9AMR4	E9AMR4	tr|E9AMR4|E9AMR4_LEIMU Uncharacterized protein OS=Leishmania mexicana (strain MHOM/GT/2001/U1103) OX=929439 GN=LMXM_09_0630 PE=4 SV=1	4	4	4	5.5	5.5	5.5	121.67	99.711	17	4	3	4	3
+	5.57708	-1.57686	E9B255	E9B255	tr|E9B255|E9B255_LEIMU Uncharacterized protein OS=Leishmania mexicana (strain MHOM/GT/2001/U1103) OX=929439 GN=LMXM_30_2560 PE=4 SV=1	4	4	4	3.7	3.7	3.7	114.49	72.391	10	4	3	4	3
+	5.57484	-1.28349	E9AR19	E9AR19	tr|E9AR19|E9AR19_LEIMU Uncharacterized protein OS=Leishmania mexicana (strain MHOM/GT/2001/U1103) OX=929439 GN=LMXM_17_0500 PE=4 SV=1	10	10	10	8.8	8.8	8.8	138.53	323.31	27	6	6	6	6
+	5.55816	0.77365	E9AWB5	E9AWB5	tr|E9AWB5|E9AWB5_LEIMU Hydrophilic acylated surface protein a OS=Leishmania mexicana (strain MHOM/GT/2001/U1103) OX=929439 GN=LMXM_23_1040 PE=4 SV=1	5	5	3	76.8	76.8	24.6	7.1422	63.856	42	2	1	2	1
+	5.55664	2.3551	E9AXW8	E9AXW8	tr|E9AXW8|E9AXW8_LEIMU Putative serine/threonine-protein kinase (Putative protein kinase) OS=Leishmania mexicana (strain MHOM/GT/2001/U1103) OX=929439 GN=LMXM_25_2340 PE=3 SV=1	4	4	4	16.7	16.7	16.7	44.468	137	60	2	3	2	3
+	5.55531	-2.03405	E9AZY5	E9AZY5	tr|E9AZY5|E9AZY5_LEIMU Uncharacterized protein OS=Leishmania mexicana (strain MHOM/GT/2001/U1103) OX=929439 GN=LMXM_28_1650 PE=4 SV=1	5	5	5	9.5	9.5	9.5	90.651	103.94	28	5	4	5	4
+	5.54968	-1.69464	E9B0B0	E9B0B0	tr|E9B0B0|E9B0B0_LEIMU Putative dynein heavy chain OS=Leishmania mexicana (strain MHOM/GT/2001/U1103) OX=929439 GN=LMXM_28_2880 PE=4 SV=1	5	5	5	2	2	2	474.62	71.072	10	4	3	4	3
+	5.54965	0.496391	E9AXI5	E9AXI5	tr|E9AXI5|E9AXI5_LEIMU Uncharacterized protein OS=Leishmania mexicana (strain MHOM/GT/2001/U1103) OX=929439 GN=LMXM_25_1060 PE=4 SV=1	33	33	33	55.1	55.1	55.1	101.62	323.31	288	23	23	23	23
+	5.54467	-0.657881	E9B1T5	E9B1T5	tr|E9B1T5|E9B1T5_LEIMU Uncharacterized protein OS=Leishmania mexicana (strain MHOM/GT/2001/U1103) OX=929439 GN=LMXM_30_1370 PE=4 SV=1	15	15	15	15.9	15.9	15.9	141.78	323.31	47	14	11	14	11
+	5.54379	-1.11125	E9AVX8	E9AVX8	tr|E9AVX8|E9AVX8_LEIMU I/6 autoantigen-like protein OS=Leishmania mexicana (strain MHOM/GT/2001/U1103) OX=929439 GN=LMXM_22_1460 PE=4 SV=1	9	9	9	42.6	42.6	42.6	22.879	98.604	47	6	5	6	5
+	5.54043	1.1769	E9ARS1	E9ARS1	tr|E9ARS1|E9ARS1_LEIMU Putative heat shock protein OS=Leishmania mexicana (strain MHOM/GT/2001/U1103) OX=929439 GN=LMXM_18_1370 PE=3 SV=1	18	18	18	31.3	31.3	31.3	91.953	323.31	68	5	12	5	12
+	5.53651	0.646871	E9AXK5	E9AXK5	tr|E9AXK5|E9AXK5_LEIMU Uncharacterized protein OS=Leishmania mexicana (strain MHOM/GT/2001/U1103) OX=929439 GN=LMXM_25_1270 PE=4 SV=1	8	8	8	32.7	32.7	32.7	53.608	224.54	65	7	8	7	8
+	5.52389	-1.38995	E9AWQ4	E9AWQ4	tr|E9AWQ4|E9AWQ4_LEIMU Kinesin-like protein OS=Leishmania mexicana (strain MHOM/GT/2001/U1103) OX=929439 GN=LMXM_24_0640 PE=3 SV=1	6	6	6	12.3	12.3	12.3	63.125	170.5	56	6	5	6	5
+	5.51851	-0.886898	E9B0K3	E9B0K3	tr|E9B0K3|E9B0K3_LEIMU Uncharacterized protein OS=Leishmania mexicana (strain MHOM/GT/2001/U1103) OX=929439 GN=LMXM_29_0760 PE=4 SV=1	2	2	2	2.7	2.7	2.7	116.67	39.727	32	2	2	2	2
+	5.50527	1.07243	E9ART6	E9ART6	tr|E9ART6|E9ART6_LEIMU Plasma membrane ATPase OS=Leishmania mexicana (strain MHOM/GT/2001/U1103) OX=929439 GN=LMXM_18_1520 PE=3 SV=1	11	11	8	15.2	15.2	10.5	107.51	323.31	76	2	6	2	5
+	5.50053	-1.4589	E9B5S9	E9B5S9	tr|E9B5S9|E9B5S9_LEIMU Uncharacterized protein OS=Leishmania mexicana (strain MHOM/GT/2001/U1103) OX=929439 GN=LMXM_34_0430 PE=4 SV=1	5	5	5	9.7	9.7	9.7	76.389	115.9	13	4	1	4	1
+	5.49543	-1.93661	E9AQZ7	E9AQZ7	tr|E9AQZ7|E9AQZ7_LEIMU Histone H2A OS=Leishmania mexicana (strain MHOM/GT/2001/U1103) OX=929439 GN=LMXM_17_0280 PE=3 SV=1	1	1	1	19.2	19.2	19.2	18.682	52.907	24	1	1	1	1
+	5.49481	1.61181	E9B5I7	E9B5I7	tr|E9B5I7|E9B5I7_LEIMU Phosphatidylinositol 3-kinase-like protein OS=Leishmania mexicana (strain MHOM/GT/2001/U1103) OX=929439 GN=LMXM_33_3940 PE=3 SV=1	3	3	3	1.9	1.9	1.9	296.15	35.635	11	3	2	3	2
+	5.49343	1.13368	E9AWB4	E9AWB4	tr|E9AWB4|E9AWB4_LEIMU Uncharacterized protein OS=Leishmania mexicana (strain MHOM/GT/2001/U1103) OX=929439 GN=LMXM_23_1020 PE=4 SV=1	14	14	13	92.3	92.3	82.1	12.507	323.31	135	9	12	9	12
+	5.48724	-1.51	E9AVT3	E9AVT3	tr|E9AVT3|E9AVT3_LEIMU Uncharacterized protein OS=Leishmania mexicana (strain MHOM/GT/2001/U1103) OX=929439 GN=LMXM_22_1010 PE=4 SV=1	4	4	4	4.4	4.4	4.4	61.966	112.4	8	2	1	2	1
+	5.4815	-0.833319	E9B141	E9B141	tr|E9B141|E9B141_LEIMU SH3 domain protein-like protein OS=Leishmania mexicana (strain MHOM/GT/2001/U1103) OX=929439 GN=LMXM_29_2690 PE=4 SV=1	5	5	5	23.8	23.8	23.8	31.396	72.478	20	3	2	3	2
+	5.47898	-0.943097	E9B2F9	E9B2F9	tr|E9B2F9|E9B2F9_LEIMU Uncharacterized protein OS=Leishmania mexicana (strain MHOM/GT/2001/U1103) OX=929439 GN=LMXM_31_0380 PE=4 SV=1	8	8	8	13.8	13.8	13.8	56.243	64.11	20	7	4	7	4
+	5.47541	0.424655	E9B0E9	E9B0E9	tr|E9B0E9|E9B0E9_LEIMU Putative ubiquitin hydrolase OS=Leishmania mexicana (strain MHOM/GT/2001/U1103) OX=929439 GN=LMXM_29_0250 PE=4 SV=1	7	7	6	9.4	9.4	8.4	126.03	129.55	55	3	6	3	6
+	5.47017	-1.01705	E9AXH8	E9AXH8	tr|E9AXH8|E9AXH8_LEIMU Uncharacterized protein OS=Leishmania mexicana (strain MHOM/GT/2001/U1103) OX=929439 GN=LMXM_25_1000 PE=4 SV=1	11	11	11	28	28	28	80.698	264.61	42	9	8	9	8
+	5.46655	0.968978	E9AM68	E9AM68	tr|E9AM68|E9AM68_LEIMU Uncharacterized protein OS=Leishmania mexicana (strain MHOM/GT/2001/U1103) OX=929439 GN=LMXM_08_29_0110 PE=3 SV=1	7	7	7	3.3	3.3	3.3	324.92	190.58	34	5	7	5	7
+	5.46126	-2.26822	E9AN29	E9AN29	tr|E9AN29|E9AN29_LEIMU Putative nucleolar protein OS=Leishmania mexicana (strain MHOM/GT/2001/U1103) OX=929439 GN=LMXM_10_0210 PE=4 SV=1	4	4	4	7.6	7.6	7.6	52.725	98.286	23	2	2	2	2
+	5.46019	0.803592	E9ALU4	E9ALU4	tr|E9ALU4|E9ALU4_LEIMU Uncharacterized protein OS=Leishmania mexicana (strain MHOM/GT/2001/U1103) OX=929439 GN=LMXM_08_29_1290 PE=4 SV=1	2	2	2	23.7	23.7	23.7	12.996	88.615	14	2	2	2	2
+	5.45837	1.27648	E9B3K9	E9B3K9	tr|E9B3K9|E9B3K9_LEIMU Autophagy-related protein 3 OS=Leishmania mexicana (strain MHOM/GT/2001/U1103) OX=929439 GN=LMXM_32_0295 PE=3 SV=1	2	2	2	14.9	14.9	14.9	31.35	69.231	46	1	2	1	2
+	5.45253	-1.20949	E9B4N1	E9B4N1	tr|E9B4N1|E9B4N1_LEIMU Uncharacterized protein OS=Leishmania mexicana (strain MHOM/GT/2001/U1103) OX=929439 GN=LMXM_33_0620 PE=4 SV=1	8	8	8	6.7	6.7	6.7	253.95	228.16	20	6	4	6	4
+	5.4522	-1.17926	E9AKT3	E9AKT3	tr|E9AKT3|E9AKT3_LEIMU Uncharacterized protein OS=Leishmania mexicana (strain MHOM/GT/2001/U1103) OX=929439 GN=LMXM_06_0540 PE=4 SV=1	4	4	4	9.2	9.2	9.2	74.688	104.12	29	4	4	4	4
+	5.45072	1.38747	E9B5Z2	E9B5Z2	tr|E9B5Z2|E9B5Z2_LEIMU Oligosaccharyl transferase-like protein OS=Leishmania mexicana (strain MHOM/GT/2001/U1103) OX=929439 GN=LMXM_34_1130 PE=4 SV=1	1	1	1	2.5	2.5	2.5	96.293	87.575	13	1	1	1	1
+	5.45065	-1.20292	E9AZ52	E9AZ52	tr|E9AZ52|E9AZ52_LEIMU Uncharacterized protein OS=Leishmania mexicana (strain MHOM/GT/2001/U1103) OX=929439 GN=LMXM_27_1480 PE=4 SV=1	9	9	9	10.3	10.3	10.3	143.39	242.88	20	7	3	7	3
+	5.44291	1.41991	E9B578;E9B396	E9B578;E9B396	tr|E9B578|E9B578_LEIMU Putative ribosomal protein L3 OS=Leishmania mexicana (strain MHOM/GT/2001/U1103) OX=929439 GN=LMXM_33_2870 PE=3 SV=1;tr|E9B396|E9B396_LEIMU Putative ribosomal protein L3 OS=Leishmania mexicana (strain MHOM/GT/2001/U1103) OX=929439 GN	3	3	3	12.4	12.4	12.4	47.543	151.4	18	2	2	2	2
+	5.44059	-1.48936	Q0PKW0;E9B727	Q0PKW0;E9B727	tr|Q0PKW0|Q0PKW0_LEIME Putative mitogen-activated protein kinase 13 OS=Leishmania mexicana OX=5665 GN=MPK13 PE=4 SV=1;tr|E9B727|E9B727_LEIMU Uncharacterized protein OS=Leishmania mexicana (strain MHOM/GT/2001/U1103) OX=929439 GN=LMXM_34_5010 PE=4 SV=1	3	3	3	5.6	5.6	5.6	44.45	46.422	8	3	2	3	2
+	5.43887	1.31548	E9B204	E9B204	tr|E9B204|E9B204_LEIMU Uncharacterized protein OS=Leishmania mexicana (strain MHOM/GT/2001/U1103) OX=929439 GN=LMXM_30_2050 PE=4 SV=1	5	5	5	12.7	12.7	12.7	58.591	145.77	37	3	5	3	5
+	5.43688	0.933423	E9AMP7	E9AMP7	tr|E9AMP7|E9AMP7_LEIMU Uncharacterized protein OS=Leishmania mexicana (strain MHOM/GT/2001/U1103) OX=929439 GN=LMXM_09_0460 PE=4 SV=1	9	9	9	5.2	5.2	5.2	304.5	208.14	33	5	6	5	6
+	5.43127	1.50033	E9B078	E9B078	tr|E9B078|E9B078_LEIMU Putative 40S ribosomal protein S17 OS=Leishmania mexicana (strain MHOM/GT/2001/U1103) OX=929439 GN=LMXM_28_2555 PE=3 SV=1	4	4	4	25.2	25.2	25.2	16.408	101.86	11	1	1	1	1
+	5.431	-4.57643	E9APB9	E9APB9	tr|E9APB9|E9APB9_LEIMU Putative actin-like protein OS=Leishmania mexicana (strain MHOM/GT/2001/U1103) OX=929439 GN=LMXM_13_0950 PE=3 SV=1	4	4	4	15.1	15.1	15.1	52.215	55.377	8	4	3	4	3
+	5.42922	0.854635	E9B4T9	E9B4T9	tr|E9B4T9|E9B4T9_LEIMU Uncharacterized protein OS=Leishmania mexicana (strain MHOM/GT/2001/U1103) OX=929439 GN=LMXM_33_1170 PE=4 SV=1	4	4	4	9.3	9.3	9.3	74.774	302.63	27	3	4	3	4
+	5.42429	1.14679	E9AKH9	E9AKH9	tr|E9AKH9|E9AKH9_LEIMU Uncharacterized protein OS=Leishmania mexicana (strain MHOM/GT/2001/U1103) OX=929439 GN=LMXM_05_0730 PE=4 SV=1	8	8	8	18.2	18.2	18.2	78.871	250.44	36	5	7	5	7
+	5.42148	-2.2063	E9AL69	E9AL69	tr|E9AL69|E9AL69_LEIMU Uncharacterized protein OS=Leishmania mexicana (strain MHOM/GT/2001/U1103) OX=929439 GN=LMXM_07_0570 PE=4 SV=1	4	4	4	9	9	9	50.89	221.04	28	3	1	3	1
+	5.42023	1.06325	E9AXI6	E9AXI6	tr|E9AXI6|E9AXI6_LEIMU Uncharacterized protein OS=Leishmania mexicana (strain MHOM/GT/2001/U1103) OX=929439 GN=LMXM_25_1070 PE=4 SV=1	9	9	9	16	16	16	95.309	274.77	22	5	7	5	7
+	5.39281	1.03339	E9AP92	E9AP92	tr|E9AP92|E9AP92_LEIMU Uncharacterized protein OS=Leishmania mexicana (strain MHOM/GT/2001/U1103) OX=929439 GN=LMXM_13_0680 PE=4 SV=1	1	1	1	4.2	4.2	4.2	60.596	14.723	26	1	1	1	1
+	5.39052	1.38044	E9AU38	E9AU38	tr|E9AU38|E9AU38_LEIMU Uncharacterized protein OS=Leishmania mexicana (strain MHOM/GT/2001/U1103) OX=929439 GN=LMXM_36_6030 PE=4 SV=1	7	7	7	4	4	4	259.92	226.39	21	4	5	4	5
+	5.38438	2.59258	E9ASK3	E9ASK3	tr|E9ASK3|E9ASK3_LEIMU Uncharacterized protein OS=Leishmania mexicana (strain MHOM/GT/2001/U1103) OX=929439 GN=LMXM_36_0830 PE=4 SV=1	3	3	3	2.6	2.6	2.6	209.82	44.371	6	2	2	2	2
+	5.37954	-1.07228	E9B5X9	E9B5X9	tr|E9B5X9|E9B5X9_LEIMU Uncharacterized protein OS=Leishmania mexicana (strain MHOM/GT/2001/U1103) OX=929439 GN=LMXM_34_0990 PE=4 SV=1	8	8	8	13	13	13	90.517	323.31	27	7	6	7	6
+	5.37467	1.11495	E9B6N5	E9B6N5	tr|E9B6N5|E9B6N5_LEIMU Uncharacterized protein OS=Leishmania mexicana (strain MHOM/GT/2001/U1103) OX=929439 GN=LMXM_34_3560 PE=4 SV=1	2	2	2	9.1	9.1	9.1	43.597	36.377	29	2	2	2	2
+	5.36345	-1.82339	E9ARN4	E9ARN4	tr|E9ARN4|E9ARN4_LEIMU Uncharacterized protein OS=Leishmania mexicana (strain MHOM/GT/2001/U1103) OX=929439 GN=LMXM_18_0970 PE=4 SV=1	5	5	5	3.1	3.1	3.1	220.66	96.357	10	5	2	5	2
+	5.36033	-0.599714	E9B3Y5	E9B3Y5	tr|E9B3Y5|E9B3Y5_LEIMU Uncharacterized protein OS=Leishmania mexicana (strain MHOM/GT/2001/U1103) OX=929439 GN=LMXM_32_1490 PE=4 SV=1	18	18	18	7.7	7.7	7.7	357.04	323.31	47	14	12	14	12
+	5.35536	-0.670082	E9ALV6	E9ALV6	tr|E9ALV6|E9ALV6_LEIMU Uncharacterized protein OS=Leishmania mexicana (strain MHOM/GT/2001/U1103) OX=929439 GN=LMXM_08_29_1170 PE=4 SV=1	12	12	12	36.4	36.4	36.4	39.438	323.31	71	12	6	12	6
+	5.35073	-1.30825	E9B3C4	E9B3C4	tr|E9B3C4|E9B3C4_LEIMU Uncharacterized protein OS=Leishmania mexicana (strain MHOM/GT/2001/U1103) OX=929439 GN=LMXM_31_3410 PE=4 SV=1	3	3	3	2.6	2.6	2.6	295.21	47.345	14	1	2	1	2
+	5.34957	-2.25171	E9B4Q3;E9B4Q5	E9B4Q3;E9B4Q5	tr|E9B4Q3|E9B4Q3_LEIMU Elongation factor 1-beta OS=Leishmania mexicana (strain MHOM/GT/2001/U1103) OX=929439 GN=LMXM_33_0820 PE=3 SV=1;tr|E9B4Q5|E9B4Q5_LEIMU Putative translation elongation factor 1-beta OS=Leishmania mexicana (strain MHOM/GT/2001/U1103) O	6	5	5	30.3	26.6	26.6	26.076	77.978	38	4	2	4	2
+	5.34598	-0.547197	E9ATP0	E9ATP0	tr|E9ATP0|E9ATP0_LEIMU Uncharacterized protein OS=Leishmania mexicana (strain MHOM/GT/2001/U1103) OX=929439 GN=LMXM_36_4560 PE=4 SV=1	3	3	3	5.5	5.5	5.5	62.479	129.99	15	3	2	3	2
+	5.34285	1.17233	E9AKE4	E9AKE4	tr|E9AKE4|E9AKE4_LEIMU Putative microtubule-associated protein (Fragment) OS=Leishmania mexicana (strain MHOM/GT/2001/U1103) OX=929439 GN=LMXM_05_0380 PE=4 SV=1	10	10	10	75.6	75.6	75.6	89.686	323.31	97	5	5	5	5
+	5.33094	-1.69019	E9AVN0	E9AVN0	tr|E9AVN0|E9AVN0_LEIMU Uncharacterized protein OS=Leishmania mexicana (strain MHOM/GT/2001/U1103) OX=929439 GN=LMXM_22_0470 PE=4 SV=1	1	1	1	3.6	3.6	3.6	44.599	10.517	4	1	1	1	1
+	5.31634	3.99913	E9B429	E9B429	tr|E9B429|E9B429_LEIMU Uncharacterized protein OS=Leishmania mexicana (strain MHOM/GT/2001/U1103) OX=929439 GN=LMXM_32_1920 PE=4 SV=1	1	1	1	9	9	9	21.648	208.2	5	1	1	1	1
+	5.31494	0.645665	E9B2E1	E9B2E1	tr|E9B2E1|E9B2E1_LEIMU Uncharacterized protein OS=Leishmania mexicana (strain MHOM/GT/2001/U1103) OX=929439 GN=LMXM_31_0200 PE=4 SV=1	4	4	4	18.8	18.8	18.8	39.958	173.98	21	3	3	3	3
+	5.31275	-1.2317	E9ALT2	E9ALT2	tr|E9ALT2|E9ALT2_LEIMU Uncharacterized protein OS=Leishmania mexicana (strain MHOM/GT/2001/U1103) OX=929439 GN=LMXM_08_29_1400 PE=4 SV=1	2	2	2	4.1	4.1	4.1	33.364	17.858	4	2	1	2	1
+	5.31184	-1.0938	E9AUI1	E9AUI1	tr|E9AUI1|E9AUI1_LEIMU Uncharacterized protein OS=Leishmania mexicana (strain MHOM/GT/2001/U1103) OX=929439 GN=LMXM_20_0375 PE=4 SV=1	3	3	3	4.9	4.9	4.9	155.83	115.15	22	2	3	2	3
+	5.3078	1.62377	E9AJT5	E9AJT5	tr|E9AJT5|E9AJT5_LEIMU Uncharacterized protein OS=Leishmania mexicana (strain MHOM/GT/2001/U1103) OX=929439 GN=LMXM_03_0520 PE=4 SV=1	10	10	10	9.8	9.8	9.8	90.946	323.31	31	5	5	5	5
+	5.29943	-0.92006	E9B018	E9B018	tr|E9B018|E9B018_LEIMU Uncharacterized protein OS=Leishmania mexicana (strain MHOM/GT/2001/U1103) OX=929439 GN=LMXM_28_1990 PE=4 SV=1	8	8	8	15.7	15.7	15.7	81.564	180.33	50	8	7	8	7
+	5.27645	-0.756712	E9APS5	E9APS5	tr|E9APS5|E9APS5_LEIMU Uncharacterized protein OS=Leishmania mexicana (strain MHOM/GT/2001/U1103) OX=929439 GN=LMXM_14_0800 PE=4 SV=1	7	7	7	25.2	25.2	25.2	44.162	323.31	73	7	5	7	5
+	5.27263	2.83916	E8NHR7;E8NHE0	E8NHR7;E8NHE0	tr|E8NHR7|E8NHR7_LEIMU WGS CADB00000000 data, contig 93 OS=Leishmania mexicana (strain MHOM/GT/2001/U1103) OX=929439 GN=LmxM_33_1720c_1 PE=4 SV=1;tr|E8NHE0|E8NHE0_LEIMU Uncharacterized protein LmxM_33_1720a_1 OS=Leishmania mexicana (strain MHOM/GT/2001/U11	2	2	2	6.2	6.2	6.2	21.345	17.749	11	1	1	1	1
+	5.2695	1.56659	E9ARJ0	E9ARJ0	tr|E9ARJ0|E9ARJ0_LEIMU Uncharacterized protein OS=Leishmania mexicana (strain MHOM/GT/2001/U1103) OX=929439 GN=LMXM_18_0530 PE=4 SV=1	3	3	3	12	12	12	56.696	177.15	18	2	2	2	2
+	5.26821	-0.879966	Q0PKV6;E9B2M7	Q0PKV6;E9B2M7	tr|Q0PKV6|Q0PKV6_LEIME Putative mitogen-activated protein kinase kinase 6 OS=Leishmania mexicana OX=5665 GN=MKK6 PE=4 SV=1;tr|E9B2M7|E9B2M7_LEIMU Uncharacterized protein OS=Leishmania mexicana (strain MHOM/GT/2001/U1103) OX=929439 GN=LMXM_31_1020 PE=4 SV=1	1	1	1	1.1	1.1	1.1	89.554	11.295	13	1	1	1	1
+	5.26761	0.524482	E9AW66	E9AW66	tr|E9AW66|E9AW66_LEIMU Uncharacterized protein OS=Leishmania mexicana (strain MHOM/GT/2001/U1103) OX=929439 GN=LMXM_23_1640 PE=4 SV=1	8	8	8	3.7	3.7	3.7	344.72	203.18	45	6	8	6	8
+	5.26555	0.767402	E9B6L0	E9B6L0	tr|E9B6L0|E9B6L0_LEIMU Uncharacterized protein OS=Leishmania mexicana (strain MHOM/GT/2001/U1103) OX=929439 GN=LMXM_34_3310 PE=4 SV=1	6	6	6	30.4	30.4	30.4	32.828	140.64	49	3	3	3	3
+	5.26107	-0.758839	E9B332	E9B332	tr|E9B332|E9B332_LEIMU Uncharacterized protein OS=Leishmania mexicana (strain MHOM/GT/2001/U1103) OX=929439 GN=LMXM_31_2530 PE=4 SV=1	7	7	7	8.9	8.9	8.9	102.05	100.81	20	6	4	6	4
+	5.25895	-2.0196	E9AR52	E9AR52	tr|E9AR52|E9AR52_LEIMU Kinesin-like protein OS=Leishmania mexicana (strain MHOM/GT/2001/U1103) OX=929439 GN=LMXM_17_0800 PE=3 SV=1	4	4	4	2.6	2.6	2.6	104.79	323.31	19	4	3	4	3
+	5.25647	-0.819501	E9AZV0	E9AZV0	tr|E9AZV0|E9AZV0_LEIMU Putative ATP-dependent RNA helicase OS=Leishmania mexicana (strain MHOM/GT/2001/U1103) OX=929439 GN=LMXM_28_1310 PE=3 SV=1	5	5	5	5.8	5.8	5.8	99.384	323.31	42	5	3	5	3
+	5.2474	-1.72962	E9B297	E9B297	tr|E9B297|E9B297_LEIMU Putative acetyl-CoA carboxylase OS=Leishmania mexicana (strain MHOM/GT/2001/U1103) OX=929439 GN=LMXM_30_2970 PE=4 SV=1	6	6	6	4.4	4.4	4.4	241.28	63.062	26	3	5	3	5
+	5.23305	-2.68315	E9AQI9	E9AQI9	tr|E9AQI9|E9AQI9_LEIMU Uncharacterized protein OS=Leishmania mexicana (strain MHOM/GT/2001/U1103) OX=929439 GN=LMXM_16_0320 PE=4 SV=1	9	9	9	10.3	10.3	10.3	132.98	149.05	20	9	5	9	5
+	5.22631	-1.43761	E9ARH6	E9ARH6	tr|E9ARH6|E9ARH6_LEIMU Uncharacterized protein OS=Leishmania mexicana (strain MHOM/GT/2001/U1103) OX=929439 GN=LMXM_18_0390 PE=4 SV=1	5	5	5	5.3	5.3	5.3	180.5	55.629	11	5	1	5	1
+	5.22298	2.28818	E9AKE5	E9AKE5	tr|E9AKE5|E9AKE5_LEIMU Uncharacterized protein OS=Leishmania mexicana (strain MHOM/GT/2001/U1103) OX=929439 GN=LMXM_05_0390 PE=4 SV=1	4	4	4	6.8	6.8	6.8	78.938	143.24	11	1	4	1	4
+	5.22224	3.55224	E9AWB0	E9AWB0	tr|E9AWB0|E9AWB0_LEIMU Uncharacterized protein OS=Leishmania mexicana (strain MHOM/GT/2001/U1103) OX=929439 GN=LMXM_23_0980 PE=4 SV=1	2	2	2	4	4	4	34.35	15.079	8	2	2	2	2
+	5.22219	-1.17461	E9ANL8	E9ANL8	tr|E9ANL8|E9ANL8_LEIMU Uncharacterized protein OS=Leishmania mexicana (strain MHOM/GT/2001/U1103) OX=929439 GN=LMXM_11_0730 PE=4 SV=1	3	3	3	3.7	3.7	3.7	129.49	89.117	20	3	2	3	2
+	5.2172	0.88318	E9AXQ9	E9AXQ9	tr|E9AXQ9|E9AXQ9_LEIMU Putative 3-oxo-5-alpha-steroid 4-dehydrogenase OS=Leishmania mexicana (strain MHOM/GT/2001/U1103) OX=929439 GN=LMXM_25_1770 PE=4 SV=1	3	3	3	11.4	11.4	11.4	34.136	80.434	19	2	2	2	2
+	5.20656	-0.835964	E9APS0	E9APS0	tr|E9APS0|E9APS0_LEIMU Uncharacterized protein OS=Leishmania mexicana (strain MHOM/GT/2001/U1103) OX=929439 GN=LMXM_14_0750 PE=4 SV=1	6	6	6	5.7	5.7	5.7	210.26	130.3	16	4	4	4	4
+	5.19424	-1.38653	E9AYK0	E9AYK0	tr|E9AYK0|E9AYK0_LEIMU Uncharacterized protein OS=Leishmania mexicana (strain MHOM/GT/2001/U1103) OX=929439 GN=LMXM_26_2200 PE=4 SV=1	5	5	5	12.6	12.6	12.6	55.423	180.19	25	5	3	5	3
+	5.19215	-0.96317	E9AQ03	E9AQ03	tr|E9AQ03|E9AQ03_LEIMU Uncharacterized protein OS=Leishmania mexicana (strain MHOM/GT/2001/U1103) OX=929439 GN=LMXM_15_0060 PE=4 SV=1	2	2	2	2.8	2.8	2.8	114.05	70.218	7	2	2	2	2
+	5.18105	1.44876	E9AQ99;E9B3Q4	E9AQ99;E9B3Q4	tr|E9AQ99|E9AQ99_LEIMU 60S ribosomal protein L6 OS=Leishmania mexicana (strain MHOM/GT/2001/U1103) OX=929439 GN=LMXM_15_1000 PE=3 SV=1;tr|E9B3Q4|E9B3Q4_LEIMU 60S ribosomal protein L6 OS=Leishmania mexicana (strain MHOM/GT/2001/U1103) OX=929439 GN=LMXM_32_0	3	3	3	21.2	21.2	21.2	21.037	60.847	14	1	3	1	3
+	5.17811	-0.750418	Q25310;E9AQV6;H6VTT3;E9AQV5	Q25310;E9AQV6;H6VTT3	tr|Q25310|Q25310_LEIME Paraflagellar rod protein 2C OS=Leishmania mexicana mexicana OX=44270 GN=PFR-2C PE=4 SV=1;tr|E9AQV6|E9AQV6_LEIMU Paraflagellar rod protein 2C OS=Leishmania mexicana (strain MHOM/GT/2001/U1103) OX=929439 GN=LMXM_16_1430 PE=4 SV=1;tr|H	20	20	20	39.6	39.6	39.6	68.714	323.31	125	13	14	13	14
+	5.1744	1.23661	E9AQQ1	E9AQQ1	tr|E9AQQ1|E9AQQ1_LEIMU Putative flagellar calcium-binding protein OS=Leishmania mexicana (strain MHOM/GT/2001/U1103) OX=929439 GN=LMXM_16_0920 PE=4 SV=1	1	1	1	5.9	5.9	5.9	23.055	11.901	18	1	1	1	1
+	5.17407	-2.15829	E9AVY2	E9AVY2	tr|E9AVY2|E9AVY2_LEIMU Putative ATP-dependent DEAD/H RNA helicase OS=Leishmania mexicana (strain MHOM/GT/2001/U1103) OX=929439 GN=LMXM_22_1500 PE=4 SV=1	4	4	4	5.5	5.5	5.5	120.17	132.01	10	3	2	3	2
+	5.16772	0.555282	Q7Z031;E9ANG7	Q7Z031;E9ANG7	tr|Q7Z031|Q7Z031_LEIAM Acidocalcisomal pyrophosphatase OS=Leishmania amazonensis OX=5659 PE=4 SV=1;tr|E9ANG7|E9ANG7_LEIMU Acidocalcisomal pyrophosphatase OS=Leishmania mexicana (strain MHOM/GT/2001/U1103) OX=929439 GN=LMXM_11_0210 PE=4 SV=1	3	3	3	6.5	6.5	6.5	51.174	88.958	22	3	2	3	2
+	5.16099	-1.37422	E9AT13	E9AT13	tr|E9AT13|E9AT13_LEIMU Putative tyrosine aminotransferase OS=Leishmania mexicana (strain MHOM/GT/2001/U1103) OX=929439 GN=LMXM_36_2360 PE=4 SV=1	3	3	3	4.7	4.7	4.7	49.561	126.23	20	3	2	3	2
+	5.15699	0.758323	E9B308;Q58GH4	E9B308;Q58GH4	tr|E9B308|E9B308_LEIMU Membrane associated protein-like protein OS=Leishmania mexicana (strain MHOM/GT/2001/U1103) OX=929439 GN=LMXM_31_2270 PE=4 SV=1;tr|Q58GH4|Q58GH4_LEIME Collagen-binding protein (Fragment) OS=Leishmania mexicana OX=5665 PE=2 SV=1	5	5	5	7	7	7	163.86	129.36	22	2	3	2	3
+	5.14845	1.20965	E9B6I4	E9B6I4	tr|E9B6I4|E9B6I4_LEIMU Uncharacterized protein OS=Leishmania mexicana (strain MHOM/GT/2001/U1103) OX=929439 GN=LMXM_34_3050 PE=4 SV=1	1	1	1	6.4	6.4	6.4	43.103	33.19	9	1	1	1	1
+	5.12956	-1.06268	E9ATL7	E9ATL7	tr|E9ATL7|E9ATL7_LEIMU Uncharacterized protein OS=Leishmania mexicana (strain MHOM/GT/2001/U1103) OX=929439 GN=LMXM_36_4330 PE=4 SV=1	2	2	2	1	1	1	177.9	157.65	18	2	2	2	2
+	5.12675	-2.75018	E9AU39	E9AU39	tr|E9AU39|E9AU39_LEIMU Uncharacterized protein OS=Leishmania mexicana (strain MHOM/GT/2001/U1103) OX=929439 GN=LMXM_36_6040 PE=4 SV=1	2	2	2	3.2	3.2	3.2	105.4	108.8	10	2	1	2	1
+	5.12537	2.68185	E9APU7	E9APU7	tr|E9APU7|E9APU7_LEIMU Uncharacterized protein OS=Leishmania mexicana (strain MHOM/GT/2001/U1103) OX=929439 GN=LMXM_14_1020 PE=4 SV=1	2	2	2	5.1	5.1	5.1	35.533	27.32	9	2	2	2	2
+	5.12537	1.83123	E9AMM1	E9AMM1	tr|E9AMM1|E9AMM1_LEIMU Uncharacterized protein OS=Leishmania mexicana (strain MHOM/GT/2001/U1103) OX=929439 GN=LMXM_09_0220 PE=4 SV=1	5	5	5	9.1	9.1	9.1	93.386	117.89	16	3	4	3	4
+	5.12213	1.26986	E9APU4	E9APU4	tr|E9APU4|E9APU4_LEIMU ADP/ATP mitochondrial carrier-like protein OS=Leishmania mexicana (strain MHOM/GT/2001/U1103) OX=929439 GN=LMXM_14_0990 PE=3 SV=1	2	2	2	6.4	6.4	6.4	40.393	237.62	28	2	2	2	2
+	5.12188	0.376913	E9B1E3	E9B1E3	tr|E9B1E3|E9B1E3_LEIMU Uncharacterized protein OS=Leishmania mexicana (strain MHOM/GT/2001/U1103) OX=929439 GN=LMXM_29_3690 PE=4 SV=1	3	3	3	6	6	6	66.453	68.449	38	3	2	3	2
+	5.12053	-2.4371	E9AZM0	E9AZM0	tr|E9AZM0|E9AZM0_LEIMU Uncharacterized protein OS=Leishmania mexicana (strain MHOM/GT/2001/U1103) OX=929439 GN=LMXM_28_0590 PE=4 SV=1	4	4	4	11.7	11.7	11.7	56.338	75.362	15	2	3	2	3
+	5.11534	0.940825	E9ANS2	E9ANS2	tr|E9ANS2|E9ANS2_LEIMU Uncharacterized protein OS=Leishmania mexicana (strain MHOM/GT/2001/U1103) OX=929439 GN=LMXM_11_1350 PE=4 SV=1	3	3	3	17.5	17.5	17.5	21.656	74.985	32	3	3	3	3
+	5.10446	0.797312	E9ARZ7	E9ARZ7	tr|E9ARZ7|E9ARZ7_LEIMU Uncharacterized protein OS=Leishmania mexicana (strain MHOM/GT/2001/U1103) OX=929439 GN=LMXM_19_0450 PE=4 SV=1	5	5	5	7.3	7.3	7.3	101.16	79.73	22	5	4	5	4
+	5.10411	-0.614301	E9B323	E9B323	tr|E9B323|E9B323_LEIMU Uncharacterized protein OS=Leishmania mexicana (strain MHOM/GT/2001/U1103) OX=929439 GN=LMXM_31_2430 PE=3 SV=1	1	1	1	3.1	3.1	3.1	44.754	23.047	10	1	1	1	1
+	5.10201	-2.84437	E9AYF5	E9AYF5	tr|E9AYF5|E9AYF5_LEIMU Uncharacterized protein OS=Leishmania mexicana (strain MHOM/GT/2001/U1103) OX=929439 GN=LMXM_26_1770 PE=4 SV=1	2	2	2	25.5	25.5	25.5	10.935	59.04	10	2	2	2	2
+	5.10084	-1.78676	E9B2N1	E9B2N1	tr|E9B2N1|E9B2N1_LEIMU Putative dynein OS=Leishmania mexicana (strain MHOM/GT/2001/U1103) OX=929439 GN=LMXM_31_1060 PE=4 SV=1	2	2	2	4	4	4	67.946	60.253	7	2	1	2	1
+	5.09992	1.13541	E9AQA9	E9AQA9	tr|E9AQA9|E9AQA9_LEIMU Uncharacterized protein OS=Leishmania mexicana (strain MHOM/GT/2001/U1103) OX=929439 GN=LMXM_15_1190 PE=4 SV=1	7	7	7	8	8	8	136.43	302.94	31	2	5	2	5
+	5.09575	1.35002	E9ALV2	E9ALV2	tr|E9ALV2|E9ALV2_LEIMU Uncharacterized protein OS=Leishmania mexicana (strain MHOM/GT/2001/U1103) OX=929439 GN=LMXM_08_29_1210 PE=4 SV=1	6	6	6	21	21	21	40.315	214.54	22	3	3	3	3
+	5.08796	1.76067	E9AV14	E9AV14	tr|E9AV14|E9AV14_LEIMU Vacuolar protein sorting-associated protein 35 OS=Leishmania mexicana (strain MHOM/GT/2001/U1103) OX=929439 GN=LMXM_21_0470 PE=3 SV=1	3	3	3	7.9	7.9	7.9	111.74	150.55	15	1	2	1	2
+	5.08157	-0.953446	E9AXN6	E9AXN6	tr|E9AXN6|E9AXN6_LEIMU Uncharacterized protein OS=Leishmania mexicana (strain MHOM/GT/2001/U1103) OX=929439 GN=LMXM_25_1560 PE=4 SV=1	2	2	2	3	3	3	88.961	73.493	9	2	2	2	2
+	5.07486	2.45348	E9ATS5	E9ATS5	tr|E9ATS5|E9ATS5_LEIMU Uncharacterized protein OS=Leishmania mexicana (strain MHOM/GT/2001/U1103) OX=929439 GN=LMXM_36_4910 PE=4 SV=1	5	5	5	15.6	15.6	15.6	43.007	69.958	18	3	4	3	4
+	5.07156	-0.712893	E9ARS7	E9ARS7	tr|E9ARS7|E9ARS7_LEIMU Putative chaperone DNAJ protein OS=Leishmania mexicana (strain MHOM/GT/2001/U1103) OX=929439 GN=LMXM_18_1430 PE=4 SV=1	8	8	8	14.2	14.2	14.2	122.6	136.21	23	4	5	4	5
+	5.05785	-0.689962	E9AZ86	E9AZ86	tr|E9AZ86|E9AZ86_LEIMU Uncharacterized protein OS=Leishmania mexicana (strain MHOM/GT/2001/U1103) OX=929439 GN=LMXM_27_1840 PE=4 SV=1	5	5	5	5.7	5.7	5.7	180.23	179.39	24	4	2	4	2
+	5.05602	0.897752	E9AQT0	E9AQT0	tr|E9AQT0|E9AQT0_LEIMU Uncharacterized protein OS=Leishmania mexicana (strain MHOM/GT/2001/U1103) OX=929439 GN=LMXM_16_1190 PE=4 SV=1	6	6	6	9.1	9.1	9.1	158.12	245.11	28	3	5	3	5
+	5.04994	0.947085	E9APV8;E8NHK3	E9APV8;E8NHK3	tr|E9APV8|E9APV8_LEIMU Putative kinesin K39 OS=Leishmania mexicana (strain MHOM/GT/2001/U1103) OX=929439 GN=LMXM_14_1120 PE=3 SV=1;tr|E8NHK3|E8NHK3_LEIMU WGS CADB00000000 data, contig 50 (Fragment) OS=Leishmania mexicana (strain MHOM/GT/2001/U1103) OX=9294	10	10	10	37.3	37.3	37.3	297.6	261.38	38	5	6	5	6
+	5.04785	-0.748066	E9AZG6	E9AZG6	tr|E9AZG6|E9AZG6_LEIMU Uncharacterized protein OS=Leishmania mexicana (strain MHOM/GT/2001/U1103) OX=929439 GN=LMXM_28_0050 PE=4 SV=1	4	4	4	7.2	7.2	7.2	58.602	54.679	9	3	4	3	4
+	5.04505	-1.20312	E9AZ24	E9AZ24	tr|E9AZ24|E9AZ24_LEIMU Putative translation initiation factor eIF2B subunit-like protein OS=Leishmania mexicana (strain MHOM/GT/2001/U1103) OX=929439 GN=LMXM_27_1210 PE=3 SV=1	1	1	1	1.5	1.5	1.5	57.963	7.9815	9	1	1	1	1
+	5.0444	-0.450791	E9AKQ4	E9AKQ4	tr|E9AKQ4|E9AKQ4_LEIMU Putative 5-3 exonuclease OS=Leishmania mexicana (strain MHOM/GT/2001/U1103) OX=929439 GN=LMXM_06_0260 PE=4 SV=1	6	6	6	9	9	9	170.15	294.97	58	5	5	5	5
+	5.04156	0.915715	E9AR87	E9AR87	tr|E9AR87|E9AR87_LEIMU Putative 5-3 exonuclease OS=Leishmania mexicana (strain MHOM/GT/2001/U1103) OX=929439 GN=LMXM_17_1150 PE=4 SV=1	2	2	2	2.4	2.4	2.4	123.88	88.376	7	1	2	1	2
+	5.03532	-1.44324	E9B1W7	E9B1W7	tr|E9B1W7|E9B1W7_LEIMU Uncharacterized protein OS=Leishmania mexicana (strain MHOM/GT/2001/U1103) OX=929439 GN=LMXM_30_1670 PE=4 SV=1	4	4	3	20.6	20.6	18.8	31.422	72.353	19	1	2	1	2
+	5.02856	-1.25395	E9B0Q8	E9B0Q8	tr|E9B0Q8|E9B0Q8_LEIMU Putative vacuolar assembly protein vps41 OS=Leishmania mexicana (strain MHOM/GT/2001/U1103) OX=929439 GN=LMXM_29_1280 PE=4 SV=1	4	4	4	4.8	4.8	4.8	157.64	88.859	12	2	3	2	3
+	5.02369	-4.44636	E9AT47	E9AT47	tr|E9AT47|E9AT47_LEIMU Uncharacterized protein OS=Leishmania mexicana (strain MHOM/GT/2001/U1103) OX=929439 GN=LMXM_36_2690 PE=4 SV=1	2	2	2	9.4	9.4	9.4	38.609	33.494	6	1	1	1	1
+	5.01701	1.01013	E9AN72	E9AN72	tr|E9AN72|E9AN72_LEIMU Uncharacterized protein OS=Leishmania mexicana (strain MHOM/GT/2001/U1103) OX=929439 GN=LMXM_10_0620 PE=4 SV=1	1	1	1	2.5	2.5	2.5	80.779	70.852	27	1	1	1	1
+	5.00988	-0.700777	E9B2X1	E9B2X1	tr|E9B2X1|E9B2X1_LEIMU Uncharacterized protein OS=Leishmania mexicana (strain MHOM/GT/2001/U1103) OX=929439 GN=LMXM_31_1930 PE=4 SV=1	10	10	10	12.5	12.5	12.5	84.735	221.2	20	9	3	9	3
+	5.00789	2.18913	E9B3T9	E9B3T9	tr|E9B3T9|E9B3T9_LEIMU Uncharacterized protein OS=Leishmania mexicana (strain MHOM/GT/2001/U1103) OX=929439 GN=LMXM_32_1050 PE=4 SV=1	2	2	2	7.2	7.2	7.2	48.593	91.643	8	1	2	1	2
+	5.00744	-1.37521	E9ANZ2	E9ANZ2	tr|E9ANZ2|E9ANZ2_LEIMU Uncharacterized protein OS=Leishmania mexicana (strain MHOM/GT/2001/U1103) OX=929439 GN=LMXM_12_0650 PE=4 SV=1	3	3	3	5.2	5.2	5.2	64.678	259.69	10	3	1	3	1
+	4.99833	1.0853	E9AQ88	E9AQ88	tr|E9AQ88|E9AQ88_LEIMU Putative ABC transporter OS=Leishmania mexicana (strain MHOM/GT/2001/U1103) OX=929439 GN=LMXM_15_0890 PE=4 SV=1	3	3	3	7.8	7.8	7.8	83.521	122.65	56	3	3	3	3
+	4.99783	-4.72125	E9B1K0	E9B1K0	tr|E9B1K0|E9B1K0_LEIMU Uncharacterized protein OS=Leishmania mexicana (strain MHOM/GT/2001/U1103) OX=929439 GN=LMXM_30_0500 PE=4 SV=1	3	3	3	7.7	7.7	7.7	67.017	63.803	16	2	3	2	3
+	4.99687	1.90456	E9AXF0	E9AXF0	sp|E9AXF0|IF5A_LEIMU Eukaryotic translation initiation factor 5A OS=Leishmania mexicana (strain MHOM/GT/2001/U1103) OX=929439 GN=LMXM_25_0720 PE=1 SV=1	4	4	4	33.7	33.7	33.7	17.828	132.25	30	2	3	2	3
+	4.99225	-0.917432	E9B699	E9B699	tr|E9B699|E9B699_LEIMU Putative RNA-binding protein OS=Leishmania mexicana (strain MHOM/GT/2001/U1103) OX=929439 GN=LMXM_34_2200 PE=4 SV=1	7	7	7	37.2	37.2	37.2	30.286	170.69	45	1	6	1	6
+	4.98831	-2.58526	E9B546	E9B546	tr|E9B546|E9B546_LEIMU Uncharacterized protein OS=Leishmania mexicana (strain MHOM/GT/2001/U1103) OX=929439 GN=LMXM_33_2550 PE=4 SV=1	2	2	2	5.3	5.3	5.3	68.718	33.106	4	2	1	2	1
+	4.9784	0.752185	E9AXK6	E9AXK6	tr|E9AXK6|E9AXK6_LEIMU Uncharacterized protein OS=Leishmania mexicana (strain MHOM/GT/2001/U1103) OX=929439 GN=LMXM_25_1280 PE=3 SV=1	4	4	4	6.2	6.2	6.2	115.89	126.78	14	4	4	4	4
+	4.97739	-1.29383	E9ANA1	E9ANA1	tr|E9ANA1|E9ANA1_LEIMU Putative small GTP-binding protein Rab11 OS=Leishmania mexicana (strain MHOM/GT/2001/U1103) OX=929439 GN=LMXM_10_0910 PE=4 SV=1	4	4	4	16.8	16.8	16.8	23.358	159.05	28	4	3	4	3
+	4.9732	1.25457	E9AST4	E9AST4	tr|E9AST4|E9AST4_LEIMU Clathrin heavy chain OS=Leishmania mexicana (strain MHOM/GT/2001/U1103) OX=929439 GN=LMXM_36_1630 PE=3 SV=1	8	8	8	7	7	7	191.23	323.31	28	2	3	2	3
+	4.97317	-1.33108	E9ALH5	E9ALH5	tr|E9ALH5|E9ALH5_LEIMU Uncharacterized protein OS=Leishmania mexicana (strain MHOM/GT/2001/U1103) OX=929439 GN=LMXM_08_29_2490 PE=4 SV=1	3	3	3	5.6	5.6	5.6	50.516	64.422	9	2	2	2	2
+	4.96863	-2.33594	E9AZ69	E9AZ69	tr|E9AZ69|E9AZ69_LEIMU Uncharacterized protein OS=Leishmania mexicana (strain MHOM/GT/2001/U1103) OX=929439 GN=LMXM_27_1660 PE=4 SV=1	1	1	1	1.5	1.5	1.5	143.51	58.109	4	1	1	1	1
+	4.9567	-0.377043	E9AW08	E9AW08	tr|E9AW08|E9AW08_LEIMU Uncharacterized protein OS=Leishmania mexicana (strain MHOM/GT/2001/U1103) OX=929439 GN=LMXM_23_0080 PE=4 SV=1	10	10	10	21	21	21	48.444	256.87	47	7	6	7	6
+	4.95444	-2.09158	E9AZB9	E9AZB9	tr|E9AZB9|E9AZB9_LEIMU Uncharacterized protein OS=Leishmania mexicana (strain MHOM/GT/2001/U1103) OX=929439 GN=LMXM_27_2130 PE=4 SV=1	7	7	7	6.9	6.9	6.9	178.34	154.69	10	6	3	6	3
+	4.95135	2.95647	E9B6H3	E9B6H3	tr|E9B6H3|E9B6H3_LEIMU Uncharacterized protein OS=Leishmania mexicana (strain MHOM/GT/2001/U1103) OX=929439 GN=LMXM_34_2940 PE=4 SV=1	1	1	1	1.4	1.4	1.4	131.28	68.528	6	1	1	1	1
+	4.9467	-1.9257	E9AZI7	E9AZI7	tr|E9AZI7|E9AZI7_LEIMU Uncharacterized protein OS=Leishmania mexicana (strain MHOM/GT/2001/U1103) OX=929439 GN=LMXM_28_0260 PE=4 SV=1	1	1	1	0.7	0.7	0.7	116	7.0826	3	1	1	1	1
+	4.94032	-2.77136	E9ARW7	E9ARW7	tr|E9ARW7|E9ARW7_LEIMU Putative aminopeptidase OS=Leishmania mexicana (strain MHOM/GT/2001/U1103) OX=929439 GN=LMXM_19_0160 PE=4 SV=1	3	3	3	4.7	4.7	4.7	42.47	20.605	10	3	2	3	2
+	4.93999	-1.33586	E9AMC2	E9AMC2	tr|E9AMC2|E9AMC2_LEIMU Uncharacterized protein OS=Leishmania mexicana (strain MHOM/GT/2001/U1103) OX=929439 GN=LMXM_08_0430 PE=4 SV=1	5	5	5	6.3	6.3	6.3	99.483	76.675	14	4	3	4	3
	4.93125	-0.342274	E9AP20	E9AP20	tr|E9AP20|E9AP20_LEIMU Uncharacterized protein OS=Leishmania mexicana (strain MHOM/GT/2001/U1103) OX=929439 GN=LMXM_12_1200 PE=4 SV=1	7	7	7	21.3	21.3	21.3	59.537	323.31	73	4	6	4	6
+	4.92702	-1.61082	E9B510	E9B510	tr|E9B510|E9B510_LEIMU Uncharacterized protein OS=Leishmania mexicana (strain MHOM/GT/2001/U1103) OX=929439 GN=LMXM_33_2240 PE=4 SV=1	2	2	2	2.4	2.4	2.4	132.34	44.129	17	1	1	1	1
+	4.91926	1.17004	E9ASZ0	E9ASZ0	tr|E9ASZ0|E9ASZ0_LEIMU Putative DEAD box RNA helicase OS=Leishmania mexicana (strain MHOM/GT/2001/U1103) OX=929439 GN=LMXM_36_2130 PE=3 SV=1	3	3	3	5.4	5.4	5.4	62.824	101.62	10	1	2	1	2
+	4.91572	1.23384	E9AQI3	E9AQI3	tr|E9AQI3|E9AQI3_LEIMU Uncharacterized protein OS=Leishmania mexicana (strain MHOM/GT/2001/U1103) OX=929439 GN=LMXM_16_0260 PE=4 SV=1	2	2	2	3.8	3.8	3.8	55.815	49.144	24	1	1	1	1
+	4.91047	2.07166	E9B170;Q27890;A0A0R6HXP6;A0A1L6CBU2	E9B170;Q27890;A0A0R6HXP6;A0A1L6CBU2	tr|E9B170|E9B170_LEIMU Glyceraldehyde-3-phosphate dehydrogenase OS=Leishmania mexicana (strain MHOM/GT/2001/U1103) OX=929439 GN=LMXM_29_2980 PE=3 SV=1;sp|Q27890|G3PG_LEIME Glyceraldehyde-3-phosphate dehydrogenase, glycosomal OS=Leishmania mexicana OX=5665	15	15	15	44.6	44.6	44.6	39.123	323.31	75	2	8	2	8
+	4.90371	1.37786	E9B2N4	E9B2N4	tr|E9B2N4|E9B2N4_LEIMU Uncharacterized protein OS=Leishmania mexicana (strain MHOM/GT/2001/U1103) OX=929439 GN=LMXM_31_1090 PE=4 SV=1	6	6	6	6.1	6.1	6.1	178.71	323.31	29	5	6	5	6
+	4.88934	1.17742	E9AME1	E9AME1	tr|E9AME1|E9AME1_LEIMU Uncharacterized protein OS=Leishmania mexicana (strain MHOM/GT/2001/U1103) OX=929439 GN=LMXM_08_0620 PE=4 SV=1	15	15	15	8.1	8.1	8.1	299.57	323.31	44	10	13	10	13
+	4.87673	-3.83111	E9AUG8	E9AUG8	tr|E9AUG8|E9AUG8_LEIMU Uncharacterized protein OS=Leishmania mexicana (strain MHOM/GT/2001/U1103) OX=929439 GN=LMXM_20_0270 PE=4 SV=1	8	8	8	32.2	32.2	32.2	40.809	83.207	13	6	3	6	3
+	4.87614	-3.11402	E9AYL4	E9AYL4	tr|E9AYL4|E9AYL4_LEIMU Putative 60S ribosomal protein L35 OS=Leishmania mexicana (strain MHOM/GT/2001/U1103) OX=929439 GN=LMXM_26_2330 PE=3 SV=1	2	2	2	11	11	11	15.191	12.647	8	2	1	2	1
+	4.87588	-2.24553	E9B3T5	E9B3T5	tr|E9B3T5|E9B3T5_LEIMU Uncharacterized protein OS=Leishmania mexicana (strain MHOM/GT/2001/U1103) OX=929439 GN=LMXM_32_1020 PE=4 SV=1	5	5	5	8.6	8.6	8.6	98.925	71.778	10	4	1	4	1
+	4.87261	1.47187	E9AY41	E9AY41	tr|E9AY41|E9AY41_LEIMU Putative 10 kDa heat shock protein OS=Leishmania mexicana (strain MHOM/GT/2001/U1103) OX=929439 GN=LMXM_26_0620 PE=3 SV=1	4	4	4	49	49	49	10.701	113.64	15	2	4	2	4
+	4.86485	-1.83361	E9AMG7	E9AMG7	tr|E9AMG7|E9AMG7_LEIMU Uncharacterized protein OS=Leishmania mexicana (strain MHOM/GT/2001/U1103) OX=929439 GN=LMXM_08_0930 PE=4 SV=1	6	6	6	7.6	7.6	7.6	121.11	94.84	15	6	3	6	3
+	4.86382	-1.00198	E9AMI3	E9AMI3	tr|E9AMI3|E9AMI3_LEIMU Phosphoribosylpyrophosphate synthetase OS=Leishmania mexicana (strain MHOM/GT/2001/U1103) OX=929439 GN=LMXM_08_1130 PE=4 SV=1	3	3	3	7.5	7.5	7.5	40.665	47.6	21	2	3	2	3
+	4.86362	1.46375	O15851;E9ASH4	O15851;E9ASH4	tr|O15851|O15851_LEIME Cdc2-related kinase 3 OS=Leishmania mexicana OX=5665 GN=crk3 PE=3 SV=2;tr|E9ASH4|E9ASH4_LEIMU Cell division related protein kinase 2 OS=Leishmania mexicana (strain MHOM/GT/2001/U1103) OX=929439 GN=LMXM_36_0550 PE=3 SV=1	2	2	2	5.5	5.5	5.5	35.613	103	14	2	2	2	2
+	4.85469	-3.4313	E9AQN9	E9AQN9	tr|E9AQN9|E9AQN9_LEIMU Uncharacterized protein OS=Leishmania mexicana (strain MHOM/GT/2001/U1103) OX=929439 GN=LMXM_16_0800 PE=4 SV=1	2	2	2	2.1	2.1	2.1	81.774	16.327	5	2	1	2	1
	4.84696	-0.276455	E9AW60	E9AW60	tr|E9AW60|E9AW60_LEIMU Uncharacterized protein OS=Leishmania mexicana (strain MHOM/GT/2001/U1103) OX=929439 GN=LMXM_23_0547 PE=4 SV=1	3	3	3	2.9	2.9	2.9	96.797	97.725	14	2	2	2	2
+	4.84463	-0.702676	E9ALG6	E9ALG6	tr|E9ALG6|E9ALG6_LEIMU Uncharacterized protein OS=Leishmania mexicana (strain MHOM/GT/2001/U1103) OX=929439 GN=LMXM_08_29_2580 PE=4 SV=1	7	7	7	13.1	13.1	13.1	59.402	96.662	45	5	5	5	5
+	4.84174	1.76085	E9AXE9	E9AXE9	tr|E9AXE9|E9AXE9_LEIMU Uncharacterized protein OS=Leishmania mexicana (strain MHOM/GT/2001/U1103) OX=929439 GN=LMXM_25_0715 PE=4 SV=1	4	4	4	28.8	28.8	28.8	31.233	215.45	37	2	4	2	4
+	4.84039	-0.577007	E9AYI6	E9AYI6	tr|E9AYI6|E9AYI6_LEIMU Uncharacterized protein OS=Leishmania mexicana (strain MHOM/GT/2001/U1103) OX=929439 GN=LMXM_26_2060 PE=4 SV=1	7	7	7	8	8	8	116.45	137.66	32	6	6	6	6
+	4.83952	2.3963	E9AM89	E9AM89	tr|E9AM89|E9AM89_LEIMU Uncharacterized protein OS=Leishmania mexicana (strain MHOM/GT/2001/U1103) OX=929439 GN=LMXM_08_0110 PE=4 SV=1	5	5	5	15.9	15.9	15.9	68.954	101.58	17	4	5	4	5
+	4.83886	0.548235	E9AYY1	E9AYY1	tr|E9AYY1|E9AYY1_LEIMU Uncharacterized protein OS=Leishmania mexicana (strain MHOM/GT/2001/U1103) OX=929439 GN=LMXM_27_0790 PE=4 SV=1	10	10	10	12.1	12.1	12.1	96.941	250.08	51	7	9	7	9
+	4.8348	-1.75377	E9ARC2	E9ARC2	tr|E9ARC2|E9ARC2_LEIMU Uncharacterized protein OS=Leishmania mexicana (strain MHOM/GT/2001/U1103) OX=929439 GN=LMXM_17_0010 PE=4 SV=1	6	6	6	7.2	7.2	7.2	87.627	148.37	17	4	3	4	3
+	4.81991	0.537445	E8NHN7	E8NHN7	tr|E8NHN7|E8NHN7_LEIMU WGS CADB00000000 data, contig 72 (Fragment) OS=Leishmania mexicana (strain MHOM/GT/2001/U1103) OX=929439 GN=LmxM_32_3070a_1 PE=4 SV=1	14	14	5	46.7	46.7	24.5	96.46	323.31	106	12	12	4	4
+	4.81039	1.27638	E9B125;E9B121;E9B119;E9B120	E9B125;E9B121;E9B119;E9B120	tr|E9B125|E9B125_LEIMU Putative heat shock 70-related protein 1, mitochondrial OS=Leishmania mexicana (strain MHOM/GT/2001/U1103) OX=929439 GN=LMXM_29_2550 PE=3 SV=1;tr|E9B121|E9B121_LEIMU Putative heat shock 70-related protein 1, mitochondrial OS=Leishman	16	15	15	31.1	29.9	29.9	70.866	323.31	66	4	8	4	8
+	4.80113	-1.19195	E9ATT6	E9ATT6	tr|E9ATT6|E9ATT6_LEIMU Uncharacterized protein OS=Leishmania mexicana (strain MHOM/GT/2001/U1103) OX=929439 GN=LMXM_36_5020 PE=4 SV=1	1	1	1	1.9	1.9	1.9	98.339	20.137	8	1	1	1	1
+	4.8	0.715081	E9B6W9	E9B6W9	tr|E9B6W9|E9B6W9_LEIMU Uncharacterized protein OS=Leishmania mexicana (strain MHOM/GT/2001/U1103) OX=929439 GN=LMXM_34_4390 PE=4 SV=1	2	2	2	3.2	3.2	3.2	45.7	39.452	7	2	1	2	1
+	4.79461	-1.80168	E9ARL3	E9ARL3	tr|E9ARL3|E9ARL3_LEIMU Uncharacterized protein OS=Leishmania mexicana (strain MHOM/GT/2001/U1103) OX=929439 GN=LMXM_18_0760 PE=4 SV=1	2	2	2	10.5	10.5	10.5	10.604	13.942	4	2	1	2	1
+	4.79332	-1.48437	E9AJW9	E9AJW9	tr|E9AJW9|E9AJW9_LEIMU Uncharacterized protein OS=Leishmania mexicana (strain MHOM/GT/2001/U1103) OX=929439 GN=LMXM_03_0850 PE=4 SV=1	1	1	1	0.5	0.5	0.5	236.38	10.925	4	1	1	1	1
+	4.7911	6.40317	E9B2D2	E9B2D2	tr|E9B2D2|E9B2D2_LEIMU Uncharacterized protein OS=Leishmania mexicana (strain MHOM/GT/2001/U1103) OX=929439 GN=LMXM_31_0120 PE=4 SV=1	4	4	4	5.2	5.2	5.2	114.15	88.071	11	1	4	1	4
+	4.78602	1.30094	E9AQB1	E9AQB1	tr|E9AQB1|E9AQB1_LEIMU 60S acidic ribosomal protein P2 OS=Leishmania mexicana (strain MHOM/GT/2001/U1103) OX=929439 GN=LMXM_15_1203 PE=3 SV=1	3	3	3	55	55	55	11	92.213	32	3	2	3	2
+	4.76709	-3.46436	E9AM25	E9AM25	tr|E9AM25|E9AM25_LEIMU Uncharacterized protein OS=Leishmania mexicana (strain MHOM/GT/2001/U1103) OX=929439 GN=LMXM_08_29_0540 PE=4 SV=1	1	1	1	2.6	2.6	2.6	54.793	35.855	4	1	1	1	1
+	4.76529	-0.579522	E9AVJ8	E9AVJ8	tr|E9AVJ8|E9AVJ8_LEIMU Uncharacterized protein OS=Leishmania mexicana (strain MHOM/GT/2001/U1103) OX=929439 GN=LMXM_22_0140 PE=4 SV=1	13	13	13	32.2	32.2	32.2	48.777	323.31	114	11	8	11	8
+	4.76484	3.48043	E9ANF4	E9ANF4	tr|E9ANF4|E9ANF4_LEIMU Uncharacterized protein OS=Leishmania mexicana (strain MHOM/GT/2001/U1103) OX=929439 GN=LMXM_11_0080 PE=4 SV=1	2	2	2	14.3	14.3	14.3	24.66	93.404	20	1	2	1	2
+	4.76323	0.775143	E9AP62;E8NHR0;E8NHQ9	E9AP62;E8NHR0	tr|E9AP62|E9AP62_LEIMU Tubulin alpha chain OS=Leishmania mexicana (strain MHOM/GT/2001/U1103) OX=929439 GN=LMXM_13_0280 PE=3 SV=1;tr|E8NHR0|E8NHR0_LEIMU Tubulin alpha chain (Fragment) OS=Leishmania mexicana (strain MHOM/GT/2001/U1103) OX=929439 GN=LmxM_13_	19	19	19	41.6	41.6	41.6	60.184	323.31	80	9	12	9	12
+	4.75343	-0.487507	E9AU20	E9AU20	tr|E9AU20|E9AU20_LEIMU Uncharacterized protein OS=Leishmania mexicana (strain MHOM/GT/2001/U1103) OX=929439 GN=LMXM_36_5850 PE=4 SV=1	24	24	24	49.8	49.8	49.8	57.284	323.31	340	20	20	20	20
+	4.75058	1.8363	E9AUQ7	E9AUQ7	tr|E9AUQ7|E9AUQ7_LEIMU Calpain-like cysteine peptidase OS=Leishmania mexicana (strain MHOM/GT/2001/U1103) OX=929439 GN=LMXM_20_1180 PE=3 SV=1	4	4	2	10.7	10.7	6.9	103.53	146.88	88	2	3	1	1
+	4.74543	1.80625	E9AZ25	E9AZ25	tr|E9AZ25|E9AZ25_LEIMU Uncharacterized protein OS=Leishmania mexicana (strain MHOM/GT/2001/U1103) OX=929439 GN=LMXM_27_1220 PE=4 SV=1	7	7	7	20.4	20.4	20.4	46.926	91.29	17	2	3	2	3
+	4.74245	0.662657	E9AYL8	E9AYL8	tr|E9AYL8|E9AYL8_LEIMU Uncharacterized protein OS=Leishmania mexicana (strain MHOM/GT/2001/U1103) OX=929439 GN=LMXM_26_2370 PE=4 SV=1	9	9	9	3.5	3.5	3.5	421.88	199.92	33	6	8	6	8
+	4.73748	2.69185	E9AVJ3	E9AVJ3	tr|E9AVJ3|E9AVJ3_LEIMU Putative heat shock protein DNAJ OS=Leishmania mexicana (strain MHOM/GT/2001/U1103) OX=929439 GN=LMXM_22_0080 PE=4 SV=1	2	2	2	9.1	9.1	9.1	36.229	281.83	17	1	1	1	1
+	4.72797	-0.8794	E9AQT3	E9AQT3	tr|E9AQT3|E9AQT3_LEIMU Uncharacterized protein OS=Leishmania mexicana (strain MHOM/GT/2001/U1103) OX=929439 GN=LMXM_16_1220 PE=3 SV=1	3	3	3	2	2	2	233.92	27.11	7	3	1	3	1
+	4.72784	0.513746	Q0PKV3;E9ARG4	Q0PKV3;E9ARG4	tr|Q0PKV3|Q0PKV3_LEIME Putative glycogen synthase kinase 3 beta OS=Leishmania mexicana OX=5665 GN=GSK3b PE=4 SV=1;tr|E9ARG4|E9ARG4_LEIMU Uncharacterized protein OS=Leishmania mexicana (strain MHOM/GT/2001/U1103) OX=929439 GN=LMXM_18_0270 PE=4 SV=1	2	2	2	4.2	4.2	4.2	40.744	181.5	45	2	2	2	2
+	4.72312	-1.47244	E9B3X4	E9B3X4	tr|E9B3X4|E9B3X4_LEIMU Uncharacterized protein OS=Leishmania mexicana (strain MHOM/GT/2001/U1103) OX=929439 GN=LMXM_32_1370 PE=4 SV=1	4	4	4	14.3	14.3	14.3	45.438	289.29	15	4	2	4	2
+	4.71441	-2.41989	E9ATK1;A1Y2C5;A1Y2C4;Q25222;P42865	E9ATK1;A1Y2C5	tr|E9ATK1|E9ATK1_LEIMU Putative oxidoreductase OS=Leishmania mexicana (strain MHOM/GT/2001/U1103) OX=929439 GN=LMXM_36_4170 PE=4 SV=1;tr|A1Y2C5|A1Y2C5_LEIME Zeta-crystallin/NADPH-oxidoreductase-like protein (Fragment) OS=Leishmania mexicana OX=5665 PE=4 SV	4	4	4	17.9	17.9	17.9	36.092	323.31	23	1	3	1	3
+	4.71076	1.21756	E9B074	E9B074	tr|E9B074|E9B074_LEIMU Uncharacterized protein OS=Leishmania mexicana (strain MHOM/GT/2001/U1103) OX=929439 GN=LMXM_28_2520 PE=4 SV=1	4	4	4	12.7	12.7	12.7	69.823	184.47	21	2	2	2	2
+	4.7033	-1.23412	E9AV10	E9AV10	tr|E9AV10|E9AV10_LEIMU Uncharacterized protein OS=Leishmania mexicana (strain MHOM/GT/2001/U1103) OX=929439 GN=LMXM_21_0430 PE=4 SV=1	8	8	8	22.2	22.2	22.2	47.492	178.99	39	6	6	6	6
+	4.70259	-2.39996	E9AJW3	E9AJW3	tr|E9AJW3|E9AJW3_LEIMU Uncharacterized protein OS=Leishmania mexicana (strain MHOM/GT/2001/U1103) OX=929439 GN=LMXM_03_0800 PE=4 SV=1	10	10	10	7.3	7.3	7.3	253.3	161.63	21	7	7	7	7
+	4.70228	0.677521	E9B760	E9B760	tr|E9B760|E9B760_LEIMU Uncharacterized protein OS=Leishmania mexicana (strain MHOM/GT/2001/U1103) OX=929439 GN=LMXM_34_5340 PE=4 SV=1	7	7	7	22	22	22	38.891	160.07	23	2	3	2	3
+	4.70088	0.856927	E9B1E2	E9B1E2	tr|E9B1E2|E9B1E2_LEIMU Uncharacterized protein OS=Leishmania mexicana (strain MHOM/GT/2001/U1103) OX=929439 GN=LMXM_29_3680 PE=4 SV=1	11	11	11	27.6	27.6	27.6	51.064	323.31	62	5	7	5	7
+	4.70004	1.23969	E9AX38	E9AX38	tr|E9AX38|E9AX38_LEIMU Uncharacterized protein OS=Leishmania mexicana (strain MHOM/GT/2001/U1103) OX=929439 GN=LMXM_24_1920 PE=4 SV=1	1	1	1	2.7	2.7	2.7	57.626	11.377	3	1	1	1	1
+	4.69522	1.01274	E9B1T6	E9B1T6	tr|E9B1T6|E9B1T6_LEIMU Uncharacterized protein OS=Leishmania mexicana (strain MHOM/GT/2001/U1103) OX=929439 GN=LMXM_30_1380 PE=4 SV=1	14	14	13	19.9	19.9	17.9	129.52	323.31	19	4	6	4	6
+	4.68107	-0.437919	E9B1T0	E9B1T0	tr|E9B1T0|E9B1T0_LEIMU Uncharacterized protein OS=Leishmania mexicana (strain MHOM/GT/2001/U1103) OX=929439 GN=LMXM_30_1320 PE=3 SV=1	17	17	17	10.8	10.8	10.8	268.46	290.17	50	11	12	11	12
+	4.66482	-1.17627	E9B2U1	E9B2U1	tr|E9B2U1|E9B2U1_LEIMU Uncharacterized protein OS=Leishmania mexicana (strain MHOM/GT/2001/U1103) OX=929439 GN=LMXM_31_1650 PE=4 SV=1	2	2	2	2.8	2.8	2.8	99.209	28.875	8	2	2	2	2
+	4.66203	1.05978	E9ALG1	E9ALG1	tr|E9ALG1|E9ALG1_LEIMU Uncharacterized protein OS=Leishmania mexicana (strain MHOM/GT/2001/U1103) OX=929439 GN=LMXM_08_29_2630 PE=4 SV=1	15	15	15	19.6	19.6	19.6	132.44	323.31	113	9	15	9	15
+	4.65289	-0.917024	E9API5	E9API5	tr|E9API5|E9API5_LEIMU Kinesin-like protein OS=Leishmania mexicana (strain MHOM/GT/2001/U1103) OX=929439 GN=LMXM_13_1610 PE=3 SV=1	17	17	17	20.7	20.7	20.7	80.483	171.26	70	11	12	11	12
+	4.65014	-2.03303	E9AQP9	E9AQP9	tr|E9AQP9|E9AQP9_LEIMU Uncharacterized protein OS=Leishmania mexicana (strain MHOM/GT/2001/U1103) OX=929439 GN=LMXM_16_0900 PE=4 SV=1	5	5	5	4.4	4.4	4.4	183.8	94.327	15	4	2	4	2
+	4.64908	2.47595	E9ATN2	E9ATN2	tr|E9ATN2|E9ATN2_LEIMU Transmembrane amino acid transporter protein-like protein OS=Leishmania mexicana (strain MHOM/GT/2001/U1103) OX=929439 GN=LMXM_36_4480 PE=4 SV=1	2	2	2	3	3	3	85.805	41.607	7	1	2	1	2
+	4.64425	3.90728	E9AYJ2	E9AYJ2	tr|E9AYJ2|E9AYJ2_LEIMU Uncharacterized protein OS=Leishmania mexicana (strain MHOM/GT/2001/U1103) OX=929439 GN=LMXM_26_2120 PE=4 SV=1	7	7	7	2.8	2.8	2.8	428.62	155.39	17	4	5	4	5
+	4.6426	-2.59881	E9B135	E9B135	tr|E9B135|E9B135_LEIMU Uncharacterized protein OS=Leishmania mexicana (strain MHOM/GT/2001/U1103) OX=929439 GN=LMXM_29_2640 PE=4 SV=1	3	3	3	7.6	7.6	7.6	88.052	300.91	11	3	1	3	1
+	4.63452	-0.855219	E9AY62	E9AY62	tr|E9AY62|E9AY62_LEIMU Uncharacterized protein OS=Leishmania mexicana (strain MHOM/GT/2001/U1103) OX=929439 GN=LMXM_26_0840 PE=4 SV=1	4	4	4	7.1	7.1	7.1	100.33	88.141	21	4	3	4	3
	4.63329	0.315121	E9ANC1	E9ANC1	tr|E9ANC1|E9ANC1_LEIMU Uncharacterized protein OS=Leishmania mexicana (strain MHOM/GT/2001/U1103) OX=929439 GN=LMXM_10_1110 PE=4 SV=1	9	9	9	22	22	22	56.911	239.81	60	5	8	5	8
+	4.62994	-0.644351	E9AZU3	E9AZU3	tr|E9AZU3|E9AZU3_LEIMU Putative p450 reductase OS=Leishmania mexicana (strain MHOM/GT/2001/U1103) OX=929439 GN=LMXM_28_1240 PE=4 SV=1	4	4	4	5.7	5.7	5.7	72.449	101.16	14	3	1	3	1
+	4.62757	0.816185	E9AYH5	E9AYH5	tr|E9AYH5|E9AYH5_LEIMU Putative mitotubule-associated protein Gb4 OS=Leishmania mexicana (strain MHOM/GT/2001/U1103) OX=929439 GN=LMXM_26_1950 PE=4 SV=1	14	14	14	7	7	7	320.89	323.31	63	7	9	7	9
+	4.61681	1.55166	I3V666;E9ARD0;E9ARD5;W6A238;A0A0K0TMW6;E9ARD4;E9ARD3;E9ARD6	I3V666;E9ARD0;E9ARD5;W6A238;A0A0K0TMW6;E9ARD4	tr|I3V666|I3V666_LEIME Elongation factor 1-alpha (Fragment) OS=Leishmania mexicana OX=5665 PE=3 SV=1;tr|E9ARD0|E9ARD0_LEIMU Elongation factor 1-alpha OS=Leishmania mexicana (strain MHOM/GT/2001/U1103) OX=929439 GN=LMXM_17_0080 PE=3 SV=1;tr|E9ARD5|E9ARD5_LE	20	20	15	38.8	38.8	34.5	46.22	236.98	85	11	12	8	9
+	4.6116	0.831873	E9APE3	E9APE3	tr|E9APE3|E9APE3_LEIMU Adenylosuccinate synthetase OS=Leishmania mexicana (strain MHOM/GT/2001/U1103) OX=929439 GN=LMXM_13_1190 PE=3 SV=1	3	3	3	9	9	9	78.382	62.327	27	2	3	2	3
+	4.60398	2.39817	E9AZ96	E9AZ96	tr|E9AZ96|E9AZ96_LEIMU Uncharacterized protein OS=Leishmania mexicana (strain MHOM/GT/2001/U1103) OX=929439 GN=LMXM_27_1930 PE=4 SV=1	2	2	2	9	9	9	39.308	64.73	8	1	2	1	2
	4.5903	0.202747	E9B0C5	E9B0C5	tr|E9B0C5|E9B0C5_LEIMU Uncharacterized protein LMXM_28_3030 OS=Leishmania mexicana (strain MHOM/GT/2001/U1103) OX=929439 GN=LMXM_28_3030 PE=4 SV=1	10	10	10	17.8	17.8	17.8	147.33	323.31	45	8	7	8	7
+	4.58746	3.21041	E9B0D0	E9B0D0	tr|E9B0D0|E9B0D0_LEIMU Uncharacterized protein OS=Leishmania mexicana (strain MHOM/GT/2001/U1103) OX=929439 GN=LMXM_29_0050 PE=4 SV=1	1	1	1	4.2	4.2	4.2	86.897	57.982	16	1	1	1	1
+	4.58318	1.36809	E9B283	E9B283	tr|E9B283|E9B283_LEIMU Uncharacterized protein OS=Leishmania mexicana (strain MHOM/GT/2001/U1103) OX=929439 GN=LMXM_30_2840 PE=4 SV=1	3	3	3	6.2	6.2	6.2	42.336	35.791	9	2	3	2	3
+	4.58279	1.59501	E9B6U3	E9B6U3	tr|E9B6U3|E9B6U3_LEIMU Polyadenylate-binding protein OS=Leishmania mexicana (strain MHOM/GT/2001/U1103) OX=929439 GN=LMXM_34_4130 PE=3 SV=1	12	12	12	23.6	23.6	23.6	65.219	233.91	27	1	6	1	6
+	4.5795	-0.382336	E9AQN7	E9AQN7	tr|E9AQN7|E9AQN7_LEIMU Uncharacterized protein OS=Leishmania mexicana (strain MHOM/GT/2001/U1103) OX=929439 GN=LMXM_16_0780 PE=4 SV=1	16	16	16	4.4	4.4	4.4	607.44	323.31	45	12	11	12	11
+	4.57161	0.802128	E9AMW2	E9AMW2	tr|E9AMW2|E9AMW2_LEIMU Uncharacterized protein OS=Leishmania mexicana (strain MHOM/GT/2001/U1103) OX=929439 GN=LMXM_09_1110 PE=4 SV=1	11	11	11	21.9	21.9	21.9	51.202	323.31	53	6	8	6	8
+	4.56357	0.779711	E9AZ74	E9AZ74	tr|E9AZ74|E9AZ74_LEIMU Uncharacterized protein OS=Leishmania mexicana (strain MHOM/GT/2001/U1103) OX=929439 GN=LMXM_27_1730 PE=4 SV=1	8	8	8	29.1	29.1	29.1	37.788	189.76	49	6	7	6	7
+	4.55866	-3.62908	E9AV95	E9AV95	tr|E9AV95|E9AV95_LEIMU Uncharacterized protein OS=Leishmania mexicana (strain MHOM/GT/2001/U1103) OX=929439 GN=LMXM_21_1110 PE=4 SV=1	6	6	6	4	4	4	201.84	103.33	9	6	1	6	1
+	4.55855	-1.17316	E9AR44	E9AR44	tr|E9AR44|E9AR44_LEIMU Uncharacterized protein OS=Leishmania mexicana (strain MHOM/GT/2001/U1103) OX=929439 GN=LMXM_17_0670 PE=4 SV=1	6	6	6	6.9	6.9	6.9	180.17	89.38	10	4	3	4	3
+	4.5575	-1.49594	E9B0U1	E9B0U1	tr|E9B0U1|E9B0U1_LEIMU Uncharacterized protein OS=Leishmania mexicana (strain MHOM/GT/2001/U1103) OX=929439 GN=LMXM_29_1690 PE=4 SV=1	4	4	4	12.3	12.3	12.3	35.214	157.27	12	4	3	4	3
+	4.55683	-0.736118	E9AQ27	E9AQ27	tr|E9AQ27|E9AQ27_LEIMU Uncharacterized protein OS=Leishmania mexicana (strain MHOM/GT/2001/U1103) OX=929439 GN=LMXM_15_0260 PE=4 SV=1	9	9	9	28.8	28.8	28.8	51.985	140.16	51	7	4	7	4
+	4.54893	2.70028	E9AU74	E9AU74	tr|E9AU74|E9AU74_LEIMU Uncharacterized protein OS=Leishmania mexicana (strain MHOM/GT/2001/U1103) OX=929439 GN=LMXM_36_6380 PE=4 SV=1	2	2	2	5.8	5.8	5.8	83.879	202.27	19	1	2	1	2
+	4.54236	2.44684	E9AV47	E9AV47	tr|E9AV47|E9AV47_LEIMU Putative small GTPase OS=Leishmania mexicana (strain MHOM/GT/2001/U1103) OX=929439 GN=LMXM_21_0790 PE=4 SV=1	2	2	2	11.1	11.1	11.1	30.055	24.488	9	1	1	1	1
+	4.53818	0.597645	E9ASY1	E9ASY1	tr|E9ASY1|E9ASY1_LEIMU Serine/threonine-protein phosphatase OS=Leishmania mexicana (strain MHOM/GT/2001/U1103) OX=929439 GN=LMXM_36_2050 PE=3 SV=1	5	5	5	7.8	7.8	7.8	97.553	140.13	24	3	4	3	4
+	4.53732	-1.82609	E9B5Z5	E9B5Z5	tr|E9B5Z5|E9B5Z5_LEIMU Putative oligosaccharyl transferase subunit OS=Leishmania mexicana (strain MHOM/GT/2001/U1103) OX=929439 GN=LMXM_34_1160 PE=4 SV=1	2	2	2	3.5	3.5	3.5	93.732	20.98	10	2	1	2	1
+	4.53524	-1.35468	E9B2D6	E9B2D6	tr|E9B2D6|E9B2D6_LEIMU Uncharacterized protein OS=Leishmania mexicana (strain MHOM/GT/2001/U1103) OX=929439 GN=LMXM_31_0160 PE=4 SV=1	5	5	5	16.8	16.8	16.8	41.644	156.63	18	5	3	5	3
+	4.524	-2.31995	E9ATH6	E9ATH6	tr|E9ATH6|E9ATH6_LEIMU Uncharacterized protein OS=Leishmania mexicana (strain MHOM/GT/2001/U1103) OX=929439 GN=LMXM_36_3940 PE=4 SV=1	4	4	4	5.1	5.1	5.1	115.91	79.605	7	3	2	3	2
+	4.5193	0.58824	E9B228	E9B228	tr|E9B228|E9B228_LEIMU Uncharacterized protein OS=Leishmania mexicana (strain MHOM/GT/2001/U1103) OX=929439 GN=LMXM_30_2270 PE=4 SV=1	5	5	5	15.2	15.2	15.2	48.783	241.23	43	4	5	4	5
+	4.51876	1.10728	E9B592	E9B592	tr|E9B592|E9B592_LEIMU Uncharacterized protein OS=Leishmania mexicana (strain MHOM/GT/2001/U1103) OX=929439 GN=LMXM_33_3030 PE=4 SV=1	3	3	3	6.3	6.3	6.3	37.997	192.55	9	2	3	2	3
	4.51649	-0.228153	E9ARW2	E9ARW2	tr|E9ARW2|E9ARW2_LEIMU Clathrin light chain OS=Leishmania mexicana (strain MHOM/GT/2001/U1103) OX=929439 GN=LMXM_19_0110 PE=3 SV=1	4	4	4	42.8	42.8	42.8	15.691	54.425	35	3	4	3	4
+	4.51209	0.643481	E9ATB2	E9ATB2	tr|E9ATB2|E9ATB2_LEIMU Uncharacterized protein OS=Leishmania mexicana (strain MHOM/GT/2001/U1103) OX=929439 GN=LMXM_36_3330 PE=4 SV=1	4	4	4	19.9	19.9	19.9	44.075	190.95	28	4	4	4	4
+	4.5106	-3.70291	E9ARK3	E9ARK3	tr|E9ARK3|E9ARK3_LEIMU Uncharacterized protein OS=Leishmania mexicana (strain MHOM/GT/2001/U1103) OX=929439 GN=LMXM_18_0650 PE=4 SV=1	4	4	4	3.7	3.7	3.7	136.42	110.38	8	4	1	4	1
+	4.51021	-1.26662	O61060;E9AU62	O61060;E9AU62	tr|O61060|O61060_LEIME Glucose transporter OS=Leishmania mexicana OX=5665 GN=LmGT3 PE=3 SV=2;tr|E9AU62|E9AU62_LEIMU Glucose transporter, lmgt3 OS=Leishmania mexicana (strain MHOM/GT/2001/U1103) OX=929439 GN=LMXM_36_6280 PE=3 SV=1	5	2	2	3.7	1.8	1.8	61.249	17.896	12	1	2	1	2
+	4.50542	3.91804	E9ANI1	E9ANI1	tr|E9ANI1|E9ANI1_LEIMU Putative 14-3-3 protein OS=Leishmania mexicana (strain MHOM/GT/2001/U1103) OX=929439 GN=LMXM_11_0350 PE=3 SV=1	4	4	4	28.1	28.1	28.1	29.147	131.51	27	2	3	2	3
+	4.50496	1.27488	E9AWM6	E9AWM6	tr|E9AWM6|E9AWM6_LEIMU Putative CMP-sialic acid transporter OS=Leishmania mexicana (strain MHOM/GT/2001/U1103) OX=929439 GN=LMXM_24_0365 PE=4 SV=1	2	2	2	6.9	6.9	6.9	49.48	81.584	11	2	2	2	2
+	4.49905	-1.45473	E9AYN4	E9AYN4	tr|E9AYN4|E9AYN4_LEIMU Serine/threonine-protein phosphatase OS=Leishmania mexicana (strain MHOM/GT/2001/U1103) OX=929439 GN=LMXM_26_2530 PE=3 SV=1	2	2	2	6.2	6.2	6.2	55.559	52.368	9	2	2	2	2
+	4.49784	-0.870375	E9AJY5	E9AJY5	tr|E9AJY5|E9AJY5_LEIMU Putative cAMP-specific phosphodiesterase OS=Leishmania mexicana (strain MHOM/GT/2001/U1103) OX=929439 GN=LMXM_04_0030 PE=4 SV=1	5	5	5	9.3	9.3	9.3	72.632	99.724	27	4	4	4	4
+	4.49583	0.408723	E8NHG6;E8NHG3;E8NHQ2	E8NHG6	tr|E8NHG6|E8NHG6_LEIMU Uncharacterized protein LmxM_30_0440_1 OS=Leishmania mexicana (strain MHOM/GT/2001/U1103) OX=929439 GN=LmxM_30_0440_1 PE=3 SV=1	12	12	12	19.3	19.3	19.3	79.84	323.31	425	4	8	4	8
+	4.48919	0.607891	E9AQC3	E9AQC3	tr|E9AQC3|E9AQC3_LEIMU Putative cation transporter OS=Leishmania mexicana (strain MHOM/GT/2001/U1103) OX=929439 GN=LMXM_15_1310 PE=4 SV=1	6	6	6	10.3	10.3	10.3	90.824	150.81	36	5	5	5	5
+	4.48723	-1.54441	E9B6J7	E9B6J7	tr|E9B6J7|E9B6J7_LEIMU Uncharacterized protein OS=Leishmania mexicana (strain MHOM/GT/2001/U1103) OX=929439 GN=LMXM_34_3180 PE=4 SV=1	2	2	2	14.6	14.6	14.6	21.451	38.947	18	2	1	2	1
+	4.48427	-1.40239	E9AWQ5	E9AWQ5	tr|E9AWQ5|E9AWQ5_LEIMU Uncharacterized protein OS=Leishmania mexicana (strain MHOM/GT/2001/U1103) OX=929439 GN=LMXM_24_0650 PE=4 SV=1	4	4	4	5.1	5.1	5.1	102.33	79.553	13	3	3	3	3
+	4.46437	0.682375	E9ASD6	E9ASD6	tr|E9ASD6|E9ASD6_LEIMU Elongation factor 2 OS=Leishmania mexicana (strain MHOM/GT/2001/U1103) OX=929439 GN=LMXM_36_0180 PE=4 SV=1	18	18	18	28.5	28.5	28.5	94.056	323.31	89	10	7	10	7
+	4.46201	0.410181	E9AM03	E9AM03	tr|E9AM03|E9AM03_LEIMU Putative U3 small nucleolar ribonucleoprotein protein MPP10 OS=Leishmania mexicana (strain MHOM/GT/2001/U1103) OX=929439 GN=LMXM_08_29_0750 PE=4 SV=1	7	7	7	22.1	22.1	22.1	75.782	323.31	42	3	2	3	2
+	4.4614	-0.594779	E9B378	E9B378	tr|E9B378|E9B378_LEIMU Tubulin-specific chaperone A OS=Leishmania mexicana (strain MHOM/GT/2001/U1103) OX=929439 GN=LMXM_31_2970 PE=3 SV=1	2	2	2	18.4	18.4	18.4	14.034	76.829	10	2	1	2	1
	4.44629	0.258421	Q4TZP9;E9B0G1	Q4TZP9;E9B0G1	tr|Q4TZP9|Q4TZP9_LEIME Mitogen-activated protein kinase OS=Leishmania mexicana OX=5665 PE=3 SV=1;tr|E9B0G1|E9B0G1_LEIMU Mitogen-activated protein kinase OS=Leishmania mexicana (strain MHOM/GT/2001/U1103) OX=929439 GN=LMXM_29_0370 PE=3 SV=1	1	1	1	3.7	3.7	3.7	46.376	50.652	13	1	1	1	1
+	4.44217	3.12026	E9AU32	E9AU32	tr|E9AU32|E9AU32_LEIMU Uncharacterized protein OS=Leishmania mexicana (strain MHOM/GT/2001/U1103) OX=929439 GN=LMXM_36_5970 PE=4 SV=1	6	6	6	7.1	7.1	7.1	71.68	61.611	8	1	3	1	3
+	4.44101	1.14874	E9AQQ3	E9AQQ3	tr|E9AQQ3|E9AQQ3_LEIMU Dynein light chain OS=Leishmania mexicana (strain MHOM/GT/2001/U1103) OX=929439 GN=LMXM_16_0940 PE=3 SV=1	1	1	1	9.8	9.8	9.8	13.184	11.069	5	1	1	1	1
+	4.42842	0.905829	E9AR83	E9AR83	tr|E9AR83|E9AR83_LEIMU Putative kinesin OS=Leishmania mexicana (strain MHOM/GT/2001/U1103) OX=929439 GN=LMXM_17_1110 PE=3 SV=1	4	4	4	5	5	5	158.16	76.98	12	2	4	2	4
+	4.42812	-0.86001	E9B4C1	E9B4C1	tr|E9B4C1|E9B4C1_LEIMU Transcription elongation factor-like protein OS=Leishmania mexicana (strain MHOM/GT/2001/U1103) OX=929439 GN=LMXM_32_2810 PE=4 SV=1	3	3	3	14.7	14.7	14.7	50.836	268.13	36	3	2	3	2
+	4.4258	-1.42344	E9ALW8	E9ALW8	tr|E9ALW8|E9ALW8_LEIMU Uncharacterized protein OS=Leishmania mexicana (strain MHOM/GT/2001/U1103) OX=929439 GN=LMXM_08_29_1040 PE=4 SV=1	7	7	7	5.9	5.9	5.9	203.55	240	15	5	3	5	3
+	4.42481	-2.98114	E9AV66	E9AV66	tr|E9AV66|E9AV66_LEIMU Uncharacterized protein OS=Leishmania mexicana (strain MHOM/GT/2001/U1103) OX=929439 GN=LMXM_21_0875 PE=4 SV=1	3	3	3	5.2	5.2	5.2	132.69	86.403	17	3	2	3	2
+	4.41677	-0.736638	E9AWK5	E9AWK5	tr|E9AWK5|E9AWK5_LEIMU Uncharacterized protein OS=Leishmania mexicana (strain MHOM/GT/2001/U1103) OX=929439 GN=LMXM_24_0160 PE=4 SV=1	3	3	3	12.1	12.1	12.1	31.888	115.66	18	3	3	3	3
+	4.41267	2.02226	E9AY79	E9AY79	tr|E9AY79|E9AY79_LEIMU Uncharacterized protein OS=Leishmania mexicana (strain MHOM/GT/2001/U1103) OX=929439 GN=LMXM_26_1010 PE=4 SV=1	2	2	2	6.3	6.3	6.3	45.921	27.44	7	2	2	2	2
	4.41116	-0.260072	E9B6I9	E9B6I9	tr|E9B6I9|E9B6I9_LEIMU Putative ATP-dependent RNA helicase OS=Leishmania mexicana (strain MHOM/GT/2001/U1103) OX=929439 GN=LMXM_34_3100 PE=4 SV=1	14	14	14	19	19	19	100.88	323.31	55	9	8	9	8
+	4.40863	1.63707	E9B0F9	E9B0F9	tr|E9B0F9|E9B0F9_LEIMU Kinesin-like protein OS=Leishmania mexicana (strain MHOM/GT/2001/U1103) OX=929439 GN=LMXM_29_0350 PE=3 SV=1	2	2	2	5.9	5.9	5.9	68.265	81.023	18	1	1	1	1
+	4.39963	-1.06068	E9AZD6	E9AZD6	tr|E9AZD6|E9AZD6_LEIMU Transcription elongation regulator-like protein OS=Leishmania mexicana (strain MHOM/GT/2001/U1103) OX=929439 GN=LMXM_27_2300 PE=4 SV=1	3	3	3	5.3	5.3	5.3	79.089	79.687	19	2	3	2	3
+	4.39693	-4.97736	E9B6T4	E9B6T4	tr|E9B6T4|E9B6T4_LEIMU Uncharacterized protein OS=Leishmania mexicana (strain MHOM/GT/2001/U1103) OX=929439 GN=LMXM_34_4050 PE=4 SV=1	6	6	6	6.9	6.9	6.9	141.63	75.224	10	5	4	5	4
+	4.39049	-3.41349	E9AJE4	E9AJE4	tr|E9AJE4|E9AJE4_LEIMU Sidoreflexin OS=Leishmania mexicana (strain MHOM/GT/2001/U1103) OX=929439 GN=LMXM_01_0570 PE=3 SV=1	1	1	1	3.7	3.7	3.7	35.857	49.872	5	1	1	1	1
+	4.3843	-2.54286	E9AYV4	E9AYV4	tr|E9AYV4|E9AYV4_LEIMU Uncharacterized protein OS=Leishmania mexicana (strain MHOM/GT/2001/U1103) OX=929439 GN=LMXM_27_0530 PE=4 SV=1	7	7	7	12.1	12.1	12.1	65.144	230.89	22	6	4	6	4
+	4.37729	-1.91229	E9B352	E9B352	tr|E9B352|E9B352_LEIMU Uncharacterized protein OS=Leishmania mexicana (strain MHOM/GT/2001/U1103) OX=929439 GN=LMXM_31_2730 PE=4 SV=1	2	2	2	2.6	2.6	2.6	107.49	102.67	6	2	1	2	1
+	4.37402	-0.997759	E9AYY9	E9AYY9	tr|E9AYY9|E9AYY9_LEIMU Uncharacterized protein OS=Leishmania mexicana (strain MHOM/GT/2001/U1103) OX=929439 GN=LMXM_27_0870 PE=4 SV=1	13	13	13	20.9	20.9	20.9	85.034	323.31	35	6	5	6	5
+	4.36961	1.52103	E9B307	E9B307	tr|E9B307|E9B307_LEIMU Uncharacterized protein OS=Leishmania mexicana (strain MHOM/GT/2001/U1103) OX=929439 GN=LMXM_31_2260 PE=4 SV=1	2	2	2	18.7	18.7	18.7	20.273	22.033	40	2	2	2	2
+	4.36829	-0.643844	E9AL83	E9AL83	tr|E9AL83|E9AL83_LEIMU Topoisomerase-related function protein-like protein OS=Leishmania mexicana (strain MHOM/GT/2001/U1103) OX=929439 GN=LMXM_07_0700 PE=4 SV=1	7	7	7	12	12	12	98.3	124.08	26	5	3	5	3
+	4.36188	0.59409	E9AVN5	E9AVN5	tr|E9AVN5|E9AVN5_LEIMU Uncharacterized protein OS=Leishmania mexicana (strain MHOM/GT/2001/U1103) OX=929439 GN=LMXM_22_0520 PE=4 SV=1	8	8	8	13.5	13.5	13.5	120.59	146.59	32	5	6	5	6
+	4.36148	3.11999	E9B0N8	E9B0N8	tr|E9B0N8|E9B0N8_LEIMU Uncharacterized protein OS=Leishmania mexicana (strain MHOM/GT/2001/U1103) OX=929439 GN=LMXM_29_1090 PE=4 SV=1	1	1	1	1.8	1.8	1.8	104.14	19.703	4	1	1	1	1
	4.3591	-0.30848	E9AXI7	E9AXI7	tr|E9AXI7|E9AXI7_LEIMU Uncharacterized protein OS=Leishmania mexicana (strain MHOM/GT/2001/U1103) OX=929439 GN=LMXM_25_1080 PE=4 SV=1	11	11	11	29	29	29	47.534	323.31	171	8	9	8	9
+	4.35796	-1.07057	E9B143	E9B143	tr|E9B143|E9B143_LEIMU Uncharacterized protein OS=Leishmania mexicana (strain MHOM/GT/2001/U1103) OX=929439 GN=LMXM_29_2710 PE=4 SV=1	5	5	5	6.7	6.7	6.7	95.966	114.88	13	3	2	3	2
+	4.35551	5.37579	E9ALL3	E9ALL3	tr|E9ALL3|E9ALL3_LEIMU Uncharacterized protein OS=Leishmania mexicana (strain MHOM/GT/2001/U1103) OX=929439 GN=LMXM_08_29_2100 PE=4 SV=1	3	3	3	10.3	10.3	10.3	69.544	250.58	15	2	2	2	2
+	4.34817	-0.762472	E9B0W2	E9B0W2	tr|E9B0W2|E9B0W2_LEIMU Uncharacterized protein OS=Leishmania mexicana (strain MHOM/GT/2001/U1103) OX=929439 GN=LMXM_29_1920 PE=4 SV=1	5	5	5	9.1	9.1	9.1	67.775	158.31	24	5	2	5	2
+	4.34571	2.03676	E9AM28	E9AM28	tr|E9AM28|E9AM28_LEIMU Cofilin-like protein OS=Leishmania mexicana (strain MHOM/GT/2001/U1103) OX=929439 GN=LMXM_08_29_0510 PE=3 SV=1	4	4	4	33.8	33.8	33.8	15.689	133.04	28	2	4	2	4
+	4.34469	3.51493	E9B4K2	E9B4K2	tr|E9B4K2|E9B4K2_LEIMU Uncharacterized protein OS=Leishmania mexicana (strain MHOM/GT/2001/U1103) OX=929439 GN=LMXM_33_0340 PE=4 SV=1	3	3	3	5.6	5.6	5.6	87.458	49.201	9	2	2	2	2
+	4.33306	0.491137	E9AYX1	E9AYX1	tr|E9AYX1|E9AYX1_LEIMU Uncharacterized protein OS=Leishmania mexicana (strain MHOM/GT/2001/U1103) OX=929439 GN=LMXM_27_0700 PE=4 SV=1	7	7	7	18.1	18.1	18.1	48.654	207.02	35	6	5	6	5
+	4.32766	0.656197	E9B2X4	E9B2X4	tr|E9B2X4|E9B2X4_LEIMU Putative 1-acyl-sn-glycerol-3-phosphateacyltransferase-lik e protein OS=Leishmania mexicana (strain MHOM/GT/2001/U1103) OX=929439 GN=LMXM_31_1960 PE=4 SV=1	2	2	2	6.5	6.5	6.5	32.882	84.26	56	2	2	2	2
+	4.32697	1.38554	E9ANY5	E9ANY5	tr|E9ANY5|E9ANY5_LEIMU Uncharacterized protein OS=Leishmania mexicana (strain MHOM/GT/2001/U1103) OX=929439 GN=LMXM_12_0570 PE=4 SV=1	5	5	5	4.9	4.9	4.9	199.59	45.349	18	4	4	4	4
	4.32681	0.191979	E9AMS9	E9AMS9	tr|E9AMS9|E9AMS9_LEIMU Uncharacterized protein OS=Leishmania mexicana (strain MHOM/GT/2001/U1103) OX=929439 GN=LMXM_09_0780 PE=4 SV=1	3	3	3	5.2	5.2	5.2	28.419	95.778	18	3	3	3	3
+	4.3265	0.785722	E9AZA2	E9AZA2	tr|E9AZA2|E9AZA2_LEIMU Putative rRNA methyltransferase OS=Leishmania mexicana (strain MHOM/GT/2001/U1103) OX=929439 GN=LMXM_27_1980 PE=3 SV=1	4	4	4	8.8	8.8	8.8	105.18	133.72	24	4	2	4	2
+	4.3264	0.836131	E9ASL7	E9ASL7	tr|E9ASL7|E9ASL7_LEIMU Uncharacterized protein OS=Leishmania mexicana (strain MHOM/GT/2001/U1103) OX=929439 GN=LMXM_36_0970 PE=4 SV=1	3	3	3	14.1	14.1	14.1	22.463	122.98	16	2	3	2	3
+	4.30806	-1.86309	E9AJB2	E9AJB2	tr|E9AJB2|E9AJB2_LEIMU Uncharacterized protein OS=Leishmania mexicana (strain MHOM/GT/2001/U1103) OX=929439 GN=LMXM_01_0260 PE=4 SV=1	2	2	2	4.3	4.3	4.3	30.275	13.773	3	2	1	2	1
+	4.298	1.1183	E8NHH1	E8NHH1	tr|E8NHH1|E8NHH1_LEIMU WGS CADB00000000 data, contig 26 (Fragment) OS=Leishmania mexicana (strain MHOM/GT/2001/U1103) OX=929439 GN=LmxM_15_0440c_1 PE=4 SV=1	2	2	2	6.5	6.5	6.5	76.905	18.265	6	1	1	1	1
+	4.29112	-0.525018	E9B2B2	E9B2B2	tr|E9B2B2|E9B2B2_LEIMU Phosphatidylethanolaminen-methyltransferase-lik e protein OS=Leishmania mexicana (strain MHOM/GT/2001/U1103) OX=929439 GN=LMXM_30_3120 PE=4 SV=1	2	2	2	4	4	4	66.825	94.29	8	1	1	1	1
+	4.2911	0.645551	E9AUF4	E9AUF4	tr|E9AUF4|E9AUF4_LEIMU Uncharacterized protein OS=Leishmania mexicana (strain MHOM/GT/2001/U1103) OX=929439 GN=LMXM_20_0140 PE=4 SV=1	5	5	5	8.1	8.1	8.1	128.59	224.25	18	4	5	4	5
+	4.27582	0.570987	E9AYJ1	E9AYJ1	tr|E9AYJ1|E9AYJ1_LEIMU Uncharacterized protein OS=Leishmania mexicana (strain MHOM/GT/2001/U1103) OX=929439 GN=LMXM_26_2110 PE=4 SV=1	3	3	3	1.8	1.8	1.8	186.93	44.113	18	3	3	3	3
+	4.27514	-0.851674	E9AL46	E9AL46	tr|E9AL46|E9AL46_LEIMU Uncharacterized protein OS=Leishmania mexicana (strain MHOM/GT/2001/U1103) OX=929439 GN=LMXM_07_0350 PE=4 SV=1	6	6	6	8.2	8.2	8.2	68.846	108.41	13	3	3	3	3
+	4.2735	1.08554	E9B5K1	E9B5K1	tr|E9B5K1|E9B5K1_LEIMU Putative ubiquitin hydrolase (Cysteine peptidase, clan ca, family c19,putative) OS=Leishmania mexicana (strain MHOM/GT/2001/U1103) OX=929439 GN=LMXM_33_4060 PE=3 SV=1	3	3	3	5.2	5.2	5.2	102.49	40.292	9	2	2	2	2
+	4.27003	-3.07346	E9AV62	E9AV62	tr|E9AV62|E9AV62_LEIMU Uncharacterized protein OS=Leishmania mexicana (strain MHOM/GT/2001/U1103) OX=929439 GN=LMXM_21_0861 PE=4 SV=1	4	4	4	2.8	2.8	2.8	271.72	55.584	15	3	3	3	3
+	4.2688	-0.829959	E9B0H4	E9B0H4	tr|E9B0H4|E9B0H4_LEIMU Uncharacterized protein OS=Leishmania mexicana (strain MHOM/GT/2001/U1103) OX=929439 GN=LMXM_29_0490 PE=4 SV=1	5	5	5	5.8	5.8	5.8	74.883	64.465	12	4	2	4	2
+	4.26853	0.680808	E9APT0	E9APT0	tr|E9APT0|E9APT0_LEIMU Putative calpain-like cysteine peptidase (Putative cysteine peptidase, clan ca, family c2) OS=Leishmania mexicana (strain MHOM/GT/2001/U1103) OX=929439 GN=LMXM_14_0850 PE=4 SV=1	5	5	5	42.6	42.6	42.6	12.949	170.2	27	2	3	2	3
+	4.26817	-1.6554	E9AR71	E9AR71	tr|E9AR71|E9AR71_LEIMU Uncharacterized protein OS=Leishmania mexicana (strain MHOM/GT/2001/U1103) OX=929439 GN=LMXM_17_0990 PE=4 SV=1	5	5	5	1.4	1.4	1.4	675.34	49.508	17	5	3	5	3
+	4.26703	-0.832374	E9AR65;Q6T9D6	E9AR65	tr|E9AR65|E9AR65_LEIMU Putative ATP-dependent RNA helicase OS=Leishmania mexicana (strain MHOM/GT/2001/U1103) OX=929439 GN=LMXM_17_0920 PE=4 SV=1	4	4	4	3.3	3.3	3.3	260.31	97.281	21	4	2	4	2
+	4.25606	0.764223	E9B1S3	E9B1S3	tr|E9B1S3|E9B1S3_LEIMU Uncharacterized protein OS=Leishmania mexicana (strain MHOM/GT/2001/U1103) OX=929439 GN=LMXM_30_1250 PE=4 SV=1	3	3	3	2.4	2.4	2.4	117.31	48.684	10	3	2	3	2
+	4.25602	-0.841458	E9B2J1	E9B2J1	tr|E9B2J1|E9B2J1_LEIMU Putative OSM3-like kinesin OS=Leishmania mexicana (strain MHOM/GT/2001/U1103) OX=929439 GN=LMXM_31_0680 PE=3 SV=1	2	2	2	1.7	1.7	1.7	127.39	114.97	10	2	2	2	2
+	4.24677	1.29655	E9ASH9	E9ASH9	tr|E9ASH9|E9ASH9_LEIMU Uncharacterized protein OS=Leishmania mexicana (strain MHOM/GT/2001/U1103) OX=929439 GN=LMXM_36_0590 PE=3 SV=1	1	1	1	8.4	8.4	8.4	23.507	9.9647	10	1	1	1	1
+	4.245	-1.4512	E9AU93	E9AU93	tr|E9AU93|E9AU93_LEIMU Uncharacterized protein OS=Leishmania mexicana (strain MHOM/GT/2001/U1103) OX=929439 GN=LMXM_36_6570 PE=4 SV=1	2	2	2	14.4	14.4	14.4	38.358	83.319	13	2	1	2	1
+	4.23455	4.47452	E9B4M2	E9B4M2	tr|E9B4M2|E9B4M2_LEIMU Uncharacterized protein OS=Leishmania mexicana (strain MHOM/GT/2001/U1103) OX=929439 GN=LMXM_33_0530 PE=4 SV=1	4	4	4	15.1	15.1	15.1	52.122	91.099	9	3	3	3	3
+	4.23307	-0.755295	E9ANL9	E9ANL9	tr|E9ANL9|E9ANL9_LEIMU Uncharacterized protein OS=Leishmania mexicana (strain MHOM/GT/2001/U1103) OX=929439 GN=LMXM_11_0740 PE=4 SV=1	3	3	3	9	9	9	47.709	60.267	13	3	2	3	2
+	4.23246	0.903756	E8NHS7;E9B1X9;E9B1Y0	E8NHS7;E9B1X9;E9B1Y0	tr|E8NHS7|E8NHS7_LEIMU WGS CADB00000000 data, contig 99 OS=Leishmania mexicana (strain MHOM/GT/2001/U1103) OX=929439 GN=LmxM_30_1800a_1 PE=4 SV=1;tr|E9B1X9|E9B1X9_LEIMU Amino acid permease OS=Leishmania mexicana (strain MHOM/GT/2001/U1103) OX=929439 GN=LMX	2	2	2	5.3	5.3	5.3	62.919	133.07	9	2	1	2	1
	4.22869	0.35067	E9B453	E9B453	tr|E9B453|E9B453_LEIMU Uncharacterized protein OS=Leishmania mexicana (strain MHOM/GT/2001/U1103) OX=929439 GN=LMXM_32_2150 PE=4 SV=1	3	3	3	7.9	7.9	7.9	92.221	241.15	32	2	3	2	3
+	4.22773	-0.490087	E9ASJ5	E9ASJ5	tr|E9ASJ5|E9ASJ5_LEIMU Uncharacterized protein OS=Leishmania mexicana (strain MHOM/GT/2001/U1103) OX=929439 GN=LMXM_36_0750 PE=4 SV=1	6	6	6	6.8	6.8	6.8	137.96	97.771	23	6	4	6	4
+	4.22636	-0.881159	E9ASP9	E9ASP9	tr|E9ASP9|E9ASP9_LEIMU Uncharacterized protein OS=Leishmania mexicana (strain MHOM/GT/2001/U1103) OX=929439 GN=LMXM_36_1300 PE=4 SV=1	4	4	4	12.4	12.4	12.4	67.584	188.39	19	3	3	3	3
+	4.21898	0.779534	E9B4T2	E9B4T2	tr|E9B4T2|E9B4T2_LEIMU Uncharacterized protein OS=Leishmania mexicana (strain MHOM/GT/2001/U1103) OX=929439 GN=LMXM_33_1110 PE=4 SV=1	4	4	4	10.8	10.8	10.8	57.027	307.23	24	4	4	4	4
+	4.21792	-1.24721	E9B5Y6	E9B5Y6	tr|E9B5Y6|E9B5Y6_LEIMU Uncharacterized protein OS=Leishmania mexicana (strain MHOM/GT/2001/U1103) OX=929439 GN=LMXM_34_1060 PE=4 SV=1	1	1	1	2.2	2.2	2.2	64.706	17.625	5	1	1	1	1
+	4.20921	-0.568412	E9B0E6	E9B0E6	tr|E9B0E6|E9B0E6_LEIMU Uncharacterized protein OS=Leishmania mexicana (strain MHOM/GT/2001/U1103) OX=929439 GN=LMXM_29_0220 PE=4 SV=1	2	2	2	3.4	3.4	3.4	42.103	16.381	11	2	2	2	2
+	4.20693	0.752946	E9B3U5	E9B3U5	tr|E9B3U5|E9B3U5_LEIMU Uncharacterized protein OS=Leishmania mexicana (strain MHOM/GT/2001/U1103) OX=929439 GN=LMXM_32_1110 PE=4 SV=1	5	5	5	14.3	14.3	14.3	82.785	160.44	16	3	4	3	4
	4.20604	-0.341309	E9AWL0	E9AWL0	tr|E9AWL0|E9AWL0_LEIMU Putative transcription elongation factor OS=Leishmania mexicana (strain MHOM/GT/2001/U1103) OX=929439 GN=LMXM_24_0210 PE=4 SV=1	4	4	4	13.1	13.1	13.1	36.846	35.87	10	2	2	2	2
+	4.20198	-1.05141	E9AQ15	E9AQ15	tr|E9AQ15|E9AQ15_LEIMU Putative serine/threonine-protein kinase (Putative protein kinase) OS=Leishmania mexicana (strain MHOM/GT/2001/U1103) OX=929439 GN=LMXM_15_0180 PE=4 SV=1	6	6	6	7	7	7	80.804	44.438	12	4	3	4	3
+	4.20107	-2.15916	E9B4Z4	E9B4Z4	tr|E9B4Z4|E9B4Z4_LEIMU Uncharacterized protein OS=Leishmania mexicana (strain MHOM/GT/2001/U1103) OX=929439 GN=LMXM_33_2090 PE=4 SV=1	2	2	2	5.7	5.7	5.7	42.912	47.973	7	1	2	1	2
+	4.19428	0.732063	E9AXG4	E9AXG4	tr|E9AXG4|E9AXG4_LEIMU Uncharacterized protein OS=Leishmania mexicana (strain MHOM/GT/2001/U1103) OX=929439 GN=LMXM_25_0860 PE=4 SV=1	3	3	3	3.4	3.4	3.4	128.67	31.24	11	2	2	2	2
+	4.19176	-3.54734	E9AVB4	E9AVB4	tr|E9AVB4|E9AVB4_LEIMU Uncharacterized protein OS=Leishmania mexicana (strain MHOM/GT/2001/U1103) OX=929439 GN=LMXM_21_1295 PE=4 SV=1	2	2	2	15	15	15	28.167	110.75	7	2	1	2	1
+	4.173	-0.698753	E9ALR5	E9ALR5	tr|E9ALR5|E9ALR5_LEIMU Uncharacterized protein OS=Leishmania mexicana (strain MHOM/GT/2001/U1103) OX=929439 GN=LMXM_08_29_1580 PE=4 SV=1	3	3	3	12.3	12.3	12.3	43.339	118	18	3	3	3	3
+	4.16952	-0.876768	E9AKE3	E9AKE3	tr|E9AKE3|E9AKE3_LEIMU Uncharacterized protein OS=Leishmania mexicana (strain MHOM/GT/2001/U1103) OX=929439 GN=LMXM_05_0370 PE=4 SV=1	2	2	2	9.5	9.5	9.5	34.317	87.691	9	2	2	2	2
+	4.16641	0.768816	E9ASQ7	E9ASQ7	tr|E9ASQ7|E9ASQ7_LEIMU Uncharacterized protein OS=Leishmania mexicana (strain MHOM/GT/2001/U1103) OX=929439 GN=LMXM_36_1380 PE=4 SV=1	1	1	1	4.2	4.2	4.2	68.448	106.26	27	1	1	1	1
+	4.15852	1.34783	Q9GRT3;E9AP68	Q9GRT3;E9AP68	tr|Q9GRT3|Q9GRT3_LEIME Putative mitogen-activated protein kinase kinase 2 OS=Leishmania mexicana mexicana OX=44270 GN=MKK2 PE=4 SV=1;tr|E9AP68|E9AP68_LEIMU Mitogen-activated protein kinase kinase 2 OS=Leishmania mexicana (strain MHOM/GT/2001/U1103) OX=9294	2	2	2	1.1	1.1	1.1	120.87	19.669	5	1	2	1	2
+	4.15611	0.454359	E9AUV1	E9AUV1	tr|E9AUV1|E9AUV1_LEIMU Uncharacterized protein OS=Leishmania mexicana (strain MHOM/GT/2001/U1103) OX=929439 GN=LMXM_20_1700 PE=4 SV=1	2	2	2	17.1	17.1	17.1	30.105	42.778	56	2	2	2	2
+	4.14649	-0.375765	E9AK32	E9AK32	tr|E9AK32|E9AK32_LEIMU Uncharacterized protein OS=Leishmania mexicana (strain MHOM/GT/2001/U1103) OX=929439 GN=LMXM_04_0500 PE=4 SV=1	6	6	6	3.3	3.3	3.3	307.8	113.67	16	6	6	6	6
+	4.14294	0.614461	E9AQ77	E9AQ77	tr|E9AQ77|E9AQ77_LEIMU Uncharacterized protein OS=Leishmania mexicana (strain MHOM/GT/2001/U1103) OX=929439 GN=LMXM_15_0800 PE=4 SV=1	4	4	4	3.8	3.8	3.8	224.42	53.668	25	3	3	3	3
+	4.14286	1.43542	E9APP0	E9APP0	tr|E9APP0|E9APP0_LEIMU Uncharacterized protein OS=Leishmania mexicana (strain MHOM/GT/2001/U1103) OX=929439 GN=LMXM_14_0450 PE=4 SV=1	3	3	3	11.8	11.8	11.8	36.492	174.25	28	2	2	2	2
+	4.13593	-4.8178	E9AYY4	E9AYY4	tr|E9AYY4|E9AYY4_LEIMU Uncharacterized protein OS=Leishmania mexicana (strain MHOM/GT/2001/U1103) OX=929439 GN=LMXM_27_0820 PE=4 SV=1	5	5	5	2.1	2.1	2.1	347.53	73.576	17	5	3	5	3
+	4.13523	-1.34009	E9B2A6;E9B2A5	E9B2A6;E9B2A5	tr|E9B2A6|E9B2A6_LEIMU Iron/zinc transporter protein-like protein OS=Leishmania mexicana (strain MHOM/GT/2001/U1103) OX=929439 GN=LMXM_30_3070 PE=4 SV=1;tr|E9B2A5|E9B2A5_LEIMU Iron/zinc transporter protein-like protein OS=Leishmania mexicana (strain MHOM/G	3	3	3	8.1	8.1	8.1	45.957	104.78	16	3	2	3	2
+	4.12684	0.865792	E9B2K7	E9B2K7	tr|E9B2K7|E9B2K7_LEIMU Uncharacterized protein OS=Leishmania mexicana (strain MHOM/GT/2001/U1103) OX=929439 GN=LMXM_31_0830 PE=4 SV=1	6	6	6	16.6	16.6	16.6	51.156	165.5	39	1	6	1	6
+	4.11714	-0.952382	E9AV49	E9AV49	tr|E9AV49|E9AV49_LEIMU Putative methionyl-tRNA synthetase OS=Leishmania mexicana (strain MHOM/GT/2001/U1103) OX=929439 GN=LMXM_21_0810 PE=3 SV=1	4	4	4	4.7	4.7	4.7	83.85	32.508	8	4	2	4	2
+	4.1126	-1.35696	E9AV79	E9AV79	tr|E9AV79|E9AV79_LEIMU Uncharacterized protein OS=Leishmania mexicana (strain MHOM/GT/2001/U1103) OX=929439 GN=LMXM_21_0950 PE=4 SV=1	1	1	1	9.4	9.4	9.4	45.811	71.161	13	1	1	1	1
+	4.11234	-1.03183	E9B6B2	E9B6B2	tr|E9B6B2|E9B6B2_LEIMU Uncharacterized protein OS=Leishmania mexicana (strain MHOM/GT/2001/U1103) OX=929439 GN=LMXM_34_2320 PE=4 SV=1	3	3	3	3	3	3	121.3	31.928	6	3	2	3	2
+	4.10976	1.15897	E9AMT0	E9AMT0	tr|E9AMT0|E9AMT0_LEIMU Uncharacterized protein OS=Leishmania mexicana (strain MHOM/GT/2001/U1103) OX=929439 GN=LMXM_09_0790 PE=4 SV=1	6	6	6	6.3	6.3	6.3	130.1	83.414	25	3	6	3	6
+	4.10508	-0.377345	E9AQ51	E9AQ51	tr|E9AQ51|E9AQ51_LEIMU Uncharacterized protein OS=Leishmania mexicana (strain MHOM/GT/2001/U1103) OX=929439 GN=LMXM_15_0540 PE=4 SV=1	7	7	7	22.4	22.4	22.4	75.592	323.31	42	6	4	6	4
	4.0956	-0.20233	E9B545	E9B545	tr|E9B545|E9B545_LEIMU Uncharacterized protein OS=Leishmania mexicana (strain MHOM/GT/2001/U1103) OX=929439 GN=LMXM_33_2540 PE=4 SV=1	6	6	6	6	6	6	100.14	188.63	44	5	5	5	5
+	4.09387	0.525881	E9ALM1	E9ALM1	tr|E9ALM1|E9ALM1_LEIMU Non-specific serine/threonine protein kinase OS=Leishmania mexicana (strain MHOM/GT/2001/U1103) OX=929439 GN=LMXM_08_29_2020 PE=4 SV=1	8	8	8	15.1	15.1	15.1	88.358	323.31	48	7	6	7	6
+	4.08946	-0.952488	E9AN93	E9AN93	tr|E9AN93|E9AN93_LEIMU Uncharacterized protein OS=Leishmania mexicana (strain MHOM/GT/2001/U1103) OX=929439 GN=LMXM_10_0830 PE=4 SV=1	7	7	7	6.6	6.6	6.6	181.01	124.71	18	6	5	6	5
+	4.08498	0.986835	E9B722	E9B722	tr|E9B722|E9B722_LEIMU Uncharacterized protein OS=Leishmania mexicana (strain MHOM/GT/2001/U1103) OX=929439 GN=LMXM_34_4950 PE=4 SV=1	5	5	5	11.6	11.6	11.6	107.28	155.44	24	2	5	2	5
+	4.0841	0.641684	E9B4X6	E9B4X6	tr|E9B4X6|E9B4X6_LEIMU Uncharacterized protein OS=Leishmania mexicana (strain MHOM/GT/2001/U1103) OX=929439 GN=LMXM_33_1510 PE=4 SV=1	5	5	5	14.8	14.8	14.8	55.145	119.08	12	2	5	2	5
+	4.08184	2.21954	E9AYQ1	E9AYQ1	tr|E9AYQ1|E9AYQ1_LEIMU 6-phosphogluconolactonase OS=Leishmania mexicana (strain MHOM/GT/2001/U1103) OX=929439 GN=LMXM_26_2700 PE=3 SV=1	3	3	3	19.1	19.1	19.1	28.422	105.25	8	1	1	1	1
+	4.08175	1.08069	E9B199	E9B199	tr|E9B199|E9B199_LEIMU Putative glutamyl-tRNA synthetase OS=Leishmania mexicana (strain MHOM/GT/2001/U1103) OX=929439 GN=LMXM_29_3240 PE=3 SV=1	1	1	1	1.9	1.9	1.9	67.923	13.933	3	1	1	1	1
	4.08009	0.152969	E9B183	E9B183	tr|E9B183|E9B183_LEIMU Uncharacterized protein OS=Leishmania mexicana (strain MHOM/GT/2001/U1103) OX=929439 GN=LMXM_29_3090 PE=4 SV=1	4	4	4	16.9	16.9	16.9	35.526	180.87	79	3	3	3	3
+	4.07604	-1.08238	E9AU57	E9AU57	tr|E9AU57|E9AU57_LEIMU Putative flagellum transition zone component OS=Leishmania mexicana (strain MHOM/GT/2001/U1103) OX=929439 GN=LMXM_36_6220 PE=4 SV=1	5	5	5	5.2	5.2	5.2	156.29	71.399	11	5	2	5	2
+	4.0759	1.07374	E9ALN7	E9ALN7	tr|E9ALN7|E9ALN7_LEIMU Uncharacterized protein OS=Leishmania mexicana (strain MHOM/GT/2001/U1103) OX=929439 GN=LMXM_08_29_1870 PE=4 SV=1	3	3	3	25.2	25.2	25.2	11.537	31.008	9	1	3	1	3
+	4.07564	0.499515	E9B689	E9B689	tr|E9B689|E9B689_LEIMU Uncharacterized protein OS=Leishmania mexicana (strain MHOM/GT/2001/U1103) OX=929439 GN=LMXM_34_2110 PE=4 SV=1	11	11	11	38.8	38.8	38.8	52.612	323.31	66	6	10	6	10
+	4.07439	-0.409824	E9ANA3	E9ANA3	tr|E9ANA3|E9ANA3_LEIMU Uncharacterized protein OS=Leishmania mexicana (strain MHOM/GT/2001/U1103) OX=929439 GN=LMXM_10_0940 PE=4 SV=1	9	9	9	9.5	9.5	9.5	142.66	302.21	33	6	6	6	6
+	4.07076	0.760595	E9ASW2	E9ASW2	tr|E9ASW2|E9ASW2_LEIMU Uncharacterized protein OS=Leishmania mexicana (strain MHOM/GT/2001/U1103) OX=929439 GN=LMXM_36_1900 PE=4 SV=1	6	6	6	6.3	6.3	6.3	179.89	114.37	24	4	4	4	4
+	4.06475	-1.20732	E9AZ19	E9AZ19	tr|E9AZ19|E9AZ19_LEIMU Uncharacterized protein OS=Leishmania mexicana (strain MHOM/GT/2001/U1103) OX=929439 GN=LMXM_27_1160 PE=4 SV=1	2	2	2	1	1	1	108.61	15.277	5	2	1	2	1
+	4.05627	1.10582	E9AZZ2	E9AZZ2	tr|E9AZZ2|E9AZZ2_LEIMU Proteasome regulatory non-ATP-ase subunit 2,putative OS=Leishmania mexicana (strain MHOM/GT/2001/U1103) OX=929439 GN=LMXM_28_1730 PE=3 SV=1	7	7	7	10.8	10.8	10.8	107.86	230.96	36	4	5	4	5
+	4.04688	-0.853657	E9ATT0	E9ATT0	tr|E9ATT0|E9ATT0_LEIMU Uncharacterized protein OS=Leishmania mexicana (strain MHOM/GT/2001/U1103) OX=929439 GN=LMXM_36_4960 PE=4 SV=1	2	2	2	4.3	4.3	4.3	105.66	43.589	9	2	1	2	1
+	4.03714	-0.693206	E9AKA3	E9AKA3	tr|E9AKA3|E9AKA3_LEIMU Uncharacterized protein OS=Leishmania mexicana (strain MHOM/GT/2001/U1103) OX=929439 GN=LMXM_04_1220 PE=4 SV=1	6	6	6	6.9	6.9	6.9	119.46	176.34	22	5	5	5	5
	4.0369	0.304264	E9B5E5	E9B5E5	tr|E9B5E5|E9B5E5_LEIMU Uncharacterized protein OS=Leishmania mexicana (strain MHOM/GT/2001/U1103) OX=929439 GN=LMXM_33_3560 PE=4 SV=1	4	4	4	16.8	16.8	16.8	36.931	132.24	31	3	4	3	4
+	4.03666	-2.07506	E9B1K5	E9B1K5	tr|E9B1K5|E9B1K5_LEIMU Uncharacterized protein OS=Leishmania mexicana (strain MHOM/GT/2001/U1103) OX=929439 GN=LMXM_30_0550 PE=4 SV=1	2	2	2	3.9	3.9	3.9	133.34	40.207	4	2	1	2	1
+	4.03486	1.57833	E9AZT7	E9AZT7	tr|E9AZT7|E9AZT7_LEIMU Uncharacterized protein OS=Leishmania mexicana (strain MHOM/GT/2001/U1103) OX=929439 GN=LMXM_28_1180 PE=4 SV=1	2	2	2	18.6	18.6	18.6	24.183	67.743	15	2	2	2	2
	4.03327	-0.248473	E9B0L6	E9B0L6	tr|E9B0L6|E9B0L6_LEIMU Amastin-like surface protein-like protein OS=Leishmania mexicana (strain MHOM/GT/2001/U1103) OX=929439 GN=LMXM_29_0870 PE=4 SV=1	2	2	2	9.5	9.5	9.5	24.55	275.15	139	2	2	2	2
+	4.0331	-1.87358	E9ANF2	E9ANF2	tr|E9ANF2|E9ANF2_LEIMU Uncharacterized protein OS=Leishmania mexicana (strain MHOM/GT/2001/U1103) OX=929439 GN=LMXM_11_0060 PE=4 SV=1	3	3	3	3.8	3.8	3.8	126.75	27.062	6	2	1	2	1
+	4.02764	-1.59054	E9AYC4	E9AYC4	tr|E9AYC4|E9AYC4_LEIMU Uncharacterized protein OS=Leishmania mexicana (strain MHOM/GT/2001/U1103) OX=929439 GN=LMXM_26_1450 PE=4 SV=1	6	6	6	5.4	5.4	5.4	144.73	126.24	26	6	5	6	5
+	4.02126	-2.008	E9B276	E9B276	tr|E9B276|E9B276_LEIMU Uncharacterized protein OS=Leishmania mexicana (strain MHOM/GT/2001/U1103) OX=929439 GN=LMXM_30_2770 PE=4 SV=1	3	3	3	16.9	16.9	16.9	34.477	81.873	20	3	3	3	3
+	4.01795	-0.832416	E9AS52	E9AS52	tr|E9AS52|E9AS52_LEIMU Uncharacterized protein OS=Leishmania mexicana (strain MHOM/GT/2001/U1103) OX=929439 GN=LMXM_19_1010 PE=4 SV=1	4	4	4	11.7	11.7	11.7	90.878	82.796	13	2	4	2	4
+	4.01596	0.846649	E9AVA8	E9AVA8	tr|E9AVA8|E9AVA8_LEIMU Uncharacterized protein OS=Leishmania mexicana (strain MHOM/GT/2001/U1103) OX=929439 GN=LMXM_21_1240 PE=4 SV=1	5	5	5	5.1	5.1	5.1	139.05	231.48	24	3	3	3	3
+	4.01208	-1.71569	E9AN06	E9AN06	tr|E9AN06|E9AN06_LEIMU Uncharacterized protein OS=Leishmania mexicana (strain MHOM/GT/2001/U1103) OX=929439 GN=LMXM_09_1530 PE=4 SV=1	2	2	2	21.7	21.7	21.7	17.84	47.541	19	2	1	2	1
+	4.00216	-1.2346	E9AP95	E9AP95	tr|E9AP95|E9AP95_LEIMU Uncharacterized protein OS=Leishmania mexicana (strain MHOM/GT/2001/U1103) OX=929439 GN=LMXM_13_0710 PE=4 SV=1	2	2	2	10.5	10.5	10.5	45.564	37.994	11	1	2	1	2
+	4.00003	-2.36958	E9AZU5	E9AZU5	tr|E9AZU5|E9AZU5_LEIMU Uncharacterized protein OS=Leishmania mexicana (strain MHOM/GT/2001/U1103) OX=929439 GN=LMXM_28_1260 PE=4 SV=1	3	3	3	3.1	3.1	3.1	122.98	33.05	5	3	1	3	1
+	3.9996	0.408373	E9AVU3	E9AVU3	tr|E9AVU3|E9AVU3_LEIMU Putative dynein heavy chain, cytosolic OS=Leishmania mexicana (strain MHOM/GT/2001/U1103) OX=929439 GN=LMXM_22_1110 PE=4 SV=1	3	3	3	0.8	0.8	0.8	623.24	126.38	9	3	3	3	3
+	3.99494	0.360801	E9ALS3;E8NHR4	E9ALS3	tr|E9ALS3|E9ALS3_LEIMU Uncharacterized protein OS=Leishmania mexicana (strain MHOM/GT/2001/U1103) OX=929439 GN=LMXM_08_29_1500 PE=4 SV=1	8	8	8	12.1	12.1	12.1	73.574	198.41	32	7	5	7	5
+	3.99013	-1.11619	E9B6U2	E9B6U2	tr|E9B6U2|E9B6U2_LEIMU Uncharacterized protein OS=Leishmania mexicana (strain MHOM/GT/2001/U1103) OX=929439 GN=LMXM_34_4125 PE=4 SV=1	4	4	4	10.6	10.6	10.6	59.896	93.05	18	4	3	4	3
+	3.98578	1.56523	E9ATD0	E9ATD0	tr|E9ATD0|E9ATD0_LEIMU Uncharacterized protein OS=Leishmania mexicana (strain MHOM/GT/2001/U1103) OX=929439 GN=LMXM_36_3510 PE=4 SV=1	1	1	1	10.2	10.2	10.2	17.88	8.0388	11	1	1	1	1
+	3.98015	-1.51166	E9AZC3	E9AZC3	tr|E9AZC3|E9AZC3_LEIMU Uncharacterized protein OS=Leishmania mexicana (strain MHOM/GT/2001/U1103) OX=929439 GN=LMXM_27_2170 PE=4 SV=1	5	5	5	3.9	3.9	3.9	174.94	80.962	8	3	4	3	4
+	3.97615	4.98918	E9B6F8	E9B6F8	tr|E9B6F8|E9B6F8_LEIMU Uncharacterized protein OS=Leishmania mexicana (strain MHOM/GT/2001/U1103) OX=929439 GN=LMXM_34_2790 PE=4 SV=1	2	2	2	6.7	6.7	6.7	43.663	72.02	8	2	2	2	2
	3.97004	-0.330515	E9AUQ0	E9AUQ0	tr|E9AUQ0|E9AUQ0_LEIMU Uncharacterized protein OS=Leishmania mexicana (strain MHOM/GT/2001/U1103) OX=929439 GN=LMXM_20_1110 PE=4 SV=1	19	19	19	20.8	20.8	20.8	124.24	323.31	123	15	15	15	15
+	3.96294	-1.54193	E9AZ43	E9AZ43	tr|E9AZ43|E9AZ43_LEIMU Uncharacterized protein OS=Leishmania mexicana (strain MHOM/GT/2001/U1103) OX=929439 GN=LMXM_27_1370 PE=4 SV=1	4	4	4	6.1	6.1	6.1	159.13	50.349	6	2	2	2	2
+	3.96009	-0.727245	E9ARX7	E9ARX7	tr|E9ARX7|E9ARX7_LEIMU Kinesin-like protein OS=Leishmania mexicana (strain MHOM/GT/2001/U1103) OX=929439 GN=LMXM_19_0260 PE=3 SV=1	3	3	3	5.1	5.1	5.1	93.838	125.55	23	2	3	2	3
+	3.95719	-0.570864	E9AKG4	E9AKG4	tr|E9AKG4|E9AKG4_LEIMU Uncharacterized protein OS=Leishmania mexicana (strain MHOM/GT/2001/U1103) OX=929439 GN=LMXM_05_0580 PE=4 SV=1	4	4	4	10.4	10.4	10.4	87.064	158.92	37	4	4	4	4
+	3.95668	-2.79238	E9B4W1	E9B4W1	tr|E9B4W1|E9B4W1_LEIMU Uncharacterized protein OS=Leishmania mexicana (strain MHOM/GT/2001/U1103) OX=929439 GN=LMXM_33_1370 PE=4 SV=1	3	3	3	10.8	10.8	10.8	36.095	30.3	6	3	1	3	1
+	3.95579	1.05417	E9AYH6	E9AYH6	tr|E9AYH6|E9AYH6_LEIMU Uncharacterized protein OS=Leishmania mexicana (strain MHOM/GT/2001/U1103) OX=929439 GN=LMXM_26_1960 PE=4 SV=1	12	12	12	24.3	24.3	24.3	89.474	323.31	84	4	7	4	7
+	3.94064	0.495335	E9AQU0	E9AQU0	tr|E9AQU0|E9AQU0_LEIMU Uncharacterized protein OS=Leishmania mexicana (strain MHOM/GT/2001/U1103) OX=929439 GN=LMXM_16_1290 PE=4 SV=1	3	3	3	8.4	8.4	8.4	77.797	113.62	32	3	3	3	3
+	3.93872	0.719085	E9B6K0	E9B6K0	tr|E9B6K0|E9B6K0_LEIMU Uncharacterized protein OS=Leishmania mexicana (strain MHOM/GT/2001/U1103) OX=929439 GN=LMXM_34_3210 PE=4 SV=1	1	1	1	3.9	3.9	3.9	74.106	67.851	9	1	1	1	1
+	3.9375	1.86797	E9ATM4	E9ATM4	tr|E9ATM4|E9ATM4_LEIMU ATP-dependent RNA helicase-like protein OS=Leishmania mexicana (strain MHOM/GT/2001/U1103) OX=929439 GN=LMXM_36_4400 PE=4 SV=1	2	2	2	2.3	2.3	2.3	106.85	192.35	10	2	1	2	1
+	3.93697	1.07951	E9AXI8	E9AXI8	tr|E9AXI8|E9AXI8_LEIMU Uncharacterized protein OS=Leishmania mexicana (strain MHOM/GT/2001/U1103) OX=929439 GN=LMXM_25_1090 PE=4 SV=1	2	2	2	5.3	5.3	5.3	45.729	115.44	13	2	2	2	2
+	3.93275	-0.52427	E9AMU6	E9AMU6	tr|E9AMU6|E9AMU6_LEIMU Uncharacterized protein OS=Leishmania mexicana (strain MHOM/GT/2001/U1103) OX=929439 GN=LMXM_09_0940 PE=4 SV=1	4	4	4	5	5	5	128.38	197.46	29	3	4	3	4
+	3.92263	-0.887292	E9AW42	E9AW42	tr|E9AW42|E9AW42_LEIMU ABC transporter-like protein OS=Leishmania mexicana (strain MHOM/GT/2001/U1103) OX=929439 GN=LMXM_23_0380 PE=4 SV=1	2	2	2	1.8	1.8	1.8	135.09	19.444	4	1	2	1	2
+	3.92056	-1.06789	E9AKH7	E9AKH7	tr|E9AKH7|E9AKH7_LEIMU Putative CYC2-like cyclin OS=Leishmania mexicana (strain MHOM/GT/2001/U1103) OX=929439 GN=LMXM_05_0710 PE=4 SV=1	5	5	5	7.1	7.1	7.1	148.61	98.623	10	3	3	3	3
+	3.92002	-1.06493	E9ARM0	E9ARM0	tr|E9ARM0|E9ARM0_LEIMU Periodic tryptophan protein 2-like protein OS=Leishmania mexicana (strain MHOM/GT/2001/U1103) OX=929439 GN=LMXM_18_0830 PE=4 SV=1	2	2	2	3.6	3.6	3.6	103.2	46.342	13	2	1	2	1
+	3.91567	-1.35093	E9B2A2	E9B2A2	tr|E9B2A2|E9B2A2_LEIMU Uncharacterized protein OS=Leishmania mexicana (strain MHOM/GT/2001/U1103) OX=929439 GN=LMXM_30_3030 PE=4 SV=1	5	5	5	4.3	4.3	4.3	184.94	58.061	16	4	3	4	3
+	3.90896	0.824663	E9AVA6	E9AVA6	tr|E9AVA6|E9AVA6_LEIMU Uncharacterized protein OS=Leishmania mexicana (strain MHOM/GT/2001/U1103) OX=929439 GN=LMXM_21_1220 PE=4 SV=1	3	3	3	2.9	2.9	2.9	146.78	42.562	12	2	3	2	3
+	3.90328	-0.824843	E9ALG7	E9ALG7	tr|E9ALG7|E9ALG7_LEIMU Putative serine/threonine-protein kinase OS=Leishmania mexicana (strain MHOM/GT/2001/U1103) OX=929439 GN=LMXM_08_29_2570 PE=4 SV=1	3	3	3	6.4	6.4	6.4	56.248	45.158	19	1	1	1	1
+	3.89253	-1.05578	E9ASI8	E9ASI8	tr|E9ASI8|E9ASI8_LEIMU Uncharacterized protein OS=Leishmania mexicana (strain MHOM/GT/2001/U1103) OX=929439 GN=LMXM_36_0680 PE=4 SV=1	8	8	8	12.1	12.1	12.1	100.72	100.02	18	5	6	5	6
+	3.88691	1.17005	E9AT14	E9AT14	tr|E9AT14|E9AT14_LEIMU Uncharacterized protein OS=Leishmania mexicana (strain MHOM/GT/2001/U1103) OX=929439 GN=LMXM_36_2370 PE=4 SV=1	3	3	3	5.2	5.2	5.2	103	76.668	12	2	2	2	2
+	3.88201	-0.440512	E9ASL8	E9ASL8	tr|E9ASL8|E9ASL8_LEIMU Putative 40S ribosomal protein S10 OS=Leishmania mexicana (strain MHOM/GT/2001/U1103) OX=929439 GN=LMXM_36_0980 PE=4 SV=1	1	1	1	10.1	10.1	10.1	18.617	45.553	31	1	1	1	1
+	3.87349	0.535434	E9B1S5;E9B1S6;E9B1S7	E9B1S5	tr|E9B1S5|E9B1S5_LEIMU p-glycoprotein e OS=Leishmania mexicana (strain MHOM/GT/2001/U1103) OX=929439 GN=LMXM_30_1270 PE=4 SV=1	8	8	8	6.1	6.1	6.1	181.49	163.25	27	5	6	5	6
+	3.8667	-0.702104	E9B010	E9B010	tr|E9B010|E9B010_LEIMU Uncharacterized protein OS=Leishmania mexicana (strain MHOM/GT/2001/U1103) OX=929439 GN=LMXM_28_1910 PE=4 SV=1	2	2	2	6.3	6.3	6.3	71.833	166.97	25	2	2	2	2
+	3.86211	-0.926956	E9B256	E9B256	tr|E9B256|E9B256_LEIMU Uncharacterized protein OS=Leishmania mexicana (strain MHOM/GT/2001/U1103) OX=929439 GN=LMXM_30_2570 PE=4 SV=1	3	3	3	3.5	3.5	3.5	118.69	323.31	19	3	2	3	2
+	3.8595	-0.395338	E9APW9	E9APW9	tr|E9APW9|E9APW9_LEIMU Uncharacterized protein OS=Leishmania mexicana (strain MHOM/GT/2001/U1103) OX=929439 GN=LMXM_14_1220 PE=4 SV=1	13	13	13	20.2	20.2	20.2	99.702	323.31	86	13	8	13	8
+	3.85675	-0.655654	E9AKH0	E9AKH0	tr|E9AKH0|E9AKH0_LEIMU Uncharacterized protein OS=Leishmania mexicana (strain MHOM/GT/2001/U1103) OX=929439 GN=LMXM_05_0640 PE=4 SV=1	4	4	4	4.9	4.9	4.9	201.06	52.233	10	2	4	2	4
+	3.84677	0.869065	E9B2L9	E9B2L9	tr|E9B2L9|E9B2L9_LEIMU Uncharacterized protein OS=Leishmania mexicana (strain MHOM/GT/2001/U1103) OX=929439 GN=LMXM_31_0950 PE=4 SV=1	6	6	6	10.2	10.2	10.2	102.25	134.17	52	6	6	6	6
+	3.84073	-0.587929	E9AZ47	E9AZ47	tr|E9AZ47|E9AZ47_LEIMU Putative choline/ethanolamine kinase OS=Leishmania mexicana (strain MHOM/GT/2001/U1103) OX=929439 GN=LMXM_27_1420 PE=4 SV=1	3	3	3	7.1	7.1	7.1	71.779	216.08	31	3	2	3	2
+	3.83743	-0.470917	E9AJX3	E9AJX3	tr|E9AJX3|E9AJX3_LEIMU Uncharacterized protein OS=Leishmania mexicana (strain MHOM/GT/2001/U1103) OX=929439 GN=LMXM_03_0890 PE=4 SV=1	3	3	3	7	7	7	67.22	145.79	19	3	3	3	3
+	3.8199	-2.62865	E9B2U8	E9B2U8	tr|E9B2U8|E9B2U8_LEIMU Uncharacterized protein OS=Leishmania mexicana (strain MHOM/GT/2001/U1103) OX=929439 GN=LMXM_31_1720 PE=4 SV=1	1	1	1	1.8	1.8	1.8	77.907	6.0613	2	1	1	1	1
+	3.81943	-1.64809	E9B093	E9B093	tr|E9B093|E9B093_LEIMU Uncharacterized protein OS=Leishmania mexicana (strain MHOM/GT/2001/U1103) OX=929439 GN=LMXM_28_2700 PE=4 SV=1	4	4	4	9.1	9.1	9.1	49.162	60.35	16	4	3	4	3
+	3.8163	2.10652	Q9BLW4;E9AW11	Q9BLW4;E9AW11	tr|Q9BLW4|Q9BLW4_LEIME GDP-mannose pyrophosphorylase OS=Leishmania mexicana OX=5665 GN=exgmp PE=4 SV=1;tr|E9AW11|E9AW11_LEIMU Mannose-1-phosphate guanyltransferase OS=Leishmania mexicana (strain MHOM/GT/2001/U1103) OX=929439 GN=LMXM_23_0110 PE=4 SV=1	4	4	4	15	15	15	41.49	63.047	13	1	2	1	2
+	3.81578	2.42639	E9AQC2	E9AQC2	tr|E9AQC2|E9AQC2_LEIMU Putative ubiquitin hydrolase (Cysteine peptidase, clan ca, family c19,putative) OS=Leishmania mexicana (strain MHOM/GT/2001/U1103) OX=929439 GN=LMXM_15_1300 PE=3 SV=1	4	4	4	4.4	4.4	4.4	155.04	95.661	14	1	2	1	2
+	3.81339	2.60529	E9B5N3	E9B5N3	tr|E9B5N3|E9B5N3_LEIMU RNA-binding protein-like protein OS=Leishmania mexicana (strain MHOM/GT/2001/U1103) OX=929439 GN=LMXM_33_4560 PE=4 SV=1	1	1	1	5.9	5.9	5.9	42.926	47.972	8	1	1	1	1
+	3.81194	-0.670749	E9ALX3	E9ALX3	tr|E9ALX3|E9ALX3_LEIMU Uncharacterized protein OS=Leishmania mexicana (strain MHOM/GT/2001/U1103) OX=929439 GN=LMXM_08_29_0990 PE=4 SV=1	3	3	3	3.9	3.9	3.9	105.05	61.337	7	3	2	3	2
+	3.80893	-0.546594	E9AMX3	E9AMX3	tr|E9AMX3|E9AMX3_LEIMU Putative AAA family ATPase OS=Leishmania mexicana (strain MHOM/GT/2001/U1103) OX=929439 GN=LMXM_09_1220 PE=4 SV=1	4	4	4	6.5	6.5	6.5	139.65	71.868	28	3	3	3	3
+	3.80638	2.57486	E9AV67	E9AV67	tr|E9AV67|E9AV67_LEIMU Uncharacterized protein OS=Leishmania mexicana (strain MHOM/GT/2001/U1103) OX=929439 GN=LMXM_21_0880 PE=4 SV=1	2	2	2	4.6	4.6	4.6	102.08	219.28	12	2	2	2	2
+	3.8062	0.65471	E9B5H0	E9B5H0	tr|E9B5H0|E9B5H0_LEIMU Phosphomannomutase-like protein OS=Leishmania mexicana (strain MHOM/GT/2001/U1103) OX=929439 GN=LMXM_33_3780 PE=3 SV=1	1	1	1	2.4	2.4	2.4	65.017	54.145	18	1	1	1	1
+	3.80576	0.965714	E9AW53	E9AW53	tr|E9AW53|E9AW53_LEIMU Uncharacterized protein OS=Leishmania mexicana (strain MHOM/GT/2001/U1103) OX=929439 GN=LMXM_23_0500 PE=4 SV=1	2	2	2	8.5	8.5	8.5	29.808	22.639	25	2	2	2	2
+	3.80205	-1.43303	E9B5A6	E9B5A6	tr|E9B5A6|E9B5A6_LEIMU Uncharacterized protein OS=Leishmania mexicana (strain MHOM/GT/2001/U1103) OX=929439 GN=LMXM_33_3170 PE=4 SV=1	2	2	2	4.6	4.6	4.6	60.931	13.953	4	2	1	2	1
+	3.79796	1.21001	E9AM45	E9AM45	tr|E9AM45|E9AM45_LEIMU Uncharacterized protein OS=Leishmania mexicana (strain MHOM/GT/2001/U1103) OX=929439 GN=LMXM_08_29_0340 PE=4 SV=1	2	2	2	8.4	8.4	8.4	46.199	68.21	39	2	1	2	1
+	3.79606	0.834704	E9ANP4	E9ANP4	tr|E9ANP4|E9ANP4_LEIMU Pyruvate, phosphate dikinase OS=Leishmania mexicana (strain MHOM/GT/2001/U1103) OX=929439 GN=LMXM_11_1000 PE=3 SV=1	6	6	6	8.3	8.3	8.3	101.01	83.295	17	2	3	2	3
+	3.79535	0.673388	E9AZ22;E9AZ27	E9AZ22;E9AZ27	tr|E9AZ22|E9AZ22_LEIMU Putative histone H1 OS=Leishmania mexicana (strain MHOM/GT/2001/U1103) OX=929439 GN=LMXM_27_1190 PE=4 SV=1;tr|E9AZ27|E9AZ27_LEIMU Putative histone H1 OS=Leishmania mexicana (strain MHOM/GT/2001/U1103) OX=929439 GN=LMXM_27_1240 PE=4 S	3	3	3	26.3	26.3	26.3	9.948	149	43	2	2	2	2
+	3.79001	-1.713	E9AL41	E9AL41	tr|E9AL41|E9AL41_LEIMU Uncharacterized protein OS=Leishmania mexicana (strain MHOM/GT/2001/U1103) OX=929439 GN=LMXM_07_0310 PE=4 SV=1	3	3	3	6.4	6.4	6.4	89.435	192.62	12	2	2	2	2
+	3.78814	-1.62807	E9AMV7	E9AMV7	tr|E9AMV7|E9AMV7_LEIMU Uncharacterized protein OS=Leishmania mexicana (strain MHOM/GT/2001/U1103) OX=929439 GN=LMXM_09_1050 PE=4 SV=1	3	3	3	21.2	21.2	21.2	25.969	101.26	13	2	3	2	3
+	3.77481	-1.14992	E9AL11	E9AL11	tr|E9AL11|E9AL11_LEIMU Uncharacterized protein OS=Leishmania mexicana (strain MHOM/GT/2001/U1103) OX=929439 GN=LMXM_07_0020 PE=4 SV=1	1	1	1	2.8	2.8	2.8	37.124	15.955	3	1	1	1	1
	3.77109	0.28077	E9ATU9	E9ATU9	tr|E9ATU9|E9ATU9_LEIMU Uncharacterized protein OS=Leishmania mexicana (strain MHOM/GT/2001/U1103) OX=929439 GN=LMXM_36_5150 PE=3 SV=1	15	15	15	18.7	18.7	18.7	70.948	285.81	54	9	8	9	8
+	3.76776	0.38239	E9AX69	E9AX69	tr|E9AX69|E9AX69_LEIMU Hypothetical predicted multi-pass transmembrane protein OS=Leishmania mexicana (strain MHOM/GT/2001/U1103) OX=929439 GN=LMXM_24_2230 PE=4 SV=1	3	3	3	12	12	12	20.138	43.252	15	3	2	3	2
+	3.76688	0.879453	E9ATZ3	E9ATZ3	tr|E9ATZ3|E9ATZ3_LEIMU Uncharacterized protein OS=Leishmania mexicana (strain MHOM/GT/2001/U1103) OX=929439 GN=LMXM_36_5580 PE=4 SV=1	2	2	2	11.8	11.8	11.8	41.225	179.32	26	2	2	2	2
	3.76366	-0.348381	E9AKR1	E9AKR1	tr|E9AKR1|E9AKR1_LEIMU Uncharacterized protein OS=Leishmania mexicana (strain MHOM/GT/2001/U1103) OX=929439 GN=LMXM_06_0330 PE=4 SV=1	5	5	5	4.1	4.1	4.1	129.17	70.614	14	4	4	4	4
+	3.76092	-1.00057	E9AM16	E9AM16	tr|E9AM16|E9AM16_LEIMU Putative ABC transporter OS=Leishmania mexicana (strain MHOM/GT/2001/U1103) OX=929439 GN=LMXM_08_29_0620 PE=4 SV=1	1	1	1	1	1	1	206.85	151.35	41	1	1	1	1
+	3.75484	0.54607	E9AK60;E9AK59	E9AK60;E9AK59	tr|E9AK60|E9AK60_LEIMU Uncharacterized protein OS=Leishmania mexicana (strain MHOM/GT/2001/U1103) OX=929439 GN=LMXM_04_0770 PE=4 SV=1;tr|E9AK59|E9AK59_LEIMU Uncharacterized protein OS=Leishmania mexicana (strain MHOM/GT/2001/U1103) OX=929439 GN=LMXM_04_076	4	4	3	47.1	47.1	30.2	18.111	104.76	21	3	2	3	2
+	3.74861	1.50124	E9AT87	E9AT87	tr|E9AT87|E9AT87_LEIMU Uncharacterized protein OS=Leishmania mexicana (strain MHOM/GT/2001/U1103) OX=929439 GN=LMXM_36_3090 PE=4 SV=1	3	3	3	7	7	7	89.19	58.593	9	1	2	1	2
+	3.74841	1.75081	E9AZI4	E9AZI4	tr|E9AZI4|E9AZI4_LEIMU Uncharacterized protein OS=Leishmania mexicana (strain MHOM/GT/2001/U1103) OX=929439 GN=LMXM_28_0230 PE=4 SV=1	3	3	3	16.5	16.5	16.5	35.697	120.21	12	2	3	2	3
+	3.73989	-2.60203	E9AUN8	E9AUN8	tr|E9AUN8|E9AUN8_LEIMU Uncharacterized protein OS=Leishmania mexicana (strain MHOM/GT/2001/U1103) OX=929439 GN=LMXM_20_1000 PE=4 SV=1	4	4	4	10.9	10.9	10.9	75.936	34.336	12	3	2	3	2
+	3.73794	1.58372	E9B5C7	E9B5C7	tr|E9B5C7|E9B5C7_LEIMU Glucose-6-phosphate 1-epimerase OS=Leishmania mexicana (strain MHOM/GT/2001/U1103) OX=929439 GN=LMXM_33_3380 PE=3 SV=1	1	1	1	5.6	5.6	5.6	33.001	14.673	10	1	1	1	1
+	3.73783	0.659339	E9B2B1	E9B2B1	tr|E9B2B1|E9B2B1_LEIMU Uncharacterized protein OS=Leishmania mexicana (strain MHOM/GT/2001/U1103) OX=929439 GN=LMXM_30_3110 PE=4 SV=1	13	13	13	13.2	13.2	13.2	95.964	323.31	41	7	8	7	8
+	3.73524	-0.857165	E9B3A6	E9B3A6	tr|E9B3A6|E9B3A6_LEIMU Putative dynein light intermediate chain OS=Leishmania mexicana (strain MHOM/GT/2001/U1103) OX=929439 GN=LMXM_31_3230 PE=4 SV=1	5	5	5	12.9	12.9	12.9	47.131	131.64	21	3	4	3	4
+	3.73301	2.64156	E9ASS0	E9ASS0	tr|E9ASS0|E9ASS0_LEIMU Uncharacterized protein OS=Leishmania mexicana (strain MHOM/GT/2001/U1103) OX=929439 GN=LMXM_36_1500 PE=4 SV=1	4	4	4	8	8	8	96.591	77.023	7	2	3	2	3
	3.72395	0.298617	E9ANV7	E9ANV7	tr|E9ANV7|E9ANV7_LEIMU Uncharacterized protein OS=Leishmania mexicana (strain MHOM/GT/2001/U1103) OX=929439 GN=LMXM_12_0300 PE=4 SV=1	8	8	8	6.3	6.3	6.3	202.58	208.75	28	7	6	7	6
+	3.72048	-0.528891	E9AQ58	E9AQ58	tr|E9AQ58|E9AQ58_LEIMU Uncharacterized protein OS=Leishmania mexicana (strain MHOM/GT/2001/U1103) OX=929439 GN=LMXM_15_0600 PE=4 SV=1	4	4	4	3.5	3.5	3.5	133.28	58.297	13	3	4	3	4
+	3.71995	-2.29097	E9APM1	E9APM1	tr|E9APM1|E9APM1_LEIMU Uncharacterized protein OS=Leishmania mexicana (strain MHOM/GT/2001/U1103) OX=929439 GN=LMXM_14_0280 PE=4 SV=1	2	2	2	2.5	2.5	2.5	108.79	73.944	21	2	2	2	2
+	3.71761	2.40681	E9AT28	E9AT28	tr|E9AT28|E9AT28_LEIMU Nuclear pore protein OS=Leishmania mexicana (strain MHOM/GT/2001/U1103) OX=929439 GN=LMXM_36_2510 PE=3 SV=1	2	2	2	1.8	1.8	1.8	97.244	68.293	4	1	2	1	2
	3.714	-0.275416	E9AYK5	E9AYK5	tr|E9AYK5|E9AYK5_LEIMU Uncharacterized protein OS=Leishmania mexicana (strain MHOM/GT/2001/U1103) OX=929439 GN=LMXM_26_2250 PE=4 SV=1	3	3	3	4.5	4.5	4.5	88.57	62.882	32	2	3	2	3
+	3.71218	-0.563799	E9B682	E9B682	tr|E9B682|E9B682_LEIMU Putative ankyrin repeat protein OS=Leishmania mexicana (strain MHOM/GT/2001/U1103) OX=929439 GN=LMXM_34_2040 PE=4 SV=1	4	4	4	1.6	1.6	1.6	402.24	48.252	16	2	4	2	4
	3.71006	-0.348812	E9AY25	E9AY25	tr|E9AY25|E9AY25_LEIMU Cytosolic Fe-S cluster assembly factor NUBP2 homolog OS=Leishmania mexicana (strain MHOM/GT/2001/U1103) OX=929439 GN=LMXM_26_0430 PE=3 SV=1	2	2	2	11.7	11.7	11.7	32.08	128.5	11	2	2	2	2
	3.70954	0.2939	E9AUL5	E9AUL5	tr|E9AUL5|E9AUL5_LEIMU Uncharacterized protein OS=Leishmania mexicana (strain MHOM/GT/2001/U1103) OX=929439 GN=LMXM_20_0770 PE=4 SV=1	10	10	10	3.1	3.1	3.1	417.73	323.31	33	6	9	6	9
+	3.70906	2.77629	E9ATK5	E9ATK5	tr|E9ATK5|E9ATK5_LEIMU Uncharacterized protein OS=Leishmania mexicana (strain MHOM/GT/2001/U1103) OX=929439 GN=LMXM_36_4210 PE=4 SV=1	1	1	1	1.2	1.2	1.2	106.83	18.759	6	1	1	1	1
+	3.70819	-0.459783	E9AJR9	E9AJR9	tr|E9AJR9|E9AJR9_LEIMU Uncharacterized protein OS=Leishmania mexicana (strain MHOM/GT/2001/U1103) OX=929439 GN=LMXM_03_0350 PE=4 SV=1	6	6	6	7.1	7.1	7.1	147.46	116.73	15	4	4	4	4
+	3.70741	-0.699963	E9APA0	E9APA0	tr|E9APA0|E9APA0_LEIMU Uncharacterized protein OS=Leishmania mexicana (strain MHOM/GT/2001/U1103) OX=929439 GN=LMXM_13_0760 PE=4 SV=1	1	1	1	0.5	0.5	0.5	217	12.43	4	1	1	1	1
+	3.70065	-0.761551	E9B1F6	E9B1F6	tr|E9B1F6|E9B1F6_LEIMU Uncharacterized protein OS=Leishmania mexicana (strain MHOM/GT/2001/U1103) OX=929439 GN=LMXM_30_0080 PE=4 SV=1	3	3	3	10	10	10	26.719	36.33	10	2	1	2	1
+	3.69981	0.773408	E9ARM1	E9ARM1	tr|E9ARM1|E9ARM1_LEIMU Uncharacterized protein OS=Leishmania mexicana (strain MHOM/GT/2001/U1103) OX=929439 GN=LMXM_18_0840 PE=4 SV=1	8	8	8	6.9	6.9	6.9	211.23	155.47	20	5	6	5	6
+	3.69715	-1.16223	E9AKL8	E9AKL8	tr|E9AKL8|E9AKL8_LEIMU Uncharacterized protein OS=Leishmania mexicana (strain MHOM/GT/2001/U1103) OX=929439 GN=LMXM_05_1110 PE=4 SV=1	4	4	4	6	6	6	133.04	90.829	14	4	2	4	2
+	3.6955	0.767967	E9B4E7	E9B4E7	tr|E9B4E7|E9B4E7_LEIMU Uncharacterized protein (Fragment) OS=Leishmania mexicana (strain MHOM/GT/2001/U1103) OX=929439 GN=LMXM_32_3070 PE=4 SV=1	12	3	3	26.9	10.4	10.4	91.133	84.382	30	3	3	3	3
+	3.69067	-0.814182	E9AP41	E9AP41	tr|E9AP41|E9AP41_LEIMU Uncharacterized protein OS=Leishmania mexicana (strain MHOM/GT/2001/U1103) OX=929439 GN=LMXM_13_0070 PE=4 SV=1	4	4	3	25.5	25.5	17.9	21.773	156.52	15	3	2	3	2
+	3.68692	-1.78736	E9AU37	E9AU37	tr|E9AU37|E9AU37_LEIMU Uncharacterized protein OS=Leishmania mexicana (strain MHOM/GT/2001/U1103) OX=929439 GN=LMXM_36_6020 PE=4 SV=1	2	2	2	13.1	13.1	13.1	29.922	82.641	7	2	2	2	2
+	3.6862	-0.971677	E9AVS9	E9AVS9	tr|E9AVS9|E9AVS9_LEIMU Uncharacterized protein OS=Leishmania mexicana (strain MHOM/GT/2001/U1103) OX=929439 GN=LMXM_22_0970 PE=4 SV=1	6	6	6	4.6	4.6	4.6	198.82	77.758	11	5	3	5	3
+	3.68263	-1.45493	E9AVH2	E9AVH2	tr|E9AVH2|E9AVH2_LEIMU Centromere/microtubule binding protein cbf5,putative OS=Leishmania mexicana (strain MHOM/GT/2001/U1103) OX=929439 GN=LMXM_21_1760 PE=4 SV=1	3	3	3	7	7	7	48.443	27.519	8	2	3	2	3
+	3.68247	0.373336	E9AJY2;A0A0A7MB88;A0A0A7M9F0;A0A0A7M8W9	E9AJY2	tr|E9AJY2|E9AJY2_LEIMU Elongation initiation factor 2 alpha subunit,putative OS=Leishmania mexicana (strain MHOM/GT/2001/U1103) OX=929439 GN=LMXM_03_0980 PE=4 SV=1	9	9	9	21.8	21.8	21.8	46.623	183.13	36	4	4	4	4
+	3.66883	-0.562455	E9B2F2	E9B2F2	tr|E9B2F2|E9B2F2_LEIMU Uncharacterized protein OS=Leishmania mexicana (strain MHOM/GT/2001/U1103) OX=929439 GN=LMXM_31_0310 PE=4 SV=1	7	7	7	3.2	3.2	3.2	181.07	195.46	23	7	5	7	5
	3.65711	-0.361186	E9B3I8	E9B3I8	tr|E9B3I8|E9B3I8_LEIMU Uncharacterized protein OS=Leishmania mexicana (strain MHOM/GT/2001/U1103) OX=929439 GN=LMXM_32_0110 PE=4 SV=1	2	2	2	7.4	7.4	7.4	39.139	31.342	15	2	2	2	2
	3.65251	-0.330504	E9ATU0	E9ATU0	tr|E9ATU0|E9ATU0_LEIMU Uncharacterized protein OS=Leishmania mexicana (strain MHOM/GT/2001/U1103) OX=929439 GN=LMXM_36_5060 PE=3 SV=1	1	1	1	4.3	4.3	4.3	48.26	86.338	26	1	1	1	1
	3.6522	-0.330427	E9AYJ6	E9AYJ6	tr|E9AYJ6|E9AYJ6_LEIMU Uncharacterized protein OS=Leishmania mexicana (strain MHOM/GT/2001/U1103) OX=929439 GN=LMXM_26_2160 PE=4 SV=1	9	9	9	6.5	6.5	6.5	232.17	155.32	14	7	5	7	5
+	3.64658	1.31273	E9AQQ6	E9AQQ6	tr|E9AQQ6|E9AQQ6_LEIMU Uncharacterized protein OS=Leishmania mexicana (strain MHOM/GT/2001/U1103) OX=929439 GN=LMXM_16_0970 PE=4 SV=1	6	6	6	12.8	12.8	12.8	84.887	91.083	17	3	4	3	4
	3.64464	0.340078	E9AY81	E9AY81	tr|E9AY81|E9AY81_LEIMU Putative dynein heavy chain OS=Leishmania mexicana (strain MHOM/GT/2001/U1103) OX=929439 GN=LMXM_26_1020 PE=4 SV=1	3	3	3	1.2	1.2	1.2	458.37	247.22	9	3	1	3	1
+	3.64214	0.466619	E9AP21	E9AP21	tr|E9AP21|E9AP21_LEIMU Uncharacterized protein OS=Leishmania mexicana (strain MHOM/GT/2001/U1103) OX=929439 GN=LMXM_12_1210 PE=4 SV=1	4	4	4	8.3	8.3	8.3	102.23	147.43	29	2	4	2	4
+	3.64106	-0.535733	E9APB6	E9APB6	tr|E9APB6|E9APB6_LEIMU Uncharacterized protein OS=Leishmania mexicana (strain MHOM/GT/2001/U1103) OX=929439 GN=LMXM_13_0920 PE=4 SV=1	7	7	7	8.6	8.6	8.6	160.76	96.961	15	6	4	6	4
+	3.6408	-0.565688	E9ANN8	E9ANN8	tr|E9ANN8|E9ANN8_LEIMU Uncharacterized protein OS=Leishmania mexicana (strain MHOM/GT/2001/U1103) OX=929439 GN=LMXM_11_0940 PE=4 SV=1	8	8	8	6.6	6.6	6.6	153.61	184.72	18	6	3	6	3
	3.63689	-0.277207	E9ATH9	E9ATH9	tr|E9ATH9|E9ATH9_LEIMU Uncharacterized protein OS=Leishmania mexicana (strain MHOM/GT/2001/U1103) OX=929439 GN=LMXM_36_3970 PE=4 SV=1	5	5	5	3.8	3.8	3.8	144.3	108.65	12	3	5	3	5
+	3.63638	4.07119	E9AUD1;A7YBW7	E9AUD1;A7YBW7	tr|E9AUD1|E9AUD1_LEIMU Protein disulfide-isomerase OS=Leishmania mexicana (strain MHOM/GT/2001/U1103) OX=929439 GN=LMXM_36_6940 PE=3 SV=1;tr|A7YBW7|A7YBW7_LEIAM Protein disulfide-isomerase OS=Leishmania amazonensis OX=5659 GN=pdi-52 PE=2 SV=1	5	5	5	15.2	15.2	15.2	52.188	119.31	13	1	4	1	4
	3.63279	-0.353311	E9ALV0	E9ALV0	tr|E9ALV0|E9ALV0_LEIMU Uncharacterized protein OS=Leishmania mexicana (strain MHOM/GT/2001/U1103) OX=929439 GN=LMXM_08_29_1230 PE=4 SV=1	12	12	12	9	9	9	203.87	256.86	56	10	8	10	8
+	3.62904	0.586611	E9AYS9	E9AYS9	tr|E9AYS9|E9AYS9_LEIMU Uncharacterized protein OS=Leishmania mexicana (strain MHOM/GT/2001/U1103) OX=929439 GN=LMXM_27_0270 PE=4 SV=1	13	13	13	17.6	17.6	17.6	118.25	323.31	49	11	10	11	10
+	3.62793	-1.60991	E9ATW9	E9ATW9	tr|E9ATW9|E9ATW9_LEIMU Uncharacterized protein OS=Leishmania mexicana (strain MHOM/GT/2001/U1103) OX=929439 GN=LMXM_36_5350 PE=4 SV=1	7	7	7	5.7	5.7	5.7	139.95	52.077	8	4	2	4	2
+	3.62554	0.883612	E9B127	E9B127	tr|E9B127|E9B127_LEIMU Uncharacterized protein OS=Leishmania mexicana (strain MHOM/GT/2001/U1103) OX=929439 GN=LMXM_29_2570 PE=4 SV=1	4	4	4	14.7	14.7	14.7	46.133	220.65	28	3	3	3	3
	3.62459	-0.279581	E9AW21	E9AW21	tr|E9AW21|E9AW21_LEIMU Putative endoribonuclease L-PSP (Pb5) OS=Leishmania mexicana (strain MHOM/GT/2001/U1103) OX=929439 GN=LMXM_23_0200 PE=4 SV=1	2	2	2	12.3	12.3	12.3	16.79	99.849	68	2	2	2	2
+	3.62332	-0.810719	E9B2T9	E9B2T9	tr|E9B2T9|E9B2T9_LEIMU Uncharacterized protein OS=Leishmania mexicana (strain MHOM/GT/2001/U1103) OX=929439 GN=LMXM_31_1635 PE=4 SV=1	1	1	1	6.4	6.4	6.4	26.101	34.864	6	1	1	1	1
+	3.62218	-0.472165	E9B4A4	E9B4A4	tr|E9B4A4|E9B4A4_LEIMU Uncharacterized protein OS=Leishmania mexicana (strain MHOM/GT/2001/U1103) OX=929439 GN=LMXM_32_2640 PE=4 SV=1	4	4	4	16.8	16.8	16.8	45.551	64.644	16	4	1	4	1
+	3.62065	-0.988216	E9AYA9	E9AYA9	tr|E9AYA9|E9AYA9_LEIMU Uncharacterized protein OS=Leishmania mexicana (strain MHOM/GT/2001/U1103) OX=929439 GN=LMXM_26_1300 PE=4 SV=1	4	4	4	2.8	2.8	2.8	126.11	313.36	17	4	2	4	2
+	3.62047	0.815296	E9ALQ7	E9ALQ7	tr|E9ALQ7|E9ALQ7_LEIMU Putative ABC transporter domain protein OS=Leishmania mexicana (strain MHOM/GT/2001/U1103) OX=929439 GN=LMXM_08_29_1640 PE=4 SV=1	3	3	3	13.2	13.2	13.2	49.791	46.136	18	2	3	2	3
+	3.61704	1.7637	E9AK70	E9AK70	tr|E9AK70|E9AK70_LEIMU Uncharacterized protein OS=Leishmania mexicana (strain MHOM/GT/2001/U1103) OX=929439 GN=LMXM_04_0870 PE=4 SV=1	3	3	3	3.7	3.7	3.7	125.03	205.83	9	3	2	3	2
+	3.61623	-4.12395	E9AZS8	E9AZS8	tr|E9AZS8|E9AZS8_LEIMU Uncharacterized protein OS=Leishmania mexicana (strain MHOM/GT/2001/U1103) OX=929439 GN=LMXM_28_1100 PE=4 SV=1	4	4	4	9.4	9.4	9.4	92.822	81.52	14	3	2	3	2
+	3.60667	-2.90328	E9AM38	E9AM38	tr|E9AM38|E9AM38_LEIMU Uncharacterized protein OS=Leishmania mexicana (strain MHOM/GT/2001/U1103) OX=929439 GN=LMXM_08_29_0410 PE=4 SV=1	3	3	3	7.5	7.5	7.5	60.194	28.639	7	3	2	3	2
+	3.60595	-1.98476	E9B085	E9B085	tr|E9B085|E9B085_LEIMU Coatomer subunit gamma OS=Leishmania mexicana (strain MHOM/GT/2001/U1103) OX=929439 GN=LMXM_28_2620 PE=3 SV=1	4	4	4	8.9	8.9	8.9	95.781	47.361	12	3	3	3	3
+	3.5967	2.50772	E9B5S5	E9B5S5	tr|E9B5S5|E9B5S5_LEIMU Putative ATP-dependent DEAD-box RNA helicase OS=Leishmania mexicana (strain MHOM/GT/2001/U1103) OX=929439 GN=LMXM_34_0370 PE=3 SV=1	6	6	6	18	18	18	46.365	63.391	18	2	4	2	4
+	3.57936	-0.617973	E9AYC3	E9AYC3	tr|E9AYC3|E9AYC3_LEIMU Uncharacterized protein OS=Leishmania mexicana (strain MHOM/GT/2001/U1103) OX=929439 GN=LMXM_26_1440 PE=4 SV=1	3	3	3	4.6	4.6	4.6	83.638	39.107	8	3	2	3	2
+	3.56985	3.47517	E9B474	E9B474	tr|E9B474|E9B474_LEIMU Uncharacterized protein OS=Leishmania mexicana (strain MHOM/GT/2001/U1103) OX=929439 GN=LMXM_32_2350 PE=4 SV=1	3	3	2	7.2	7.2	5.9	91.819	128.72	22	2	3	2	2
+	3.56627	0.459128	E9AKH1	E9AKH1	tr|E9AKH1|E9AKH1_LEIMU Uncharacterized protein OS=Leishmania mexicana (strain MHOM/GT/2001/U1103) OX=929439 GN=LMXM_05_0650 PE=4 SV=1	6	6	6	10.8	10.8	10.8	90.85	212.4	19	6	3	6	3
+	3.56315	0.514038	E9AY13	E9AY13	tr|E9AY13|E9AY13_LEIMU 6-phosphofructo-2-kinase/fructose-2,6-biphosphata se-1-like protein OS=Leishmania mexicana (strain MHOM/GT/2001/U1103) OX=929439 GN=LMXM_26_0310 PE=4 SV=1	1	1	1	2.4	2.4	2.4	74.342	42.807	8	1	1	1	1
+	3.55258	-1.294	E9AV07	E9AV07	tr|E9AV07|E9AV07_LEIMU Putative ubiquitin hydrolase OS=Leishmania mexicana (strain MHOM/GT/2001/U1103) OX=929439 GN=LMXM_21_0400 PE=3 SV=1	2	2	2	2.9	2.9	2.9	71.319	18.365	4	2	1	2	1
+	3.5513	1.13808	E9ATS6	E9ATS6	tr|E9ATS6|E9ATS6_LEIMU Uncharacterized protein OS=Leishmania mexicana (strain MHOM/GT/2001/U1103) OX=929439 GN=LMXM_36_4920 PE=4 SV=1	2	2	2	4.2	4.2	4.2	78.259	96.402	11	2	2	2	2
+	3.55009	4.72853	E9B4X0	E9B4X0	tr|E9B4X0|E9B4X0_LEIMU Uncharacterized protein OS=Leishmania mexicana (strain MHOM/GT/2001/U1103) OX=929439 GN=LMXM_33_1450 PE=4 SV=1	6	6	6	19.3	19.3	19.3	58.359	68.905	11	2	5	2	5
+	3.54726	0.837976	E9AL86	E9AL86	tr|E9AL86|E9AL86_LEIMU Uncharacterized protein OS=Leishmania mexicana (strain MHOM/GT/2001/U1103) OX=929439 GN=LMXM_07_0720 PE=4 SV=1	2	2	2	4.1	4.1	4.1	135.39	208.44	29	2	2	2	2
+	3.544	-0.519598	E9B2R8	E9B2R8	tr|E9B2R8|E9B2R8_LEIMU Uncharacterized protein OS=Leishmania mexicana (strain MHOM/GT/2001/U1103) OX=929439 GN=LMXM_31_1430 PE=4 SV=1	7	7	7	8.9	8.9	8.9	120.92	80.249	11	6	4	6	4
+	3.54216	-1.18345	E9B5J1	E9B5J1	tr|E9B5J1|E9B5J1_LEIMU Uncharacterized protein OS=Leishmania mexicana (strain MHOM/GT/2001/U1103) OX=929439 GN=LMXM_33_3960 PE=4 SV=1	1	1	1	1	1	1	149.27	49.998	8	1	1	1	1
+	3.53936	-0.527845	E9AWH7	E9AWH7	tr|E9AWH7|E9AWH7_LEIMU Uncharacterized protein OS=Leishmania mexicana (strain MHOM/GT/2001/U1103) OX=929439 GN=LMXM_23_1450 PE=4 SV=1	5	5	5	9.4	9.4	9.4	59.002	40.225	10	3	3	3	3
+	3.53127	-0.945974	E9B0S6	E9B0S6	tr|E9B0S6|E9B0S6_LEIMU Uncharacterized protein OS=Leishmania mexicana (strain MHOM/GT/2001/U1103) OX=929439 GN=LMXM_29_1520 PE=4 SV=1	1	1	1	2.6	2.6	2.6	49.406	45.498	4	1	1	1	1
+	3.52957	-4.03054	E9B1J9	E9B1J9	tr|E9B1J9|E9B1J9_LEIMU Uncharacterized protein OS=Leishmania mexicana (strain MHOM/GT/2001/U1103) OX=929439 GN=LMXM_30_0490 PE=4 SV=1	2	2	2	1.6	1.6	1.6	88.365	53.663	5	2	1	2	1
+	3.52038	-1.2022	E9ANN5	E9ANN5	tr|E9ANN5|E9ANN5_LEIMU Putative ATPase OS=Leishmania mexicana (strain MHOM/GT/2001/U1103) OX=929439 GN=LMXM_11_0910 PE=4 SV=1	6	6	6	8.1	8.1	8.1	168.21	121.99	24	5	4	5	4
+	3.51747	0.682801	E9B3J0	E9B3J0	tr|E9B3J0|E9B3J0_LEIMU Uncharacterized protein OS=Leishmania mexicana (strain MHOM/GT/2001/U1103) OX=929439 GN=LMXM_32_0120 PE=4 SV=1	1	1	1	4.6	4.6	4.6	40.903	34.581	5	1	1	1	1
+	3.51237	-2.26971	E9AJL4	E9AJL4	tr|E9AJL4|E9AJL4_LEIMU Uncharacterized protein OS=Leishmania mexicana (strain MHOM/GT/2001/U1103) OX=929439 GN=LMXM_02_0520 PE=4 SV=1	6	6	6	4.7	4.7	4.7	217.15	85.706	12	3	4	3	4
+	3.50784	0.399199	E9B2E8	E9B2E8	tr|E9B2E8|E9B2E8_LEIMU Uncharacterized protein OS=Leishmania mexicana (strain MHOM/GT/2001/U1103) OX=929439 GN=LMXM_31_0270 PE=4 SV=1	4	4	4	3.1	3.1	3.1	139.77	150.53	17	2	2	2	2
	3.50198	-0.18301	E9ANK5	E9ANK5	tr|E9ANK5|E9ANK5_LEIMU Uncharacterized protein OS=Leishmania mexicana (strain MHOM/GT/2001/U1103) OX=929439 GN=LMXM_11_0600 PE=4 SV=1	5	5	5	10.4	10.4	10.4	63.215	62.238	20	3	4	3	4
+	3.50193	-0.404066	Q000I2;Q000I1;E9B5F5;E9B5F3	Q000I2;Q000I1;E9B5F5;E9B5F3	tr|Q000I2|Q000I2_LEIME A600-1 OS=Leishmania mexicana OX=5665 PE=4 SV=1;tr|Q000I1|Q000I1_LEIME A600-3 OS=Leishmania mexicana OX=5665 PE=4 SV=1;tr|E9B5F5|E9B5F5_LEIMU Uncharacterized protein LMXM_33_3642 OS=Leishmania mexicana (strain MHOM/GT/2001/U1103) OX=	3	3	3	7.4	7.4	7.4	17.8	43.491	23	3	3	3	3
+	3.50122	-0.558531	E9AV48	E9AV48	tr|E9AV48|E9AV48_LEIMU Uncharacterized protein OS=Leishmania mexicana (strain MHOM/GT/2001/U1103) OX=929439 GN=LMXM_21_0800 PE=4 SV=1	6	6	6	4.1	4.1	4.1	249.23	323.31	64	5	6	5	6
+	3.49562	5.66116	E9AYC1	E9AYC1	tr|E9AYC1|E9AYC1_LEIMU Uncharacterized protein OS=Leishmania mexicana (strain MHOM/GT/2001/U1103) OX=929439 GN=LMXM_26_1420 PE=4 SV=1	5	5	5	3.2	3.2	3.2	255.93	68.463	15	1	4	1	4
+	3.49458	0.691254	E9AQL8;Q9NL80;O15829	E9AQL8;Q9NL80	tr|E9AQL8|E9AQL8_LEIMU Putative carbamoyl-phosphate synthase OS=Leishmania mexicana (strain MHOM/GT/2001/U1103) OX=929439 GN=LMXM_16_0590 PE=3 SV=1;tr|Q9NL80|Q9NL80_LEIAM Carbamoyl-phosphate Synthetase OS=Leishmania amazonensis OX=5659 GN=pyr1 PE=3 SV=1	7	7	7	4.8	4.8	4.8	206.02	150.61	30	3	5	3	5
	3.49354	-0.349155	E9B686	E9B686	tr|E9B686|E9B686_LEIMU Putative calcium motive P-type ATPase OS=Leishmania mexicana (strain MHOM/GT/2001/U1103) OX=929439 GN=LMXM_34_2080 PE=3 SV=1	9	9	9	12.1	12.1	12.1	133.84	323.31	61	5	7	5	7
+	3.48905	-0.637723	E9AVM8	E9AVM8	tr|E9AVM8|E9AVM8_LEIMU Uncharacterized protein OS=Leishmania mexicana (strain MHOM/GT/2001/U1103) OX=929439 GN=LMXM_22_0450 PE=4 SV=1	2	2	2	6.9	6.9	6.9	32.506	36.109	11	2	1	2	1
+	3.47937	1.40138	E9B3E2	E9B3E2	tr|E9B3E2|E9B3E2_LEIMU Uncharacterized protein OS=Leishmania mexicana (strain MHOM/GT/2001/U1103) OX=929439 GN=LMXM_31_3620 PE=4 SV=1	3	3	3	16.2	16.2	16.2	28.852	47.674	13	3	3	3	3
+	3.47918	-0.488252	E9AZY7	E9AZY7	tr|E9AZY7|E9AZY7_LEIMU Zinc finger protein kinase-like OS=Leishmania mexicana (strain MHOM/GT/2001/U1103) OX=929439 GN=LMXM_28_1670 PE=4 SV=1	6	6	6	6	6	6	143.02	75.843	17	5	3	5	3
+	3.47829	-2.86403	E9AX96	E9AX96	tr|E9AX96|E9AX96_LEIMU Uncharacterized protein OS=Leishmania mexicana (strain MHOM/GT/2001/U1103) OX=929439 GN=LMXM_25_0200 PE=4 SV=1	1	1	1	1.5	1.5	1.5	151.32	11.736	6	1	1	1	1
+	3.47186	2.80505	E9ATI4	E9ATI4	tr|E9ATI4|E9ATI4_LEIMU Uncharacterized protein OS=Leishmania mexicana (strain MHOM/GT/2001/U1103) OX=929439 GN=LMXM_36_4010 PE=4 SV=1	1	1	1	2.1	2.1	2.1	58.435	7.7205	3	1	1	1	1
+	3.46571	1.63517	E9B1V2	E9B1V2	tr|E9B1V2|E9B1V2_LEIMU Uncharacterized protein OS=Leishmania mexicana (strain MHOM/GT/2001/U1103) OX=929439 GN=LMXM_30_1520 PE=4 SV=1	1	1	1	2.5	2.5	2.5	101.64	30.104	8	1	1	1	1
+	3.46287	-1.52182	E9B2U6	E9B2U6	tr|E9B2U6|E9B2U6_LEIMU Uncharacterized protein OS=Leishmania mexicana (strain MHOM/GT/2001/U1103) OX=929439 GN=LMXM_31_1700 PE=4 SV=1	3	3	3	5.1	5.1	5.1	89.611	79.254	9	3	2	3	2
+	3.46265	-1.49919	E9AWK8	E9AWK8	tr|E9AWK8|E9AWK8_LEIMU Uncharacterized protein OS=Leishmania mexicana (strain MHOM/GT/2001/U1103) OX=929439 GN=LMXM_24_0190 PE=4 SV=1	4	4	4	3	3	3	90.588	32.825	17	4	2	4	2
+	3.45213	1.62213	E9B2P8	E9B2P8	tr|E9B2P8|E9B2P8_LEIMU Putative ADP-ribosylation factor GTPase activating protein 1 OS=Leishmania mexicana (strain MHOM/GT/2001/U1103) OX=929439 GN=LMXM_31_1230 PE=4 SV=1	5	5	5	28	28	28	42.982	265.03	21	3	4	3	4
+	3.44672	-0.630488	E9AJL5	E9AJL5	tr|E9AJL5|E9AJL5_LEIMU Uncharacterized protein OS=Leishmania mexicana (strain MHOM/GT/2001/U1103) OX=929439 GN=LMXM_02_0530 PE=4 SV=1	4	4	4	10.9	10.9	10.9	87.644	196.48	16	4	3	4	3
+	3.44362	-3.5074	E9B354	E9B354	tr|E9B354|E9B354_LEIMU Uncharacterized protein OS=Leishmania mexicana (strain MHOM/GT/2001/U1103) OX=929439 GN=LMXM_31_2750 PE=4 SV=1	5	5	5	5	5	5	165.52	91.74	10	4	3	4	3
+	3.43553	3.39445	E9B086	E9B086	tr|E9B086|E9B086_LEIMU Uncharacterized protein OS=Leishmania mexicana (strain MHOM/GT/2001/U1103) OX=929439 GN=LMXM_28_2630 PE=4 SV=1	2	2	2	8.2	8.2	8.2	46.027	15.377	3	1	1	1	1
+	3.43286	0.807079	E9AZX1	E9AZX1	tr|E9AZX1|E9AZX1_LEIMU Uncharacterized protein OS=Leishmania mexicana (strain MHOM/GT/2001/U1103) OX=929439 GN=LMXM_28_1515 PE=4 SV=1	4	4	4	20.1	20.1	20.1	17.51	242.19	22	4	3	4	3
+	3.43	0.507199	E9AQA6;E9AQA3;Q4VKK8	E9AQA6;E9AQA3;Q4VKK8	tr|E9AQA6|E9AQA6_LEIMU Tryparedoxin peroxidase OS=Leishmania mexicana (strain MHOM/GT/2001/U1103) OX=929439 GN=LMXM_15_1160 PE=4 SV=1;tr|E9AQA3|E9AQA3_LEIMU Tryparedoxin peroxidase OS=Leishmania mexicana (strain MHOM/GT/2001/U1103) OX=929439 GN=LMXM_15_104	9	9	9	40.2	40.2	40.2	22.21	105.85	38	6	7	6	7
+	3.41791	0.819784	E9B5E6	E9B5E6	tr|E9B5E6|E9B5E6_LEIMU Uncharacterized protein OS=Leishmania mexicana (strain MHOM/GT/2001/U1103) OX=929439 GN=LMXM_33_3570 PE=4 SV=1	3	3	3	5.1	5.1	5.1	108.72	55.884	7	1	3	1	3
+	3.41728	-0.679854	E9AYL9	E9AYL9	tr|E9AYL9|E9AYL9_LEIMU Uncharacterized protein OS=Leishmania mexicana (strain MHOM/GT/2001/U1103) OX=929439 GN=LMXM_26_2380 PE=4 SV=1	14	14	14	5	5	5	554.82	323.31	36	12	6	12	6
+	3.41494	-1.34551	E9AT05	E9AT05	tr|E9AT05|E9AT05_LEIMU Uncharacterized protein OS=Leishmania mexicana (strain MHOM/GT/2001/U1103) OX=929439 GN=LMXM_36_2280 PE=4 SV=1	2	2	2	6.1	6.1	6.1	54.44	83.844	8	2	2	2	2
	3.4019	0.322892	E9B3V4	E9B3V4	tr|E9B3V4|E9B3V4_LEIMU Uncharacterized protein OS=Leishmania mexicana (strain MHOM/GT/2001/U1103) OX=929439 GN=LMXM_32_1200 PE=4 SV=1	4	4	4	7	7	7	73.187	215.97	23	4	3	4	3
	3.40101	-0.267098	E9AM51	E9AM51	tr|E9AM51|E9AM51_LEIMU Uncharacterized protein OS=Leishmania mexicana (strain MHOM/GT/2001/U1103) OX=929439 GN=LMXM_08_29_0270 PE=4 SV=1	8	8	8	27.7	27.7	27.7	26.154	160.42	37	6	5	6	5
+	3.39695	0.370296	E9B4P7	E9B4P7	tr|E9B4P7|E9B4P7_LEIMU Uncharacterized protein OS=Leishmania mexicana (strain MHOM/GT/2001/U1103) OX=929439 GN=LMXM_33_0770 PE=4 SV=1	1	1	1	6.6	6.6	6.6	24.334	74.717	7	1	1	1	1
+	3.39078	1.23139	E9B4C2	E9B4C2	tr|E9B4C2|E9B4C2_LEIMU Uncharacterized protein OS=Leishmania mexicana (strain MHOM/GT/2001/U1103) OX=929439 GN=LMXM_32_2820 PE=4 SV=1	1	1	1	2.9	2.9	2.9	64.094	163.47	9	1	1	1	1
+	3.38842	-0.399479	E9ATW8	E9ATW8	tr|E9ATW8|E9ATW8_LEIMU Uncharacterized protein OS=Leishmania mexicana (strain MHOM/GT/2001/U1103) OX=929439 GN=LMXM_36_5340 PE=4 SV=1	5	5	5	8.1	8.1	8.1	97.878	90.011	14	4	3	4	3
	3.38554	-0.210246	E9AXR6	E9AXR6	tr|E9AXR6|E9AXR6_LEIMU Uncharacterized protein OS=Leishmania mexicana (strain MHOM/GT/2001/U1103) OX=929439 GN=LMXM_25_1840 PE=4 SV=1	12	12	12	15.3	15.3	15.3	73.125	181.75	70	10	12	10	12
+	3.38518	-0.459299	E9AZS3	E9AZS3	tr|E9AZS3|E9AZS3_LEIMU Uncharacterized protein OS=Leishmania mexicana (strain MHOM/GT/2001/U1103) OX=929439 GN=LMXM_28_1060 PE=4 SV=1	8	8	8	19.9	19.9	19.9	44.486	182.31	38	6	7	6	7
	3.37925	0.108807	E9B6W8	E9B6W8	tr|E9B6W8|E9B6W8_LEIMU Uncharacterized protein OS=Leishmania mexicana (strain MHOM/GT/2001/U1103) OX=929439 GN=LMXM_34_4380 PE=4 SV=1	18	18	18	50.3	50.3	50.3	58.182	323.31	437	14	13	14	13
+	3.37689	0.596409	E9B6M9	E9B6M9	tr|E9B6M9|E9B6M9_LEIMU Uncharacterized protein OS=Leishmania mexicana (strain MHOM/GT/2001/U1103) OX=929439 GN=LMXM_34_3500 PE=4 SV=1	2	2	2	14.8	14.8	14.8	31.918	54.566	12	2	2	2	2
+	3.37689	0.613548	E9B6C8	E9B6C8	tr|E9B6C8|E9B6C8_LEIMU Uncharacterized protein OS=Leishmania mexicana (strain MHOM/GT/2001/U1103) OX=929439 GN=LMXM_34_2490 PE=4 SV=1	8	8	8	9	9	9	173.09	309.72	46	6	6	6	6
	3.37392	-0.338381	E9B6R2	E9B6R2	tr|E9B6R2|E9B6R2_LEIMU Proteasome subunit beta OS=Leishmania mexicana (strain MHOM/GT/2001/U1103) OX=929439 GN=LMXM_34_3840 PE=3 SV=1	4	4	4	13	13	13	27.548	122.05	39	2	4	2	4
+	3.37112	-1.04161	E9B2Q7	E9B2Q7	tr|E9B2Q7|E9B2Q7_LEIMU Uncharacterized protein OS=Leishmania mexicana (strain MHOM/GT/2001/U1103) OX=929439 GN=LMXM_31_1320 PE=4 SV=1	2	2	2	6.4	6.4	6.4	61.234	30.366	4	2	1	2	1
+	3.37012	0.600756	E9AS05	E9AS05	tr|E9AS05|E9AS05_LEIMU Uncharacterized protein OS=Leishmania mexicana (strain MHOM/GT/2001/U1103) OX=929439 GN=LMXM_19_0530 PE=4 SV=1	3	3	3	2.6	2.6	2.6	95.028	46.704	7	2	3	2	3
+	3.367	-1.08877	E9B3S2	E9B3S2	tr|E9B3S2|E9B3S2_LEIMU Dnaj chaperone-like protein OS=Leishmania mexicana (strain MHOM/GT/2001/U1103) OX=929439 GN=LMXM_32_0900 PE=4 SV=1	2	2	2	2.2	2.2	2.2	62.884	23.83	12	2	1	2	1
+	3.36238	-2.64129	E9AT61	E9AT61	tr|E9AT61|E9AT61_LEIMU Uncharacterized protein OS=Leishmania mexicana (strain MHOM/GT/2001/U1103) OX=929439 GN=LMXM_36_2840 PE=4 SV=1	3	3	3	3.8	3.8	3.8	125.97	86.317	9	3	3	3	3
+	3.3618	1.10874	E9B5T7	E9B5T7	tr|E9B5T7|E9B5T7_LEIMU Phosphatidylinositol-4-phosphate 5-kinase-like,putative OS=Leishmania mexicana (strain MHOM/GT/2001/U1103) OX=929439 GN=LMXM_34_0560 PE=4 SV=1	1	1	1	2.3	2.3	2.3	117.44	91.156	4	1	1	1	1
+	3.3574	-0.891262	E9AW86;E9AW57	E9AW86;E9AW57	tr|E9AW86|E9AW86_LEIMU Acetyl-coenzyme A synthetase OS=Leishmania mexicana (strain MHOM/GT/2001/U1103) OX=929439 GN=LMXM_23_0710 PE=3 SV=1;tr|E9AW57|E9AW57_LEIMU Acetyl-coenzyme A synthetase (Fragment) OS=Leishmania mexicana (strain MHOM/GT/2001/U1103) OX=	4	4	4	6.9	6.9	6.9	77.449	142.08	58	3	4	3	4
+	3.35268	-1.66943	E9AJS8	E9AJS8	tr|E9AJS8|E9AJS8_LEIMU Conserved TLD domain protein OS=Leishmania mexicana (strain MHOM/GT/2001/U1103) OX=929439 GN=LMXM_03_0450 PE=4 SV=1	5	5	5	4.7	4.7	4.7	166.13	242.12	17	2	3	2	3
+	3.35192	-0.654141	E9AZH5	E9AZH5	tr|E9AZH5|E9AZH5_LEIMU Putative pantothenate kinase subunit OS=Leishmania mexicana (strain MHOM/GT/2001/U1103) OX=929439 GN=LMXM_28_0140 PE=4 SV=1	1	1	1	1.4	1.4	1.4	162.01	35.801	7	1	1	1	1
+	3.34599	1.21474	E9ANF3	E9ANF3	tr|E9ANF3|E9ANF3_LEIMU Uncharacterized protein OS=Leishmania mexicana (strain MHOM/GT/2001/U1103) OX=929439 GN=LMXM_11_0070 PE=4 SV=1	2	2	2	6.4	6.4	6.4	174.4	60.369	15	1	2	1	2
+	3.34426	0.584811	E9AKX4	E9AKX4	tr|E9AKX4|E9AKX4_LEIMU Putative cell cycle associated protein MOB1 OS=Leishmania mexicana (strain MHOM/GT/2001/U1103) OX=929439 GN=LMXM_06_0960 PE=4 SV=1	2	2	2	9	9	9	26.632	12.239	3	1	2	1	2
	3.33599	-0.328055	E9AS66	E9AS66	tr|E9AS66|E9AS66_LEIMU Uncharacterized protein OS=Leishmania mexicana (strain MHOM/GT/2001/U1103) OX=929439 GN=LMXM_19_1150 PE=4 SV=1	18	18	18	12.1	12.1	12.1	288.2	323.31	75	15	13	15	13
+	3.33239	-0.424356	E9B178	E9B178	tr|E9B178|E9B178_LEIMU Eukaryotic translation initiation factor 3 subunit 7-like protein OS=Leishmania mexicana (strain MHOM/GT/2001/U1103) OX=929439 GN=LMXM_29_3040 PE=3 SV=1	4	4	4	11.7	11.7	11.7	60.577	272.01	43	3	2	3	2
+	3.32437	-2.26133	E9ALR3	E9ALR3	tr|E9ALR3|E9ALR3_LEIMU Uncharacterized protein OS=Leishmania mexicana (strain MHOM/GT/2001/U1103) OX=929439 GN=LMXM_08_29_1590 PE=4 SV=1	4	4	4	6.6	6.6	6.6	105.56	40.366	8	4	1	4	1
+	3.31901	-0.683277	E9AJL7	E9AJL7	tr|E9AJL7|E9AJL7_LEIMU Uncharacterized protein OS=Leishmania mexicana (strain MHOM/GT/2001/U1103) OX=929439 GN=LMXM_02_0550 PE=4 SV=1	5	5	5	41.7	41.7	41.7	17.561	155.03	42	3	4	3	4
+	3.31704	0.588292	E9AZ84	E9AZ84	tr|E9AZ84|E9AZ84_LEIMU Uncharacterized protein OS=Leishmania mexicana (strain MHOM/GT/2001/U1103) OX=929439 GN=LMXM_27_1820 PE=4 SV=1	6	6	6	5.3	5.3	5.3	244.91	188.94	13	3	5	3	5
+	3.31053	-1.74242	E9B4V5	E9B4V5	tr|E9B4V5|E9B4V5_LEIMU Uncharacterized protein OS=Leishmania mexicana (strain MHOM/GT/2001/U1103) OX=929439 GN=LMXM_33_1310 PE=4 SV=1	2	2	2	2.3	2.3	2.3	121.77	22.908	4	2	2	2	2
+	3.31001	-0.431748	E9B591	E9B591	tr|E9B591|E9B591_LEIMU Uncharacterized protein OS=Leishmania mexicana (strain MHOM/GT/2001/U1103) OX=929439 GN=LMXM_33_3020 PE=4 SV=1	6	6	6	13	13	13	99.131	214	30	6	4	6	4
	3.30229	-0.217081	E9B483	E9B483	tr|E9B483|E9B483_LEIMU Uncharacterized protein OS=Leishmania mexicana (strain MHOM/GT/2001/U1103) OX=929439 GN=LMXM_32_2440 PE=4 SV=1	26	26	26	56.2	56.2	56.2	56.275	323.31	417	20	19	20	19
	3.30147	-0.245495	E9AKC4	E9AKC4	tr|E9AKC4|E9AKC4_LEIMU Uncharacterized protein OS=Leishmania mexicana (strain MHOM/GT/2001/U1103) OX=929439 GN=LMXM_05_0200 PE=4 SV=1	2	2	2	7.6	7.6	7.6	88.57	66.958	21	2	2	2	2
+	3.29594	-0.503253	E9APT8	E9APT8	tr|E9APT8|E9APT8_LEIMU Putative immunodominant antigen (Tc40 antigen-like) OS=Leishmania mexicana (strain MHOM/GT/2001/U1103) OX=929439 GN=LMXM_14_0930 PE=4 SV=1	6	6	6	14.1	14.1	14.1	91.393	163	46	4	3	4	3
+	3.28954	-0.63531	E9AX72	E9AX72	tr|E9AX72|E9AX72_LEIMU Putative notchless homolog OS=Leishmania mexicana (strain MHOM/GT/2001/U1103) OX=929439 GN=LMXM_24_2260 PE=4 SV=1	1	1	1	3.6	3.6	3.6	58.526	151.35	14	1	1	1	1
	3.28167	-0.36604	E9ANM5	E9ANM5	tr|E9ANM5|E9ANM5_LEIMU Uncharacterized protein OS=Leishmania mexicana (strain MHOM/GT/2001/U1103) OX=929439 GN=LMXM_11_0810 PE=4 SV=1	10	10	10	11.5	11.5	11.5	104.51	200.77	41	7	6	7	6
+	3.27369	-0.791656	E9B4E2	E9B4E2	tr|E9B4E2|E9B4E2_LEIMU Uncharacterized protein OS=Leishmania mexicana (strain MHOM/GT/2001/U1103) OX=929439 GN=LMXM_32_3010 PE=4 SV=1	2	2	2	2.1	2.1	2.1	113.59	26.486	5	1	2	1	2
+	3.27341	-0.450055	E9B5X5	E9B5X5	tr|E9B5X5|E9B5X5_LEIMU Uncharacterized protein OS=Leishmania mexicana (strain MHOM/GT/2001/U1103) OX=929439 GN=LMXM_34_0950 PE=4 SV=1	4	4	4	23.4	23.4	23.4	45.574	186.52	101	3	3	3	3
+	3.26209	-1.20398	Q0GU43;E9AKE1	Q0GU43;E9AKE1	tr|Q0GU43|Q0GU43_LEIAM Trypanothione reductase (Fragment) OS=Leishmania amazonensis OX=5659 GN=tr PE=3 SV=1;tr|E9AKE1|E9AKE1_LEIMU Trypanothione reductase OS=Leishmania mexicana (strain MHOM/GT/2001/U1103) OX=929439 GN=LMXM_05_0350 PE=3 SV=1	1	1	1	1.5	1.5	1.5	51.364	6.4776	5	1	1	1	1
+	3.26183	0.761575	E9B0H5	E9B0H5	tr|E9B0H5|E9B0H5_LEIMU Uncharacterized protein OS=Leishmania mexicana (strain MHOM/GT/2001/U1103) OX=929439 GN=LMXM_29_0500 PE=4 SV=1	2	2	2	8.4	8.4	8.4	52.446	49.981	12	2	1	2	1
	3.25689	0.277941	E9B1E7;E9B1E6	E9B1E7;E9B1E6	tr|E9B1E7|E9B1E7_LEIMU Putative 60S acidic ribosomal protein P2 OS=Leishmania mexicana (strain MHOM/GT/2001/U1103) OX=929439 GN=LMXM_29_3730 PE=3 SV=1;tr|E9B1E6|E9B1E6_LEIMU Putative 60S acidic ribosomal protein P2 OS=Leishmania mexicana (strain MHOM/GT/20	5	5	4	64.8	64.8	64.8	10.627	271.51	24	3	3	2	3
+	3.25561	-0.531256	E9ARL4	E9ARL4	tr|E9ARL4|E9ARL4_LEIMU Uncharacterized protein OS=Leishmania mexicana (strain MHOM/GT/2001/U1103) OX=929439 GN=LMXM_18_0770 PE=4 SV=1	6	6	6	4.8	4.8	4.8	186.95	164.68	16	3	4	3	4
	3.25522	-0.144849	E9B5D3	E9B5D3	tr|E9B5D3|E9B5D3_LEIMU DNA topoisomerase I OS=Leishmania mexicana (strain MHOM/GT/2001/U1103) OX=929439 GN=LMXM_33_3440 PE=3 SV=1	5	5	5	6.8	6.8	6.8	73.875	323.31	82	4	5	4	5
+	3.24651	0.540561	E9AZ98	E9AZ98	tr|E9AZ98|E9AZ98_LEIMU Protein kinase-like protein OS=Leishmania mexicana (strain MHOM/GT/2001/U1103) OX=929439 GN=LMXM_27_1940 PE=4 SV=1	3	3	3	3.9	3.9	3.9	101.99	78.152	19	2	1	2	1
+	3.23668	0.543675	E9B1L8	E9B1L8	tr|E9B1L8|E9B1L8_LEIMU Uncharacterized protein OS=Leishmania mexicana (strain MHOM/GT/2001/U1103) OX=929439 GN=LMXM_30_0670 PE=4 SV=1	3	3	3	3.2	3.2	3.2	126.74	88.635	12	3	3	3	3
+	3.23352	0.537362	E9AYG7	E9AYG7	tr|E9AYG7|E9AYG7_LEIMU Uncharacterized protein OS=Leishmania mexicana (strain MHOM/GT/2001/U1103) OX=929439 GN=LMXM_26_1870 PE=4 SV=1	2	2	2	1	1	1	274.83	87.053	5	2	1	2	1
+	3.23271	0.552847	E9AS28	E9AS28	tr|E9AS28|E9AS28_LEIMU Putative transporter OS=Leishmania mexicana (strain MHOM/GT/2001/U1103) OX=929439 GN=LMXM_19_0760 PE=4 SV=1	5	5	5	15	15	15	53.596	251.4	25	4	4	4	4
+	3.23002	1.19207	E9AWK0	E9AWK0	tr|E9AWK0|E9AWK0_LEIMU Uncharacterized protein OS=Leishmania mexicana (strain MHOM/GT/2001/U1103) OX=929439 GN=LMXM_24_0100 PE=4 SV=1	1	1	1	4.7	4.7	4.7	30.705	27.977	5	1	1	1	1
+	3.22897	1.12201	E9AMQ3	E9AMQ3	tr|E9AMQ3|E9AMQ3_LEIMU Uncharacterized protein OS=Leishmania mexicana (strain MHOM/GT/2001/U1103) OX=929439 GN=LMXM_09_0520 PE=4 SV=1	3	3	3	6.4	6.4	6.4	86.978	83.773	17	1	3	1	3
+	3.21958	-1.69228	E9B6M3	E9B6M3	tr|E9B6M3|E9B6M3_LEIMU Uncharacterized protein OS=Leishmania mexicana (strain MHOM/GT/2001/U1103) OX=929439 GN=LMXM_34_3440 PE=4 SV=1	2	2	2	6.8	6.8	6.8	13.209	16.745	7	1	1	1	1
+	3.21795	0.51102	E9AWS9	E9AWS9	tr|E9AWS9|E9AWS9_LEIMU Hypothetical predicted transmembrane protein OS=Leishmania mexicana (strain MHOM/GT/2001/U1103) OX=929439 GN=LMXM_24_0880 PE=4 SV=1	3	3	3	31.6	31.6	31.6	13.093	196.64	25	3	2	3	2
	3.21644	0.184192	E9ANG0	E9ANG0	tr|E9ANG0|E9ANG0_LEIMU Uncharacterized protein OS=Leishmania mexicana (strain MHOM/GT/2001/U1103) OX=929439 GN=LMXM_11_0140 PE=4 SV=1	6	6	6	27.7	27.7	27.7	33.075	104.01	54	5	5	5	5
+	3.21508	-0.758845	E9B743	E9B743	tr|E9B743|E9B743_LEIMU Uncharacterized protein OS=Leishmania mexicana (strain MHOM/GT/2001/U1103) OX=929439 GN=LMXM_34_5170 PE=4 SV=1	3	3	3	7.2	7.2	7.2	45.023	33.763	12	2	2	2	2
+	3.20827	-2.58253	E9AT21	E9AT21	tr|E9AT21|E9AT21_LEIMU Uncharacterized protein OS=Leishmania mexicana (strain MHOM/GT/2001/U1103) OX=929439 GN=LMXM_36_2440 PE=4 SV=1	4	4	4	32.9	32.9	32.9	27.017	146.52	15	4	2	4	2
	3.20327	-0.277377	E9AS10	E9AS10	tr|E9AS10|E9AS10_LEIMU Uncharacterized protein OS=Leishmania mexicana (strain MHOM/GT/2001/U1103) OX=929439 GN=LMXM_19_0580 PE=4 SV=1	15	15	15	6.9	6.9	6.9	322.6	323.31	67	12	14	12	14
	3.20204	0.307052	E9B007	E9B007	tr|E9B007|E9B007_LEIMU Uncharacterized protein OS=Leishmania mexicana (strain MHOM/GT/2001/U1103) OX=929439 GN=LMXM_28_1880 PE=4 SV=1	5	5	5	11.1	11.1	11.1	140.18	323.31	33	5	5	5	5
+	3.19909	2.67529	E9AUT3	E9AUT3	tr|E9AUT3|E9AUT3_LEIMU Uncharacterized protein OS=Leishmania mexicana (strain MHOM/GT/2001/U1103) OX=929439 GN=LMXM_20_1440 PE=4 SV=1	2	2	2	31.7	31.7	31.7	15.893	28.953	10	1	2	1	2
+	3.19179	2.69275	E9AN22	E9AN22	tr|E9AN22|E9AN22_LEIMU Uncharacterized protein OS=Leishmania mexicana (strain MHOM/GT/2001/U1103) OX=929439 GN=LMXM_10_0160 PE=4 SV=1	4	4	4	13.1	13.1	13.1	53.968	52.996	7	1	3	1	3
+	3.18962	-0.909003	E9AJP4	E9AJP4	tr|E9AJP4|E9AJP4_LEIMU DNA primase large subunit OS=Leishmania mexicana (strain MHOM/GT/2001/U1103) OX=929439 GN=LMXM_03_0090 PE=3 SV=1	2	2	2	2.2	2.2	2.2	59.976	53.323	7	2	2	2	2
+	3.18701	-0.450405	E9ANV9	E9ANV9	tr|E9ANV9|E9ANV9_LEIMU Uncharacterized protein OS=Leishmania mexicana (strain MHOM/GT/2001/U1103) OX=929439 GN=LMXM_12_0320 PE=4 SV=1	9	9	9	3.9	3.9	3.9	334.39	85.232	19	8	5	8	5
	3.18473	0.338679	E9AJD9	E9AJD9	tr|E9AJD9|E9AJD9_LEIMU Putative long-chain-fatty-acid-CoA ligase OS=Leishmania mexicana (strain MHOM/GT/2001/U1103) OX=929439 GN=LMXM_01_0520 PE=4 SV=1	4	4	3	7	7	4.8	77.583	65.298	13	3	3	2	2
	3.18327	-0.183957	E9B1P3;E8NHE8;E8NHE7	E9B1P3;E8NHE8;E8NHE7	tr|E9B1P3|E9B1P3_LEIMU Sodium stibogluconate resistance protein,putative OS=Leishmania mexicana (strain MHOM/GT/2001/U1103) OX=929439 GN=LMXM_30_0930 PE=4 SV=1;tr|E8NHE8|E8NHE8_LEIMU Uncharacterized protein LmxM_30_0950_1 OS=Leishmania mexicana (strain MHO	4	4	4	7.4	7.4	7.4	68.488	131.17	19	2	3	2	3
	3.18007	0.224208	E9B343	E9B343	tr|E9B343|E9B343_LEIMU Putative cystathionine beta-lyase OS=Leishmania mexicana (strain MHOM/GT/2001/U1103) OX=929439 GN=LMXM_31_2640 PE=3 SV=1	4	4	4	3.8	3.8	3.8	44.512	61.091	18	3	4	3	4
+	3.16657	-5.29275	E9B6J0	E9B6J0	tr|E9B6J0|E9B6J0_LEIMU Uncharacterized protein OS=Leishmania mexicana (strain MHOM/GT/2001/U1103) OX=929439 GN=LMXM_34_3110 PE=4 SV=1	4	4	4	6.1	6.1	6.1	65.548	44.675	10	2	4	2	4
	3.16525	-0.317843	E9ANN1	E9ANN1	tr|E9ANN1|E9ANN1_LEIMU Putative kinesin OS=Leishmania mexicana (strain MHOM/GT/2001/U1103) OX=929439 GN=LMXM_11_0870 PE=3 SV=1	5	5	5	5.2	5.2	5.2	148.8	149.96	23	5	3	5	3
+	3.16483	1.09433	E9B0I1	E9B0I1	tr|E9B0I1|E9B0I1_LEIMU Uncharacterized protein OS=Leishmania mexicana (strain MHOM/GT/2001/U1103) OX=929439 GN=LMXM_29_0560 PE=4 SV=1	2	2	2	8	8	8	36.734	63.507	13	2	1	2	1
+	3.14917	-0.915462	E9AJZ6	E9AJZ6	tr|E9AJZ6|E9AJZ6_LEIMU Putative exosome complex exonuclease RRP40 OS=Leishmania mexicana (strain MHOM/GT/2001/U1103) OX=929439 GN=LMXM_04_0120 PE=4 SV=1	2	2	2	5.1	5.1	5.1	35.317	13.976	4	1	1	1	1
	3.14771	0.356579	E9B6W3	E9B6W3	tr|E9B6W3|E9B6W3_LEIMU Uncharacterized protein OS=Leishmania mexicana (strain MHOM/GT/2001/U1103) OX=929439 GN=LMXM_34_4330 PE=4 SV=1	3	3	3	8.7	8.7	8.7	68.601	60.332	17	2	3	2	3
+	3.14708	-0.765393	E9AJZ0	E9AJZ0	tr|E9AJZ0|E9AJZ0_LEIMU DNA topoisomerase type IB small subunit OS=Leishmania mexicana (strain MHOM/GT/2001/U1103) OX=929439 GN=LMXM_04_0060 PE=4 SV=1	2	2	2	13	13	13	28.131	94.672	12	2	1	2	1
+	3.14692	0.724414	Q8MPM3;E9AX52	Q8MPM3;E9AX52	tr|Q8MPM3|Q8MPM3_LEIME Transketolase OS=Leishmania mexicana mexicana OX=44270 GN=TKT PE=1 SV=1;tr|E9AX52|E9AX52_LEIMU Transketolase OS=Leishmania mexicana (strain MHOM/GT/2001/U1103) OX=929439 GN=LMXM_24_2060 PE=3 SV=1	2	2	2	3.7	3.7	3.7	71.827	19.866	5	1	2	1	2
+	3.14654	7.87696	E9B2X7	E9B2X7	tr|E9B2X7|E9B2X7_LEIMU Uncharacterized protein OS=Leishmania mexicana (strain MHOM/GT/2001/U1103) OX=929439 GN=LMXM_31_1975 PE=4 SV=1	2	2	2	9.5	9.5	9.5	16.334	44.923	12	2	1	2	1
+	3.14513	-0.545663	E9B072	E9B072	tr|E9B072|E9B072_LEIMU Eukaryotic translation initiation factor,putative OS=Leishmania mexicana (strain MHOM/GT/2001/U1103) OX=929439 GN=LMXM_28_2500 PE=3 SV=1	10	10	10	20.1	20.1	20.1	37.745	323.31	121	9	10	9	10
+	3.13249	-0.540971	E9AXP9	E9AXP9	tr|E9AXP9|E9AXP9_LEIMU Uncharacterized protein OS=Leishmania mexicana (strain MHOM/GT/2001/U1103) OX=929439 GN=LMXM_25_1680 PE=4 SV=1	8	8	8	6.2	6.2	6.2	205.47	249.6	28	7	3	7	3
	3.13144	0.12535	E9B624	E9B624	tr|E9B624|E9B624_LEIMU Uncharacterized protein OS=Leishmania mexicana (strain MHOM/GT/2001/U1103) OX=929439 GN=LMXM_34_1450 PE=4 SV=1	7	7	7	4	4	4	326.12	188.54	19	3	5	3	5
+	3.12891	-1.05173	E9APM5	E9APM5	tr|E9APM5|E9APM5_LEIMU Putative amino acid permease OS=Leishmania mexicana (strain MHOM/GT/2001/U1103) OX=929439 GN=LMXM_14_0320 PE=4 SV=1	4	4	4	6.8	6.8	6.8	85.141	36.961	13	3	1	3	1
+	3.12742	-0.495833	E9AS32	E9AS32	tr|E9AS32|E9AS32_LEIMU Putative ABC transporter OS=Leishmania mexicana (strain MHOM/GT/2001/U1103) OX=929439 GN=LMXM_19_0800 PE=4 SV=1	2	2	2	9.5	9.5	9.5	68.581	127.58	23	2	1	2	1
	3.12387	0.311937	E9AM91	E9AM91	tr|E9AM91|E9AM91_LEIMU Uncharacterized protein OS=Leishmania mexicana (strain MHOM/GT/2001/U1103) OX=929439 GN=LMXM_08_0130 PE=4 SV=1	11	11	11	12.1	12.1	12.1	121.54	323.31	45	7	9	7	9
+	3.12117	1.5097	E9B214	E9B214	tr|E9B214|E9B214_LEIMU Uncharacterized protein OS=Leishmania mexicana (strain MHOM/GT/2001/U1103) OX=929439 GN=LMXM_30_2140 PE=4 SV=1	1	1	1	1.5	1.5	1.5	108.28	26.5	7	1	1	1	1
+	3.11937	-1.47865	E9AZX4	E9AZX4	tr|E9AZX4|E9AZX4_LEIMU Uncharacterized protein OS=Leishmania mexicana (strain MHOM/GT/2001/U1103) OX=929439 GN=LMXM_28_1540 PE=4 SV=1	2	2	2	2.5	2.5	2.5	92.746	13.698	4	2	1	2	1
+	3.11726	3.86064	E9B465	E9B465	tr|E9B465|E9B465_LEIMU Glycosyl hydrolase-like protein OS=Leishmania mexicana (strain MHOM/GT/2001/U1103) OX=929439 GN=LMXM_32_2260 PE=4 SV=1	3	3	3	2.6	2.6	2.6	154.36	142.1	7	1	3	1	3
	3.11416	-0.32189	E9AZB6	E9AZB6	tr|E9AZB6|E9AZB6_LEIMU Putative RNA-binding protein OS=Leishmania mexicana (strain MHOM/GT/2001/U1103) OX=929439 GN=LMXM_27_2100 PE=4 SV=1	3	3	3	11.6	11.6	11.6	46.766	52.778	72	3	3	3	3
	3.1068	0.301757	E9AXW4	E9AXW4	tr|E9AXW4|E9AXW4_LEIMU Uncharacterized protein OS=Leishmania mexicana (strain MHOM/GT/2001/U1103) OX=929439 GN=LMXM_25_2300 PE=4 SV=1	2	2	2	5.1	5.1	5.1	74.485	71.096	9	2	2	2	2
+	3.09796	-6.45037	E9AQX2	E9AQX2	tr|E9AQX2|E9AQX2_LEIMU Putative U1 small nuclear ribonucleoprotein OS=Leishmania mexicana (strain MHOM/GT/2001/U1103) OX=929439 GN=LMXM_16_1590 PE=4 SV=1	2	2	2	12.1	12.1	12.1	31.581	30.763	11	2	1	2	1
+	3.09556	-2.22808	E9B1A8	E9B1A8	tr|E9B1A8|E9B1A8_LEIMU Uncharacterized protein OS=Leishmania mexicana (strain MHOM/GT/2001/U1103) OX=929439 GN=LMXM_29_3330 PE=4 SV=1	1	1	1	3.1	3.1	3.1	41.119	14.831	3	1	1	1	1
+	3.0858	0.429038	E9ARZ6	E9ARZ6	tr|E9ARZ6|E9ARZ6_LEIMU Putative nucleosome assembly protein OS=Leishmania mexicana (strain MHOM/GT/2001/U1103) OX=929439 GN=LMXM_19_0440 PE=3 SV=1	4	4	4	10.8	10.8	10.8	39.825	323.31	27	2	3	2	3
+	3.08541	-0.630352	E9AYU9	E9AYU9	tr|E9AYU9|E9AYU9_LEIMU Putative ABC transporter OS=Leishmania mexicana (strain MHOM/GT/2001/U1103) OX=929439 GN=LMXM_27_0470 PE=4 SV=1	1	1	1	1.9	1.9	1.9	77.389	43.002	12	1	1	1	1
+	3.083	1.9189	E9ARW4	E9ARW4	tr|E9ARW4|E9ARW4_LEIMU Derlin OS=Leishmania mexicana (strain MHOM/GT/2001/U1103) OX=929439 GN=LMXM_19_0130 PE=3 SV=1	1	1	1	5.5	5.5	5.5	28.354	20.185	4	1	1	1	1
	3.07963	0.310566	E9AX44	E9AX44	tr|E9AX44|E9AX44_LEIMU Uncharacterized protein OS=Leishmania mexicana (strain MHOM/GT/2001/U1103) OX=929439 GN=LMXM_24_1980 PE=4 SV=1	8	8	8	34.2	34.2	34.2	29.725	163.4	89	8	7	8	7
	3.0726	-0.367417	E9B4D6	E9B4D6	tr|E9B4D6|E9B4D6_LEIMU Uncharacterized protein OS=Leishmania mexicana (strain MHOM/GT/2001/U1103) OX=929439 GN=LMXM_32_2940 PE=4 SV=1	3	3	3	4.8	4.8	4.8	68.435	47.224	6	2	1	2	1
	3.06947	-0.32052	O61059;E9AU63;O76486;E9AU64	O61059;E9AU63;O76486;E9AU64	tr|O61059|O61059_LEIME Glucose transporter OS=Leishmania mexicana OX=5665 GN=LmGT2 PE=3 SV=2;tr|E9AU63|E9AU63_LEIMU Glucose transporter, lmgt2 OS=Leishmania mexicana (strain MHOM/GT/2001/U1103) OX=929439 GN=LMXM_36_6290 PE=3 SV=1;tr|O76486|O76486_LEIME Glu	8	8	4	8.3	8.3	5.8	61.174	145.49	47	7	6	4	4
+	3.06558	-3.32519	E9AMS5	E9AMS5	tr|E9AMS5|E9AMS5_LEIMU Putative ubiquitin ligase OS=Leishmania mexicana (strain MHOM/GT/2001/U1103) OX=929439 GN=LMXM_09_0740 PE=4 SV=1	4	4	4	3.7	3.7	3.7	243.15	280.84	11	4	2	4	2
+	3.06071	-1.2008	E9B614	E9B614	tr|E9B614|E9B614_LEIMU Uncharacterized protein OS=Leishmania mexicana (strain MHOM/GT/2001/U1103) OX=929439 GN=LMXM_34_1355 PE=4 SV=1	3	3	3	14.5	14.5	14.5	34.081	53.607	11	3	2	3	2
	3.05411	0.310858	E9AXA0	E9AXA0	tr|E9AXA0|E9AXA0_LEIMU Uncharacterized protein OS=Leishmania mexicana (strain MHOM/GT/2001/U1103) OX=929439 GN=LMXM_25_0240 PE=4 SV=1	5	5	5	29.6	29.6	29.6	20.032	323.31	32	5	5	5	5
+	3.05043	0.807918	E9AZ09	E9AZ09	tr|E9AZ09|E9AZ09_LEIMU Putative vesicular-fusion ATPase-like protein OS=Leishmania mexicana (strain MHOM/GT/2001/U1103) OX=929439 GN=LMXM_27_1070 PE=4 SV=1	2	2	2	4.5	4.5	4.5	107.58	28.546	10	1	1	1	1
	3.04957	-0.289045	E9B6I6	E9B6I6	tr|E9B6I6|E9B6I6_LEIMU Uncharacterized protein OS=Leishmania mexicana (strain MHOM/GT/2001/U1103) OX=929439 GN=LMXM_34_3070 PE=4 SV=1	2	2	2	1.6	1.6	1.6	92.132	26.968	33	2	2	2	2
	3.04841	0.34483	E9ANX3	E9ANX3	tr|E9ANX3|E9ANX3_LEIMU Uncharacterized protein OS=Leishmania mexicana (strain MHOM/GT/2001/U1103) OX=929439 GN=LMXM_12_0450 PE=4 SV=1	9	9	9	16.2	16.2	16.2	116.55	315.91	40	5	5	5	5
+	3.04189	-0.475967	E9AXQ2	E9AXQ2	tr|E9AXQ2|E9AXQ2_LEIMU Uncharacterized protein OS=Leishmania mexicana (strain MHOM/GT/2001/U1103) OX=929439 GN=LMXM_25_1705 PE=4 SV=1	1	1	1	22.1	22.1	22.1	14.105	68.649	10	1	1	1	1
+	3.02359	0.848432	E9AWD0	E9AWD0	tr|E9AWD0|E9AWD0_LEIMU Uncharacterized protein OS=Leishmania mexicana (strain MHOM/GT/2001/U1103) OX=929439 GN=LMXM_23_1140 PE=4 SV=1	4	4	4	5.4	5.4	5.4	145.79	132.33	11	1	4	1	4
	3.01996	0.249544	E9AZT9	E9AZT9	tr|E9AZT9|E9AZT9_LEIMU Putative glucose-regulated protein 78 OS=Leishmania mexicana (strain MHOM/GT/2001/U1103) OX=929439 GN=LMXM_28_1200 PE=3 SV=1	14	14	14	24.6	24.6	24.6	71.792	307.77	147	2	8	2	8
	3.01222	0.248838	E9B485	E9B485	tr|E9B485|E9B485_LEIMU Uncharacterized protein OS=Leishmania mexicana (strain MHOM/GT/2001/U1103) OX=929439 GN=LMXM_32_2460 PE=4 SV=1	3	3	3	3.8	3.8	3.8	114.48	100.28	25	2	3	2	3
+	3.00418	0.393937	E9AWV4	E9AWV4	tr|E9AWV4|E9AWV4_LEIMU Uncharacterized protein OS=Leishmania mexicana (strain MHOM/GT/2001/U1103) OX=929439 GN=LMXM_24_1125 PE=4 SV=1	4	4	4	8.1	8.1	8.1	86.053	127.3	19	4	4	4	4
+	3.00336	-0.90295	E9AXQ1	E9AXQ1	tr|E9AXQ1|E9AXQ1_LEIMU Uncharacterized protein OS=Leishmania mexicana (strain MHOM/GT/2001/U1103) OX=929439 GN=LMXM_25_1700 PE=4 SV=1	1	1	1	1.3	1.3	1.3	120.56	15.204	3	1	1	1	1
+	3.00304	0.545453	E9AKZ0	E9AKZ0	tr|E9AKZ0|E9AKZ0_LEIMU Uncharacterized protein OS=Leishmania mexicana (strain MHOM/GT/2001/U1103) OX=929439 GN=LMXM_06_1110 PE=4 SV=1	8	8	8	8.4	8.4	8.4	117.19	143.43	19	7	5	7	5
+	2.99616	0.379973	E9AYU5	E9AYU5	tr|E9AYU5|E9AYU5_LEIMU Uncharacterized protein OS=Leishmania mexicana (strain MHOM/GT/2001/U1103) OX=929439 GN=LMXM_27_0430 PE=4 SV=1	4	4	4	8.9	8.9	8.9	66.926	154.59	13	3	4	3	4
	2.99588	0.255778	E9AVE7	E9AVE7	tr|E9AVE7|E9AVE7_LEIMU Uncharacterized protein OS=Leishmania mexicana (strain MHOM/GT/2001/U1103) OX=929439 GN=LMXM_21_1566 PE=4 SV=1	3	3	3	6.4	6.4	6.4	52.346	142.1	17	3	2	3	2
	2.99188	-0.137053	E9AKU6	E9AKU6	tr|E9AKU6|E9AKU6_LEIMU Uncharacterized protein OS=Leishmania mexicana (strain MHOM/GT/2001/U1103) OX=929439 GN=LMXM_06_0670 PE=4 SV=1	21	21	21	24.8	24.8	24.8	135.61	323.31	95	13	17	13	17
+	2.98612	-0.867611	E9AWE9	E9AWE9	tr|E9AWE9|E9AWE9_LEIMU Uncharacterized protein OS=Leishmania mexicana (strain MHOM/GT/2001/U1103) OX=929439 GN=LMXM_23_1290 PE=4 SV=1	3	3	3	7.6	7.6	7.6	69.294	96.875	10	3	1	3	1
+	2.98395	4.03235	E9AT04	E9AT04	tr|E9AT04|E9AT04_LEIMU Uncharacterized protein OS=Leishmania mexicana (strain MHOM/GT/2001/U1103) OX=929439 GN=LMXM_36_2270 PE=4 SV=1	2	2	2	5.6	5.6	5.6	49.835	37.055	11	2	2	2	2
+	2.97589	0.425182	E9B3L2;P27741	E9B3L2;P27741	tr|E9B3L2|E9B3L2_LEIMU Heat shock protein 83-1 OS=Leishmania mexicana (strain MHOM/GT/2001/U1103) OX=929439 GN=LMXM_32_0312 PE=3 SV=1;sp|P27741|HSP83_LEIAM Heat shock protein 83 OS=Leishmania amazonensis OX=5659 GN=HSP83 PE=3 SV=1	44	44	44	49.8	49.8	49.8	80.572	323.31	361	18	39	18	39
+	2.9731	0.488393	E9AZV7	E9AZV7	tr|E9AZV7|E9AZV7_LEIMU Haloacid dehalogenase-like hydrolase-like protein OS=Leishmania mexicana (strain MHOM/GT/2001/U1103) OX=929439 GN=LMXM_28_1380 PE=4 SV=1	3	3	3	13.5	13.5	13.5	44.373	93.89	38	3	3	3	3
+	2.97231	0.500399	E9AQU1	E9AQU1	tr|E9AQU1|E9AQU1_LEIMU Uncharacterized protein OS=Leishmania mexicana (strain MHOM/GT/2001/U1103) OX=929439 GN=LMXM_16_1300 PE=4 SV=1	2	2	2	3.9	3.9	3.9	103.61	53.07	7	1	1	1	1
	2.96712	0.336369	E9AXN7	E9AXN7	tr|E9AXN7|E9AXN7_LEIMU Uncharacterized protein OS=Leishmania mexicana (strain MHOM/GT/2001/U1103) OX=929439 GN=LMXM_25_1570 PE=4 SV=1	8	8	8	4.6	4.6	4.6	245.01	97.642	16	4	6	4	6
+	2.95822	0.715171	E9ANI8	E9ANI8	tr|E9ANI8|E9ANI8_LEIMU Putative chromatin binding protein OS=Leishmania mexicana (strain MHOM/GT/2001/U1103) OX=929439 GN=LMXM_11_0420 PE=4 SV=1	3	3	3	6.3	6.3	6.3	81.549	120.61	7	2	2	2	2
+	2.95802	0.422633	E9API3	E9API3	tr|E9API3|E9API3_LEIMU Uncharacterized protein OS=Leishmania mexicana (strain MHOM/GT/2001/U1103) OX=929439 GN=LMXM_13_1590 PE=4 SV=1	10	10	10	19.5	19.5	19.5	83.59	225.39	54	8	6	8	6
+	2.95222	-0.752517	E9AR24	E9AR24	tr|E9AR24|E9AR24_LEIMU Putative RNA-binding protein OS=Leishmania mexicana (strain MHOM/GT/2001/U1103) OX=929439 GN=LMXM_17_0550 PE=4 SV=1	3	3	3	17	17	17	33.37	153.85	14	2	3	2	3
	2.9407	0.246384	E9AZK2	E9AZK2	tr|E9AZK2|E9AZK2_LEIMU Uncharacterized protein OS=Leishmania mexicana (strain MHOM/GT/2001/U1103) OX=929439 GN=LMXM_28_0410 PE=4 SV=1	3	3	3	9.2	9.2	9.2	71.496	69.018	25	3	3	3	3
+	2.92975	3.52322	E9B254	E9B254	tr|E9B254|E9B254_LEIMU Uncharacterized protein OS=Leishmania mexicana (strain MHOM/GT/2001/U1103) OX=929439 GN=LMXM_30_2550 PE=4 SV=1	3	3	3	7.2	7.2	7.2	86.598	89.128	14	2	3	2	3
	2.91733	0.193131	E9B013	E9B013	tr|E9B013|E9B013_LEIMU Uncharacterized protein OS=Leishmania mexicana (strain MHOM/GT/2001/U1103) OX=929439 GN=LMXM_28_1940 PE=4 SV=1	4	4	4	11.2	11.2	11.2	72.584	133.59	32	3	3	3	3
	2.91689	-0.193004	E9B3Q9	E9B3Q9	tr|E9B3Q9|E9B3Q9_LEIMU Uncharacterized protein OS=Leishmania mexicana (strain MHOM/GT/2001/U1103) OX=929439 GN=LMXM_32_0765 PE=4 SV=1	11	11	11	35.2	35.2	35.2	45.009	147.75	38	8	7	8	7
	2.90976	-0.318041	E9AT35	E9AT35	tr|E9AT35|E9AT35_LEIMU Related to multifunctional cyclin-dependent kinase pho85-like protein OS=Leishmania mexicana (strain MHOM/GT/2001/U1103) OX=929439 GN=LMXM_36_2580 PE=4 SV=1	5	5	5	6.4	6.4	6.4	107.83	67.441	32	3	4	3	4
+	2.90447	3.67062	E9B2B8	E9B2B8	tr|E9B2B8|E9B2B8_LEIMU Uncharacterized protein OS=Leishmania mexicana (strain MHOM/GT/2001/U1103) OX=929439 GN=LMXM_30_3170 PE=4 SV=1	3	3	3	5.5	5.5	5.5	69.934	53.621	10	1	3	1	3
+	2.90432	3.53406	E9AKS1	E9AKS1	tr|E9AKS1|E9AKS1_LEIMU Uncharacterized protein OS=Leishmania mexicana (strain MHOM/GT/2001/U1103) OX=929439 GN=LMXM_06_0420 PE=4 SV=1	3	3	3	9.3	9.3	9.3	58.564	61.814	7	1	2	1	2
+	2.89897	-0.579837	E9AZ36	E9AZ36	tr|E9AZ36|E9AZ36_LEIMU Uncharacterized protein OS=Leishmania mexicana (strain MHOM/GT/2001/U1103) OX=929439 GN=LMXM_27_1300 PE=4 SV=1	6	6	6	15.1	15.1	15.1	60.007	63.187	16	2	3	2	3
	2.89337	0.367841	E9ANW5	E9ANW5	tr|E9ANW5|E9ANW5_LEIMU Uncharacterized protein OS=Leishmania mexicana (strain MHOM/GT/2001/U1103) OX=929439 GN=LMXM_12_0380 PE=4 SV=1	8	8	8	7.6	7.6	7.6	153.19	141	27	5	8	5	8
	2.89006	0.243586	E8NHK6	E8NHK6	tr|E8NHK6|E8NHK6_LEIMU WGS CADB00000000 data, contig 52 (Fragment) OS=Leishmania mexicana (strain MHOM/GT/2001/U1103) OX=929439 GN=LmxM_16_1460c_1 PE=3 SV=1	5	5	2	65.9	65.9	5.4	208.54	323.31	32	2	3	0	0
+	2.88925	-3.90176	E9APH1	E9APH1	tr|E9APH1|E9APH1_LEIMU Uncharacterized protein OS=Leishmania mexicana (strain MHOM/GT/2001/U1103) OX=929439 GN=LMXM_13_1470 PE=4 SV=1	5	5	5	1.4	1.4	1.4	592.1	124.2	15	4	4	4	4
+	2.88529	0.672845	E9AZ29	E9AZ29	tr|E9AZ29|E9AZ29_LEIMU Putative T-complex protein 1, beta subunit OS=Leishmania mexicana (strain MHOM/GT/2001/U1103) OX=929439 GN=LMXM_27_1260 PE=3 SV=1	4	4	4	13.6	13.6	13.6	57.734	129.22	24	1	1	1	1
+	2.87799	0.411378	E9ALL8	E9ALL8	tr|E9ALL8|E9ALL8_LEIMU Uncharacterized protein OS=Leishmania mexicana (strain MHOM/GT/2001/U1103) OX=929439 GN=LMXM_08_29_2050 PE=4 SV=1	3	3	3	7.2	7.2	7.2	78.248	51.526	12	3	2	3	2
	2.87653	0.19755	E9ALP7;Q86PL4;E9ALP8;Q86PL5	E9ALP7;Q86PL4;E9ALP8;Q86PL5	tr|E9ALP7|E9ALP7_LEIMU Putative paraflagellar rod protein 1D OS=Leishmania mexicana (strain MHOM/GT/2001/U1103) OX=929439 GN=LMXM_08_29_1760 PE=4 SV=1;tr|Q86PL4|Q86PL4_LEIME Paraflagellar rod protein 1D OS=Leishmania mexicana OX=5665 GN=PFR1D PE=4 SV=1;tr|	16	16	16	40	40	40	69.033	318	53	7	11	7	11
+	2.86775	-0.706144	E9B360	E9B360	tr|E9B360|E9B360_LEIMU Putative RNA-binding protein OS=Leishmania mexicana (strain MHOM/GT/2001/U1103) OX=929439 GN=LMXM_31_2810 PE=4 SV=1	3	3	3	8.7	8.7	8.7	51.071	96.405	12	3	2	3	2
+	2.86691	5.49205	E9ASW0	E9ASW0	tr|E9ASW0|E9ASW0_LEIMU Uncharacterized protein OS=Leishmania mexicana (strain MHOM/GT/2001/U1103) OX=929439 GN=LMXM_36_1880 PE=4 SV=1	1	1	1	4.4	4.4	4.4	70.277	91.252	10	1	1	1	1
+	2.86026	0.747121	E9AXL4	E9AXL4	tr|E9AXL4|E9AXL4_LEIMU Uncharacterized protein OS=Leishmania mexicana (strain MHOM/GT/2001/U1103) OX=929439 GN=LMXM_25_1350 PE=4 SV=1	7	7	7	3.2	3.2	3.2	275.8	127.14	15	5	3	5	3
	2.85272	0.115951	E9APA5	E9APA5	tr|E9APA5|E9APA5_LEIMU Uncharacterized protein OS=Leishmania mexicana (strain MHOM/GT/2001/U1103) OX=929439 GN=LMXM_13_0810 PE=4 SV=1	20	20	20	10.9	10.9	10.9	275.12	323.31	74	14	16	14	16
+	2.85077	-0.503476	E9ASV3	E9ASV3	tr|E9ASV3|E9ASV3_LEIMU Uncharacterized protein OS=Leishmania mexicana (strain MHOM/GT/2001/U1103) OX=929439 GN=LMXM_36_1810 PE=4 SV=1	2	2	2	3.2	3.2	3.2	101.03	74.802	14	2	2	2	2
+	2.84981	0.793733	E9AXS3	E9AXS3	tr|E9AXS3|E9AXS3_LEIMU Uncharacterized protein OS=Leishmania mexicana (strain MHOM/GT/2001/U1103) OX=929439 GN=LMXM_25_1910 PE=4 SV=1	2	2	2	9.7	9.7	9.7	37.871	24.527	5	1	1	1	1
+	2.84959	-0.606669	E9B1V0	E9B1V0	tr|E9B1V0|E9B1V0_LEIMU Uncharacterized protein OS=Leishmania mexicana (strain MHOM/GT/2001/U1103) OX=929439 GN=LMXM_30_1500 PE=4 SV=1	3	3	3	3.7	3.7	3.7	120.22	59.621	12	2	3	2	3
+	2.84465	-0.60355	E9AXT7	E9AXT7	tr|E9AXT7|E9AXT7_LEIMU Putative helicase-like protein OS=Leishmania mexicana (strain MHOM/GT/2001/U1103) OX=929439 GN=LMXM_25_2050 PE=4 SV=1	1	1	1	1.6	1.6	1.6	113.13	57.276	15	1	1	1	1
+	2.83917	-2.25474	E9B2F4	E9B2F4	tr|E9B2F4|E9B2F4_LEIMU Uncharacterized protein OS=Leishmania mexicana (strain MHOM/GT/2001/U1103) OX=929439 GN=LMXM_31_0330 PE=4 SV=1	2	2	2	1.9	1.9	1.9	171.56	23.808	6	2	1	2	1
+	2.83912	1.78388	E9AVJ4	E9AVJ4	tr|E9AVJ4|E9AVJ4_LEIMU Putative methyltransferase (Mrna cap methyltransferase-like protein) OS=Leishmania mexicana (strain MHOM/GT/2001/U1103) OX=929439 GN=LMXM_22_0090 PE=4 SV=1	1	1	1	1.7	1.7	1.7	115.7	57.729	6	1	1	1	1
+	2.83499	0.877676	E9AKL7	E9AKL7	tr|E9AKL7|E9AKL7_LEIMU Uncharacterized protein OS=Leishmania mexicana (strain MHOM/GT/2001/U1103) OX=929439 GN=LMXM_05_1100 PE=4 SV=1	1	1	1	9.4	9.4	9.4	28.175	90.206	17	1	1	1	1
	2.82913	-0.260281	E9AYI8	E9AYI8	tr|E9AYI8|E9AYI8_LEIMU Uncharacterized protein OS=Leishmania mexicana (strain MHOM/GT/2001/U1103) OX=929439 GN=LMXM_26_2080 PE=4 SV=1	2	2	2	8.5	8.5	8.5	33.109	88.961	11	2	2	2	2
+	2.81094	-0.992012	E9B2P3	E9B2P3	tr|E9B2P3|E9B2P3_LEIMU Uncharacterized protein OS=Leishmania mexicana (strain MHOM/GT/2001/U1103) OX=929439 GN=LMXM_31_1180 PE=4 SV=1	2	2	2	4.4	4.4	4.4	71.343	36.333	11	2	1	2	1
+	2.80721	-5.06333	E9AVT7	E9AVT7	tr|E9AVT7|E9AVT7_LEIMU Uncharacterized protein OS=Leishmania mexicana (strain MHOM/GT/2001/U1103) OX=929439 GN=LMXM_22_1050 PE=4 SV=1	3	3	3	5.3	5.3	5.3	100.43	63.433	5	3	1	3	1
+	2.79093	0.438705	E9B236	E9B236	tr|E9B236|E9B236_LEIMU Uncharacterized protein OS=Leishmania mexicana (strain MHOM/GT/2001/U1103) OX=929439 GN=LMXM_30_2360 PE=4 SV=1	3	3	3	6.1	6.1	6.1	58.12	131.54	15	2	3	2	3
+	2.78931	-1.16661	E9B0Y3	E9B0Y3	tr|E9B0Y3|E9B0Y3_LEIMU Uncharacterized protein OS=Leishmania mexicana (strain MHOM/GT/2001/U1103) OX=929439 GN=LMXM_29_2100 PE=4 SV=1	2	2	2	6.5	6.5	6.5	68.643	34.987	8	2	2	2	2
+	2.78414	-0.507748	E8NHE3	E8NHE3	tr|E8NHE3|E8NHE3_LEIMU Putative 60S ribosomal protein L28 OS=Leishmania mexicana (strain MHOM/GT/2001/U1103) OX=929439 GN=LMXM_11_1130 PE=4 SV=1	2	2	2	11.6	11.6	11.6	16.236	18.18	4	2	1	2	1
+	2.78412	-0.767767	E9AVP1	E9AVP1	tr|E9AVP1|E9AVP1_LEIMU Uncharacterized protein OS=Leishmania mexicana (strain MHOM/GT/2001/U1103) OX=929439 GN=LMXM_22_0590 PE=4 SV=1	7	7	7	26.4	26.4	26.4	53.222	131.81	15	6	4	6	4
+	2.78178	2.0082	E9APS4	E9APS4	tr|E9APS4|E9APS4_LEIMU Uncharacterized protein OS=Leishmania mexicana (strain MHOM/GT/2001/U1103) OX=929439 GN=LMXM_14_0790 PE=4 SV=1	6	6	6	2.8	2.8	2.8	449.31	62.412	12	3	5	3	5
+	2.77683	-0.384485	E9AQA2	E9AQA2	tr|E9AQA2|E9AQA2_LEIMU Uncharacterized protein OS=Leishmania mexicana (strain MHOM/GT/2001/U1103) OX=929439 GN=LMXM_15_1030 PE=4 SV=1	1	1	1	5.8	5.8	5.8	46.088	106.21	10	1	1	1	1
+	2.77599	1.21991	A0A0R6YBU4;E9B405;A0A0R6XTW5	A0A0R6YBU4;E9B405;A0A0R6XTW5	tr|A0A0R6YBU4|A0A0R6YBU4_LEIME Thiamine biosynthesis-like protein (Fragment) OS=Leishmania mexicana OX=5665 PE=4 SV=1;tr|E9B405|E9B405_LEIMU Thiamine biosynthesis-like protein OS=Leishmania mexicana (strain MHOM/GT/2001/U1103) OX=929439 GN=LMXM_32_1680 PE=	1	1	1	5.4	5.4	5.4	68.39	16.812	12	1	1	1	1
+	2.77069	2.39246	E9AQN2	E9AQN2	tr|E9AQN2|E9AQN2_LEIMU Putative ubiquitin hydrolase (Cysteine peptidase, clan ca, family c19,putative) OS=Leishmania mexicana (strain MHOM/GT/2001/U1103) OX=929439 GN=LMXM_16_0730 PE=3 SV=1	5	5	5	5.1	5.1	5.1	200.23	262.34	17	2	3	2	3
+	2.75972	0.5365	E9AR33;E9AR31	E9AR33;E9AR31	tr|E9AR33|E9AR33_LEIMU Uncharacterized protein OS=Leishmania mexicana (strain MHOM/GT/2001/U1103) OX=929439 GN=LMXM_17_0780 PE=4 SV=1;tr|E9AR31|E9AR31_LEIMU Uncharacterized protein OS=Leishmania mexicana (strain MHOM/GT/2001/U1103) OX=929439 GN=LMXM_17_062	4	4	4	60.4	60.4	60.4	10.699	227.31	21	2	4	2	4
	2.75846	0.199319	E9B5U8	E9B5U8	tr|E9B5U8|E9B5U8_LEIMU Uncharacterized protein OS=Leishmania mexicana (strain MHOM/GT/2001/U1103) OX=929439 GN=LMXM_34_0680 PE=4 SV=1	6	6	6	7.1	7.1	7.1	156.06	158.1	16	4	4	4	4
+	2.7571	-0.586324	E9ART0	E9ART0	tr|E9ART0|E9ART0_LEIMU Uncharacterized protein OS=Leishmania mexicana (strain MHOM/GT/2001/U1103) OX=929439 GN=LMXM_18_1460 PE=4 SV=1	3	3	3	7.5	7.5	7.5	97.269	255.25	21	3	1	3	1
+	2.75166	-0.556574	E9AZD3	E9AZD3	tr|E9AZD3|E9AZD3_LEIMU Uncharacterized protein OS=Leishmania mexicana (strain MHOM/GT/2001/U1103) OX=929439 GN=LMXM_27_2270 PE=4 SV=1	3	3	3	3.9	3.9	3.9	69.933	30.373	6	2	3	2	3
+	2.74786	3.77842	E9AQC8	E9AQC8	tr|E9AQC8|E9AQC8_LEIMU Uncharacterized protein OS=Leishmania mexicana (strain MHOM/GT/2001/U1103) OX=929439 GN=LMXM_15_1345 PE=4 SV=1	4	4	4	24.5	24.5	24.5	30.86	56.565	11	3	2	3	2
+	2.74644	-1.13579	E9AKQ5	E9AKQ5	tr|E9AKQ5|E9AKQ5_LEIMU Uncharacterized protein OS=Leishmania mexicana (strain MHOM/GT/2001/U1103) OX=929439 GN=LMXM_06_0270 PE=4 SV=1	3	3	3	13.8	13.8	13.8	34.541	39.754	11	3	3	3	3
	2.74117	-0.177643	E9B5S0	E9B5S0	tr|E9B5S0|E9B5S0_LEIMU Putative serine palmitoyltransferase OS=Leishmania mexicana (strain MHOM/GT/2001/U1103) OX=929439 GN=LMXM_34_0320 PE=3 SV=1	5	5	5	6.3	6.3	6.3	58.428	148.68	17	1	3	1	3
	2.73451	-0.199913	E9ANQ9	E9ANQ9	tr|E9ANQ9|E9ANQ9_LEIMU Uncharacterized protein OS=Leishmania mexicana (strain MHOM/GT/2001/U1103) OX=929439 GN=LMXM_11_1200 PE=4 SV=1	3	3	3	5.8	5.8	5.8	77.165	121.08	19	3	3	3	3
	2.73282	0.197529	E9B1T7	E9B1T7	tr|E9B1T7|E9B1T7_LEIMU Uncharacterized protein OS=Leishmania mexicana (strain MHOM/GT/2001/U1103) OX=929439 GN=LMXM_30_1390 PE=4 SV=1	5	5	5	7.3	7.3	7.3	80.568	67.933	15	4	4	4	4
+	2.72237	-2.69916	E9AR06	E9AR06	tr|E9AR06|E9AR06_LEIMU Uncharacterized protein OS=Leishmania mexicana (strain MHOM/GT/2001/U1103) OX=929439 GN=LMXM_17_0370 PE=4 SV=1	3	3	3	8.1	8.1	8.1	83.966	52.971	7	3	2	3	2
+	2.7218	0.434832	E9ANQ1	E9ANQ1	tr|E9ANQ1|E9ANQ1_LEIMU Palmitoyltransferase OS=Leishmania mexicana (strain MHOM/GT/2001/U1103) OX=929439 GN=LMXM_11_1080 PE=3 SV=1	2	2	2	6.1	6.1	6.1	69.027	22.569	14	2	2	2	2
	2.72019	0.299486	Q9GU60;E9B6A2;E9B6A1;E9B6A0	Q9GU60;E9B6A2;E9B6A1;E9B6A0	tr|Q9GU60|Q9GU60_LEIAM Kinetoplast membrane protein 11 OS=Leishmania amazonensis OX=5659 GN=Kmp-11 PE=2 SV=1;tr|E9B6A2|E9B6A2_LEIMU Kinetoplastid membrane protein-11 OS=Leishmania mexicana (strain MHOM/GT/2001/U1103) OX=929439 GN=LMXM_34_2221 PE=4 SV=1;tr|	8	8	8	66.3	66.3	66.3	11.22	165.14	32	7	7	7	7
+	2.71656	0.765892	E9AKC6	E9AKC6	tr|E9AKC6|E9AKC6_LEIMU Dual specificity phosphatase-like protein OS=Leishmania mexicana (strain MHOM/GT/2001/U1103) OX=929439 GN=LMXM_05_0220 PE=4 SV=1	1	1	1	4.5	4.5	4.5	66.543	41.706	11	1	1	1	1
+	2.70371	-1.12571	E9AJU8	E9AJU8	tr|E9AJU8|E9AJU8_LEIMU Uncharacterized protein OS=Leishmania mexicana (strain MHOM/GT/2001/U1103) OX=929439 GN=LMXM_03_0650 PE=4 SV=1	1	1	1	2	2	2	96.023	14.606	13	1	1	1	1
+	2.69428	-2.92206	E9AMG5	E9AMG5	tr|E9AMG5|E9AMG5_LEIMU Uncharacterized protein OS=Leishmania mexicana (strain MHOM/GT/2001/U1103) OX=929439 GN=LMXM_08_0910 PE=4 SV=1	1	1	1	0.6	0.6	0.6	220.9	18.913	3	1	1	1	1
+	2.69346	0.809119	E9B5U7	E9B5U7	tr|E9B5U7|E9B5U7_LEIMU Uncharacterized protein OS=Leishmania mexicana (strain MHOM/GT/2001/U1103) OX=929439 GN=LMXM_34_0670 PE=4 SV=1	4	4	4	2	2	2	456.29	274.73	23	3	3	3	3
+	2.6932	0.744129	E9AQ01	E9AQ01	tr|E9AQ01|E9AQ01_LEIMU Uncharacterized protein OS=Leishmania mexicana (strain MHOM/GT/2001/U1103) OX=929439 GN=LMXM_15_0040 PE=4 SV=1	6	6	5	14.5	14.5	9.9	37.838	112.18	12	3	3	3	3
+	2.6913	-0.385322	E9B6L5	E9B6L5	tr|E9B6L5|E9B6L5_LEIMU Uncharacterized protein OS=Leishmania mexicana (strain MHOM/GT/2001/U1103) OX=929439 GN=LMXM_34_3360 PE=4 SV=1	2	2	2	2.6	2.6	2.6	244.81	47.826	13	2	1	2	1
+	2.6872	-1.37748	E9B144	E9B144	tr|E9B144|E9B144_LEIMU Uncharacterized protein OS=Leishmania mexicana (strain MHOM/GT/2001/U1103) OX=929439 GN=LMXM_29_2720 PE=4 SV=1	1	1	1	2.7	2.7	2.7	78.625	20.237	6	1	1	1	1
	2.68566	-0.368895	E9AVM2	E9AVM2	tr|E9AVM2|E9AVM2_LEIMU Uncharacterized protein OS=Leishmania mexicana (strain MHOM/GT/2001/U1103) OX=929439 GN=LMXM_22_0380 PE=4 SV=1	3	3	3	5.3	5.3	5.3	138.49	99.267	13	3	2	3	2
+	2.68323	3.88219	E9AT90	E9AT90	tr|E9AT90|E9AT90_LEIMU Uncharacterized protein OS=Leishmania mexicana (strain MHOM/GT/2001/U1103) OX=929439 GN=LMXM_36_3120 PE=4 SV=1	2	2	2	2.3	2.3	2.3	61.954	31.84	6	1	2	1	2
+	2.67983	-0.721498	E9AZU1	E9AZU1	tr|E9AZU1|E9AZU1_LEIMU Uncharacterized protein OS=Leishmania mexicana (strain MHOM/GT/2001/U1103) OX=929439 GN=LMXM_28_1220 PE=4 SV=1	3	3	3	11.3	11.3	11.3	50.071	323.31	14	3	1	3	1
	2.6794	-0.26474	E9AN04	E9AN04	tr|E9AN04|E9AN04_LEIMU Uncharacterized protein OS=Leishmania mexicana (strain MHOM/GT/2001/U1103) OX=929439 GN=LMXM_09_1510 PE=4 SV=1	5	5	5	2.1	2.1	2.1	174.24	166.79	14	4	2	4	2
+	2.67659	2.56257	E9B5N0	E9B5N0	tr|E9B5N0|E9B5N0_LEIMU Serine/threonine-protein kinase TOR OS=Leishmania mexicana (strain MHOM/GT/2001/U1103) OX=929439 GN=LMXM_33_4530 PE=3 SV=1	2	2	2	1.1	1.1	1.1	274.8	43.219	7	1	2	1	2
+	2.67549	-1.06511	E9AK62	E9AK62	tr|E9AK62|E9AK62_LEIMU Uncharacterized protein OS=Leishmania mexicana (strain MHOM/GT/2001/U1103) OX=929439 GN=LMXM_04_0790 PE=4 SV=1	2	2	2	2.8	2.8	2.8	127.3	50.765	6	2	1	2	1
+	2.67507	-0.59951	E9AL79	E9AL79	tr|E9AL79|E9AL79_LEIMU Uncharacterized protein OS=Leishmania mexicana (strain MHOM/GT/2001/U1103) OX=929439 GN=LMXM_07_0660 PE=4 SV=1	2	2	2	7.9	7.9	7.9	54.678	46.546	27	2	1	2	1
+	2.67496	-4.32831	E9APB0	E9APB0	tr|E9APB0|E9APB0_LEIMU Uncharacterized protein OS=Leishmania mexicana (strain MHOM/GT/2001/U1103) OX=929439 GN=LMXM_13_0860 PE=4 SV=1	3	3	3	13.8	13.8	13.8	37.728	63.221	10	3	2	3	2
+	2.67388	0.834302	E9B0L2	E9B0L2	tr|E9B0L2|E9B0L2_LEIMU Uncharacterized protein OS=Leishmania mexicana (strain MHOM/GT/2001/U1103) OX=929439 GN=LMXM_29_0830 PE=4 SV=1	2	2	2	14.4	14.4	14.4	16.498	26.701	7	2	2	2	2
+	2.66825	-1.17897	E9B6E6	E9B6E6	tr|E9B6E6|E9B6E6_LEIMU Uncharacterized protein OS=Leishmania mexicana (strain MHOM/GT/2001/U1103) OX=929439 GN=LMXM_34_2680 PE=4 SV=1	1	1	1	34.7	34.7	34.7	8.3123	27.23	13	1	1	1	1
	2.66794	-0.378083	E9B1Z4	E9B1Z4	tr|E9B1Z4|E9B1Z4_LEIMU Uncharacterized protein OS=Leishmania mexicana (strain MHOM/GT/2001/U1103) OX=929439 GN=LMXM_30_1950 PE=4 SV=1	4	4	4	9.4	9.4	9.4	60.832	100.78	11	3	3	3	3
	2.65461	0.147441	E9AU26	E9AU26	tr|E9AU26|E9AU26_LEIMU Uncharacterized protein OS=Leishmania mexicana (strain MHOM/GT/2001/U1103) OX=929439 GN=LMXM_36_5910 PE=4 SV=1	1	1	1	3.7	3.7	3.7	41.285	74.136	15	1	1	1	1
+	2.64893	0.653296	E9AVS3	E9AVS3	tr|E9AVS3|E9AVS3_LEIMU Uncharacterized protein OS=Leishmania mexicana (strain MHOM/GT/2001/U1103) OX=929439 GN=LMXM_22_0910 PE=4 SV=1	3	3	3	8.8	8.8	8.8	59.188	49.512	16	2	3	2	3
+	2.64032	-0.577193	E9AST6	E9AST6	tr|E9AST6|E9AST6_LEIMU Putative universal minicircle sequence binding protein (UMSBP) OS=Leishmania mexicana (strain MHOM/GT/2001/U1103) OX=929439 GN=LMXM_36_1640 PE=4 SV=1	8	8	8	20.8	20.8	20.8	30.848	101.18	12	7	3	7	3
	2.63434	0.253613	E9AS95	E9AS95	tr|E9AS95|E9AS95_LEIMU Uncharacterized protein OS=Leishmania mexicana (strain MHOM/GT/2001/U1103) OX=929439 GN=LMXM_19_1410 PE=4 SV=1	2	2	2	4.3	4.3	4.3	104.66	300.11	18	2	2	2	2
	2.62518	-0.211806	Q0PKV9;E9AYR2	Q0PKV9;E9AYR2	tr|Q0PKV9|Q0PKV9_LEIME Putative mitogen-activated protein kinase 14 OS=Leishmania mexicana OX=5665 GN=MPK14 PE=4 SV=1;tr|E9AYR2|E9AYR2_LEIMU Uncharacterized protein OS=Leishmania mexicana (strain MHOM/GT/2001/U1103) OX=929439 GN=LMXM_27_0100 PE=4 SV=1	6	6	6	11.5	11.5	11.5	71.632	159.01	33	6	6	6	6
	2.62445	-0.245912	E9AL26	E9AL26	tr|E9AL26|E9AL26_LEIMU Uncharacterized protein OS=Leishmania mexicana (strain MHOM/GT/2001/U1103) OX=929439 GN=LMXM_07_0160 PE=4 SV=1	6	6	6	8.7	8.7	8.7	91.74	65.325	23	6	5	6	5
	2.61508	-0.329437	E9B1F2	E9B1F2	tr|E9B1F2|E9B1F2_LEIMU Uncharacterized protein OS=Leishmania mexicana (strain MHOM/GT/2001/U1103) OX=929439 GN=LMXM_30_0040 PE=4 SV=1	2	2	2	4.9	4.9	4.9	61.955	127.56	12	1	2	1	2
+	2.61507	-0.793332	E9AKL6	E9AKL6	tr|E9AKL6|E9AKL6_LEIMU Double-strand-break repair protein rad21 homolog,putative OS=Leishmania mexicana (strain MHOM/GT/2001/U1103) OX=929439 GN=LMXM_05_1090 PE=4 SV=1	1	1	1	2.1	2.1	2.1	61.06	21.631	3	1	1	1	1
+	2.61149	1.02093	E9AS23	E9AS23	tr|E9AS23|E9AS23_LEIMU Glycosomal malate dehydrogenase OS=Leishmania mexicana (strain MHOM/GT/2001/U1103) OX=929439 GN=LMXM_19_0710 PE=3 SV=1	4	4	4	10.9	10.9	10.9	33.727	86.555	8	1	1	1	1
+	2.60835	0.902641	E9AQZ2	E9AQZ2	tr|E9AQZ2|E9AQZ2_LEIMU Uncharacterized protein OS=Leishmania mexicana (strain MHOM/GT/2001/U1103) OX=929439 GN=LMXM_17_0170 PE=4 SV=1	2	2	2	4.3	4.3	4.3	75.134	23.061	6	2	1	2	1
+	2.60747	-0.818425	E9B4M4	E9B4M4	tr|E9B4M4|E9B4M4_LEIMU Putative cysteine-leucine rich protein OS=Leishmania mexicana (strain MHOM/GT/2001/U1103) OX=929439 GN=LMXM_33_0550 PE=4 SV=1	1	1	1	3.2	3.2	3.2	66.677	11.156	29	1	1	1	1
+	2.6029	-1.71658	E9AXR5	E9AXR5	tr|E9AXR5|E9AXR5_LEIMU Uncharacterized protein OS=Leishmania mexicana (strain MHOM/GT/2001/U1103) OX=929439 GN=LMXM_25_1830 PE=4 SV=1	3	3	3	6.7	6.7	6.7	103.94	47.959	12	3	2	3	2
	2.59694	0.306436	E9AR92	E9AR92	tr|E9AR92|E9AR92_LEIMU Uncharacterized protein OS=Leishmania mexicana (strain MHOM/GT/2001/U1103) OX=929439 GN=LMXM_17_1200 PE=4 SV=1	4	4	4	8.4	8.4	8.4	89.92	79.549	24	3	3	3	3
+	2.59074	2.87832	E9AY72	E9AY72	tr|E9AY72|E9AY72_LEIMU Uncharacterized protein OS=Leishmania mexicana (strain MHOM/GT/2001/U1103) OX=929439 GN=LMXM_26_0940 PE=4 SV=1	1	1	1	2	2	2	92.351	200.43	8	1	1	1	1
+	2.58477	0.470053	E9AWR7	E9AWR7	tr|E9AWR7|E9AWR7_LEIMU Malic enzyme OS=Leishmania mexicana (strain MHOM/GT/2001/U1103) OX=929439 GN=LMXM_24_0761 PE=3 SV=1	1	1	1	1.6	1.6	1.6	62.562	30.858	4	1	1	1	1
	2.58287	-0.206864	E9AKI3	E9AKI3	tr|E9AKI3|E9AKI3_LEIMU Uncharacterized protein OS=Leishmania mexicana (strain MHOM/GT/2001/U1103) OX=929439 GN=LMXM_05_0770 PE=4 SV=1	8	8	8	5.7	5.7	5.7	138.97	137.12	17	6	6	6	6
+	2.57675	-0.46197	E9AXC0	E9AXC0	tr|E9AXC0|E9AXC0_LEIMU Uncharacterized protein OS=Leishmania mexicana (strain MHOM/GT/2001/U1103) OX=929439 GN=LMXM_25_0430 PE=4 SV=1	3	3	3	4.6	4.6	4.6	110.06	84.123	12	1	2	1	2
	2.56442	0.347476	E9B608	E9B608	tr|E9B608|E9B608_LEIMU Uncharacterized protein OS=Leishmania mexicana (strain MHOM/GT/2001/U1103) OX=929439 GN=LMXM_34_1290 PE=4 SV=1	2	2	2	11.2	11.2	11.2	27.328	150.09	10	1	2	1	2
+	2.55024	-0.674182	E9AQ19	E9AQ19	tr|E9AQ19|E9AQ19_LEIMU Putative 60S ribosomal protein L13a OS=Leishmania mexicana (strain MHOM/GT/2001/U1103) OX=929439 GN=LMXM_15_0200 PE=3 SV=1	3	3	3	13.5	13.5	13.5	25.521	28.862	6	1	1	1	1
+	2.54834	0.403462	E9ARI0	E9ARI0	tr|E9ARI0|E9ARI0_LEIMU Uncharacterized protein OS=Leishmania mexicana (strain MHOM/GT/2001/U1103) OX=929439 GN=LMXM_18_0430 PE=4 SV=1	4	4	4	14.6	14.6	14.6	29.45	71.014	14	3	3	3	3
	2.54136	-0.168331	E9B2V2	E9B2V2	tr|E9B2V2|E9B2V2_LEIMU Uncharacterized protein OS=Leishmania mexicana (strain MHOM/GT/2001/U1103) OX=929439 GN=LMXM_31_1760 PE=4 SV=1	6	6	6	24.9	24.9	24.9	54.117	239.6	58	6	4	6	4
+	2.53119	0.784196	E9ALJ0	E9ALJ0	tr|E9ALJ0|E9ALJ0_LEIMU Uncharacterized protein OS=Leishmania mexicana (strain MHOM/GT/2001/U1103) OX=929439 GN=LMXM_08_29_2340 PE=3 SV=1	2	2	2	10.9	10.9	10.9	20.966	35.107	9	2	2	2	2
+	2.5261	1.47871	E9B651	E9B651	tr|E9B651|E9B651_LEIMU Putative ubiquitin hydrolase (Cysteine peptidase, clan ca, family c19,putative) OS=Leishmania mexicana (strain MHOM/GT/2001/U1103) OX=929439 GN=LMXM_34_1740 PE=3 SV=1	3	3	3	2.3	2.3	2.3	133.39	29.676	5	2	2	2	2
+	2.51799	-0.572836	E9B0Y4	E9B0Y4	tr|E9B0Y4|E9B0Y4_LEIMU Uncharacterized protein OS=Leishmania mexicana (strain MHOM/GT/2001/U1103) OX=929439 GN=LMXM_29_2110 PE=4 SV=1	3	3	3	7.5	7.5	7.5	57.805	21.563	12	2	1	2	1
	2.5178	-0.329753	E9B5W1	E9B5W1	tr|E9B5W1|E9B5W1_LEIMU Uncharacterized protein OS=Leishmania mexicana (strain MHOM/GT/2001/U1103) OX=929439 GN=LMXM_34_0810 PE=4 SV=1	3	3	3	4.2	4.2	4.2	156.56	148.58	15	3	3	3	3
	2.51445	-0.219264	E9B398	E9B398	tr|E9B398|E9B398_LEIMU Uncharacterized protein OS=Leishmania mexicana (strain MHOM/GT/2001/U1103) OX=929439 GN=LMXM_31_3150 PE=4 SV=1	13	13	13	22.5	22.5	22.5	263.34	323.31	56	11	8	11	8
+	2.50791	-4.50443	E9AXB9	E9AXB9	tr|E9AXB9|E9AXB9_LEIMU Uncharacterized protein OS=Leishmania mexicana (strain MHOM/GT/2001/U1103) OX=929439 GN=LMXM_25_0420 PE=4 SV=1	7	7	7	6.9	6.9	6.9	172.76	102.37	11	3	1	3	1
	2.50701	-0.352911	E9B4A3	E9B4A3	tr|E9B4A3|E9B4A3_LEIMU Putative dynein intermediate chain OS=Leishmania mexicana (strain MHOM/GT/2001/U1103) OX=929439 GN=LMXM_32_2630 PE=4 SV=1	7	7	7	11.2	11.2	11.2	110.08	149.38	20	5	5	5	5
+	2.50331	0.680641	E9B0V3	E9B0V3	tr|E9B0V3|E9B0V3_LEIMU Uncharacterized protein OS=Leishmania mexicana (strain MHOM/GT/2001/U1103) OX=929439 GN=LMXM_29_1810 PE=4 SV=1	7	7	7	1.9	1.9	1.9	592.37	129.54	9	3	3	3	3
+	2.48961	1.27967	E9AZR3	E9AZR3	tr|E9AZR3|E9AZR3_LEIMU Uncharacterized protein OS=Leishmania mexicana (strain MHOM/GT/2001/U1103) OX=929439 GN=LMXM_28_0970 PE=4 SV=1	2	2	2	24.5	24.5	24.5	15.948	76.586	4	2	1	2	1
+	2.48888	-0.760133	E9AYW9	E9AYW9	tr|E9AYW9|E9AYW9_LEIMU Putative amino acid permease OS=Leishmania mexicana (strain MHOM/GT/2001/U1103) OX=929439 GN=LMXM_27_0680 PE=4 SV=1	1	1	1	3	3	3	58.61	26.661	2	1	1	1	1
+	2.48674	5.75601	E9AZ73	E9AZ73	tr|E9AZ73|E9AZ73_LEIMU Putative eukaryotic translation release factor OS=Leishmania mexicana (strain MHOM/GT/2001/U1103) OX=929439 GN=LMXM_27_1710 PE=4 SV=1	6	6	6	10.2	10.2	10.2	50.752	93.661	18	1	4	1	4
+	2.48365	-2.04008	E9ANZ7	E9ANZ7	tr|E9ANZ7|E9ANZ7_LEIMU Uncharacterized protein OS=Leishmania mexicana (strain MHOM/GT/2001/U1103) OX=929439 GN=LMXM_12_0700 PE=4 SV=1	1	1	1	1.9	1.9	1.9	90.429	10.24	2	1	1	1	1
+	2.48253	1.89992	E9B1A4	E9B1A4	tr|E9B1A4|E9B1A4_LEIMU Uncharacterized protein OS=Leishmania mexicana (strain MHOM/GT/2001/U1103) OX=929439 GN=LMXM_29_3290 PE=4 SV=1	2	2	2	2.9	2.9	2.9	110.86	29.727	4	2	2	2	2
+	2.48092	-2.36315	E9B606	E9B606	tr|E9B606|E9B606_LEIMU Uncharacterized protein OS=Leishmania mexicana (strain MHOM/GT/2001/U1103) OX=929439 GN=LMXM_34_1270 PE=4 SV=1	2	2	2	5.9	5.9	5.9	39.384	28.361	7	1	1	1	1
	2.47145	-0.241107	E9AT37	E9AT37	tr|E9AT37|E9AT37_LEIMU Cyclin-e binding protein 1-like protein OS=Leishmania mexicana (strain MHOM/GT/2001/U1103) OX=929439 GN=LMXM_36_2600 PE=4 SV=1	4	4	4	10	10	10	75.16	62.233	9	2	3	2	3
+	2.47076	5.33751	E9ASQ6	E9ASQ6	tr|E9ASQ6|E9ASQ6_LEIMU Transitional endoplasmic reticulum ATPase,putative OS=Leishmania mexicana (strain MHOM/GT/2001/U1103) OX=929439 GN=LMXM_36_1370 PE=4 SV=1	6	6	6	14.6	14.6	14.6	86.887	96.448	18	3	3	3	3
	2.47012	0.182341	E9AVE0	E9AVE0	tr|E9AVE0|E9AVE0_LEIMU Uncharacterized protein OS=Leishmania mexicana (strain MHOM/GT/2001/U1103) OX=929439 GN=LMXM_21_1560 PE=4 SV=1	7	7	7	23.2	23.2	23.2	59.565	183.83	40	5	4	5	4
	2.46291	0.228581	E9B6I5	E9B6I5	tr|E9B6I5|E9B6I5_LEIMU Putative ubiquitin-activating enzyme e1 OS=Leishmania mexicana (strain MHOM/GT/2001/U1103) OX=929439 GN=LMXM_34_3060 PE=4 SV=1	3	3	3	4.9	4.9	4.9	126.69	87.408	38	3	3	3	3
+	2.45686	0.932643	E9B0H7	E9B0H7	tr|E9B0H7|E9B0H7_LEIMU Uncharacterized protein OS=Leishmania mexicana (strain MHOM/GT/2001/U1103) OX=929439 GN=LMXM_29_0520 PE=4 SV=1	1	1	1	1.7	1.7	1.7	99.455	41.39	4	1	1	1	1
+	2.44556	-5.65426	E9B211	E9B211	tr|E9B211|E9B211_LEIMU Uncharacterized protein OS=Leishmania mexicana (strain MHOM/GT/2001/U1103) OX=929439 GN=LMXM_30_2115 PE=4 SV=1	3	3	3	9.6	9.6	9.6	35.87	25.662	7	3	2	3	2
	2.4393	-0.157128	E9AY32	E9AY32	tr|E9AY32|E9AY32_LEIMU Uncharacterized protein OS=Leishmania mexicana (strain MHOM/GT/2001/U1103) OX=929439 GN=LMXM_26_0500 PE=4 SV=1	2	2	2	7.2	7.2	7.2	49.757	112.41	11	2	1	2	1
	2.43318	0.121515	E9B2N8	E9B2N8	tr|E9B2N8|E9B2N8_LEIMU Uncharacterized protein OS=Leishmania mexicana (strain MHOM/GT/2001/U1103) OX=929439 GN=LMXM_31_1130 PE=4 SV=1	18	18	18	13.1	13.1	13.1	170.36	323.31	48	13	12	13	12
	2.42439	0.201267	E9ANN3	E9ANN3	tr|E9ANN3|E9ANN3_LEIMU Uncharacterized protein OS=Leishmania mexicana (strain MHOM/GT/2001/U1103) OX=929439 GN=LMXM_11_0890 PE=4 SV=1	3	3	3	4.2	4.2	4.2	106.15	104.84	23	3	3	3	3
+	2.42395	1.5494	E9APD7	E9APD7	tr|E9APD7|E9APD7_LEIMU Uncharacterized protein OS=Leishmania mexicana (strain MHOM/GT/2001/U1103) OX=929439 GN=LMXM_13_1130 PE=4 SV=1	5	5	5	17.1	17.1	17.1	65.375	105.02	14	3	4	3	4
	2.41999	0.263546	E9ANB8	E9ANB8	tr|E9ANB8|E9ANB8_LEIMU Uncharacterized protein OS=Leishmania mexicana (strain MHOM/GT/2001/U1103) OX=929439 GN=LMXM_10_1080 PE=4 SV=1	5	5	5	12	12	12	88.651	100.19	21	3	4	3	4
+	2.41832	-1.07057	E9AY24	E9AY24	tr|E9AY24|E9AY24_LEIMU Pseudouridylate synthase-like protein OS=Leishmania mexicana (strain MHOM/GT/2001/U1103) OX=929439 GN=LMXM_26_0420 PE=4 SV=1	1	1	1	3.6	3.6	3.6	76.23	52.08	11	1	1	1	1
	2.41613	0.329317	E9B0V1	E9B0V1	tr|E9B0V1|E9B0V1_LEIMU Putative DNAJ domain protein OS=Leishmania mexicana (strain MHOM/GT/2001/U1103) OX=929439 GN=LMXM_29_1790 PE=4 SV=1	9	9	9	12.6	12.6	12.6	79.772	117.33	19	5	6	5	6
+	2.41439	1.07054	E9ATZ6	E9ATZ6	tr|E9ATZ6|E9ATZ6_LEIMU Putative isoleucyl-tRNA synthetase OS=Leishmania mexicana (strain MHOM/GT/2001/U1103) OX=929439 GN=LMXM_36_5620 PE=3 SV=1	7	7	7	10.6	10.6	10.6	125.76	176.52	14	2	3	2	3
+	2.40818	-3.55022	E9AQR7	E9AQR7	tr|E9AQR7|E9AQR7_LEIMU Uncharacterized protein OS=Leishmania mexicana (strain MHOM/GT/2001/U1103) OX=929439 GN=LMXM_16_1080 PE=4 SV=1	4	4	4	10.4	10.4	10.4	70.168	41.679	9	3	3	3	3
	2.40593	-0.133519	E9ANC9	E9ANC9	tr|E9ANC9|E9ANC9_LEIMU Flagellar protofilament ribbon protein-like protein OS=Leishmania mexicana (strain MHOM/GT/2001/U1103) OX=929439 GN=LMXM_10_1190 PE=4 SV=1	2	2	2	8.3	8.3	8.3	46.997	104.91	14	2	1	2	1
+	2.4013	-0.659111	E9AVE1	E9AVE1	tr|E9AVE1|E9AVE1_LEIMU Putative RNA helicase OS=Leishmania mexicana (strain MHOM/GT/2001/U1103) OX=929439 GN=LMXM_21_1552 PE=4 SV=1	4	4	4	12.9	12.9	12.9	49.469	124.49	22	2	3	2	3
+	2.38963	2.7094	E9AUP7	E9AUP7	tr|E9AUP7|E9AUP7_LEIMU Uncharacterized protein OS=Leishmania mexicana (strain MHOM/GT/2001/U1103) OX=929439 GN=LMXM_20_1080 PE=4 SV=1	2	2	2	1	1	1	261.77	44.367	3	1	1	1	1
	2.38671	-0.348432	E9AMS6	E9AMS6	tr|E9AMS6|E9AMS6_LEIMU Putative acyl-CoA binding protein OS=Leishmania mexicana (strain MHOM/GT/2001/U1103) OX=929439 GN=LMXM_09_0750 PE=4 SV=1	3	3	3	4.5	4.5	4.5	107.09	213.05	22	3	3	3	3
+	2.38405	-1.34763	E9AZD9	E9AZD9	tr|E9AZD9|E9AZD9_LEIMU Protein phosphatase-like protein OS=Leishmania mexicana (strain MHOM/GT/2001/U1103) OX=929439 GN=LMXM_27_2320 PE=4 SV=1	1	1	1	4.5	4.5	4.5	34.379	26.962	4	1	1	1	1
+	2.33989	0.604682	E9B2G8	E9B2G8	tr|E9B2G8|E9B2G8_LEIMU Uncharacterized protein OS=Leishmania mexicana (strain MHOM/GT/2001/U1103) OX=929439 GN=LMXM_31_0470 PE=4 SV=1	2	2	2	3.6	3.6	3.6	96.702	176.15	7	2	2	2	2
+	2.33541	1.01412	E9B2X9	E9B2X9	tr|E9B2X9|E9B2X9_LEIMU Uncharacterized protein OS=Leishmania mexicana (strain MHOM/GT/2001/U1103) OX=929439 GN=LMXM_31_1990 PE=4 SV=1	1	1	1	10.2	10.2	10.2	11.928	13.878	3	1	1	1	1
	2.33299	-0.310024	E9AN32	E9AN32	tr|E9AN32|E9AN32_LEIMU Uncharacterized protein OS=Leishmania mexicana (strain MHOM/GT/2001/U1103) OX=929439 GN=LMXM_10_0220 PE=4 SV=1	3	3	3	8.5	8.5	8.5	52.172	52.238	13	1	2	1	2
	2.32707	0.166515	E9AJW1	E9AJW1	tr|E9AJW1|E9AJW1_LEIMU Putative serine/threonine-protein kinase OS=Leishmania mexicana (strain MHOM/GT/2001/U1103) OX=929439 GN=LMXM_03_0780 PE=4 SV=1	10	10	10	4.4	4.4	4.4	316.22	166.44	23	8	5	8	5
	2.31079	0.191109	E9ARV4	E9ARV4	tr|E9ARV4|E9ARV4_LEIMU Uncharacterized protein OS=Leishmania mexicana (strain MHOM/GT/2001/U1103) OX=929439 GN=LMXM_19_0020 PE=4 SV=1	6	6	6	18.7	18.7	18.7	40.599	65.345	14	4	5	4	5
+	2.30687	-0.991477	E9AM46	E9AM46	tr|E9AM46|E9AM46_LEIMU Uncharacterized protein OS=Leishmania mexicana (strain MHOM/GT/2001/U1103) OX=929439 GN=LMXM_08_29_0330 PE=4 SV=1	2	2	2	6.4	6.4	6.4	41.439	127.36	8	2	2	2	2
+	2.30029	-0.549411	E9AL22	E9AL22	tr|E9AL22|E9AL22_LEIMU Uncharacterized protein OS=Leishmania mexicana (strain MHOM/GT/2001/U1103) OX=929439 GN=LMXM_07_0120 PE=4 SV=1	4	4	4	4.5	4.5	4.5	234.17	103.36	16	3	3	3	3
+	2.28891	0.427602	E9AXP3	E9AXP3	tr|E9AXP3|E9AXP3_LEIMU Uncharacterized protein OS=Leishmania mexicana (strain MHOM/GT/2001/U1103) OX=929439 GN=LMXM_25_1630 PE=4 SV=1	6	6	6	7.2	7.2	7.2	68.78	169.51	18	5	4	5	4
	2.27936	-0.310482	E9AKB4	E9AKB4	tr|E9AKB4|E9AKB4_LEIMU Serine/threonine-protein phosphatase OS=Leishmania mexicana (strain MHOM/GT/2001/U1103) OX=929439 GN=LMXM_05_0100 PE=3 SV=1	5	5	5	10.7	10.7	10.7	71.845	154.94	43	3	4	3	4
	2.27924	0.203654	E9ASM6	E9ASM6	tr|E9ASM6|E9ASM6_LEIMU Uncharacterized protein OS=Leishmania mexicana (strain MHOM/GT/2001/U1103) OX=929439 GN=LMXM_36_1060 PE=4 SV=1	4	4	4	6	6	6	111.43	112.59	14	4	4	4	4
	2.27807	0.265625	E9AY56	E9AY56	tr|E9AY56|E9AY56_LEIMU Uncharacterized protein OS=Leishmania mexicana (strain MHOM/GT/2001/U1103) OX=929439 GN=LMXM_26_0770 PE=4 SV=1	4	4	4	11.9	11.9	11.9	60.294	99.188	13	3	4	3	4
+	2.27533	0.708832	E9AV52	E9AV52	tr|E9AV52|E9AV52_LEIMU Uncharacterized protein OS=Leishmania mexicana (strain MHOM/GT/2001/U1103) OX=929439 GN=LMXM_21_0825 PE=4 SV=1	14	14	14	11.5	11.5	11.5	359.36	323.31	87	11	11	11	11
+	2.26687	1.39755	E9AQG6	E9AQG6	tr|E9AQG6|E9AQG6_LEIMU Uncharacterized protein OS=Leishmania mexicana (strain MHOM/GT/2001/U1103) OX=929439 GN=LMXM_16_0100 PE=4 SV=1	1	1	1	1.9	1.9	1.9	77.273	8.9178	3	1	1	1	1
+	2.26261	0.496043	E9AWU8	E9AWU8	tr|E9AWU8|E9AWU8_LEIMU Uncharacterized protein OS=Leishmania mexicana (strain MHOM/GT/2001/U1103) OX=929439 GN=LMXM_24_1070 PE=4 SV=1	8	8	8	6.6	6.6	6.6	267.1	253.02	18	5	5	5	5
	2.22897	0.222395	E9AK36	E9AK36	tr|E9AK36|E9AK36_LEIMU Uncharacterized protein OS=Leishmania mexicana (strain MHOM/GT/2001/U1103) OX=929439 GN=LMXM_04_0540 PE=4 SV=1	3	3	3	11.3	11.3	11.3	63.668	158.82	21	3	3	3	3
	2.21236	-0.322236	E9AMQ5	E9AMQ5	tr|E9AMQ5|E9AMQ5_LEIMU Uncharacterized protein OS=Leishmania mexicana (strain MHOM/GT/2001/U1103) OX=929439 GN=LMXM_09_0540 PE=4 SV=1	5	5	5	6.4	6.4	6.4	117.68	96.334	9	4	3	4	3
+	2.17804	-0.910884	E9AXG9	E9AXG9	tr|E9AXG9|E9AXG9_LEIMU Peptidyl-prolyl cis-trans isomerase OS=Leishmania mexicana (strain MHOM/GT/2001/U1103) OX=929439 GN=LMXM_25_0910 PE=3 SV=1	4	4	4	19.8	19.8	19.8	18.794	104.77	8	2	1	2	1
	2.17786	0.195249	E9B4X7	E9B4X7	tr|E9B4X7|E9B4X7_LEIMU Uncharacterized protein OS=Leishmania mexicana (strain MHOM/GT/2001/U1103) OX=929439 GN=LMXM_33_1520 PE=4 SV=1	8	8	8	39.4	39.4	39.4	14.324	110.37	37	5	7	5	7
	2.16885	-0.151603	E9AXK0	E9AXK0	tr|E9AXK0|E9AXK0_LEIMU Uncharacterized protein OS=Leishmania mexicana (strain MHOM/GT/2001/U1103) OX=929439 GN=LMXM_25_1210 PE=4 SV=1	6	6	6	11.9	11.9	11.9	112.17	142.95	17	6	3	6	3
+	2.16642	0.488871	E9AT73	E9AT73	tr|E9AT73|E9AT73_LEIMU Succinate--CoA ligase [ADP-forming] subunit beta, mitochondrial OS=Leishmania mexicana (strain MHOM/GT/2001/U1103) OX=929439 GN=LMXM_36_2950 PE=3 SV=1	7	7	7	22	22	22	44.097	172.87	24	2	4	2	4
	2.16394	-0.275109	E9AN80	E9AN80	tr|E9AN80|E9AN80_LEIMU Uncharacterized protein OS=Leishmania mexicana (strain MHOM/GT/2001/U1103) OX=929439 GN=LMXM_10_0700 PE=4 SV=1	2	2	2	2.8	2.8	2.8	87.403	142.82	6	1	2	1	2
	2.16177	0.101093	E9AKU5	E9AKU5	tr|E9AKU5|E9AKU5_LEIMU Uncharacterized protein OS=Leishmania mexicana (strain MHOM/GT/2001/U1103) OX=929439 GN=LMXM_06_0660 PE=4 SV=1	10	10	10	27	27	27	66.537	319.02	65	7	6	7	6
+	2.15024	0.405226	E9B4N7	E9B4N7	tr|E9B4N7|E9B4N7_LEIMU Uncharacterized protein OS=Leishmania mexicana (strain MHOM/GT/2001/U1103) OX=929439 GN=LMXM_33_0680 PE=4 SV=1	2	2	2	7.2	7.2	7.2	122.03	171.77	17	2	2	2	2
	2.14832	0.207108	E9B543	E9B543	tr|E9B543|E9B543_LEIMU Uncharacterized protein OS=Leishmania mexicana (strain MHOM/GT/2001/U1103) OX=929439 GN=LMXM_33_2520 PE=4 SV=1	4	4	4	3.3	3.3	3.3	263.09	75.459	13	1	3	1	3
	2.14699	-0.351883	E9AKQ2	E9AKQ2	tr|E9AKQ2|E9AKQ2_LEIMU Uncharacterized protein OS=Leishmania mexicana (strain MHOM/GT/2001/U1103) OX=929439 GN=LMXM_06_0240 PE=4 SV=1	4	4	4	7.1	7.1	7.1	85.233	68.723	8	4	2	4	2
+	2.14308	-1.31659	E9AR78	E9AR78	tr|E9AR78|E9AR78_LEIMU Hydrolase-like protein (Esterase-like protein) OS=Leishmania mexicana (strain MHOM/GT/2001/U1103) OX=929439 GN=LMXM_17_1060 PE=4 SV=1	2	2	2	5.7	5.7	5.7	75.653	28.695	8	2	2	2	2
	2.14249	-0.19175	E9ALS8	E9ALS8	tr|E9ALS8|E9ALS8_LEIMU Phosphatidylinositol-kinase domain protein,putative OS=Leishmania mexicana (strain MHOM/GT/2001/U1103) OX=929439 GN=LMXM_08_29_1450 PE=3 SV=1	4	4	4	2	2	2	290.93	323.31	17	3	3	3	3
	2.14127	0.0812736	E9B1J1	E9B1J1	tr|E9B1J1|E9B1J1_LEIMU Putative calpain-like protein OS=Leishmania mexicana (strain MHOM/GT/2001/U1103) OX=929439 GN=LMXM_30_0400 PE=3 SV=1	2	2	2	1.5	1.5	1.5	103.06	17.978	6	2	2	2	2
	2.13401	-0.165648	E9AS22	E9AS22	tr|E9AS22|E9AS22_LEIMU Putative kinesin OS=Leishmania mexicana (strain MHOM/GT/2001/U1103) OX=929439 GN=LMXM_19_0700 PE=3 SV=1	3	3	3	2.1	2.1	2.1	248.05	42.775	12	2	2	2	2
+	2.13083	0.422426	E9AUZ4	E9AUZ4	tr|E9AUZ4|E9AUZ4_LEIMU Uncharacterized protein OS=Leishmania mexicana (strain MHOM/GT/2001/U1103) OX=929439 GN=LMXM_21_0270 PE=4 SV=1	3	3	3	5.1	5.1	5.1	119.62	64.162	8	2	3	2	3
	2.12888	0.368692	E9B765	E9B765	tr|E9B765|E9B765_LEIMU Uncharacterized protein OS=Leishmania mexicana (strain MHOM/GT/2001/U1103) OX=929439 GN=LMXM_34_5390 PE=4 SV=1	3	3	3	0.4	0.4	0.4	732.59	126.27	9	3	3	3	3
+	2.12317	-0.717062	E9ATR9	E9ATR9	tr|E9ATR9|E9ATR9_LEIMU Uncharacterized protein OS=Leishmania mexicana (strain MHOM/GT/2001/U1103) OX=929439 GN=LMXM_36_4850 PE=4 SV=1	2	2	2	7.6	7.6	7.6	66.914	38.745	12	2	2	2	2
	2.11989	0.351831	E9AR48	E9AR48	tr|E9AR48|E9AR48_LEIMU Uncharacterized protein OS=Leishmania mexicana (strain MHOM/GT/2001/U1103) OX=929439 GN=LMXM_17_0710 PE=4 SV=1	2	2	2	6.2	6.2	6.2	89.085	139.57	34	2	2	2	2
	2.10618	-0.379127	E9AUF0;E9AUF1	E9AUF0;E9AUF1	tr|E9AUF0|E9AUF0_LEIMU Phosphoglycerate kinase OS=Leishmania mexicana (strain MHOM/GT/2001/U1103) OX=929439 GN=LMXM_20_0100 PE=3 SV=1;tr|E9AUF1|E9AUF1_LEIMU Phosphoglycerate kinase OS=Leishmania mexicana (strain MHOM/GT/2001/U1103) OX=929439 GN=LMXM_20_011	4	4	4	12.7	12.7	12.7	51.619	60.317	12	2	4	2	4
+	2.10323	-3.31294	E9B4C9	E9B4C9	tr|E9B4C9|E9B4C9_LEIMU Uncharacterized protein OS=Leishmania mexicana (strain MHOM/GT/2001/U1103) OX=929439 GN=LMXM_32_2880 PE=4 SV=1	1	1	1	4.1	4.1	4.1	44.347	8.8261	6	1	1	1	1
+	2.10106	-5.1827	E9B0Q7	E9B0Q7	tr|E9B0Q7|E9B0Q7_LEIMU Uncharacterized protein OS=Leishmania mexicana (strain MHOM/GT/2001/U1103) OX=929439 GN=LMXM_29_1270 PE=4 SV=1	2	2	2	5	5	5	75.663	107.1	8	2	1	2	1
+	2.09891	1.66955	E9B547	E9B547	tr|E9B547|E9B547_LEIMU Uncharacterized protein OS=Leishmania mexicana (strain MHOM/GT/2001/U1103) OX=929439 GN=LMXM_33_2560 PE=4 SV=1	5	5	5	13	13	13	165.66	104.07	12	3	3	3	3
+	2.08879	-0.497459	E9AV78	E9AV78	tr|E9AV78|E9AV78_LEIMU Uncharacterized protein OS=Leishmania mexicana (strain MHOM/GT/2001/U1103) OX=929439 GN=LMXM_21_0940 PE=4 SV=1	1	1	1	2.7	2.7	2.7	36.277	16.599	5	1	1	1	1
+	2.07158	1.6064	E9ARR8	E9ARR8	tr|E9ARR8|E9ARR8_LEIMU Uncharacterized protein OS=Leishmania mexicana (strain MHOM/GT/2001/U1103) OX=929439 GN=LMXM_18_1340 PE=4 SV=1	2	2	2	7.2	7.2	7.2	78.155	44.654	16	1	2	1	2
	2.06863	-0.232653	E9AMH0	E9AMH0	tr|E9AMH0|E9AMH0_LEIMU Uncharacterized protein OS=Leishmania mexicana (strain MHOM/GT/2001/U1103) OX=929439 GN=LMXM_08_0960 PE=4 SV=1	5	5	5	17.3	17.3	17.3	62.853	226.08	34	5	3	5	3
	2.0636	-0.123796	E9B362	E9B362	tr|E9B362|E9B362_LEIMU Uncharacterized protein OS=Leishmania mexicana (strain MHOM/GT/2001/U1103) OX=929439 GN=LMXM_31_2830 PE=4 SV=1	7	7	7	11.9	11.9	11.9	120.15	252.61	17	5	4	5	4
	2.05841	-0.390573	E9AS67	E9AS67	tr|E9AS67|E9AS67_LEIMU Uncharacterized protein OS=Leishmania mexicana (strain MHOM/GT/2001/U1103) OX=929439 GN=LMXM_19_1160 PE=4 SV=1	15	15	15	39	39	39	41.311	323.31	104	6	10	6	10
+	2.05784	2.44267	E9AYI7	E9AYI7	tr|E9AYI7|E9AYI7_LEIMU Putative SUMO1/Ulp2 (Cysteine peptidase, clan ca, family c48,putative) OS=Leishmania mexicana (strain MHOM/GT/2001/U1103) OX=929439 GN=LMXM_26_2070 PE=4 SV=1	3	3	3	3	3	3	143.73	48.195	7	1	3	1	3
+	2.0561	-1.64923	E9B0D7	E9B0D7	tr|E9B0D7|E9B0D7_LEIMU Alkyl dihydroxyacetonephosphate synthase OS=Leishmania mexicana (strain MHOM/GT/2001/U1103) OX=929439 GN=LMXM_29_0120 PE=4 SV=1	4	4	4	9.2	9.2	9.2	69.422	38.342	10	1	1	1	1
+	2.05144	0.607703	E9AZR2	E9AZR2	tr|E9AZR2|E9AZR2_LEIMU 40S ribosomal protein S14 OS=Leishmania mexicana (strain MHOM/GT/2001/U1103) OX=929439 GN=LMXM_28_0960 PE=3 SV=1	2	2	2	18.1	18.1	18.1	15.563	44.374	8	1	1	1	1
	2.04553	0.228309	E9AP89	E9AP89	tr|E9AP89|E9AP89_LEIMU Palmitoyltransferase OS=Leishmania mexicana (strain MHOM/GT/2001/U1103) OX=929439 GN=LMXM_13_0650 PE=3 SV=1	5	5	5	16.8	16.8	16.8	66.014	194.2	41	5	5	5	5
+	2.03837	1.40561	E9B594	E9B594	tr|E9B594|E9B594_LEIMU Uncharacterized protein OS=Leishmania mexicana (strain MHOM/GT/2001/U1103) OX=929439 GN=LMXM_33_3050 PE=3 SV=1	2	2	2	12.9	12.9	12.9	19.89	43.738	7	1	1	1	1
+	2.03767	1.70977	E9ATC2	E9ATC2	tr|E9ATC2|E9ATC2_LEIMU Uncharacterized protein OS=Leishmania mexicana (strain MHOM/GT/2001/U1103) OX=929439 GN=LMXM_36_3430 PE=4 SV=1	1	1	1	1.1	1.1	1.1	86.446	7.6591	8	1	1	1	1
+	2.02191	-0.571023	E9AZM2	E9AZM2	tr|E9AZM2|E9AZM2_LEIMU Putative dynein heavy chain OS=Leishmania mexicana (strain MHOM/GT/2001/U1103) OX=929439 GN=LMXM_28_0610 PE=4 SV=1	2	2	2	1	1	1	477.25	252.02	8	2	1	2	1
	2.01731	-0.0723724	E9AZ80	E9AZ80	tr|E9AZ80|E9AZ80_LEIMU Protein kinase-like protein OS=Leishmania mexicana (strain MHOM/GT/2001/U1103) OX=929439 GN=LMXM_27_1800 PE=4 SV=1	14	14	14	10.5	10.5	10.5	180.98	232.64	32	12	8	12	8
+	2.00919	-0.419024	E9B0B7	E9B0B7	tr|E9B0B7|E9B0B7_LEIMU Uncharacterized protein OS=Leishmania mexicana (strain MHOM/GT/2001/U1103) OX=929439 GN=LMXM_28_2950 PE=4 SV=1	1	1	1	3.6	3.6	3.6	35.992	46.028	4	1	1	1	1
+	2.00826	0.696532	E9AQF5	E9AQF5	tr|E9AQF5|E9AQF5_LEIMU Uncharacterized protein OS=Leishmania mexicana (strain MHOM/GT/2001/U1103) OX=929439 GN=LMXM_15_1570 PE=4 SV=1	1	1	1	2.8	2.8	2.8	62.385	33.876	2	1	1	1	1
	2.00697	-0.136684	E9B258	E9B258	tr|E9B258|E9B258_LEIMU Uncharacterized protein OS=Leishmania mexicana (strain MHOM/GT/2001/U1103) OX=929439 GN=LMXM_30_2590 PE=4 SV=1	5	5	5	8	8	8	103.26	106.27	12	2	4	2	4
+	2.00514	0.948422	E9AWU3	E9AWU3	tr|E9AWU3|E9AWU3_LEIMU Uncharacterized protein OS=Leishmania mexicana (strain MHOM/GT/2001/U1103) OX=929439 GN=LMXM_24_1020 PE=4 SV=1	2	2	2	3.4	3.4	3.4	108	88.073	5	2	1	2	1
+	2.00029	-7.89201	E9AJ98	E9AJ98	tr|E9AJ98|E9AJ98_LEIMU Uncharacterized protein OS=Leishmania mexicana (strain MHOM/GT/2001/U1103) OX=929439 GN=LMXM_01_0120 PE=4 SV=1	3	3	3	8.5	8.5	8.5	42.528	23.29	14	3	1	3	1
+	1.99424	0.48785	E9AT95	E9AT95	tr|E9AT95|E9AT95_LEIMU Uncharacterized protein OS=Leishmania mexicana (strain MHOM/GT/2001/U1103) OX=929439 GN=LMXM_36_3170 PE=4 SV=1	1	1	1	4.1	4.1	4.1	38.336	50.402	10	1	1	1	1
	1.97626	0.269942	Q95NJ3;Q7KFG4;E8NHN2	Q95NJ3;Q7KFG4;E8NHN2	tr|Q95NJ3|Q95NJ3_LEIAM Activated C kinase protein OS=Leishmania amazonensis OX=5659 PE=2 SV=1;tr|Q7KFG4|Q7KFG4_LEIME p36 LACK protein OS=Leishmania mexicana OX=5665 PE=4 SV=1;tr|E8NHN2|E8NHN2_LEIMU Activated protein kinase c receptor (LACK),guanine nucleot	2	2	2	5.8	5.8	5.8	34.402	31.037	12	2	2	2	2
+	1.97342	4.72695	E9B4N5	E9B4N5	tr|E9B4N5|E9B4N5_LEIMU Uncharacterized protein OS=Leishmania mexicana (strain MHOM/GT/2001/U1103) OX=929439 GN=LMXM_33_0660 PE=4 SV=1	7	7	7	9.7	9.7	9.7	116.33	104.08	15	1	6	1	6
	1.97211	-0.213019	E9AK98	E9AK98	tr|E9AK98|E9AK98_LEIMU Putative RNA-binding protein OS=Leishmania mexicana (strain MHOM/GT/2001/U1103) OX=929439 GN=LMXM_04_1170 PE=4 SV=1	1	1	1	4.3	4.3	4.3	33.453	18.299	21	1	1	1	1
+	1.97042	-3.83437	E9AUP2	E9AUP2	tr|E9AUP2|E9AUP2_LEIMU Uncharacterized protein OS=Leishmania mexicana (strain MHOM/GT/2001/U1103) OX=929439 GN=LMXM_20_1040 PE=4 SV=1	4	4	4	9.8	9.8	9.8	93.689	36.947	8	3	2	3	2
+	1.96839	0.46749	Q0PKV7;E9ASK6	Q0PKV7;E9ASK6	tr|Q0PKV7|Q0PKV7_LEIME Putative mitogen-activated protein kinase kinase 5 OS=Leishmania mexicana OX=5665 GN=MKK5 PE=4 SV=1;tr|E9ASK6|E9ASK6_LEIMU Uncharacterized protein OS=Leishmania mexicana (strain MHOM/GT/2001/U1103) OX=929439 GN=LMXM_36_0860 PE=4 SV=1	3	3	3	10.7	10.7	10.7	55.856	56.78	12	2	3	2	3
	1.96087	0.370528	E9B408	E9B408	tr|E9B408|E9B408_LEIMU Uncharacterized protein OS=Leishmania mexicana (strain MHOM/GT/2001/U1103) OX=929439 GN=LMXM_32_1710 PE=4 SV=1	2	2	2	7.8	7.8	7.8	72.337	101.27	46	2	2	2	2
	1.956	0.120106	E9AVK6	E9AVK6	tr|E9AVK6|E9AVK6_LEIMU Putative amino acid permease OS=Leishmania mexicana (strain MHOM/GT/2001/U1103) OX=929439 GN=LMXM_22_0230 PE=4 SV=1	2	2	2	6	6	6	53.569	37.438	18	2	2	2	2
	1.95216	-0.151281	E9AX45	E9AX45	tr|E9AX45|E9AX45_LEIMU Uncharacterized protein OS=Leishmania mexicana (strain MHOM/GT/2001/U1103) OX=929439 GN=LMXM_24_1990 PE=4 SV=1	7	7	7	21	21	21	38.643	137.68	22	7	4	7	4
+	1.95206	-0.582057	E9AJN2	E9AJN2	tr|E9AJN2|E9AJN2_LEIMU Uncharacterized protein OS=Leishmania mexicana (strain MHOM/GT/2001/U1103) OX=929439 GN=LMXM_02_0700 PE=4 SV=1	1	1	1	2.9	2.9	2.9	106.52	124.09	15	1	1	1	1
	1.94592	-0.325086	E9ATN9	E9ATN9	tr|E9ATN9|E9ATN9_LEIMU Myosin heavy chain kinase a-like protein OS=Leishmania mexicana (strain MHOM/GT/2001/U1103) OX=929439 GN=LMXM_36_4551 PE=4 SV=1	7	7	7	21.8	21.8	21.8	37.641	120.99	25	4	6	4	6
	1.93897	0.207492	Q9GRT6;E9ARW9	Q9GRT6;E9ARW9	tr|Q9GRT6|Q9GRT6_LEIME Putative mitogen-activated protein kinase 9 OS=Leishmania mexicana mexicana OX=44270 GN=MPK9 PE=3 SV=1;tr|E9ARW9|E9ARW9_LEIMU Putative mitogen activated protein kinase OS=Leishmania mexicana (strain MHOM/GT/2001/U1103) OX=929439 GN=L	3	3	3	6.9	6.9	6.9	44.997	75.411	44	3	3	3	3
+	1.93795	-1.45482	E9B6U5	E9B6U5	tr|E9B6U5|E9B6U5_LEIMU Putative elongation factor 1-alpha (Hsp70 subfamily b suppressor 1) OS=Leishmania mexicana (strain MHOM/GT/2001/U1103) OX=929439 GN=LMXM_34_4150 PE=4 SV=1	2	2	2	7.3	7.3	7.3	70.47	64.383	11	2	1	2	1
	1.93598	0.115588	E9AXN8	E9AXN8	tr|E9AXN8|E9AXN8_LEIMU Putative casein kinase I OS=Leishmania mexicana (strain MHOM/GT/2001/U1103) OX=929439 GN=LMXM_25_1580 PE=4 SV=1	5	5	5	15.5	15.5	15.5	59.257	127.93	22	4	4	4	4
	1.93335	-0.15343	E9B2E6	E9B2E6	tr|E9B2E6|E9B2E6_LEIMU Uncharacterized protein OS=Leishmania mexicana (strain MHOM/GT/2001/U1103) OX=929439 GN=LMXM_31_0250 PE=4 SV=1	10	10	10	6.7	6.7	6.7	185.96	323.31	53	8	10	8	10
	1.93192	0.106276	E9AYV1	E9AYV1	tr|E9AYV1|E9AYV1_LEIMU Putative calpain-like cysteine peptidase (Fragment) OS=Leishmania mexicana (strain MHOM/GT/2001/U1103) OX=929439 GN=LMXM_27_0490 PE=3 SV=1	14	14	14	15.5	15.5	15.5	269.06	251.67	76	6	8	6	8
	1.93125	0.239211	E9AXY8	E9AXY8	tr|E9AXY8|E9AXY8_LEIMU Uncharacterized protein OS=Leishmania mexicana (strain MHOM/GT/2001/U1103) OX=929439 GN=LMXM_26_0050 PE=4 SV=1	1	1	1	7.5	7.5	7.5	28.597	20.008	16	1	1	1	1
+	1.91543	0.641408	E9B6S8	E9B6S8	tr|E9B6S8|E9B6S8_LEIMU Uncharacterized protein (Map kinase kinase-like protein) OS=Leishmania mexicana (strain MHOM/GT/2001/U1103) OX=929439 GN=LMXM_34_4000 PE=4 SV=1	3	3	3	6.6	6.6	6.6	147.1	48.355	18	2	3	2	3
+	1.91429	0.514739	E9ANV2	E9ANV2	tr|E9ANV2|E9ANV2_LEIMU Putative cysteinyl-tRNA synthetase OS=Leishmania mexicana (strain MHOM/GT/2001/U1103) OX=929439 GN=LMXM_12_0250 PE=3 SV=1	2	2	2	1.9	1.9	1.9	88.469	83.15	10	2	2	2	2
	1.90864	-0.363687	E9AWI0	E9AWI0	tr|E9AWI0|E9AWI0_LEIMU Pyridoxal phosphate homeostasis protein OS=Leishmania mexicana (strain MHOM/GT/2001/U1103) OX=929439 GN=LMXM_23_1480 PE=3 SV=1	2	2	2	11.4	11.4	11.4	27.286	27.549	8	2	2	2	2
	1.89973	0.290566	E9AKL5;E8NHN6	E9AKL5;E8NHN6	tr|E9AKL5|E9AKL5_LEIMU Uncharacterized protein OS=Leishmania mexicana (strain MHOM/GT/2001/U1103) OX=929439 GN=LMXM_05_1080 PE=4 SV=1;tr|E8NHN6|E8NHN6_LEIMU Uncharacterized protein LmxM_05_1080a_1 (Fragment) OS=Leishmania mexicana (strain MHOM/GT/2001/U110	2	2	2	6.3	6.3	6.3	80.352	72.746	40	2	2	2	2
	1.89573	-0.164414	V5RIA5;E9AMU3	V5RIA5;E9AMU3	tr|V5RIA5|V5RIA5_LEIAM Calmodulin-like protein OS=Leishmania amazonensis OX=5659 GN=CALA2 PE=3 SV=1;tr|E9AMU3|E9AMU3_LEIMU Putative calmodulin OS=Leishmania mexicana (strain MHOM/GT/2001/U1103) OX=929439 GN=LMXM_09_0910 PE=3 SV=1	5	5	5	53	53	53	16.824	104.49	18	3	3	3	3
	1.89537	0.187486	E9AUE8	E9AUE8	tr|E9AUE8|E9AUE8_LEIMU Uncharacterized protein OS=Leishmania mexicana (strain MHOM/GT/2001/U1103) OX=929439 GN=LMXM_20_0080 PE=4 SV=1	3	3	3	6.4	6.4	6.4	63.019	78.113	39	3	2	3	2
	1.89494	-0.257948	E9AZJ4	E9AZJ4	tr|E9AZJ4|E9AZJ4_LEIMU Putative rrp44p homologue OS=Leishmania mexicana (strain MHOM/GT/2001/U1103) OX=929439 GN=LMXM_28_0330 PE=3 SV=1	5	5	5	8	8	8	104.17	81.191	16	4	4	4	4
	1.88501	-0.141728	E9AJ93	E9AJ93	tr|E9AJ93|E9AJ93_LEIMU Uncharacterized protein OS=Leishmania mexicana (strain MHOM/GT/2001/U1103) OX=929439 GN=LMXM_01_0070 PE=4 SV=1	1	1	1	3	3	3	63.994	19.815	21	1	1	1	1
	1.88492	-0.233532	E9AKS6	E9AKS6	tr|E9AKS6|E9AKS6_LEIMU Uncharacterized protein OS=Leishmania mexicana (strain MHOM/GT/2001/U1103) OX=929439 GN=LMXM_06_0470 PE=4 SV=1	5	5	5	7.7	7.7	7.7	120.63	170.78	13	4	4	4	4
	1.87688	0.282868	E9B6X6	E9B6X6	tr|E9B6X6|E9B6X6_LEIMU Uncharacterized protein OS=Leishmania mexicana (strain MHOM/GT/2001/U1103) OX=929439 GN=LMXM_34_4470 PE=4 SV=1	4	4	4	31.7	31.7	31.7	21.837	39.427	27	2	2	2	2
	1.87588	0.227379	E9AS61	E9AS61	tr|E9AS61|E9AS61_LEIMU Uncharacterized protein OS=Leishmania mexicana (strain MHOM/GT/2001/U1103) OX=929439 GN=LMXM_19_1100 PE=4 SV=1	6	6	6	5.8	5.8	5.8	138.33	103.02	14	5	4	5	4
	1.86378	0.17035	E9AMD0	E9AMD0	tr|E9AMD0|E9AMD0_LEIMU Putative ribose-phosphate pyrophosphokinase OS=Leishmania mexicana (strain MHOM/GT/2001/U1103) OX=929439 GN=LMXM_08_0510 PE=4 SV=1	5	5	5	7.6	7.6	7.6	93.356	286.18	39	5	5	5	5
	1.86332	0.157065	E9AR17	E9AR17	tr|E9AR17|E9AR17_LEIMU Uncharacterized protein OS=Leishmania mexicana (strain MHOM/GT/2001/U1103) OX=929439 GN=LMXM_17_0480 PE=4 SV=1	4	4	4	7.7	7.7	7.7	59.536	323.31	58	3	4	3	4
	1.85936	0.283619	E9B038	E9B038	tr|E9B038|E9B038_LEIMU Uncharacterized protein OS=Leishmania mexicana (strain MHOM/GT/2001/U1103) OX=929439 GN=LMXM_28_2170 PE=4 SV=1	13	13	13	27.3	27.3	27.3	71.336	323.31	194	5	7	5	7
+	1.85565	-0.554347	E9B529	E9B529	tr|E9B529|E9B529_LEIMU DNAj-like protein OS=Leishmania mexicana (strain MHOM/GT/2001/U1103) OX=929439 GN=LMXM_33_2430 PE=4 SV=1	4	4	4	13.1	13.1	13.1	88.743	89.709	10	3	3	3	3
	1.85043	0.144399	E9AZE8	E9AZE8	tr|E9AZE8|E9AZE8_LEIMU Putative TPR-repeat protein OS=Leishmania mexicana (strain MHOM/GT/2001/U1103) OX=929439 GN=LMXM_27_2390 PE=4 SV=1	8	8	8	25.1	25.1	25.1	54.443	323.31	106	6	7	6	7
+	1.83859	-0.656664	E9AN42	E9AN42	tr|E9AN42|E9AN42_LEIMU Uncharacterized protein OS=Leishmania mexicana (strain MHOM/GT/2001/U1103) OX=929439 GN=LMXM_10_0320 PE=4 SV=1	6	6	6	5.9	5.9	5.9	206.72	79.867	10	3	3	3	3
	1.83337	0.201132	E9ASC5	E9ASC5	tr|E9ASC5|E9ASC5_LEIMU Stress-inducible protein STI1 homolog OS=Leishmania mexicana (strain MHOM/GT/2001/U1103) OX=929439 GN=LMXM_36_0070 PE=4 SV=1	6	6	6	18.4	18.4	18.4	28.977	56.891	17	1	3	1	3
	1.8326	-0.217314	E9AKK0	E9AKK0	tr|E9AKK0|E9AKK0_LEIMU Uncharacterized protein OS=Leishmania mexicana (strain MHOM/GT/2001/U1103) OX=929439 GN=LMXM_05_0940 PE=4 SV=1	4	4	4	6.5	6.5	6.5	133.51	167.42	19	4	3	4	3
+	1.82872	1.32076	E9ASH1	E9ASH1	tr|E9ASH1|E9ASH1_LEIMU Putative small nuclear ribonucleaoprotein OS=Leishmania mexicana (strain MHOM/GT/2001/U1103) OX=929439 GN=LMXM_36_0535 PE=4 SV=1	2	2	2	7.1	7.1	7.1	15.949	28.28	6	2	1	2	1
	1.827	0.0265108	E9ALB7	E9ALB7	tr|E9ALB7|E9ALB7_LEIMU RNA binding protein-like protein OS=Leishmania mexicana (strain MHOM/GT/2001/U1103) OX=929439 GN=LMXM_07_1000 PE=4 SV=1	4	4	4	13.4	13.4	13.4	38.543	218.33	152	4	3	4	3
+	1.82524	2.25432	E9AX84	E9AX84	tr|E9AX84|E9AX84_LEIMU Putative poly(A)-binding protein OS=Leishmania mexicana (strain MHOM/GT/2001/U1103) OX=929439 GN=LMXM_25_0080 PE=4 SV=1	3	3	3	8.8	8.8	8.8	60.891	56.226	9	1	2	1	2
+	1.79291	3.42238	E9B741	E9B741	tr|E9B741|E9B741_LEIMU Putative biopterin transporter OS=Leishmania mexicana (strain MHOM/GT/2001/U1103) OX=929439 GN=LMXM_34_5150 PE=4 SV=1	1	1	1	2.5	2.5	2.5	69.214	8.2301	2	1	1	1	1
+	1.7852	-0.574985	E9AK73	E9AK73	tr|E9AK73|E9AK73_LEIMU Uncharacterized protein OS=Leishmania mexicana (strain MHOM/GT/2001/U1103) OX=929439 GN=LMXM_04_0920 PE=4 SV=1	3	3	3	4.8	4.8	4.8	61.638	21.813	5	3	1	3	1
+	1.76694	-0.51144	E9ANJ4	E9ANJ4	tr|E9ANJ4|E9ANJ4_LEIMU Uncharacterized protein OS=Leishmania mexicana (strain MHOM/GT/2001/U1103) OX=929439 GN=LMXM_11_0480 PE=4 SV=1	3	3	3	4.2	4.2	4.2	117.57	40.013	8	1	2	1	2
	1.7649	0.372063	E9B6N6	E9B6N6	tr|E9B6N6|E9B6N6_LEIMU Uncharacterized protein OS=Leishmania mexicana (strain MHOM/GT/2001/U1103) OX=929439 GN=LMXM_34_3570 PE=4 SV=1	2	2	2	3.3	3.3	3.3	132.72	82.913	6	2	1	2	1
	1.7639	0.32777	E9AMK8	E9AMK8	tr|E9AMK8|E9AMK8_LEIMU Putative RNA helicase OS=Leishmania mexicana (strain MHOM/GT/2001/U1103) OX=929439 GN=LMXM_09_0070 PE=4 SV=1	2	2	2	1.7	1.7	1.7	137.38	65.738	16	2	1	2	1
	1.76195	0.182477	E9B0H6	E9B0H6	tr|E9B0H6|E9B0H6_LEIMU Uncharacterized protein OS=Leishmania mexicana (strain MHOM/GT/2001/U1103) OX=929439 GN=LMXM_29_0510 PE=4 SV=1	5	5	5	6.1	6.1	6.1	119.46	75.279	10	5	3	5	3
	1.7597	0.0838699	E9AQH4	E9AQH4	tr|E9AQH4|E9AQH4_LEIMU Uncharacterized protein OS=Leishmania mexicana (strain MHOM/GT/2001/U1103) OX=929439 GN=LMXM_16_0170 PE=4 SV=1	4	4	4	1.3	1.3	1.3	486.09	147.13	11	4	3	4	3
+	1.7519	-1.35979	E9AYL0	E9AYL0	tr|E9AYL0|E9AYL0_LEIMU Uncharacterized protein OS=Leishmania mexicana (strain MHOM/GT/2001/U1103) OX=929439 GN=LMXM_26_2300 PE=4 SV=1	2	2	2	3.1	3.1	3.1	137.38	113.53	8	2	1	2	1
+	1.73731	-0.506373	E9AMI1	E9AMI1	tr|E9AMI1|E9AMI1_LEIMU Stress-induced protein sti1 OS=Leishmania mexicana (strain MHOM/GT/2001/U1103) OX=929439 GN=LMXM_08_1110 PE=4 SV=1	7	7	7	11.2	11.2	11.2	62.095	89.622	14	3	6	3	6
	1.73001	-0.191509	E9B0U5	E9B0U5	tr|E9B0U5|E9B0U5_LEIMU Uncharacterized protein OS=Leishmania mexicana (strain MHOM/GT/2001/U1103) OX=929439 GN=LMXM_29_1730 PE=4 SV=1	3	3	3	13.6	13.6	13.6	43.418	235.24	9	3	2	3	2
	1.71563	0.284198	E9AKW3	E9AKW3	tr|E9AKW3|E9AKW3_LEIMU Uncharacterized protein OS=Leishmania mexicana (strain MHOM/GT/2001/U1103) OX=929439 GN=LMXM_06_0850 PE=4 SV=1	6	6	6	3.5	3.5	3.5	367.47	134.07	16	5	5	5	5
+	1.71399	-6.02376	E9AVW5	E9AVW5	tr|E9AVW5|E9AVW5_LEIMU Uncharacterized protein OS=Leishmania mexicana (strain MHOM/GT/2001/U1103) OX=929439 GN=LMXM_22_1330 PE=4 SV=1	4	4	4	15	15	15	413.51	81.384	8	2	2	2	2
	1.70542	0.188283	Q4TZP6;E9AKR5	Q4TZP6;E9AKR5	tr|Q4TZP6|Q4TZP6_LEIME Glutamine synthetase OS=Leishmania mexicana OX=5665 PE=3 SV=1;tr|E9AKR5|E9AKR5_LEIMU Putative glutamine synthetase OS=Leishmania mexicana (strain MHOM/GT/2001/U1103) OX=929439 GN=LMXM_06_0370 PE=3 SV=1	3	3	3	6.9	6.9	6.9	42.292	104.34	10	1	2	1	2
	1.69674	-0.0895134	E9ARA5	E9ARA5	tr|E9ARA5|E9ARA5_LEIMU Uncharacterized protein OS=Leishmania mexicana (strain MHOM/GT/2001/U1103) OX=929439 GN=LMXM_17_1320 PE=4 SV=1	8	8	8	21.8	21.8	21.8	62.34	282.68	31	6	7	6	7
	1.69182	0.420801	E9AL30	E9AL30	tr|E9AL30|E9AL30_LEIMU CDP-diacylglycerol--glycerol-3-phosphate 3-phosphatidyltransferase OS=Leishmania mexicana (strain MHOM/GT/2001/U1103) OX=929439 GN=LMXM_07_0200 PE=3 SV=1	3	3	3	8.6	8.6	8.6	81.445	137.04	7	2	2	2	2
	1.68976	0.32392	E9B117	E9B117	tr|E9B117|E9B117_LEIMU Uncharacterized protein OS=Leishmania mexicana (strain MHOM/GT/2001/U1103) OX=929439 GN=LMXM_29_2440 PE=4 SV=1	4	4	4	10.5	10.5	10.5	84.199	256.93	18	3	2	3	2
	1.68699	-0.23388	E9B1R8	E9B1R8	tr|E9B1R8|E9B1R8_LEIMU Uncharacterized protein OS=Leishmania mexicana (strain MHOM/GT/2001/U1103) OX=929439 GN=LMXM_30_1200 PE=4 SV=1	1	1	1	6.7	6.7	6.7	15.637	9.0334	4	1	1	1	1
	1.67792	-0.248004	E9AU71	E9AU71	tr|E9AU71|E9AU71_LEIMU Uncharacterized protein OS=Leishmania mexicana (strain MHOM/GT/2001/U1103) OX=929439 GN=LMXM_36_6350 PE=4 SV=1	2	2	2	2.7	2.7	2.7	58.363	77.097	7	2	2	2	2
	1.66301	0.350923	E9AXS7	E9AXS7	tr|E9AXS7|E9AXS7_LEIMU Putative kinesin OS=Leishmania mexicana (strain MHOM/GT/2001/U1103) OX=929439 GN=LMXM_25_1950 PE=3 SV=1	1	1	1	2	2	2	114.48	27.804	2	1	1	1	1
	1.65683	-0.163133	E9AK66	E9AK66	tr|E9AK66|E9AK66_LEIMU Uncharacterized protein OS=Leishmania mexicana (strain MHOM/GT/2001/U1103) OX=929439 GN=LMXM_04_0830 PE=4 SV=1	8	8	8	9.6	9.6	9.6	128.93	101.67	18	7	4	7	4
+	1.65627	-0.794822	E9B0J1	E9B0J1	tr|E9B0J1|E9B0J1_LEIMU Uncharacterized protein OS=Leishmania mexicana (strain MHOM/GT/2001/U1103) OX=929439 GN=LMXM_29_0660 PE=4 SV=1	3	3	3	4.6	4.6	4.6	81.286	32.707	4	1	2	1	2
	1.65359	0.24262	E9AVT5	E9AVT5	tr|E9AVT5|E9AVT5_LEIMU Uncharacterized protein OS=Leishmania mexicana (strain MHOM/GT/2001/U1103) OX=929439 GN=LMXM_22_1030 PE=4 SV=1	4	4	4	8	8	8	127.89	75.647	11	3	2	3	2
	1.65175	-0.17339	E9AJC9	E9AJC9	tr|E9AJC9|E9AJC9_LEIMU 40S ribosomal protein S7 OS=Leishmania mexicana (strain MHOM/GT/2001/U1103) OX=929439 GN=LMXM_01_0410 PE=3 SV=1	5	5	5	24	24	24	23.851	59.213	16	3	3	3	3
+	1.64741	-0.742996	E9AMD5	E9AMD5	tr|E9AMD5|E9AMD5_LEIMU Translation initiation factor-like protein OS=Leishmania mexicana (strain MHOM/GT/2001/U1103) OX=929439 GN=LMXM_08_0550 PE=4 SV=1	2	2	2	17.2	17.2	17.2	38.006	103.45	25	1	1	1	1
	1.64126	0.414271	E9B589	E9B589	tr|E9B589|E9B589_LEIMU Uncharacterized protein OS=Leishmania mexicana (strain MHOM/GT/2001/U1103) OX=929439 GN=LMXM_33_3000 PE=4 SV=1	3	3	3	6.7	6.7	6.7	67.033	106.74	10	3	2	3	2
	1.62867	-0.338312	E9ASL1	E9ASL1	tr|E9ASL1|E9ASL1_LEIMU Mitogen-activated protein kinase-like protein OS=Leishmania mexicana (strain MHOM/GT/2001/U1103) OX=929439 GN=LMXM_36_0910 PE=4 SV=1	2	2	2	2.2	2.2	2.2	172.06	15.889	3	1	2	1	2
	1.62515	0.371623	E9AXD1	E9AXD1	tr|E9AXD1|E9AXD1_LEIMU Uncharacterized protein OS=Leishmania mexicana (strain MHOM/GT/2001/U1103) OX=929439 GN=LMXM_25_0540 PE=4 SV=1	5	5	5	24.1	24.1	24.1	32.428	55.527	11	2	3	2	3
+	1.62132	1.36612	E9ASL3	E9ASL3	tr|E9ASL3|E9ASL3_LEIMU Putative 40S ribosomal protein S18 OS=Leishmania mexicana (strain MHOM/GT/2001/U1103) OX=929439 GN=LMXM_36_0930 PE=3 SV=1	5	5	5	28.1	28.1	28.1	17.368	81.499	14	2	2	2	2
+	1.62102	-3.25508	E9AQ75	E9AQ75	tr|E9AQ75|E9AQ75_LEIMU Uncharacterized protein OS=Leishmania mexicana (strain MHOM/GT/2001/U1103) OX=929439 GN=LMXM_15_0770 PE=4 SV=1	3	3	3	7.2	7.2	7.2	72.534	45.77	17	1	2	1	2
	1.61479	-0.121844	E9AQC4	E9AQC4	tr|E9AQC4|E9AQC4_LEIMU Uncharacterized protein OS=Leishmania mexicana (strain MHOM/GT/2001/U1103) OX=929439 GN=LMXM_15_1320 PE=4 SV=1	13	13	13	14.7	14.7	14.7	154.34	323.31	61	10	10	10	10
	1.61166	0.07339	E9AMU0	E9AMU0	tr|E9AMU0|E9AMU0_LEIMU Phospholipid transporting ATPase-like protein,putative OS=Leishmania mexicana (strain MHOM/GT/2001/U1103) OX=929439 GN=LMXM_09_0890 PE=4 SV=1	7	7	7	4.6	4.6	4.6	270.87	178.35	17	5	6	5	6
+	1.60643	0.813302	E9B2H7	E9B2H7	tr|E9B2H7|E9B2H7_LEIMU Uncharacterized protein OS=Leishmania mexicana (strain MHOM/GT/2001/U1103) OX=929439 GN=LMXM_31_0540 PE=4 SV=1	1	1	1	3.9	3.9	3.9	54.441	26.431	6	1	1	1	1
+	1.60479	-1.30175	E9AJR2	E9AJR2	tr|E9AJR2|E9AJR2_LEIMU Uncharacterized protein OS=Leishmania mexicana (strain MHOM/GT/2001/U1103) OX=929439 GN=LMXM_03_0270 PE=4 SV=1	1	1	1	1.2	1.2	1.2	151.07	14.958	6	1	1	1	1
	1.58655	-0.195587	E9ATL1	E9ATL1	tr|E9ATL1|E9ATL1_LEIMU Uncharacterized protein OS=Leishmania mexicana (strain MHOM/GT/2001/U1103) OX=929439 GN=LMXM_36_4270 PE=4 SV=1	1	1	1	1.6	1.6	1.6	170.07	76.363	20	1	1	1	1
	1.5821	0.177651	E9B4L6	E9B4L6	tr|E9B4L6|E9B4L6_LEIMU Putative calcium channel protein (Putative ion transporter) OS=Leishmania mexicana (strain MHOM/GT/2001/U1103) OX=929439 GN=LMXM_33_0480 PE=4 SV=1	6	6	6	5.5	5.5	5.5	290.28	278.46	63	6	6	6	6
	1.57909	-0.187803	E9B1D6	E9B1D6	tr|E9B1D6|E9B1D6_LEIMU Uncharacterized protein OS=Leishmania mexicana (strain MHOM/GT/2001/U1103) OX=929439 GN=LMXM_29_3620 PE=4 SV=1	3	3	3	18.4	18.4	18.4	38.644	61.989	20	1	2	1	2
+	1.57708	-0.723985	E9B1B1	E9B1B1	tr|E9B1B1|E9B1B1_LEIMU Putative calmodulin-related protein OS=Leishmania mexicana (strain MHOM/GT/2001/U1103) OX=929439 GN=LMXM_29_3360 PE=4 SV=1	7	7	7	13.4	13.4	13.4	80.969	109.72	16	7	4	7	4
+	1.56901	4.63006	E9B2K1	E9B2K1	tr|E9B2K1|E9B2K1_LEIMU Uncharacterized protein OS=Leishmania mexicana (strain MHOM/GT/2001/U1103) OX=929439 GN=LMXM_31_0770 PE=4 SV=1	3	3	3	2.3	2.3	2.3	175.52	71.557	6	1	2	1	2
	1.56749	-0.128853	E9AP93	E9AP93	tr|E9AP93|E9AP93_LEIMU Uncharacterized protein OS=Leishmania mexicana (strain MHOM/GT/2001/U1103) OX=929439 GN=LMXM_13_0690 PE=4 SV=1	4	4	4	9.9	9.9	9.9	98.094	75.682	10	4	3	4	3
+	1.56699	2.18045	E9B0A9	E9B0A9	tr|E9B0A9|E9B0A9_LEIMU Uncharacterized protein OS=Leishmania mexicana (strain MHOM/GT/2001/U1103) OX=929439 GN=LMXM_28_2870 PE=4 SV=1	1	1	1	10.8	10.8	10.8	27.586	26.56	6	1	1	1	1
+	1.55236	-0.60901	E9AUP0	E9AUP0	tr|E9AUP0|E9AUP0_LEIMU Uncharacterized protein OS=Leishmania mexicana (strain MHOM/GT/2001/U1103) OX=929439 GN=LMXM_20_1020 PE=4 SV=1	1	1	1	1	1	1	104.45	6.6664	2	1	1	1	1
	1.54212	-0.242432	E9B467	E9B467	tr|E9B467|E9B467_LEIMU Uncharacterized protein OS=Leishmania mexicana (strain MHOM/GT/2001/U1103) OX=929439 GN=LMXM_32_2280 PE=4 SV=1	2	2	2	3.8	3.8	3.8	109.55	67.145	9	2	2	2	2
	1.52912	0.188167	E9AJR6	E9AJR6	tr|E9AJR6|E9AJR6_LEIMU Uncharacterized protein OS=Leishmania mexicana (strain MHOM/GT/2001/U1103) OX=929439 GN=LMXM_03_0320 PE=4 SV=1	3	3	3	2.5	2.5	2.5	113.69	88.98	13	2	2	2	2
	1.52549	-0.0631414	E9B2E7	E9B2E7	tr|E9B2E7|E9B2E7_LEIMU Uncharacterized protein OS=Leishmania mexicana (strain MHOM/GT/2001/U1103) OX=929439 GN=LMXM_31_0260 PE=4 SV=1	23	23	23	22.9	22.9	22.9	147.23	279.82	68	17	15	17	15
	1.52012	-0.374428	E9B126	E9B126	tr|E9B126|E9B126_LEIMU Uncharacterized protein OS=Leishmania mexicana (strain MHOM/GT/2001/U1103) OX=929439 GN=LMXM_29_2560 PE=4 SV=1	1	1	1	1.4	1.4	1.4	116.92	41.554	4	1	1	1	1
+	1.50489	-1.90647	E9AKW2	E9AKW2	tr|E9AKW2|E9AKW2_LEIMU Uncharacterized protein OS=Leishmania mexicana (strain MHOM/GT/2001/U1103) OX=929439 GN=LMXM_06_0840 PE=4 SV=1	1	1	1	10.2	10.2	10.2	25.761	10.215	3	1	1	1	1
	1.502	-0.165739	E9AKF9	E9AKF9	tr|E9AKF9|E9AKF9_LEIMU Kinetoplast-associated protein-like protein OS=Leishmania mexicana (strain MHOM/GT/2001/U1103) OX=929439 GN=LMXM_05_0530 PE=4 SV=1	4	4	4	4.7	4.7	4.7	213.24	223.95	23	4	4	4	4
	1.50135	-0.309531	E9AP67	E9AP67	tr|E9AP67|E9AP67_LEIMU Putative flagellar radial spoke protein OS=Leishmania mexicana (strain MHOM/GT/2001/U1103) OX=929439 GN=LMXM_13_0430 PE=4 SV=1	4	4	4	13.6	13.6	13.6	66.549	126.84	38	3	2	3	2
	1.49511	-0.256528	E9AYW8	E9AYW8	tr|E9AYW8|E9AYW8_LEIMU Putative amino acid permease OS=Leishmania mexicana (strain MHOM/GT/2001/U1103) OX=929439 GN=LMXM_27_0670 PE=4 SV=1	1	1	1	3.4	3.4	3.4	55.626	163.41	5	1	1	1	1
	1.49306	-0.420162	E9B6T5	E9B6T5	tr|E9B6T5|E9B6T5_LEIMU Uncharacterized protein OS=Leishmania mexicana (strain MHOM/GT/2001/U1103) OX=929439 GN=LMXM_34_4060 PE=4 SV=1	1	1	1	5.7	5.7	5.7	31.756	34.295	10	1	1	1	1
+	1.47048	-1.72626	E9B5L9	E9B5L9	tr|E9B5L9|E9B5L9_LEIMU Uncharacterized protein OS=Leishmania mexicana (strain MHOM/GT/2001/U1103) OX=929439 GN=LMXM_33_4240 PE=4 SV=1	1	1	1	4.9	4.9	4.9	43.83	26.989	3	1	1	1	1
	1.46691	0.0663903	E9AZ66	E9AZ66	tr|E9AZ66|E9AZ66_LEIMU Uncharacterized protein OS=Leishmania mexicana (strain MHOM/GT/2001/U1103) OX=929439 GN=LMXM_27_1630 PE=4 SV=1	6	6	6	8	8	8	92.651	148.99	23	6	4	6	4
	1.44926	-0.116761	E9B1Q2	E9B1Q2	tr|E9B1Q2|E9B1Q2_LEIMU Uncharacterized protein OS=Leishmania mexicana (strain MHOM/GT/2001/U1103) OX=929439 GN=LMXM_30_1050 PE=4 SV=1	7	7	7	21.4	21.4	21.4	39.445	210.68	36	6	5	6	5
	1.44783	0.170838	E9ARP5	E9ARP5	tr|E9ARP5|E9ARP5_LEIMU Protein kinase A catalytic subunit OS=Leishmania mexicana (strain MHOM/GT/2001/U1103) OX=929439 GN=LMXM_18_1080 PE=3 SV=1	3	3	3	11.4	11.4	11.4	38.185	198	61	3	3	3	3
	1.44621	0.211359	E9B4Y7	E9B4Y7	tr|E9B4Y7|E9B4Y7_LEIMU Uncharacterized protein OS=Leishmania mexicana (strain MHOM/GT/2001/U1103) OX=929439 GN=LMXM_33_2020 PE=4 SV=1	3	3	3	10.8	10.8	10.8	68.505	94.311	16	2	2	2	2
	1.44411	0.176942	E9AWK6	E9AWK6	tr|E9AWK6|E9AWK6_LEIMU Uncharacterized protein OS=Leishmania mexicana (strain MHOM/GT/2001/U1103) OX=929439 GN=LMXM_24_0170 PE=4 SV=1	3	3	3	13.2	13.2	13.2	27.129	200.45	25	2	3	2	3
	1.42418	-0.114924	E9ASU7	E9ASU7	tr|E9ASU7|E9ASU7_LEIMU Uncharacterized protein OS=Leishmania mexicana (strain MHOM/GT/2001/U1103) OX=929439 GN=LMXM_36_1750 PE=4 SV=1	4	4	4	9.9	9.9	9.9	59.724	219.48	75	3	1	3	1
	1.42132	-0.118796	E9B082	E9B082	tr|E9B082|E9B082_LEIMU Putative leucine-rich repeat protein OS=Leishmania mexicana (strain MHOM/GT/2001/U1103) OX=929439 GN=LMXM_28_2580 PE=4 SV=1	7	7	7	14.6	14.6	14.6	96.234	83.744	26	4	5	4	5
	1.41603	-0.0407866	E9B5Y8	E9B5Y8	tr|E9B5Y8|E9B5Y8_LEIMU Uncharacterized protein OS=Leishmania mexicana (strain MHOM/GT/2001/U1103) OX=929439 GN=LMXM_34_1090 PE=4 SV=1	7	7	7	13.9	13.9	13.9	114.9	323.31	35	3	5	3	5
+	1.41427	-0.574898	E9AQZ0	E9AQZ0	tr|E9AQZ0|E9AQZ0_LEIMU Uncharacterized protein OS=Leishmania mexicana (strain MHOM/GT/2001/U1103) OX=929439 GN=LMXM_17_0150 PE=4 SV=1	1	1	1	3.8	3.8	3.8	41.659	244.65	4	1	1	1	1
	1.41283	0.201571	Q9GRU0;E9B164	Q9GRU0;E9B164	tr|Q9GRU0|Q9GRU0_LEIME Putative mitogen-activated protein kinase 5 OS=Leishmania mexicana mexicana OX=44270 GN=MPK5 PE=3 SV=1;tr|E9B164|E9B164_LEIMU Putative mitogen-activated protein kinase 5 OS=Leishmania mexicana (strain MHOM/GT/2001/U1103) OX=929439 GN	2	2	2	9.1	9.1	9.1	43.85	146.7	22	1	1	1	1
	1.40982	0.0394568	E9ASS2	E9ASS2	tr|E9ASS2|E9ASS2_LEIMU Uncharacterized protein OS=Leishmania mexicana (strain MHOM/GT/2001/U1103) OX=929439 GN=LMXM_36_1520 PE=4 SV=1	4	4	4	10.4	10.4	10.4	56.465	128.02	148	2	3	2	3
+	1.40872	-1.99871	E9AK54	E9AK54	tr|E9AK54|E9AK54_LEIMU Uncharacterized protein OS=Leishmania mexicana (strain MHOM/GT/2001/U1103) OX=929439 GN=LMXM_04_0710 PE=4 SV=1	4	4	4	8.8	8.8	8.8	86.608	107.07	16	3	2	3	2
	1.38101	-0.153765	E9AYS1	E9AYS1	tr|E9AYS1|E9AYS1_LEIMU Proteasome endopeptidase complex OS=Leishmania mexicana (strain MHOM/GT/2001/U1103) OX=929439 GN=LMXM_27_0190 PE=3 SV=1	5	5	5	23.9	23.9	23.9	25.578	52.301	22	3	3	3	3
	1.37325	-0.3455	E9AZR1	E9AZR1	tr|E9AZR1|E9AZR1_LEIMU Uncharacterized protein OS=Leishmania mexicana (strain MHOM/GT/2001/U1103) OX=929439 GN=LMXM_28_0950 PE=4 SV=1	2	2	2	12.7	12.7	12.7	14.477	70.194	10	2	1	2	1
	1.37084	-0.296682	E9AQX3	E9AQX3	tr|E9AQX3|E9AQX3_LEIMU Uncharacterized protein OS=Leishmania mexicana (strain MHOM/GT/2001/U1103) OX=929439 GN=LMXM_16_1600 PE=4 SV=1	2	2	2	3.8	3.8	3.8	71.426	26.837	8	1	1	1	1
	1.36768	0.10658	E9ATU4	E9ATU4	tr|E9ATU4|E9ATU4_LEIMU Uncharacterized protein OS=Leishmania mexicana (strain MHOM/GT/2001/U1103) OX=929439 GN=LMXM_36_5100 PE=4 SV=1	9	9	9	12.2	12.2	12.2	105.88	279.55	65	6	6	6	6
	1.36674	0.173269	E9B207	E9B207	tr|E9B207|E9B207_LEIMU Uncharacterized protein OS=Leishmania mexicana (strain MHOM/GT/2001/U1103) OX=929439 GN=LMXM_30_2080 PE=4 SV=1	6	6	6	12	12	12	87.109	183.48	53	4	6	4	6
	1.36501	0.26209	E9AJE2	E9AJE2	tr|E9AJE2|E9AJE2_LEIMU Uncharacterized protein OS=Leishmania mexicana (strain MHOM/GT/2001/U1103) OX=929439 GN=LMXM_01_0550 PE=4 SV=1	1	1	1	4.8	4.8	4.8	38.926	45.443	4	1	1	1	1
+	1.35718	1.19117	E9AVB0	E9AVB0	tr|E9AVB0|E9AVB0_LEIMU Uncharacterized protein OS=Leishmania mexicana (strain MHOM/GT/2001/U1103) OX=929439 GN=LMXM_21_1260 PE=4 SV=1	3	3	3	8	8	8	51.916	139.7	9	3	3	3	3
	1.35278	-0.179259	E9B3E7	E9B3E7	tr|E9B3E7|E9B3E7_LEIMU Uncharacterized protein OS=Leishmania mexicana (strain MHOM/GT/2001/U1103) OX=929439 GN=LMXM_31_3690 PE=4 SV=1	6	6	6	7.1	7.1	7.1	99.938	90.874	23	6	3	6	3
	1.35216	-0.0281935	E9AP12	E9AP12	tr|E9AP12|E9AP12_LEIMU Uncharacterized protein OS=Leishmania mexicana (strain MHOM/GT/2001/U1103) OX=929439 GN=LMXM_12_1120 PE=4 SV=1	18	18	18	13.3	13.3	13.3	144.41	286.38	49	12	8	12	8
+	1.35009	0.600452	E9AW28	E9AW28	tr|E9AW28|E9AW28_LEIMU ABC-thiol transporter OS=Leishmania mexicana (strain MHOM/GT/2001/U1103) OX=929439 GN=LMXM_23_0250 PE=4 SV=1	1	1	1	0.8	0.8	0.8	173.96	36.211	3	1	1	1	1
	1.31693	-0.259856	E9ALK3	E9ALK3	tr|E9ALK3|E9ALK3_LEIMU Putative GTP-binding protein OS=Leishmania mexicana (strain MHOM/GT/2001/U1103) OX=929439 GN=LMXM_08_29_2200 PE=3 SV=1	4	4	4	12.4	12.4	12.4	76.898	57.144	13	1	1	1	1
	1.31337	-0.352275	E9AVT2	E9AVT2	tr|E9AVT2|E9AVT2_LEIMU Uncharacterized protein OS=Leishmania mexicana (strain MHOM/GT/2001/U1103) OX=929439 GN=LMXM_22_1000 PE=4 SV=1	2	2	2	7.5	7.5	7.5	60.786	270.91	22	2	2	2	2
+	1.31016	0.461821	E9B556	E9B556	tr|E9B556|E9B556_LEIMU Uncharacterized protein OS=Leishmania mexicana (strain MHOM/GT/2001/U1103) OX=929439 GN=LMXM_33_2660 PE=4 SV=1	2	2	2	4.5	4.5	4.5	99.102	56.493	14	1	2	1	2
	1.30401	-0.244111	E9B152	E9B152	tr|E9B152|E9B152_LEIMU Uncharacterized protein OS=Leishmania mexicana (strain MHOM/GT/2001/U1103) OX=929439 GN=LMXM_29_2790 PE=4 SV=1	1	1	1	6.8	6.8	6.8	21.701	197.19	9	1	1	1	1
	1.28708	0.165678	E9B0V0	E9B0V0	tr|E9B0V0|E9B0V0_LEIMU Uncharacterized protein OS=Leishmania mexicana (strain MHOM/GT/2001/U1103) OX=929439 GN=LMXM_29_1780 PE=4 SV=1	3	3	3	8.9	8.9	8.9	66.463	44.038	17	2	3	2	3
+	1.27923	1.17023	E9B1S1	E9B1S1	tr|E9B1S1|E9B1S1_LEIMU Uncharacterized protein OS=Leishmania mexicana (strain MHOM/GT/2001/U1103) OX=929439 GN=LMXM_30_1230 PE=4 SV=1	2	2	2	3.1	3.1	3.1	98	67.049	4	2	1	2	1
	1.27251	-0.0554257	E9AYV3	E9AYV3	tr|E9AYV3|E9AYV3_LEIMU Putative radial spoke protein 3 OS=Leishmania mexicana (strain MHOM/GT/2001/U1103) OX=929439 GN=LMXM_27_0520 PE=4 SV=1	6	6	6	24	24	24	42.128	93.204	35	6	6	6	6
+	1.26409	0.61661	E9AV30	E9AV30	tr|E9AV30|E9AV30_LEIMU Putative phosphoglucomutase OS=Leishmania mexicana (strain MHOM/GT/2001/U1103) OX=929439 GN=LMXM_21_0640 PE=3 SV=1	1	1	1	3.9	3.9	3.9	63.541	59.66	21	1	1	1	1
	1.2454	-0.0957011	E9ANW6	E9ANW6	tr|E9ANW6|E9ANW6_LEIMU Uncharacterized protein OS=Leishmania mexicana (strain MHOM/GT/2001/U1103) OX=929439 GN=LMXM_12_0390 PE=4 SV=1	5	5	5	8	8	8	42.296	61.681	17	4	2	4	2
	1.24471	0.140241	E9ARH5	E9ARH5	tr|E9ARH5|E9ARH5_LEIMU Uncharacterized protein OS=Leishmania mexicana (strain MHOM/GT/2001/U1103) OX=929439 GN=LMXM_18_0380 PE=4 SV=1	2	2	2	3.1	3.1	3.1	125.47	23.011	12	2	1	2	1
+	1.21507	-4.43662	E9ATI0	E9ATI0	tr|E9ATI0|E9ATI0_LEIMU Uncharacterized protein OS=Leishmania mexicana (strain MHOM/GT/2001/U1103) OX=929439 GN=LMXM_36_3980 PE=4 SV=1	2	2	2	11	11	11	41.039	72.435	14	1	1	1	1
	1.20348	-0.192186	E9AUU5	E9AUU5	tr|E9AUU5|E9AUU5_LEIMU Phosphatase-like protein OS=Leishmania mexicana (strain MHOM/GT/2001/U1103) OX=929439 GN=LMXM_20_1640 PE=4 SV=1	4	4	4	22.5	22.5	22.5	23.606	50.2	9	1	3	1	3
+	1.18713	7.43988	E9AJZ8	E9AJZ8	tr|E9AJZ8|E9AJZ8_LEIMU Uncharacterized protein OS=Leishmania mexicana (strain MHOM/GT/2001/U1103) OX=929439 GN=LMXM_04_0127 PE=4 SV=1	1	1	1	3.9	3.9	3.9	42.386	8.6209	6	1	1	1	1
	1.17662	-0.102117	E9ALH6	E9ALH6	tr|E9ALH6|E9ALH6_LEIMU Uncharacterized protein OS=Leishmania mexicana (strain MHOM/GT/2001/U1103) OX=929439 GN=LMXM_08_29_2480 PE=4 SV=1	7	7	7	10	10	10	90.362	197.69	22	7	5	7	5
+	1.17149	3.28695	E9ALK2	E9ALK2	tr|E9ALK2|E9ALK2_LEIMU Uncharacterized protein OS=Leishmania mexicana (strain MHOM/GT/2001/U1103) OX=929439 GN=LMXM_08_29_2210 PE=4 SV=1	1	1	1	3.1	3.1	3.1	54.023	8.6514	3	1	1	1	1
	1.17034	0.109845	E9B0P9	E9B0P9	tr|E9B0P9|E9B0P9_LEIMU Putative ubiquitin hydrolase OS=Leishmania mexicana (strain MHOM/GT/2001/U1103) OX=929439 GN=LMXM_29_1200 PE=4 SV=1	3	3	3	3.8	3.8	3.8	111.12	224.89	28	3	3	3	3
	1.16804	0.304929	E9ATC1	E9ATC1	tr|E9ATC1|E9ATC1_LEIMU Vacuolar protein sorting-associated protein-like protein OS=Leishmania mexicana (strain MHOM/GT/2001/U1103) OX=929439 GN=LMXM_36_3420 PE=4 SV=1	2	2	2	10	10	10	41.082	50.779	7	1	2	1	2
+	1.16105	0.563491	E9AU10	E9AU10	tr|E9AU10|E9AU10_LEIMU Uncharacterized protein OS=Leishmania mexicana (strain MHOM/GT/2001/U1103) OX=929439 GN=LMXM_36_5760 PE=4 SV=1	1	1	1	0.8	0.8	0.8	189.16	62.114	6	1	1	1	1
	1.14741	0.234585	E9AQT5	E9AQT5	tr|E9AQT5|E9AQT5_LEIMU Uncharacterized protein OS=Leishmania mexicana (strain MHOM/GT/2001/U1103) OX=929439 GN=LMXM_16_1240 PE=4 SV=1	5	5	5	3.9	3.9	3.9	227.15	154.73	15	4	4	4	4
	1.14406	0.0761199	E9AVS1	E9AVS1	tr|E9AVS1|E9AVS1_LEIMU Uncharacterized protein OS=Leishmania mexicana (strain MHOM/GT/2001/U1103) OX=929439 GN=LMXM_22_0890 PE=4 SV=1	2	2	2	14.8	14.8	14.8	13.034	167.99	17	1	2	1	2
	1.13828	0.0789398	E8NHE2	E8NHE2	tr|E8NHE2|E8NHE2_LEIMU Uncharacterized protein LmxM_11_1120_1 OS=Leishmania mexicana (strain MHOM/GT/2001/U1103) OX=929439 GN=LmxM_11_1120_1 PE=4 SV=1	5	5	5	30.1	30.1	30.1	35.178	130.05	17	3	3	3	3
	1.08474	0.27961	E9ASJ3	E9ASJ3	tr|E9ASJ3|E9ASJ3_LEIMU Uncharacterized protein OS=Leishmania mexicana (strain MHOM/GT/2001/U1103) OX=929439 GN=LMXM_36_0730 PE=4 SV=1	4	4	4	9.3	9.3	9.3	49.757	28.794	9	2	3	2	3
	1.07994	0.438463	E9AM00	E9AM00	tr|E9AM00|E9AM00_LEIMU Putative U-box domain protein OS=Leishmania mexicana (strain MHOM/GT/2001/U1103) OX=929439 GN=LMXM_08_29_0780 PE=4 SV=1	1	1	1	1.3	1.3	1.3	66.759	6.511	2	1	1	1	1
+	1.07384	2.50925	E9B3S5	E9B3S5	tr|E9B3S5|E9B3S5_LEIMU Uncharacterized protein OS=Leishmania mexicana (strain MHOM/GT/2001/U1103) OX=929439 GN=LMXM_32_0930 PE=4 SV=1	1	1	1	1.2	1.2	1.2	96.647	8.6868	4	1	1	1	1
	1.04546	-0.0576521	E9B6V3	E9B6V3	tr|E9B6V3|E9B6V3_LEIMU Uncharacterized protein OS=Leishmania mexicana (strain MHOM/GT/2001/U1103) OX=929439 GN=LMXM_34_4230 PE=4 SV=1	4	4	4	6.6	6.6	6.6	109.08	117.2	23	2	4	2	4
	1.04137	0.211321	E9B0S8	E9B0S8	tr|E9B0S8|E9B0S8_LEIMU Uncharacterized protein OS=Leishmania mexicana (strain MHOM/GT/2001/U1103) OX=929439 GN=LMXM_29_1540 PE=4 SV=1	1	1	1	5.2	5.2	5.2	35.523	81.262	24	1	1	1	1
	1.03526	-0.206956	E9AUR7	E9AUR7	tr|E9AUR7|E9AUR7_LEIMU Uncharacterized protein OS=Leishmania mexicana (strain MHOM/GT/2001/U1103) OX=929439 GN=LMXM_20_1270 PE=4 SV=1	2	2	2	14.3	14.3	14.3	20.528	52.889	8	2	1	2	1
	1.0202	-0.190871	E9B2X8	E9B2X8	tr|E9B2X8|E9B2X8_LEIMU Uncharacterized protein OS=Leishmania mexicana (strain MHOM/GT/2001/U1103) OX=929439 GN=LMXM_31_1980 PE=4 SV=1	3	3	3	5.9	5.9	5.9	81.748	30.551	9	3	2	3	2
	1.01123	-0.0255712	E9B0U8	E9B0U8	tr|E9B0U8|E9B0U8_LEIMU Uncharacterized protein OS=Leishmania mexicana (strain MHOM/GT/2001/U1103) OX=929439 GN=LMXM_29_1760 PE=4 SV=1	11	11	11	7.9	7.9	7.9	207.52	186.96	42	7	10	7	10
+	1.0096	0.90332	E9AUC6	E9AUC6	tr|E9AUC6|E9AUC6_LEIMU Uncharacterized protein OS=Leishmania mexicana (strain MHOM/GT/2001/U1103) OX=929439 GN=LMXM_36_6900 PE=4 SV=1	4	4	4	9.7	9.7	9.7	75.792	43.564	6	2	3	2	3
+	0.998692	-2.03287	E9APJ8	E9APJ8	tr|E9APJ8|E9APJ8_LEIMU Putative j-binding protein OS=Leishmania mexicana (strain MHOM/GT/2001/U1103) OX=929439 GN=LMXM_14_0040 PE=4 SV=1	1	1	1	1.8	1.8	1.8	115.86	45.468	7	1	1	1	1
	0.985051	0.120955	E9B017	E9B017	tr|E9B017|E9B017_LEIMU Uncharacterized protein OS=Leishmania mexicana (strain MHOM/GT/2001/U1103) OX=929439 GN=LMXM_28_1980 PE=4 SV=1	1	1	1	1.8	1.8	1.8	158.56	51.351	9	1	1	1	1
	0.962225	0.258904	E9AYC7	E9AYC7	tr|E9AYC7|E9AYC7_LEIMU Uncharacterized protein OS=Leishmania mexicana (strain MHOM/GT/2001/U1103) OX=929439 GN=LMXM_26_1480 PE=4 SV=1	2	2	2	1.3	1.3	1.3	107.55	32.809	6	2	2	2	2
	0.961666	-0.130921	E9B3J4	E9B3J4	tr|E9B3J4|E9B3J4_LEIMU Uncharacterized protein OS=Leishmania mexicana (strain MHOM/GT/2001/U1103) OX=929439 GN=LMXM_32_0160 PE=4 SV=1	1	1	1	4.4	4.4	4.4	37.097	19.399	8	1	1	1	1
	0.961204	0.309213	E9AMS7	E9AMS7	tr|E9AMS7|E9AMS7_LEIMU Uncharacterized protein OS=Leishmania mexicana (strain MHOM/GT/2001/U1103) OX=929439 GN=LMXM_09_0760 PE=4 SV=1	8	8	8	2.6	2.6	2.6	567.32	200.45	31	7	6	7	6
	0.95356	-0.254217	E9AYF9	E9AYF9	tr|E9AYF9|E9AYF9_LEIMU Uncharacterized protein OS=Leishmania mexicana (strain MHOM/GT/2001/U1103) OX=929439 GN=LMXM_26_1790 PE=4 SV=1	4	4	4	2.5	2.5	2.5	297.05	142.97	7	2	1	2	1
	0.940788	-0.119968	E9AP50	E9AP50	tr|E9AP50|E9AP50_LEIMU Uncharacterized protein OS=Leishmania mexicana (strain MHOM/GT/2001/U1103) OX=929439 GN=LMXM_13_0160 PE=4 SV=1	5	5	5	12.5	12.5	12.5	56.365	140.91	11	1	2	1	2
	0.932144	0.257743	E9B5V8	E9B5V8	tr|E9B5V8|E9B5V8_LEIMU Uncharacterized protein OS=Leishmania mexicana (strain MHOM/GT/2001/U1103) OX=929439 GN=LMXM_34_0780 PE=4 SV=1	3	3	3	7.8	7.8	7.8	85.482	73.89	10	3	1	3	1
	0.875961	-0.432392	E9B1Z0	E9B1Z0	tr|E9B1Z0|E9B1Z0_LEIMU Uncharacterized protein OS=Leishmania mexicana (strain MHOM/GT/2001/U1103) OX=929439 GN=LMXM_30_1910 PE=4 SV=1	4	4	4	10.4	10.4	10.4	88.783	121.54	12	3	3	3	3
	0.869394	-0.173644	E9B541	E9B541	tr|E9B541|E9B541_LEIMU Protein phosphatase 2C-like protein OS=Leishmania mexicana (strain MHOM/GT/2001/U1103) OX=929439 GN=LMXM_33_2510 PE=3 SV=1	1	1	1	4.7	4.7	4.7	29.718	28.155	8	1	1	1	1
	0.865836	0.208368	Q8I910;E9B4H4;Q8I911	Q8I910;E9B4H4;Q8I911	tr|Q8I910|Q8I910_LEIME Glucose-6-phosphate 1-dehydrogenase OS=Leishmania mexicana OX=5665 GN=G6PD PE=2 SV=1;tr|E9B4H4|E9B4H4_LEIMU Glucose-6-phosphate 1-dehydrogenase OS=Leishmania mexicana (strain MHOM/GT/2001/U1103) OX=929439 GN=LMXM_33_0080 PE=3 SV=1;tr	2	2	2	3.9	3.9	3.9	52.59	19.305	11	2	2	2	2
	0.848397	-0.0577904	E9AN68	E9AN68	tr|E9AN68|E9AN68_LEIMU Uncharacterized protein OS=Leishmania mexicana (strain MHOM/GT/2001/U1103) OX=929439 GN=LMXM_10_0580 PE=4 SV=1	5	5	5	9.7	9.7	9.7	89.469	152.28	30	4	3	4	3
	0.831623	-0.161757	E9AY50	E9AY50	tr|E9AY50|E9AY50_LEIMU Uncharacterized protein OS=Leishmania mexicana (strain MHOM/GT/2001/U1103) OX=929439 GN=LMXM_26_0710 PE=4 SV=1	2	2	2	3.7	3.7	3.7	99.304	28.314	6	2	2	2	2
	0.801311	-0.113279	E9ATU3	E9ATU3	tr|E9ATU3|E9ATU3_LEIMU Casein kinase II subunit beta OS=Leishmania mexicana (strain MHOM/GT/2001/U1103) OX=929439 GN=LMXM_36_5090 PE=3 SV=1	3	3	3	17.8	17.8	17.8	30.87	131.96	24	2	2	2	2
	0.799492	0.140906	E9AQV4	E9AQV4	tr|E9AQV4|E9AQV4_LEIMU Uncharacterized protein OS=Leishmania mexicana (strain MHOM/GT/2001/U1103) OX=929439 GN=LMXM_16_1420 PE=4 SV=1	2	2	2	2.8	2.8	2.8	39.592	24.004	6	2	1	2	1
	0.780471	-0.132397	E9AJS6;E9AJS7	E9AJS6;E9AJS7	tr|E9AJS6|E9AJS6_LEIMU Putative 60S acidic ribosomal protein P2 OS=Leishmania mexicana (strain MHOM/GT/2001/U1103) OX=929439 GN=LMXM_03_0430 PE=3 SV=1;tr|E9AJS7|E9AJS7_LEIMU Putative 60S acidic ribosomal protein P2 OS=Leishmania mexicana (strain MHOM/GT/20	2	2	2	54.6	54.6	54.6	9.7078	43.85	17	2	1	2	1
	0.774236	-0.54979	E9AJE9	E9AJE9	tr|E9AJE9|E9AJE9_LEIMU Uncharacterized protein OS=Leishmania mexicana (strain MHOM/GT/2001/U1103) OX=929439 GN=LMXM_01_0620 PE=4 SV=1	5	5	5	12.9	12.9	12.9	59.565	134.42	16	5	3	5	3
	0.745028	-0.02479	E9AN60	E9AN60	tr|E9AN60|E9AN60_LEIMU Uncharacterized protein OS=Leishmania mexicana (strain MHOM/GT/2001/U1103) OX=929439 GN=LMXM_10_0500 PE=4 SV=1	5	5	5	1.2	1.2	1.2	707.2	172.25	40	5	4	5	4
	0.715067	0.0540098	E9ANB4	E9ANB4	tr|E9ANB4|E9ANB4_LEIMU Uncharacterized protein OS=Leishmania mexicana (strain MHOM/GT/2001/U1103) OX=929439 GN=LMXM_10_1040 PE=4 SV=1	3	3	3	4.1	4.1	4.1	122.7	46.806	16	3	3	3	3
	0.711703	0.196696	E9B618	E9B618	tr|E9B618|E9B618_LEIMU Uncharacterized protein OS=Leishmania mexicana (strain MHOM/GT/2001/U1103) OX=929439 GN=LMXM_34_1390 PE=4 SV=1	3	3	3	8.3	8.3	8.3	74.388	27.361	8	2	1	2	1
	0.70963	-0.10688	E9AQE5;B8K1J7;E9AQE4	E9AQE5	tr|E9AQE5|E9AQE5_LEIMU Phosphodiesterase OS=Leishmania mexicana (strain MHOM/GT/2001/U1103) OX=929439 GN=LMXM_15_1481 PE=3 SV=1	4	4	4	5.4	5.4	5.4	103.76	79.753	19	2	4	2	4
	0.695431	0.129994	E9AZ42	E9AZ42	tr|E9AZ42|E9AZ42_LEIMU Uncharacterized protein OS=Leishmania mexicana (strain MHOM/GT/2001/U1103) OX=929439 GN=LMXM_27_1360 PE=4 SV=1	2	2	2	2.9	2.9	2.9	76.813	90.268	7	1	2	1	2
	0.686465	-0.0663246	E9ASM7	E9ASM7	tr|E9ASM7|E9ASM7_LEIMU Putative ribosomal protein L24 OS=Leishmania mexicana (strain MHOM/GT/2001/U1103) OX=929439 GN=LMXM_36_1070 PE=4 SV=1	1	1	1	11.3	11.3	11.3	14.571	50.74	18	1	1	1	1
	0.667486	-0.0634268	E9B0L9	E9B0L9	tr|E9B0L9|E9B0L9_LEIMU Uncharacterized protein OS=Leishmania mexicana (strain MHOM/GT/2001/U1103) OX=929439 GN=LMXM_29_0900 PE=4 SV=1	5	5	5	17.6	17.6	17.6	66.833	73.85	19	2	4	2	4
	0.653016	0.165408	E9B5H5	E9B5H5	tr|E9B5H5|E9B5H5_LEIMU Uncharacterized protein OS=Leishmania mexicana (strain MHOM/GT/2001/U1103) OX=929439 GN=LMXM_33_3820 PE=4 SV=1	5	5	5	26	26	26	31.595	151.28	17	2	3	2	3
	0.644605	0.18594	E9AQ97	E9AQ97	tr|E9AQ97|E9AQ97_LEIMU Uncharacterized protein OS=Leishmania mexicana (strain MHOM/GT/2001/U1103) OX=929439 GN=LMXM_15_0980 PE=4 SV=1	1	1	1	3.8	3.8	3.8	72.104	63.693	7	1	1	1	1
	0.610976	0.131352	E9AMQ1	E9AMQ1	tr|E9AMQ1|E9AMQ1_LEIMU Uncharacterized protein OS=Leishmania mexicana (strain MHOM/GT/2001/U1103) OX=929439 GN=LMXM_09_0500 PE=4 SV=1	2	2	2	1.3	1.3	1.3	167.33	15.606	6	2	2	2	2
	0.593771	-0.04045	E9APG0	E9APG0	tr|E9APG0|E9APG0_LEIMU Uncharacterized protein OS=Leishmania mexicana (strain MHOM/GT/2001/U1103) OX=929439 GN=LMXM_13_1360 PE=4 SV=1	6	6	6	14.9	14.9	14.9	91	316.52	114	4	4	4	4
	0.573955	-0.130298	E9AJI1	E9AJI1	tr|E9AJI1|E9AJI1_LEIMU Uncharacterized protein OS=Leishmania mexicana (strain MHOM/GT/2001/U1103) OX=929439 GN=LMXM_02_0140 PE=4 SV=1	4	4	4	5	5	5	94.112	38.605	9	3	1	3	1
	0.570706	-0.0203412	E9AR39	E9AR39	tr|E9AR39|E9AR39_LEIMU Uncharacterized protein OS=Leishmania mexicana (strain MHOM/GT/2001/U1103) OX=929439 GN=LMXM_17_0733 PE=4 SV=1	12	12	12	27.2	27.2	27.2	46.746	323.31	95	11	12	11	12
	0.570452	-0.110998	E9B1M5	E9B1M5	tr|E9B1M5|E9B1M5_LEIMU Uncharacterized protein OS=Leishmania mexicana (strain MHOM/GT/2001/U1103) OX=929439 GN=LMXM_30_0740 PE=4 SV=1	1	1	1	4.2	4.2	4.2	36.613	50.484	7	1	1	1	1
	0.557835	-0.0655719	E9AM10	E9AM10	tr|E9AM10|E9AM10_LEIMU Putative RNA-binding protein OS=Leishmania mexicana (strain MHOM/GT/2001/U1103) OX=929439 GN=LMXM_08_29_0680 PE=4 SV=1	2	2	2	8.4	8.4	8.4	81.217	56.3	40	2	1	2	1
	0.534537	-0.07577	E9ATH3	E9ATH3	tr|E9ATH3|E9ATH3_LEIMU Adenosylhomocysteinase OS=Leishmania mexicana (strain MHOM/GT/2001/U1103) OX=929439 GN=LMXM_36_3910 PE=3 SV=1	8	8	8	19.2	19.2	19.2	47.871	130.12	22	3	5	3	5
	0.53001	-0.066674	E9AW70	E9AW70	tr|E9AW70|E9AW70_LEIMU Putative ubiquitin-activating enzyme e1 OS=Leishmania mexicana (strain MHOM/GT/2001/U1103) OX=929439 GN=LMXM_23_0550 PE=3 SV=1	4	4	4	4.8	4.8	4.8	115.14	54.592	10	3	2	3	2
	0.471647	-0.0469913	E9B4M5	E9B4M5	tr|E9B4M5|E9B4M5_LEIMU Uncharacterized protein OS=Leishmania mexicana (strain MHOM/GT/2001/U1103) OX=929439 GN=LMXM_33_0560 PE=4 SV=1	5	5	5	3.6	3.6	3.6	199.67	146.24	17	5	4	5	4
	0.454321	0.0596504	E9AKR7	E9AKR7	tr|E9AKR7|E9AKR7_LEIMU Uncharacterized protein OS=Leishmania mexicana (strain MHOM/GT/2001/U1103) OX=929439 GN=LMXM_06_0390 PE=4 SV=1	1	1	1	1.8	1.8	1.8	98.066	64.668	24	1	1	1	1
	0.427659	0.0421738	E9ARP2	E9ARP2	tr|E9ARP2|E9ARP2_LEIMU Uncharacterized protein OS=Leishmania mexicana (strain MHOM/GT/2001/U1103) OX=929439 GN=LMXM_18_1050 PE=4 SV=1	6	6	6	9.1	9.1	9.1	158	116.96	21	5	5	5	5
	0.423247	0.0560952	E9B370	E9B370	tr|E9B370|E9B370_LEIMU Uncharacterized protein OS=Leishmania mexicana (strain MHOM/GT/2001/U1103) OX=929439 GN=LMXM_31_2900 PE=4 SV=1	3	3	3	9.5	9.5	9.5	70.535	104.01	16	2	3	2	3
	0.420983	-0.05441	E9AYS3	E9AYS3	tr|E9AYS3|E9AYS3_LEIMU Uncharacterized protein OS=Leishmania mexicana (strain MHOM/GT/2001/U1103) OX=929439 GN=LMXM_27_0210 PE=4 SV=1	3	3	3	5.9	5.9	5.9	30.989	68.474	14	1	3	1	3
	0.414828	0.0713476	E8NHJ9;E8NHJ8	E8NHJ9;E8NHJ8	tr|E8NHJ9|E8NHJ9_LEIMU Uncharacterized protein LmxM_27_1380a_1 (Fragment) OS=Leishmania mexicana (strain MHOM/GT/2001/U1103) OX=929439 GN=LmxM_27_1380a_1 PE=4 SV=1;tr|E8NHJ8|E8NHJ8_LEIMU 60S acidic ribosomal protein P0 OS=Leishmania mexicana (strain MHOM/G	5	5	5	40	40	40	21.012	47.66	95	1	1	1	1
	0.401736	-0.0980994	E9B3J8	E9B3J8	tr|E9B3J8|E9B3J8_LEIMU Putative zinc carboxypeptidase OS=Leishmania mexicana (strain MHOM/GT/2001/U1103) OX=929439 GN=LMXM_32_0200 PE=4 SV=1	2	2	2	1.6	1.6	1.6	160.77	14.649	3	2	1	2	1
	0.37758	0.0201064	E9AT59	E9AT59	tr|E9AT59|E9AT59_LEIMU Uncharacterized protein OS=Leishmania mexicana (strain MHOM/GT/2001/U1103) OX=929439 GN=LMXM_36_2820 PE=4 SV=1	3	3	3	6.3	6.3	6.3	67.082	132.44	36	3	2	3	2
	0.376598	-0.0431028	E9ANX9	E9ANX9	tr|E9ANX9|E9ANX9_LEIMU Uncharacterized protein OS=Leishmania mexicana (strain MHOM/GT/2001/U1103) OX=929439 GN=LMXM_12_0510 PE=4 SV=1	5	5	5	7.4	7.4	7.4	108.87	96.374	15	5	2	5	2
	0.372939	0.170988	E9APJ0	E9APJ0	tr|E9APJ0|E9APJ0_LEIMU Putative chaperonin TCP20 OS=Leishmania mexicana (strain MHOM/GT/2001/U1103) OX=929439 GN=LMXM_13_1660 PE=3 SV=1	5	5	5	11.2	11.2	11.2	58.997	102.04	13	3	4	3	4
	0.369678	0.100159	E9AYU0	E9AYU0	tr|E9AYU0|E9AYU0_LEIMU Putative nucleoporin OS=Leishmania mexicana (strain MHOM/GT/2001/U1103) OX=929439 GN=LMXM_27_0380 PE=4 SV=1	2	2	2	2.7	2.7	2.7	158.7	98.364	17	2	2	2	2
	0.369404	-0.116368	E9B5V5	E9B5V5	tr|E9B5V5|E9B5V5_LEIMU Putative proteasome activator protein pa26 OS=Leishmania mexicana (strain MHOM/GT/2001/U1103) OX=929439 GN=LMXM_34_0750 PE=4 SV=1	2	2	2	12.6	12.6	12.6	24.9	33.695	7	1	2	1	2
	0.361145	1.07758	E9AUR4	E9AUR4	tr|E9AUR4|E9AUR4_LEIMU Uncharacterized protein OS=Leishmania mexicana (strain MHOM/GT/2001/U1103) OX=929439 GN=LMXM_20_1240 PE=4 SV=1	1	1	1	0.3	0.3	0.3	293.94	8.4411	4	1	1	1	1
	0.346247	-0.0336212	E9B4J3	E9B4J3	tr|E9B4J3|E9B4J3_LEIMU Uncharacterized protein OS=Leishmania mexicana (strain MHOM/GT/2001/U1103) OX=929439 GN=LMXM_33_0250 PE=4 SV=1	3	3	3	7.3	7.3	7.3	42.697	35.014	9	3	3	3	3
	0.341212	-0.546028	E9AQU6	E9AQU6	tr|E9AQU6|E9AQU6_LEIMU DNA-directed rna polymerase I largest subunit,putative OS=Leishmania mexicana (strain MHOM/GT/2001/U1103) OX=929439 GN=LMXM_16_1350 PE=4 SV=1	1	1	1	1.7	1.7	1.7	200.17	19.678	14	1	1	1	1
	0.332884	0.0208704	E9AWQ8	E9AWQ8	tr|E9AWQ8|E9AWQ8_LEIMU Putative sugar transporter OS=Leishmania mexicana (strain MHOM/GT/2001/U1103) OX=929439 GN=LMXM_24_0680 PE=3 SV=1	2	2	2	5.9	5.9	5.9	57.902	48.058	22	2	2	2	2
	0.331943	-0.0130079	E9AXR4	E9AXR4	tr|E9AXR4|E9AXR4_LEIMU Uncharacterized protein OS=Leishmania mexicana (strain MHOM/GT/2001/U1103) OX=929439 GN=LMXM_25_1820 PE=4 SV=1	14	14	14	22.8	22.8	22.8	92.193	323.31	118	13	11	13	11
	0.330873	0.0592726	E9AWD4	E9AWD4	tr|E9AWD4|E9AWD4_LEIMU Putative coronin OS=Leishmania mexicana (strain MHOM/GT/2001/U1103) OX=929439 GN=LMXM_23_1165 PE=4 SV=1	5	5	5	12.9	12.9	12.9	56.585	231.14	29	5	4	5	4
	0.307418	-0.067414	E9AZ87	E9AZ87	tr|E9AZ87|E9AZ87_LEIMU Paraflagellar rod protein-like protein OS=Leishmania mexicana (strain MHOM/GT/2001/U1103) OX=929439 GN=LMXM_27_1850 PE=4 SV=1	2	2	2	3.5	3.5	3.5	88.63	19.841	5	1	2	1	2
	0.297047	-0.105188	E9AQI1	E9AQI1	tr|E9AQI1|E9AQI1_LEIMU Histone acethyltransferase-like protein OS=Leishmania mexicana (strain MHOM/GT/2001/U1103) OX=929439 GN=LMXM_16_0240 PE=4 SV=1	2	2	2	7.3	7.3	7.3	85.969	100.85	13	2	1	2	1
	0.292915	0.140117	E9B4S6	E9B4S6	tr|E9B4S6|E9B4S6_LEIMU Putative uracil phosphoribosyltransferase OS=Leishmania mexicana (strain MHOM/GT/2001/U1103) OX=929439 GN=LMXM_33_1040 PE=4 SV=1	2	2	2	8.3	8.3	8.3	27.139	14.813	8	1	2	1	2
	0.28296	-0.0254641	E9AL89	E9AL89	tr|E9AL89|E9AL89_LEIMU Uncharacterized protein OS=Leishmania mexicana (strain MHOM/GT/2001/U1103) OX=929439 GN=LMXM_07_0743 PE=4 SV=1	1	1	1	11.3	11.3	11.3	16.621	35.077	8	1	1	1	1
	0.27264	0.0643188	E9ANN6	E9ANN6	tr|E9ANN6|E9ANN6_LEIMU Uncharacterized protein OS=Leishmania mexicana (strain MHOM/GT/2001/U1103) OX=929439 GN=LMXM_11_0920 PE=4 SV=1	2	2	2	6.8	6.8	6.8	67.225	22.592	8	1	1	1	1
	0.260849	0.347347	E9B0S3	E9B0S3	tr|E9B0S3|E9B0S3_LEIMU Putative kinesin OS=Leishmania mexicana (strain MHOM/GT/2001/U1103) OX=929439 GN=LMXM_29_1450 PE=3 SV=1	3	3	3	6.2	6.2	6.2	133.7	81.054	8	1	1	1	1
	0.259358	0.0247344	E9ARM2	E9ARM2	tr|E9ARM2|E9ARM2_LEIMU Uncharacterized protein OS=Leishmania mexicana (strain MHOM/GT/2001/U1103) OX=929439 GN=LMXM_18_0850 PE=4 SV=1	4	4	4	2.1	2.1	2.1	298.85	67.673	11	2	2	2	2
	0.257892	0.0334676	E9AT18	E9AT18	tr|E9AT18|E9AT18_LEIMU Uncharacterized protein OS=Leishmania mexicana (strain MHOM/GT/2001/U1103) OX=929439 GN=LMXM_36_2410 PE=3 SV=1	4	4	4	4.6	4.6	4.6	205.4	66.675	10	2	3	2	3
	0.239329	-0.0672634	E9AK39	E9AK39	tr|E9AK39|E9AK39_LEIMU Uncharacterized protein OS=Leishmania mexicana (strain MHOM/GT/2001/U1103) OX=929439 GN=LMXM_04_0570 PE=4 SV=1	1	1	1	1.1	1.1	1.1	159.96	109.56	4	1	1	1	1
	0.219895	-0.0541807	E9AXH0	E9AXH0	tr|E9AXH0|E9AXH0_LEIMU Uncharacterized protein OS=Leishmania mexicana (strain MHOM/GT/2001/U1103) OX=929439 GN=LMXM_25_0920 PE=4 SV=1	1	1	1	1.5	1.5	1.5	93.05	45.306	6	1	1	1	1
	0.209815	0.0628168	E9AXN2	E9AXN2	tr|E9AXN2|E9AXN2_LEIMU Uncharacterized protein OS=Leishmania mexicana (strain MHOM/GT/2001/U1103) OX=929439 GN=LMXM_25_1520 PE=4 SV=1	5	5	5	11.8	11.8	11.8	100.85	95.107	23	4	4	4	4
	0.204421	0.0165509	E9AKS3	E9AKS3	tr|E9AKS3|E9AKS3_LEIMU Uncharacterized protein OS=Leishmania mexicana (strain MHOM/GT/2001/U1103) OX=929439 GN=LMXM_06_0440 PE=4 SV=1	5	5	5	8.7	8.7	8.7	105.13	83.789	21	5	2	5	2
	0.202043	-0.0178735	E9AJG4	E9AJG4	tr|E9AJG4|E9AJG4_LEIMU Uncharacterized protein OS=Leishmania mexicana (strain MHOM/GT/2001/U1103) OX=929439 GN=LMXM_01_0770 PE=3 SV=1	11	11	11	26.8	26.8	26.8	51.086	278.7	50	8	8	8	8
	0.201966	0.0340644	E9AVM3	E9AVM3	tr|E9AVM3|E9AVM3_LEIMU DNA primase OS=Leishmania mexicana (strain MHOM/GT/2001/U1103) OX=929439 GN=LMXM_22_0390 PE=3 SV=1	2	2	2	7.8	7.8	7.8	51.076	24.357	8	2	1	2	1
	0.196551	0.341961	E9ASM0	E9ASM0	tr|E9ASM0|E9ASM0_LEIMU Uncharacterized protein OS=Leishmania mexicana (strain MHOM/GT/2001/U1103) OX=929439 GN=LMXM_36_1000 PE=4 SV=1	2	2	2	2.9	2.9	2.9	145.22	31.895	12	2	1	2	1
	0.18781	-0.0370294	E9AP82	E9AP82	tr|E9AP82|E9AP82_LEIMU Uncharacterized protein OS=Leishmania mexicana (strain MHOM/GT/2001/U1103) OX=929439 GN=LMXM_13_0580 PE=4 SV=1	2	2	2	1.5	1.5	1.5	162.06	50.477	6	2	1	2	1
	0.184728	0.179909	E9AKN1;Q6SJP6	E9AKN1;Q6SJP6	tr|E9AKN1|E9AKN1_LEIMU Uncharacterized protein OS=Leishmania mexicana (strain MHOM/GT/2001/U1103) OX=929439 GN=LMXM_06_0030 PE=4 SV=1;tr|Q6SJP6|Q6SJP6_LEIAM Antigenic WD protein OS=Leishmania amazonensis OX=5659 PE=2 SV=1	5	5	5	11.6	11.6	11.6	74.882	97.856	11	2	2	2	2
	0.172985	0.0855676	E9B3Z2	E9B3Z2	tr|E9B3Z2|E9B3Z2_LEIMU Uncharacterized protein OS=Leishmania mexicana (strain MHOM/GT/2001/U1103) OX=929439 GN=LMXM_32_1560 PE=4 SV=1	2	2	2	2.7	2.7	2.7	72.359	19.627	7	1	1	1	1
	0.172189	0.0231	E9ANB3	E9ANB3	tr|E9ANB3|E9ANB3_LEIMU RNA-binding protein-like protein OS=Leishmania mexicana (strain MHOM/GT/2001/U1103) OX=929439 GN=LMXM_10_1030 PE=4 SV=1	2	2	2	6	6	6	41.251	104.19	25	1	2	1	2
	0.167922	0.0218643	E9B5Y1	E9B5Y1	tr|E9B5Y1|E9B5Y1_LEIMU Putative casein kinase OS=Leishmania mexicana (strain MHOM/GT/2001/U1103) OX=929439 GN=LMXM_34_1010 PE=3 SV=1	2	2	2	6.2	6.2	6.2	39.933	52.061	17	1	1	1	1
	0.128381	-0.0235453	E9AQ91	E9AQ91	tr|E9AQ91|E9AQ91_LEIMU Protein phosphatase 2A regulatory subunit,putative OS=Leishmania mexicana (strain MHOM/GT/2001/U1103) OX=929439 GN=LMXM_15_0920 PE=4 SV=1	4	4	4	5.1	5.1	5.1	100.24	61.436	11	2	3	2	3
	0.120135	0.00901174	E9B3C9	E9B3C9	tr|E9B3C9|E9B3C9_LEIMU Uncharacterized protein OS=Leishmania mexicana (strain MHOM/GT/2001/U1103) OX=929439 GN=LMXM_31_3450 PE=4 SV=1	2	2	2	4.5	4.5	4.5	58.411	20.833	15	2	2	2	2
	0.111781	-0.0495811	E9ASP8	E9ASP8	tr|E9ASP8|E9ASP8_LEIMU Uncharacterized protein OS=Leishmania mexicana (strain MHOM/GT/2001/U1103) OX=929439 GN=LMXM_36_1290 PE=4 SV=1	2	2	2	7.8	7.8	7.8	22.25	51.258	4	2	1	2	1
	0.0996513	-0.00401115	E9AJY9	E9AJY9	tr|E9AJY9|E9AJY9_LEIMU Uncharacterized protein OS=Leishmania mexicana (strain MHOM/GT/2001/U1103) OX=929439 GN=LMXM_04_0050 PE=4 SV=1	23	23	23	45.8	45.8	45.8	58.555	323.31	197	16	19	16	19
	0.0737373	0.00896422	E9B1G5	E9B1G5	tr|E9B1G5|E9B1G5_LEIMU Uncharacterized protein OS=Leishmania mexicana (strain MHOM/GT/2001/U1103) OX=929439 GN=LMXM_30_0170 PE=4 SV=1	3	3	3	4.3	4.3	4.3	57.334	21.311	14	3	1	3	1
	0.0641602	-0.00311649	E9AZ16	E9AZ16	tr|E9AZ16|E9AZ16_LEIMU Putative intraflagellar transport protein IFT88 OS=Leishmania mexicana (strain MHOM/GT/2001/U1103) OX=929439 GN=LMXM_27_1130 PE=4 SV=1	9	9	9	7.9	7.9	7.9	91.082	181.86	38	9	3	9	3
	0.0532567	0.0219198	E9AK34	E9AK34	tr|E9AK34|E9AK34_LEIMU Putative huntingtin interacting protein (HIP) OS=Leishmania mexicana (strain MHOM/GT/2001/U1103) OX=929439 GN=LMXM_04_0520 PE=3 SV=1	1	1	1	2.4	2.4	2.4	114.8	41.123	10	1	1	1	1
	0.0484642	0.0065515	E9ASH5	E9ASH5	tr|E9ASH5|E9ASH5_LEIMU Uncharacterized protein OS=Leishmania mexicana (strain MHOM/GT/2001/U1103) OX=929439 GN=LMXM_36_0560 PE=4 SV=1	2	2	2	10.1	10.1	10.1	28.826	50.416	5	2	1	2	1
	0.0458674	0.0117607	E9AUK5	E9AUK5	tr|E9AUK5|E9AUK5_LEIMU Uncharacterized protein OS=Leishmania mexicana (strain MHOM/GT/2001/U1103) OX=929439 GN=LMXM_20_0620 PE=4 SV=1	4	4	4	6.3	6.3	6.3	158.13	63.578	8	3	2	3	2
	0.0354012	0.0878723	Q2PQD2;E9AN28	Q2PQD2;E9AN28	tr|Q2PQD2|Q2PQD2_LEIME MPK10 OS=Leishmania mexicana OX=5665 PE=4 SV=1;tr|E9AN28|E9AN28_LEIMU Putative mitogen-activated protein kinase OS=Leishmania mexicana (strain MHOM/GT/2001/U1103) OX=929439 GN=LMXM_10_0200 PE=4 SV=1	3	3	3	9.6	9.6	9.6	46.316	124.99	7	1	1	1	1
	0.028289	0.00686216	E9AQJ3	E9AQJ3	tr|E9AQJ3|E9AQJ3_LEIMU Uncharacterized protein OS=Leishmania mexicana (strain MHOM/GT/2001/U1103) OX=929439 GN=LMXM_16_0360 PE=4 SV=1	3	3	3	5	5	5	73.689	52.026	6	3	1	3	1
	0.0258079	-0.00250177	E9B461	E9B461	tr|E9B461|E9B461_LEIMU Uncharacterized protein OS=Leishmania mexicana (strain MHOM/GT/2001/U1103) OX=929439 GN=LMXM_32_2220 PE=4 SV=1	5	5	5	10.2	10.2	10.2	82.685	97.556	33	5	2	5	2
	0.0170759	0.0131275	E9B2I5	E9B2I5	tr|E9B2I5|E9B2I5_LEIMU Uncharacterized protein OS=Leishmania mexicana (strain MHOM/GT/2001/U1103) OX=929439 GN=LMXM_31_0620 PE=4 SV=1	3	3	3	10.2	10.2	10.2	40.447	48.436	8	2	3	2	3
	0.00810656	-0.00294924	E9AUC7	E9AUC7	tr|E9AUC7|E9AUC7_LEIMU Putative T-complex protein 1, theta subunit OS=Leishmania mexicana (strain MHOM/GT/2001/U1103) OX=929439 GN=LMXM_36_6910 PE=3 SV=1	4	4	4	12.1	12.1	12.1	58.239	141.72	16	2	2	2	2
	0.0056758	-0.00590007	E9ARR2;B7S760	E9ARR2	tr|E9ARR2|E9ARR2_LEIMU Uncharacterized protein OS=Leishmania mexicana (strain MHOM/GT/2001/U1103) OX=929439 GN=LMXM_18_1250 PE=4 SV=1	3	3	3	6.5	6.5	6.5	82.499	81.084	8	3	1	3	1
	0.0020959	0.000293156	E9AKW1	E9AKW1	tr|E9AKW1|E9AKW1_LEIMU Putative lipin OS=Leishmania mexicana (strain MHOM/GT/2001/U1103) OX=929439 GN=LMXM_06_0830 PE=4 SV=1	11	11	11	12	12	12	145.35	323.31	39	7	8	7	8
	0	8.85908	E9AL84	E9AL84	tr|E9AL84|E9AL84_LEIMU Putative centrin (Putative caltractin) OS=Leishmania mexicana (strain MHOM/GT/2001/U1103) OX=929439 GN=LMXM_07_0710 PE=4 SV=1	3	3	3	28.3	28.3	28.3	20.819	58.049	9	1	3	1	3
	0	7.2226	E9AR29	E9AR29	tr|E9AR29|E9AR29_LEIMU Putative P-type ATPase OS=Leishmania mexicana (strain MHOM/GT/2001/U1103) OX=929439 GN=LMXM_17_0600 PE=3 SV=1	4	4	4	7.6	7.6	7.6	122.03	100.55	12	1	3	1	3
	0	6.03851	E9AYS6	E9AYS6	tr|E9AYS6|E9AYS6_LEIMU Kinetoplast-associated protein-like protein OS=Leishmania mexicana (strain MHOM/GT/2001/U1103) OX=929439 GN=LMXM_27_0240 PE=4 SV=1	3	3	3	13.7	13.7	13.7	145.67	149.33	10	3	2	3	2
	0	5.56999	E9AKW0	E9AKW0	tr|E9AKW0|E9AKW0_LEIMU Uncharacterized protein OS=Leishmania mexicana (strain MHOM/GT/2001/U1103) OX=929439 GN=LMXM_06_0820 PE=4 SV=1	2	2	2	9.5	9.5	9.5	43.004	80.191	11	1	2	1	2
	0	5.26094	E9AT19	E9AT19	tr|E9AT19|E9AT19_LEIMU Dipeptidyl-peptidase 8-like serine peptidase,putative OS=Leishmania mexicana (strain MHOM/GT/2001/U1103) OX=929439 GN=LMXM_36_2420 PE=3 SV=1	1	1	1	2.3	2.3	2.3	94.622	29.275	10	1	1	1	1
	0	4.79911	E9B466	E9B466	tr|E9B466|E9B466_LEIMU Uncharacterized protein OS=Leishmania mexicana (strain MHOM/GT/2001/U1103) OX=929439 GN=LMXM_32_2270 PE=4 SV=1	4	4	4	57.8	57.8	57.8	83.318	138.99	12	2	1	2	1
	0	4.39374	E9AVK0	E9AVK0	tr|E9AVK0|E9AVK0_LEIMU Uncharacterized protein OS=Leishmania mexicana (strain MHOM/GT/2001/U1103) OX=929439 GN=LMXM_22_0160 PE=4 SV=1	3	3	3	10.5	10.5	10.5	43.767	96.99	12	3	3	3	3
	0	4.05377	E9AN27	E9AN27	tr|E9AN27|E9AN27_LEIMU Uncharacterized protein OS=Leishmania mexicana (strain MHOM/GT/2001/U1103) OX=929439 GN=LMXM_10_0195 PE=4 SV=1	1	1	1	7.7	7.7	7.7	23.516	36.133	4	1	1	1	1
	0	3.19893	E9AM17	E9AM17	tr|E9AM17|E9AM17_LEIMU Uncharacterized protein OS=Leishmania mexicana (strain MHOM/GT/2001/U1103) OX=929439 GN=LMXM_08_29_0610 PE=4 SV=1	3	3	3	8.7	8.7	8.7	69.631	68.003	17	2	1	2	1
	0	2.64371	E9B165	E9B165	tr|E9B165|E9B165_LEIMU Uncharacterized protein OS=Leishmania mexicana (strain MHOM/GT/2001/U1103) OX=929439 GN=LMXM_29_2920 PE=4 SV=1	1	1	1	4.6	4.6	4.6	49.508	20.996	4	1	1	1	1
	0	2.62214	E9B2J6	E9B2J6	tr|E9B2J6|E9B2J6_LEIMU Uncharacterized protein OS=Leishmania mexicana (strain MHOM/GT/2001/U1103) OX=929439 GN=LMXM_31_0720 PE=4 SV=1	2	2	2	4.2	4.2	4.2	54.555	23.343	9	2	2	2	2
	0	2.27872	E9AU52	E9AU52	tr|E9AU52|E9AU52_LEIMU Uncharacterized protein OS=Leishmania mexicana (strain MHOM/GT/2001/U1103) OX=929439 GN=LMXM_36_6170 PE=4 SV=1	2	2	2	6.2	6.2	6.2	52.389	20.412	3	2	1	2	1
	0	0.595448	E9ATR2	E9ATR2	tr|E9ATR2|E9ATR2_LEIMU Uncharacterized protein OS=Leishmania mexicana (strain MHOM/GT/2001/U1103) OX=929439 GN=LMXM_36_4780 PE=4 SV=1	1	1	1	3.5	3.5	3.5	33.638	17.31	7	1	1	1	1
	0	0.233178	E9AV37	E9AV37	tr|E9AV37|E9AV37_LEIMU Putative ribonuclease L inhibitor OS=Leishmania mexicana (strain MHOM/GT/2001/U1103) OX=929439 GN=LMXM_21_0710 PE=4 SV=1	1	1	1	2.1	2.1	2.1	74.223	33.792	12	1	1	1	1
	0	-0.0268798	E9B539	E9B539	tr|E9B539|E9B539_LEIMU Uncharacterized protein OS=Leishmania mexicana (strain MHOM/GT/2001/U1103) OX=929439 GN=LMXM_33_2490 PE=4 SV=1	2	2	2	6.2	6.2	6.2	56.82	35.335	10	2	1	2	1
	0	-0.846815	E9B4V9	E9B4V9	tr|E9B4V9|E9B4V9_LEIMU Uncharacterized protein OS=Leishmania mexicana (strain MHOM/GT/2001/U1103) OX=929439 GN=LMXM_33_1350 PE=4 SV=1	1	1	1	3.1	3.1	3.1	61.705	19.858	6	1	1	1	1
	0	-2.38662	E9AU36	E9AU36	tr|E9AU36|E9AU36_LEIMU Uncharacterized protein OS=Leishmania mexicana (strain MHOM/GT/2001/U1103) OX=929439 GN=LMXM_36_6010 PE=4 SV=1	5	5	5	12.8	12.8	12.8	73.032	87.14	8	4	2	4	2
	0	-2.97746	E9AMT1	E9AMT1	tr|E9AMT1|E9AMT1_LEIMU Kinetoplast-associated protein-like protein OS=Leishmania mexicana (strain MHOM/GT/2001/U1103) OX=929439 GN=LMXM_09_0800 PE=4 SV=1	3	3	3	4.6	4.6	4.6	155.56	115.86	13	3	2	3	2
	0	-4.1691	E9AY98	E9AY98	tr|E9AY98|E9AY98_LEIMU Uncharacterized protein OS=Leishmania mexicana (strain MHOM/GT/2001/U1103) OX=929439 GN=LMXM_26_1190 PE=4 SV=1	4	4	4	4.5	4.5	4.5	183.25	67.191	7	3	2	3	2
	0	-4.56901	E9AUQ1	E9AUQ1	tr|E9AUQ1|E9AUQ1_LEIMU Putative phosphatidylinositol 3-kinase OS=Leishmania mexicana (strain MHOM/GT/2001/U1103) OX=929439 GN=LMXM_20_1120 PE=3 SV=1	6	6	6	2.8	2.8	2.8	357.88	68.768	9	5	2	5	2
	0	-5.55331	E9ARA1	E9ARA1	tr|E9ARA1|E9ARA1_LEIMU Putative translation initiation factor OS=Leishmania mexicana (strain MHOM/GT/2001/U1103) OX=929439 GN=LMXM_17_1290 PE=4 SV=1	4	4	4	5.2	5.2	5.2	80.717	43.143	13	1	3	1	3
	0	-5.74985	E9AXS1	E9AXS1	tr|E9AXS1|E9AXS1_LEIMU Uncharacterized protein OS=Leishmania mexicana (strain MHOM/GT/2001/U1103) OX=929439 GN=LMXM_25_1890 PE=4 SV=1	1	1	1	12.2	12.2	12.2	24.008	26.363	8	1	1	1	1
	0	-5.8693	E9B1P8	E9B1P8	tr|E9B1P8|E9B1P8_LEIMU Uncharacterized protein OS=Leishmania mexicana (strain MHOM/GT/2001/U1103) OX=929439 GN=LMXM_30_1010 PE=4 SV=1	5	5	5	9	9	9	80.971	56.333	9	3	3	3	3
	0	-6.24727	E9AZC6	E9AZC6	tr|E9AZC6|E9AZC6_LEIMU Uncharacterized protein OS=Leishmania mexicana (strain MHOM/GT/2001/U1103) OX=929439 GN=LMXM_27_2200 PE=4 SV=1	2	2	2	7.5	7.5	7.5	27.303	35.727	9	2	2	2	2
	0	-6.58676	Q0PKV5;E9AL35	Q0PKV5;E9AL35	tr|Q0PKV5|Q0PKV5_LEIME Putative mitogen-activated protein kinase kinase 7 OS=Leishmania mexicana OX=5665 GN=MKK7 PE=4 SV=1;tr|E9AL35|E9AL35_LEIMU Uncharacterized protein OS=Leishmania mexicana (strain MHOM/GT/2001/U1103) OX=929439 GN=LMXM_07_0250 PE=4 SV=1	3	3	3	3.1	3.1	3.1	176.47	177.02	8	3	1	3	1
	0	-6.86986	E9AMQ4	E9AMQ4	tr|E9AMQ4|E9AMQ4_LEIMU Putative leucine-rich repeat protein OS=Leishmania mexicana (strain MHOM/GT/2001/U1103) OX=929439 GN=LMXM_09_0530 PE=4 SV=1	1	1	1	1.5	1.5	1.5	104.99	50.802	7	1	1	1	1
