# Supplementary material for: Inhibition of HSP90 distinctively modulates the global phosphoproteome of Leishmania mexicana developmental stages
Source: Microbiol Spectr. 2023 Oct 31;11(6):e02960-23. doi: 10.1128/spectrum.02960-23 (PMC10715028; doi:10.1128/spectrum.02960-23)
Supplement: Table S5 — Effect of HSP90 inhibition via tanespimycin treatment on the phosphoproteome of L. mexicana log phase promastigotes (LPPs). [file spectrum.02960-23-s0006.xlsx]

## Sheet: HSP90i PPs_LPP
Table S5: Effect of HSP90 inhibition via tanespimycin treatment on the phosphoproteome of L. mexicana log phase promastigotes (LPPs)
Significant	Negative LOG(P-value)	Log2 FC (Tan LPP vs LPP)	Protein IDs	Majority protein IDs	Fasta headers
+	3.45202	5.23456	E9B108	E9B108	tr|E9B108|E9B108_LEIMU Sphingosine phosphate lyase-like protein,putative OS=Leishmania mexicana (strain MHOM/GT/2001/U1103) OX=929439 GN=LMXM_29_2350 PE=3 SV=1
+	1.59715	3.97446	E9B2X7	E9B2X7	tr|E9B2X7|E9B2X7_LEIMU Uncharacterized protein OS=Leishmania mexicana (strain MHOM/GT/2001/U1103) OX=929439 GN=LMXM_31_1975 PE=4 SV=1
+	2.18228	3.59856	E9ASW0	E9ASW0	tr|E9ASW0|E9ASW0_LEIMU Uncharacterized protein OS=Leishmania mexicana (strain MHOM/GT/2001/U1103) OX=929439 GN=LMXM_36_1880 PE=4 SV=1
+	1.67297	3.25832	E9ASQ6	E9ASQ6	tr|E9ASQ6|E9ASQ6_LEIMU Transitional endoplasmic reticulum ATPase,putative OS=Leishmania mexicana (strain MHOM/GT/2001/U1103) OX=929439 GN=LMXM_36_1370 PE=4 SV=1
+	1.51512	3.00989	E9AZ73	E9AZ73	tr|E9AZ73|E9AZ73_LEIMU Putative eukaryotic translation release factor OS=Leishmania mexicana (strain MHOM/GT/2001/U1103) OX=929439 GN=LMXM_27_1710 PE=4 SV=1
+	3.08308	2.88599	E9ALL3	E9ALL3	tr|E9ALL3|E9ALL3_LEIMU Uncharacterized protein OS=Leishmania mexicana (strain MHOM/GT/2001/U1103) OX=929439 GN=LMXM_08_29_2100 PE=4 SV=1
+	2.23319	2.82454	E9AM15	E9AM15	tr|E9AM15|E9AM15_LEIMU Putative BET1-like protein OS=Leishmania mexicana (strain MHOM/GT/2001/U1103) OX=929439 GN=LMXM_08_29_0630 PE=4 SV=1
+	3.57124	2.74255	E9B594	E9B594	tr|E9B594|E9B594_LEIMU Uncharacterized protein OS=Leishmania mexicana (strain MHOM/GT/2001/U1103) OX=929439 GN=LMXM_33_3050 PE=3 SV=1
+	1.40988	2.63468	E9B531	E9B531	tr|E9B531|E9B531_LEIMU Uncharacterized protein OS=Leishmania mexicana (strain MHOM/GT/2001/U1103) OX=929439 GN=LMXM_33_2450 PE=4 SV=1
+	2.17916	2.51015	E9AT04	E9AT04	tr|E9AT04|E9AT04_LEIMU Uncharacterized protein OS=Leishmania mexicana (strain MHOM/GT/2001/U1103) OX=929439 GN=LMXM_36_2270 PE=4 SV=1
+	3.06367	2.46949	E9APH6	E9APH6	tr|E9APH6|E9APH6_LEIMU Uncharacterized protein OS=Leishmania mexicana (strain MHOM/GT/2001/U1103) OX=929439 GN=LMXM_13_1520 PE=4 SV=1
+	0.99498	2.22176	E9B4N5	E9B4N5	tr|E9B4N5|E9B4N5_LEIMU Uncharacterized protein OS=Leishmania mexicana (strain MHOM/GT/2001/U1103) OX=929439 GN=LMXM_33_0660 PE=4 SV=1
+	3.54578	2.21965	E9ARF1	E9ARF1	tr|E9ARF1|E9ARF1_LEIMU Uncharacterized protein OS=Leishmania mexicana (strain MHOM/GT/2001/U1103) OX=929439 GN=LMXM_18_0140 PE=4 SV=1
+	1.28697	2.07469	E9B2D2	E9B2D2	tr|E9B2D2|E9B2D2_LEIMU Uncharacterized protein OS=Leishmania mexicana (strain MHOM/GT/2001/U1103) OX=929439 GN=LMXM_31_0120 PE=4 SV=1
+	1.86749	2.04667	E9B0S3	E9B0S3	tr|E9B0S3|E9B0S3_LEIMU Putative kinesin OS=Leishmania mexicana (strain MHOM/GT/2001/U1103) OX=929439 GN=LMXM_29_1450 PE=3 SV=1
+	1.8516	1.96894	E9B2M1	E9B2M1	tr|E9B2M1|E9B2M1_LEIMU Putative calpain-like cysteine peptidase OS=Leishmania mexicana (strain MHOM/GT/2001/U1103) OX=929439 GN=LMXM_31_0970 PE=3 SV=1
+	2.43982	1.94073	E9B5K9	E9B5K9	tr|E9B5K9|E9B5K9_LEIMU Uncharacterized protein OS=Leishmania mexicana (strain MHOM/GT/2001/U1103) OX=929439 GN=LMXM_33_4140 PE=4 SV=1
+	2.84303	1.93641	E9B4M2	E9B4M2	tr|E9B4M2|E9B4M2_LEIMU Uncharacterized protein OS=Leishmania mexicana (strain MHOM/GT/2001/U1103) OX=929439 GN=LMXM_33_0530 PE=4 SV=1
+	3.0093	1.8711	E9ALS6	E9ALS6	tr|E9ALS6|E9ALS6_LEIMU Uncharacterized protein OS=Leishmania mexicana (strain MHOM/GT/2001/U1103) OX=929439 GN=LMXM_08_29_1470 PE=4 SV=1
+	1.98674	1.67702	E9AUD1;A7YBW7	E9AUD1;A7YBW7	tr|E9AUD1|E9AUD1_LEIMU Protein disulfide-isomerase OS=Leishmania mexicana (strain MHOM/GT/2001/U1103) OX=929439 GN=LMXM_36_6940 PE=3 SV=1;tr|A7YBW7|A7YBW7_LEIAM Protein disulfide-isomerase OS=Leishmania amazonensis OX=5659 GN=pdi-52 PE=2 SV=1
+	2.44934	1.63121	E9ATI4	E9ATI4	tr|E9ATI4|E9ATI4_LEIMU Uncharacterized protein OS=Leishmania mexicana (strain MHOM/GT/2001/U1103) OX=929439 GN=LMXM_36_4010 PE=4 SV=1
+	3.93573	1.60568	E9APP0	E9APP0	tr|E9APP0|E9APP0_LEIMU Uncharacterized protein OS=Leishmania mexicana (strain MHOM/GT/2001/U1103) OX=929439 GN=LMXM_14_0450 PE=4 SV=1
+	4.07254	1.53004	E9B199	E9B199	tr|E9B199|E9B199_LEIMU Putative glutamyl-tRNA synthetase OS=Leishmania mexicana (strain MHOM/GT/2001/U1103) OX=929439 GN=LMXM_29_3240 PE=3 SV=1
+	2.09545	1.49822	E9ASH1	E9ASH1	tr|E9ASH1|E9ASH1_LEIMU Putative small nuclear ribonucleaoprotein OS=Leishmania mexicana (strain MHOM/GT/2001/U1103) OX=929439 GN=LMXM_36_0535 PE=4 SV=1
+	2.47856	1.42178	E9AQC2	E9AQC2	tr|E9AQC2|E9AQC2_LEIMU Putative ubiquitin hydrolase (Cysteine peptidase, clan ca, family c19,putative) OS=Leishmania mexicana (strain MHOM/GT/2001/U1103) OX=929439 GN=LMXM_15_1300 PE=3 SV=1
+	2.39225	1.38248	E9B2J9	E9B2J9	tr|E9B2J9|E9B2J9_LEIMU Putative RNA binding protein OS=Leishmania mexicana (strain MHOM/GT/2001/U1103) OX=929439 GN=LMXM_31_0750 PE=4 SV=1
+	1.62879	1.34761	E9B572	E9B572	tr|E9B572|E9B572_LEIMU Putative zinc carboxypeptidase (Metallo-peptidase, clan mc, family m14) OS=Leishmania mexicana (strain MHOM/GT/2001/U1103) OX=929439 GN=LMXM_33_2810 PE=4 SV=1
+	3.06507	1.33802	E9B6L6	E9B6L6	tr|E9B6L6|E9B6L6_LEIMU Uncharacterized protein OS=Leishmania mexicana (strain MHOM/GT/2001/U1103) OX=929439 GN=LMXM_34_3370 PE=4 SV=1
+	2.05347	1.33654	Q4KXA6;E9B5L1	Q4KXA6;E9B5L1	tr|Q4KXA6|Q4KXA6_LEIME Cytoplasmic dynein heavy chain 2.1 OS=Leishmania mexicana OX=5665 PE=4 SV=1;tr|E9B5L1|E9B5L1_LEIMU Putative dynein heavy chain OS=Leishmania mexicana (strain MHOM/GT/2001/U1103) OX=929439 GN=LMXM_33_4160 PE=4 SV=1
+	3.3825	1.33615	E9B6D6	E9B6D6	tr|E9B6D6|E9B6D6_LEIMU Uncharacterized protein OS=Leishmania mexicana (strain MHOM/GT/2001/U1103) OX=929439 GN=LMXM_34_2570 PE=4 SV=1
+	6.02165	1.30743	E9B760	E9B760	tr|E9B760|E9B760_LEIMU Uncharacterized protein OS=Leishmania mexicana (strain MHOM/GT/2001/U1103) OX=929439 GN=LMXM_34_5340 PE=4 SV=1
+	1.68709	1.23454	E9ARR8	E9ARR8	tr|E9ARR8|E9ARR8_LEIMU Uncharacterized protein OS=Leishmania mexicana (strain MHOM/GT/2001/U1103) OX=929439 GN=LMXM_18_1340 PE=4 SV=1
+	0.880005	1.19389	E9AT90	E9AT90	tr|E9AT90|E9AT90_LEIMU Uncharacterized protein OS=Leishmania mexicana (strain MHOM/GT/2001/U1103) OX=929439 GN=LMXM_36_3120 PE=4 SV=1
+	4.99423	1.17698	E9AVN0	E9AVN0	tr|E9AVN0|E9AVN0_LEIMU Uncharacterized protein OS=Leishmania mexicana (strain MHOM/GT/2001/U1103) OX=929439 GN=LMXM_22_0470 PE=4 SV=1
+	2.45932	1.17024	E9APJ0	E9APJ0	tr|E9APJ0|E9APJ0_LEIMU Putative chaperonin TCP20 OS=Leishmania mexicana (strain MHOM/GT/2001/U1103) OX=929439 GN=LMXM_13_1660 PE=3 SV=1
+	2.40417	1.16948	E9B4K2	E9B4K2	tr|E9B4K2|E9B4K2_LEIMU Uncharacterized protein OS=Leishmania mexicana (strain MHOM/GT/2001/U1103) OX=929439 GN=LMXM_33_0340 PE=4 SV=1
+	0.617858	1.09324	E9ASM0	E9ASM0	tr|E9ASM0|E9ASM0_LEIMU Uncharacterized protein OS=Leishmania mexicana (strain MHOM/GT/2001/U1103) OX=929439 GN=LMXM_36_1000 PE=4 SV=1
+	3.46287	1.05936	E9B0F9	E9B0F9	tr|E9B0F9|E9B0F9_LEIMU Kinesin-like protein OS=Leishmania mexicana (strain MHOM/GT/2001/U1103) OX=929439 GN=LMXM_29_0350 PE=3 SV=1
+	0.836819	1.02923	E9AX84	E9AX84	tr|E9AX84|E9AX84_LEIMU Putative poly(A)-binding protein OS=Leishmania mexicana (strain MHOM/GT/2001/U1103) OX=929439 GN=LMXM_25_0080 PE=4 SV=1
+	1.87773	1.02871	E9B5S5	E9B5S5	tr|E9B5S5|E9B5S5_LEIMU Putative ATP-dependent DEAD-box RNA helicase OS=Leishmania mexicana (strain MHOM/GT/2001/U1103) OX=929439 GN=LMXM_34_0370 PE=3 SV=1
+	1.8736	0.988717	E9AZK8	E9AZK8	tr|E9AZK8|E9AZK8_LEIMU Carbonic anhydrase-like protein OS=Leishmania mexicana (strain MHOM/GT/2001/U1103) OX=929439 GN=LMXM_28_0480 PE=4 SV=1
+	4.73862	0.987447	E9B1D6	E9B1D6	tr|E9B1D6|E9B1D6_LEIMU Uncharacterized protein OS=Leishmania mexicana (strain MHOM/GT/2001/U1103) OX=929439 GN=LMXM_29_3620 PE=4 SV=1
+	3.66509	0.98385	E9AMI1	E9AMI1	tr|E9AMI1|E9AMI1_LEIMU Stress-induced protein sti1 OS=Leishmania mexicana (strain MHOM/GT/2001/U1103) OX=929439 GN=LMXM_08_1110 PE=4 SV=1
+	3.96189	0.974963	E9ARY1	E9ARY1	tr|E9ARY1|E9ARY1_LEIMU Putative RNA binding protein OS=Leishmania mexicana (strain MHOM/GT/2001/U1103) OX=929439 GN=LMXM_19_0300 PE=4 SV=1
+	4.2549	0.974555	O61060;E9AU62	O61060;E9AU62	tr|O61060|O61060_LEIME Glucose transporter OS=Leishmania mexicana OX=5665 GN=LmGT3 PE=3 SV=2;tr|E9AU62|E9AU62_LEIMU Glucose transporter, lmgt3 OS=Leishmania mexicana (strain MHOM/GT/2001/U1103) OX=929439 GN=LMXM_36_6280 PE=3 SV=1
+	4.42541	0.97012	E9AZD9	E9AZD9	tr|E9AZD9|E9AZD9_LEIMU Protein phosphatase-like protein OS=Leishmania mexicana (strain MHOM/GT/2001/U1103) OX=929439 GN=LMXM_27_2320 PE=4 SV=1
+	2.46682	0.96241	Q9BLW4;E9AW11	Q9BLW4;E9AW11	tr|Q9BLW4|Q9BLW4_LEIME GDP-mannose pyrophosphorylase OS=Leishmania mexicana OX=5665 GN=exgmp PE=4 SV=1;tr|E9AW11|E9AW11_LEIMU Mannose-1-phosphate guanyltransferase OS=Leishmania mexicana (strain MHOM/GT/2001/U1103) OX=929439 GN=LMXM_23_0110 PE=4 SV=1
+	1.87098	0.961822	E9AWY1;E9AWY2	E9AWY1;E9AWY2	tr|E9AWY1|E9AWY1_LEIMU Uncharacterized protein OS=Leishmania mexicana (strain MHOM/GT/2001/U1103) OX=929439 GN=LMXM_24_1380 PE=4 SV=1;tr|E9AWY2|E9AWY2_LEIMU Uncharacterized protein OS=Leishmania mexicana (strain MHOM/GT/2001/U1103) OX=929439 GN=LMXM_24_139
+	4.85906	0.951971	E9B3L2;P27741	E9B3L2;P27741	tr|E9B3L2|E9B3L2_LEIMU Heat shock protein 83-1 OS=Leishmania mexicana (strain MHOM/GT/2001/U1103) OX=929439 GN=LMXM_32_0312 PE=3 SV=1;sp|P27741|HSP83_LEIAM Heat shock protein 83 OS=Leishmania amazonensis OX=5659 GN=HSP83 PE=3 SV=1
+	1.119	0.951836	E9ANT9	E9ANT9	tr|E9ANT9|E9ANT9_LEIMU Uncharacterized protein OS=Leishmania mexicana (strain MHOM/GT/2001/U1103) OX=929439 GN=LMXM_12_0120 PE=4 SV=1
+	3.49142	0.931051	Q9GRT3;E9AP68	Q9GRT3;E9AP68	tr|Q9GRT3|Q9GRT3_LEIME Putative mitogen-activated protein kinase kinase 2 OS=Leishmania mexicana mexicana OX=44270 GN=MKK2 PE=4 SV=1;tr|E9AP68|E9AP68_LEIMU Mitogen-activated protein kinase kinase 2 OS=Leishmania mexicana (strain MHOM/GT/2001/U1103) OX=9294
+	2.47104	0.906895	E9ATZ6	E9ATZ6	tr|E9ATZ6|E9ATZ6_LEIMU Putative isoleucyl-tRNA synthetase OS=Leishmania mexicana (strain MHOM/GT/2001/U1103) OX=929439 GN=LMXM_36_5620 PE=3 SV=1
+	1.60117	0.897358	E9AYZ7	E9AYZ7	tr|E9AYZ7|E9AYZ7_LEIMU Uncharacterized protein OS=Leishmania mexicana (strain MHOM/GT/2001/U1103) OX=929439 GN=LMXM_27_0950 PE=4 SV=1
+	3.56655	0.893148	E9B0H7	E9B0H7	tr|E9B0H7|E9B0H7_LEIMU Uncharacterized protein OS=Leishmania mexicana (strain MHOM/GT/2001/U1103) OX=929439 GN=LMXM_29_0520 PE=4 SV=1
+	1.44792	0.875726	E9APD7	E9APD7	tr|E9APD7|E9APD7_LEIMU Uncharacterized protein OS=Leishmania mexicana (strain MHOM/GT/2001/U1103) OX=929439 GN=LMXM_13_1130 PE=4 SV=1
+	3.10747	0.836361	E9AZR2	E9AZR2	tr|E9AZR2|E9AZR2_LEIMU 40S ribosomal protein S14 OS=Leishmania mexicana (strain MHOM/GT/2001/U1103) OX=929439 GN=LMXM_28_0960 PE=3 SV=1
+	2.71277	0.834615	E9ANJ4	E9ANJ4	tr|E9ANJ4|E9ANJ4_LEIMU Uncharacterized protein OS=Leishmania mexicana (strain MHOM/GT/2001/U1103) OX=929439 GN=LMXM_11_0480 PE=4 SV=1
+	1.70866	0.832693	E9ANF4	E9ANF4	tr|E9ANF4|E9ANF4_LEIMU Uncharacterized protein OS=Leishmania mexicana (strain MHOM/GT/2001/U1103) OX=929439 GN=LMXM_11_0080 PE=4 SV=1
+	4.3517	0.791611	E9ATW8	E9ATW8	tr|E9ATW8|E9ATW8_LEIMU Uncharacterized protein OS=Leishmania mexicana (strain MHOM/GT/2001/U1103) OX=929439 GN=LMXM_36_5340 PE=4 SV=1
+	2.23454	0.783008	E9AMV3	E9AMV3	tr|E9AMV3|E9AMV3_LEIMU Uncharacterized protein OS=Leishmania mexicana (strain MHOM/GT/2001/U1103) OX=929439 GN=LMXM_09_1010 PE=4 SV=1
+	3.11035	0.751445	E9ATS5	E9ATS5	tr|E9ATS5|E9ATS5_LEIMU Uncharacterized protein OS=Leishmania mexicana (strain MHOM/GT/2001/U1103) OX=929439 GN=LMXM_36_4910 PE=4 SV=1
+	1.16302	0.747111	E9AVM7	E9AVM7	tr|E9AVM7|E9AVM7_LEIMU Uncharacterized protein OS=Leishmania mexicana (strain MHOM/GT/2001/U1103) OX=929439 GN=LMXM_22_0440 PE=4 SV=1
+	2.15453	0.741741	E9AR10	E9AR10	tr|E9AR10|E9AR10_LEIMU Uncharacterized protein OS=Leishmania mexicana (strain MHOM/GT/2001/U1103) OX=929439 GN=LMXM_17_0410 PE=4 SV=1
+	2.98453	0.70243	E9AQH9	E9AQH9	tr|E9AQH9|E9AQH9_LEIMU Uncharacterized protein OS=Leishmania mexicana (strain MHOM/GT/2001/U1103) OX=929439 GN=LMXM_16_0220 PE=4 SV=1
+	3.70613	0.700648	E9B307	E9B307	tr|E9B307|E9B307_LEIMU Uncharacterized protein OS=Leishmania mexicana (strain MHOM/GT/2001/U1103) OX=929439 GN=LMXM_31_2260 PE=4 SV=1
+	1.7446	0.693253	E9ARR2;B7S760	E9ARR2	tr|E9ARR2|E9ARR2_LEIMU Uncharacterized protein OS=Leishmania mexicana (strain MHOM/GT/2001/U1103) OX=929439 GN=LMXM_18_1250 PE=4 SV=1
+	3.99965	0.693078	E9AQT0	E9AQT0	tr|E9AQT0|E9AQT0_LEIMU Uncharacterized protein OS=Leishmania mexicana (strain MHOM/GT/2001/U1103) OX=929439 GN=LMXM_16_1190 PE=4 SV=1
+	3.8206	0.677751	E9AW70	E9AW70	tr|E9AW70|E9AW70_LEIMU Putative ubiquitin-activating enzyme e1 OS=Leishmania mexicana (strain MHOM/GT/2001/U1103) OX=929439 GN=LMXM_23_0550 PE=3 SV=1
+	4.36602	0.675552	E9AQ58	E9AQ58	tr|E9AQ58|E9AQ58_LEIMU Uncharacterized protein OS=Leishmania mexicana (strain MHOM/GT/2001/U1103) OX=929439 GN=LMXM_15_0600 PE=4 SV=1
+	1.70245	0.666886	E9B4W9	E9B4W9	tr|E9B4W9|E9B4W9_LEIMU Uncharacterized protein OS=Leishmania mexicana (strain MHOM/GT/2001/U1103) OX=929439 GN=LMXM_33_1440 PE=4 SV=1
+	2.46448	0.66011	E9AQQ6	E9AQQ6	tr|E9AQQ6|E9AQQ6_LEIMU Uncharacterized protein OS=Leishmania mexicana (strain MHOM/GT/2001/U1103) OX=929439 GN=LMXM_16_0970 PE=4 SV=1
+	4.00068	0.659178	Q4TZP6;E9AKR5	Q4TZP6;E9AKR5	tr|Q4TZP6|Q4TZP6_LEIME Glutamine synthetase OS=Leishmania mexicana OX=5665 PE=3 SV=1;tr|E9AKR5|E9AKR5_LEIMU Putative glutamine synthetase OS=Leishmania mexicana (strain MHOM/GT/2001/U1103) OX=929439 GN=LMXM_06_0370 PE=3 SV=1
+	2.3452	0.654775	E9AT73	E9AT73	tr|E9AT73|E9AT73_LEIMU Succinate--CoA ligase [ADP-forming] subunit beta, mitochondrial OS=Leishmania mexicana (strain MHOM/GT/2001/U1103) OX=929439 GN=LMXM_36_2950 PE=3 SV=1
+	1.9159	0.646935	E9B2D4	E9B2D4	tr|E9B2D4|E9B2D4_LEIMU Uncharacterized protein OS=Leishmania mexicana (strain MHOM/GT/2001/U1103) OX=929439 GN=LMXM_31_0140 PE=4 SV=1
+	1.02081	0.643268	E9AUC6	E9AUC6	tr|E9AUC6|E9AUC6_LEIMU Uncharacterized protein OS=Leishmania mexicana (strain MHOM/GT/2001/U1103) OX=929439 GN=LMXM_36_6900 PE=4 SV=1
+	1.92538	0.640071	E9B1B6	E9B1B6	tr|E9B1B6|E9B1B6_LEIMU Uncharacterized protein OS=Leishmania mexicana (strain MHOM/GT/2001/U1103) OX=929439 GN=LMXM_29_3410 PE=4 SV=1
+	2.52794	0.629432	E9B0N8	E9B0N8	tr|E9B0N8|E9B0N8_LEIMU Uncharacterized protein OS=Leishmania mexicana (strain MHOM/GT/2001/U1103) OX=929439 GN=LMXM_29_1090 PE=4 SV=1
+	3.54032	0.618572	E9AK98	E9AK98	tr|E9AK98|E9AK98_LEIMU Putative RNA-binding protein OS=Leishmania mexicana (strain MHOM/GT/2001/U1103) OX=929439 GN=LMXM_04_1170 PE=4 SV=1
+	4.82684	0.614259	E9ARS1	E9ARS1	tr|E9ARS1|E9ARS1_LEIMU Putative heat shock protein OS=Leishmania mexicana (strain MHOM/GT/2001/U1103) OX=929439 GN=LMXM_18_1370 PE=3 SV=1
+	0.923698	0.610399	E9B651	E9B651	tr|E9B651|E9B651_LEIMU Putative ubiquitin hydrolase (Cysteine peptidase, clan ca, family c19,putative) OS=Leishmania mexicana (strain MHOM/GT/2001/U1103) OX=929439 GN=LMXM_34_1740 PE=3 SV=1
+	2.19153	0.594938	E9AXC6;E9AXC7	E9AXC6;E9AXC7	tr|E9AXC6|E9AXC6_LEIMU RNA-binding protein, putative, UPB1 OS=Leishmania mexicana (strain MHOM/GT/2001/U1103) OX=929439 GN=LMXM_25_0490 PE=4 SV=1;tr|E9AXC7|E9AXC7_LEIMU RNA-binding protein, putative, UPB2 OS=Leishmania mexicana (strain MHOM/GT/2001/U1103)
+	3.0792	0.59259	E9B093	E9B093	tr|E9B093|E9B093_LEIMU Uncharacterized protein OS=Leishmania mexicana (strain MHOM/GT/2001/U1103) OX=929439 GN=LMXM_28_2700 PE=4 SV=1
+	2.08402	0.592183	E9ATN2	E9ATN2	tr|E9ATN2|E9ATN2_LEIMU Transmembrane amino acid transporter protein-like protein OS=Leishmania mexicana (strain MHOM/GT/2001/U1103) OX=929439 GN=LMXM_36_4480 PE=4 SV=1
+	2.56573	0.588777	Q0GU43;E9AKE1	Q0GU43;E9AKE1	tr|Q0GU43|Q0GU43_LEIAM Trypanothione reductase (Fragment) OS=Leishmania amazonensis OX=5659 GN=tr PE=3 SV=1;tr|E9AKE1|E9AKE1_LEIMU Trypanothione reductase OS=Leishmania mexicana (strain MHOM/GT/2001/U1103) OX=929439 GN=LMXM_05_0350 PE=3 SV=1
+	2.23827	0.565348	E9B541	E9B541	tr|E9B541|E9B541_LEIMU Protein phosphatase 2C-like protein OS=Leishmania mexicana (strain MHOM/GT/2001/U1103) OX=929439 GN=LMXM_33_2510 PE=3 SV=1
+	2.17707	0.562425	E9B657	E9B657	tr|E9B657|E9B657_LEIMU Uncharacterized protein OS=Leishmania mexicana (strain MHOM/GT/2001/U1103) OX=929439 GN=LMXM_34_1800 PE=4 SV=1
+	4.92981	0.556002	E9AJG4	E9AJG4	tr|E9AJG4|E9AJG4_LEIMU Uncharacterized protein OS=Leishmania mexicana (strain MHOM/GT/2001/U1103) OX=929439 GN=LMXM_01_0770 PE=3 SV=1
+	1.98598	0.548929	E9AZI4	E9AZI4	tr|E9AZI4|E9AZI4_LEIMU Uncharacterized protein OS=Leishmania mexicana (strain MHOM/GT/2001/U1103) OX=929439 GN=LMXM_28_0230 PE=4 SV=1
+	1.73884	0.54321	E9AUU5	E9AUU5	tr|E9AUU5|E9AUU5_LEIMU Phosphatase-like protein OS=Leishmania mexicana (strain MHOM/GT/2001/U1103) OX=929439 GN=LMXM_20_1640 PE=4 SV=1
+	1.89035	0.528852	E9B6N6	E9B6N6	tr|E9B6N6|E9B6N6_LEIMU Uncharacterized protein OS=Leishmania mexicana (strain MHOM/GT/2001/U1103) OX=929439 GN=LMXM_34_3570 PE=4 SV=1
+	3.40464	0.528047	E9AQL8;Q9NL80;O15829	E9AQL8;Q9NL80	tr|E9AQL8|E9AQL8_LEIMU Putative carbamoyl-phosphate synthase OS=Leishmania mexicana (strain MHOM/GT/2001/U1103) OX=929439 GN=LMXM_16_0590 PE=3 SV=1;tr|Q9NL80|Q9NL80_LEIAM Carbamoyl-phosphate Synthetase OS=Leishmania amazonensis OX=5659 GN=pyr1 PE=3 SV=1
+	4.49084	0.527731	E9AQ77	E9AQ77	tr|E9AQ77|E9AQ77_LEIMU Uncharacterized protein OS=Leishmania mexicana (strain MHOM/GT/2001/U1103) OX=929439 GN=LMXM_15_0800 PE=4 SV=1
+	1.26657	0.523652	E9ANI1	E9ANI1	tr|E9ANI1|E9ANI1_LEIMU Putative 14-3-3 protein OS=Leishmania mexicana (strain MHOM/GT/2001/U1103) OX=929439 GN=LMXM_11_0350 PE=3 SV=1
+	2.28364	0.523193	E9AVM2	E9AVM2	tr|E9AVM2|E9AVM2_LEIMU Uncharacterized protein OS=Leishmania mexicana (strain MHOM/GT/2001/U1103) OX=929439 GN=LMXM_22_0380 PE=4 SV=1
+	1.49548	0.521963	E9AMT6	E9AMT6	tr|E9AMT6|E9AMT6_LEIMU Ras family protein-like protein OS=Leishmania mexicana (strain MHOM/GT/2001/U1103) OX=929439 GN=LMXM_09_0850 PE=4 SV=1
+	3.87185	0.51837	E9B543	E9B543	tr|E9B543|E9B543_LEIMU Uncharacterized protein OS=Leishmania mexicana (strain MHOM/GT/2001/U1103) OX=929439 GN=LMXM_33_2520 PE=4 SV=1
+	1.81677	0.508503	E9ATM4	E9ATM4	tr|E9ATM4|E9ATM4_LEIMU ATP-dependent RNA helicase-like protein OS=Leishmania mexicana (strain MHOM/GT/2001/U1103) OX=929439 GN=LMXM_36_4400 PE=4 SV=1
+	1.48669	0.504685	E9ALR3	E9ALR3	tr|E9ALR3|E9ALR3_LEIMU Uncharacterized protein OS=Leishmania mexicana (strain MHOM/GT/2001/U1103) OX=929439 GN=LMXM_08_29_1590 PE=4 SV=1
+	2.49743	0.50045	E9APM1	E9APM1	tr|E9APM1|E9APM1_LEIMU Uncharacterized protein OS=Leishmania mexicana (strain MHOM/GT/2001/U1103) OX=929439 GN=LMXM_14_0280 PE=4 SV=1
+	3.79384	0.498751	E9AST4	E9AST4	tr|E9AST4|E9AST4_LEIMU Clathrin heavy chain OS=Leishmania mexicana (strain MHOM/GT/2001/U1103) OX=929439 GN=LMXM_36_1630 PE=3 SV=1
+	3.33952	0.495653	E9B4S1;Q9XXU8	E9B4S1;Q9XXU8	tr|E9B4S1|E9B4S1_LEIMU p-glycoprotein OS=Leishmania mexicana (strain MHOM/GT/2001/U1103) OX=929439 GN=LMXM_33_0990 PE=4 SV=1;tr|Q9XXU8|Q9XXU8_LEIAM LAMDR1 OS=Leishmania amazonensis OX=5659 GN=LaMDR1 PE=4 SV=1
+	3.99734	0.494721	E9ASC5	E9ASC5	tr|E9ASC5|E9ASC5_LEIMU Stress-inducible protein STI1 homolog OS=Leishmania mexicana (strain MHOM/GT/2001/U1103) OX=929439 GN=LMXM_36_0070 PE=4 SV=1
+	4.46007	0.491796	E9AWB3	E9AWB3	tr|E9AWB3|E9AWB3_LEIMU Uncharacterized protein OS=Leishmania mexicana (strain MHOM/GT/2001/U1103) OX=929439 GN=LMXM_23_1010 PE=4 SV=1
+	3.16999	0.489783	E9ALV2	E9ALV2	tr|E9ALV2|E9ALV2_LEIMU Uncharacterized protein OS=Leishmania mexicana (strain MHOM/GT/2001/U1103) OX=929439 GN=LMXM_08_29_1210 PE=4 SV=1
+	2.04865	0.486607	E9AXW8	E9AXW8	tr|E9AXW8|E9AXW8_LEIMU Putative serine/threonine-protein kinase (Putative protein kinase) OS=Leishmania mexicana (strain MHOM/GT/2001/U1103) OX=929439 GN=LMXM_25_2340 PE=3 SV=1
+	3.60754	0.486366	E9AZ87	E9AZ87	tr|E9AZ87|E9AZ87_LEIMU Paraflagellar rod protein-like protein OS=Leishmania mexicana (strain MHOM/GT/2001/U1103) OX=929439 GN=LMXM_27_1850 PE=4 SV=1
+	1.41759	0.48547	E9AY79	E9AY79	tr|E9AY79|E9AY79_LEIMU Uncharacterized protein OS=Leishmania mexicana (strain MHOM/GT/2001/U1103) OX=929439 GN=LMXM_26_1010 PE=4 SV=1
+	1.71412	0.483427	E9B3U4	E9B3U4	tr|E9B3U4|E9B3U4_LEIMU Uncharacterized protein OS=Leishmania mexicana (strain MHOM/GT/2001/U1103) OX=929439 GN=LMXM_32_1100 PE=4 SV=1
+	3.90349	0.48249	E9AZE9	E9AZE9	tr|E9AZE9|E9AZE9_LEIMU Putative heat shock protein DNAJ OS=Leishmania mexicana (strain MHOM/GT/2001/U1103) OX=929439 GN=LMXM_27_2400 PE=3 SV=1
+	2.17622	0.479876	E9B6N4	E9B6N4	tr|E9B6N4|E9B6N4_LEIMU Uncharacterized protein OS=Leishmania mexicana (strain MHOM/GT/2001/U1103) OX=929439 GN=LMXM_34_3550 PE=4 SV=1
+	3.545	0.47432	E9B6E6	E9B6E6	tr|E9B6E6|E9B6E6_LEIMU Uncharacterized protein OS=Leishmania mexicana (strain MHOM/GT/2001/U1103) OX=929439 GN=LMXM_34_2680 PE=4 SV=1
+	1.81846	0.471247	E9B5H5	E9B5H5	tr|E9B5H5|E9B5H5_LEIMU Uncharacterized protein OS=Leishmania mexicana (strain MHOM/GT/2001/U1103) OX=929439 GN=LMXM_33_3820 PE=4 SV=1
+	1.08422	0.471115	E9B487	E9B487	tr|E9B487|E9B487_LEIMU Uncharacterized protein OS=Leishmania mexicana (strain MHOM/GT/2001/U1103) OX=929439 GN=LMXM_32_2480 PE=4 SV=1
+	3.06815	0.468227	E9AP50	E9AP50	tr|E9AP50|E9AP50_LEIMU Uncharacterized protein OS=Leishmania mexicana (strain MHOM/GT/2001/U1103) OX=929439 GN=LMXM_13_0160 PE=4 SV=1
+	1.83228	0.4578	E9AJS8	E9AJS8	tr|E9AJS8|E9AJS8_LEIMU Conserved TLD domain protein OS=Leishmania mexicana (strain MHOM/GT/2001/U1103) OX=929439 GN=LMXM_03_0450 PE=4 SV=1
+	4.68136	0.44891	E9APZ2	E9APZ2	tr|E9APZ2|E9APZ2_LEIMU Uncharacterized protein OS=Leishmania mexicana (strain MHOM/GT/2001/U1103) OX=929439 GN=LMXM_14_1440 PE=4 SV=1
+	2.89035	0.447813	E9AYH8	E9AYH8	tr|E9AYH8|E9AYH8_LEIMU Uncharacterized protein OS=Leishmania mexicana (strain MHOM/GT/2001/U1103) OX=929439 GN=LMXM_26_1980 PE=4 SV=1
+	1.6288	0.446064	E9AZT7	E9AZT7	tr|E9AZT7|E9AZT7_LEIMU Uncharacterized protein OS=Leishmania mexicana (strain MHOM/GT/2001/U1103) OX=929439 GN=LMXM_28_1180 PE=4 SV=1
+	2.66771	0.445724	E9B1H5	E9B1H5	tr|E9B1H5|E9B1H5_LEIMU Putative ATP-dependent RNA helicase OS=Leishmania mexicana (strain MHOM/GT/2001/U1103) OX=929439 GN=LMXM_30_0250 PE=4 SV=1
+	3.95366	0.443103	E9AWB4	E9AWB4	tr|E9AWB4|E9AWB4_LEIMU Uncharacterized protein OS=Leishmania mexicana (strain MHOM/GT/2001/U1103) OX=929439 GN=LMXM_23_1020 PE=4 SV=1
+	3.34354	0.436993	E9AWL7	E9AWL7	tr|E9AWL7|E9AWL7_LEIMU Dynein intermediate-chain-like protein OS=Leishmania mexicana (strain MHOM/GT/2001/U1103) OX=929439 GN=LMXM_24_0280 PE=4 SV=1
+	2.29125	0.43418	E9B0J1	E9B0J1	tr|E9B0J1|E9B0J1_LEIMU Uncharacterized protein OS=Leishmania mexicana (strain MHOM/GT/2001/U1103) OX=929439 GN=LMXM_29_0660 PE=4 SV=1
+	2.14024	0.431104	E9AK60;E9AK59	E9AK60;E9AK59	tr|E9AK60|E9AK60_LEIMU Uncharacterized protein OS=Leishmania mexicana (strain MHOM/GT/2001/U1103) OX=929439 GN=LMXM_04_0770 PE=4 SV=1;tr|E9AK59|E9AK59_LEIMU Uncharacterized protein OS=Leishmania mexicana (strain MHOM/GT/2001/U1103) OX=929439 GN=LMXM_04_076
+	0.760919	0.430134	E9AQG6	E9AQG6	tr|E9AQG6|E9AQG6_LEIMU Uncharacterized protein OS=Leishmania mexicana (strain MHOM/GT/2001/U1103) OX=929439 GN=LMXM_16_0100 PE=4 SV=1
+	1.44785	0.427218	E9AW79	E9AW79	tr|E9AW79|E9AW79_LEIMU Uncharacterized protein OS=Leishmania mexicana (strain MHOM/GT/2001/U1103) OX=929439 GN=LMXM_23_0640 PE=4 SV=1
+	2.68004	0.425591	E9AUE4	E9AUE4	tr|E9AUE4|E9AUE4_LEIMU Uncharacterized protein OS=Leishmania mexicana (strain MHOM/GT/2001/U1103) OX=929439 GN=LMXM_20_0040 PE=4 SV=1
+	3.13674	0.424608	E9B0K7	E9B0K7	tr|E9B0K7|E9B0K7_LEIMU Putative rac serine-threonine kinase OS=Leishmania mexicana (strain MHOM/GT/2001/U1103) OX=929439 GN=LMXM_29_0800 PE=4 SV=1
+	1.27851	0.423228	E9AYL0	E9AYL0	tr|E9AYL0|E9AYL0_LEIMU Uncharacterized protein OS=Leishmania mexicana (strain MHOM/GT/2001/U1103) OX=929439 GN=LMXM_26_2300 PE=4 SV=1
+	1.79298	0.422052	E9AV14	E9AV14	tr|E9AV14|E9AV14_LEIMU Vacuolar protein sorting-associated protein 35 OS=Leishmania mexicana (strain MHOM/GT/2001/U1103) OX=929439 GN=LMXM_21_0470 PE=3 SV=1
+	1.98392	0.419872	E9B3T9	E9B3T9	tr|E9B3T9|E9B3T9_LEIMU Uncharacterized protein OS=Leishmania mexicana (strain MHOM/GT/2001/U1103) OX=929439 GN=LMXM_32_1050 PE=4 SV=1
+	1.96655	0.414707	E9ATR9	E9ATR9	tr|E9ATR9|E9ATR9_LEIMU Uncharacterized protein OS=Leishmania mexicana (strain MHOM/GT/2001/U1103) OX=929439 GN=LMXM_36_4850 PE=4 SV=1
+	1.50302	0.410992	E9ANV2	E9ANV2	tr|E9ANV2|E9ANV2_LEIMU Putative cysteinyl-tRNA synthetase OS=Leishmania mexicana (strain MHOM/GT/2001/U1103) OX=929439 GN=LMXM_12_0250 PE=3 SV=1
+	2.13581	0.40627	E9AZ96	E9AZ96	tr|E9AZ96|E9AZ96_LEIMU Uncharacterized protein OS=Leishmania mexicana (strain MHOM/GT/2001/U1103) OX=929439 GN=LMXM_27_1930 PE=4 SV=1
+	2.65571	0.405607	E9AY41	E9AY41	tr|E9AY41|E9AY41_LEIMU Putative 10 kDa heat shock protein OS=Leishmania mexicana (strain MHOM/GT/2001/U1103) OX=929439 GN=LMXM_26_0620 PE=3 SV=1
+	3.49247	0.405287	E9B3K9	E9B3K9	tr|E9B3K9|E9B3K9_LEIMU Autophagy-related protein 3 OS=Leishmania mexicana (strain MHOM/GT/2001/U1103) OX=929439 GN=LMXM_32_0295 PE=3 SV=1
+	1.82846	0.400732	E9ANF3	E9ANF3	tr|E9ANF3|E9ANF3_LEIMU Uncharacterized protein OS=Leishmania mexicana (strain MHOM/GT/2001/U1103) OX=929439 GN=LMXM_11_0070 PE=4 SV=1
+	1.16629	0.400311	E9AV47	E9AV47	tr|E9AV47|E9AV47_LEIMU Putative small GTPase OS=Leishmania mexicana (strain MHOM/GT/2001/U1103) OX=929439 GN=LMXM_21_0790 PE=4 SV=1
+	3.37361	0.397451	E9ALK3	E9ALK3	tr|E9ALK3|E9ALK3_LEIMU Putative GTP-binding protein OS=Leishmania mexicana (strain MHOM/GT/2001/U1103) OX=929439 GN=LMXM_08_29_2200 PE=3 SV=1
+	2.83547	0.397366	E9B6W9	E9B6W9	tr|E9B6W9|E9B6W9_LEIMU Uncharacterized protein OS=Leishmania mexicana (strain MHOM/GT/2001/U1103) OX=929439 GN=LMXM_34_4390 PE=4 SV=1
+	1.91163	0.393239	E9ASK3	E9ASK3	tr|E9ASK3|E9ASK3_LEIMU Uncharacterized protein OS=Leishmania mexicana (strain MHOM/GT/2001/U1103) OX=929439 GN=LMXM_36_0830 PE=4 SV=1
+	1.29194	0.392499	E9AVU1	E9AVU1	tr|E9AVU1|E9AVU1_LEIMU Uncharacterized protein OS=Leishmania mexicana (strain MHOM/GT/2001/U1103) OX=929439 GN=LMXM_22_1090 PE=4 SV=1
+	3.77658	0.391106	E9AZG6	E9AZG6	tr|E9AZG6|E9AZG6_LEIMU Uncharacterized protein OS=Leishmania mexicana (strain MHOM/GT/2001/U1103) OX=929439 GN=LMXM_28_0050 PE=4 SV=1
+	1.46688	0.387251	E9AUQ2	E9AUQ2	tr|E9AUQ2|E9AUQ2_LEIMU DNAj-like protein OS=Leishmania mexicana (strain MHOM/GT/2001/U1103) OX=929439 GN=LMXM_20_1130 PE=4 SV=1
+	1.035	0.385749	E9AK57	E9AK57	tr|E9AK57|E9AK57_LEIMU Uncharacterized protein OS=Leishmania mexicana (strain MHOM/GT/2001/U1103) OX=929439 GN=LMXM_04_0740 PE=4 SV=1
+	1.77301	0.382834	E9APU7	E9APU7	tr|E9APU7|E9APU7_LEIMU Uncharacterized protein OS=Leishmania mexicana (strain MHOM/GT/2001/U1103) OX=929439 GN=LMXM_14_1020 PE=4 SV=1
+	1.33612	0.381611	E9AQZ0	E9AQZ0	tr|E9AQZ0|E9AQZ0_LEIMU Uncharacterized protein OS=Leishmania mexicana (strain MHOM/GT/2001/U1103) OX=929439 GN=LMXM_17_0150 PE=4 SV=1
+	3.70331	0.379273	E9B099;Q07437;D2CRG4;S6D4K6;D2EAV9;D2CRG3;S6D4M5;A0A1L7S7I0;A0A2S0SHV0;S6D9G8;E9B0A0;A0A2Z4LFZ3;A0A1L6CBW6	E9B099;Q07437;D2CRG4;S6D4K6;D2EAV9;D2CRG3;S6D4M5;A0A1L7S7I0;A0A2S0SHV0;S6D9G8	tr|E9B099|E9B099_LEIMU Putative heat-shock protein hsp70 OS=Leishmania mexicana (strain MHOM/GT/2001/U1103) OX=929439 GN=LMXM_28_2770 PE=3 SV=1;sp|Q07437|HSP70_LEIAM Heat shock 70 kDa protein OS=Leishmania amazonensis OX=5659 GN=HSP70 PE=2 SV=1;tr|D2CRG4|D
+	2.15451	0.371805	E9AQT8	E9AQT8	tr|E9AQT8|E9AQT8_LEIMU Uncharacterized protein OS=Leishmania mexicana (strain MHOM/GT/2001/U1103) OX=929439 GN=LMXM_16_1270 PE=4 SV=1
+	3.85163	0.364434	E9B0B7	E9B0B7	tr|E9B0B7|E9B0B7_LEIMU Uncharacterized protein OS=Leishmania mexicana (strain MHOM/GT/2001/U1103) OX=929439 GN=LMXM_28_2950 PE=4 SV=1
+	2.38501	0.363527	E9B2J1	E9B2J1	tr|E9B2J1|E9B2J1_LEIMU Putative OSM3-like kinesin OS=Leishmania mexicana (strain MHOM/GT/2001/U1103) OX=929439 GN=LMXM_31_0680 PE=3 SV=1
+	2.59471	0.362161	E9ASX7;E9B2W2	E9ASX7	tr|E9ASX7|E9ASX7_LEIMU Chaperonin HSP60, mitochondrial OS=Leishmania mexicana (strain MHOM/GT/2001/U1103) OX=929439 GN=LMXM_36_2020 PE=3 SV=1
+	1.7064	0.358136	E9AYC7	E9AYC7	tr|E9AYC7|E9AYC7_LEIMU Uncharacterized protein OS=Leishmania mexicana (strain MHOM/GT/2001/U1103) OX=929439 GN=LMXM_26_1480 PE=4 SV=1
+	1.88096	0.356323	E9AL86	E9AL86	tr|E9AL86|E9AL86_LEIMU Uncharacterized protein OS=Leishmania mexicana (strain MHOM/GT/2001/U1103) OX=929439 GN=LMXM_07_0720 PE=4 SV=1
+	1.51423	0.356029	E9AM28	E9AM28	tr|E9AM28|E9AM28_LEIMU Cofilin-like protein OS=Leishmania mexicana (strain MHOM/GT/2001/U1103) OX=929439 GN=LMXM_08_29_0510 PE=3 SV=1
+	3.9237	0.354821	E9B0L9	E9B0L9	tr|E9B0L9|E9B0L9_LEIMU Uncharacterized protein OS=Leishmania mexicana (strain MHOM/GT/2001/U1103) OX=929439 GN=LMXM_29_0900 PE=4 SV=1
+	1.9101	0.345625	E9ANP4	E9ANP4	tr|E9ANP4|E9ANP4_LEIMU Pyruvate, phosphate dikinase OS=Leishmania mexicana (strain MHOM/GT/2001/U1103) OX=929439 GN=LMXM_11_1000 PE=3 SV=1
+	5.18862	0.345091	E9AU26	E9AU26	tr|E9AU26|E9AU26_LEIMU Uncharacterized protein OS=Leishmania mexicana (strain MHOM/GT/2001/U1103) OX=929439 GN=LMXM_36_5910 PE=4 SV=1
+	1.81559	0.340957	E9AQ96	E9AQ96	tr|E9AQ96|E9AQ96_LEIMU Putative NAD/FAD dependent dehydrogenase OS=Leishmania mexicana (strain MHOM/GT/2001/U1103) OX=929439 GN=LMXM_15_0970 PE=4 SV=1
+	0.9172	0.334072	E9B5Z5	E9B5Z5	tr|E9B5Z5|E9B5Z5_LEIMU Putative oligosaccharyl transferase subunit OS=Leishmania mexicana (strain MHOM/GT/2001/U1103) OX=929439 GN=LMXM_34_1160 PE=4 SV=1
+	1.88704	0.332458	E9B5V5	E9B5V5	tr|E9B5V5|E9B5V5_LEIMU Putative proteasome activator protein pa26 OS=Leishmania mexicana (strain MHOM/GT/2001/U1103) OX=929439 GN=LMXM_34_0750 PE=4 SV=1
+	1.6574	0.330467	E9B3S2	E9B3S2	tr|E9B3S2|E9B3S2_LEIMU Dnaj chaperone-like protein OS=Leishmania mexicana (strain MHOM/GT/2001/U1103) OX=929439 GN=LMXM_32_0900 PE=4 SV=1
+	1.41515	0.328486	E9AYF9	E9AYF9	tr|E9AYF9|E9AYF9_LEIMU Uncharacterized protein OS=Leishmania mexicana (strain MHOM/GT/2001/U1103) OX=929439 GN=LMXM_26_1790 PE=4 SV=1
+	4.64771	0.322403	E9AJ99	E9AJ99	tr|E9AJ99|E9AJ99_LEIMU Uncharacterized protein OS=Leishmania mexicana (strain MHOM/GT/2001/U1103) OX=929439 GN=LMXM_01_0130 PE=4 SV=1
+	3.4592	0.316809	E9AY24	E9AY24	tr|E9AY24|E9AY24_LEIMU Pseudouridylate synthase-like protein OS=Leishmania mexicana (strain MHOM/GT/2001/U1103) OX=929439 GN=LMXM_26_0420 PE=4 SV=1
+	2.3293	0.315903	E9AJB2	E9AJB2	tr|E9AJB2|E9AJB2_LEIMU Uncharacterized protein OS=Leishmania mexicana (strain MHOM/GT/2001/U1103) OX=929439 GN=LMXM_01_0260 PE=4 SV=1
+	2.27315	0.314858	E9AJL7	E9AJL7	tr|E9AJL7|E9AJL7_LEIMU Uncharacterized protein OS=Leishmania mexicana (strain MHOM/GT/2001/U1103) OX=929439 GN=LMXM_02_0550 PE=4 SV=1
+	1.6054	0.309938	E9ATS6	E9ATS6	tr|E9ATS6|E9ATS6_LEIMU Uncharacterized protein OS=Leishmania mexicana (strain MHOM/GT/2001/U1103) OX=929439 GN=LMXM_36_4920 PE=4 SV=1
+	2.75427	0.305101	E9AS28	E9AS28	tr|E9AS28|E9AS28_LEIMU Putative transporter OS=Leishmania mexicana (strain MHOM/GT/2001/U1103) OX=929439 GN=LMXM_19_0760 PE=4 SV=1
+	2.01908	0.30485	E9B1K5	E9B1K5	tr|E9B1K5|E9B1K5_LEIMU Uncharacterized protein OS=Leishmania mexicana (strain MHOM/GT/2001/U1103) OX=929439 GN=LMXM_30_0550 PE=4 SV=1
+	2.24987	0.300546	E9AL11	E9AL11	tr|E9AL11|E9AL11_LEIMU Uncharacterized protein OS=Leishmania mexicana (strain MHOM/GT/2001/U1103) OX=929439 GN=LMXM_07_0020 PE=4 SV=1
+	3.01294	0.298703	E9AQP9	E9AQP9	tr|E9AQP9|E9AQP9_LEIMU Uncharacterized protein OS=Leishmania mexicana (strain MHOM/GT/2001/U1103) OX=929439 GN=LMXM_16_0900 PE=4 SV=1
+	2.2747	0.293909	E9AWL2	E9AWL2	tr|E9AWL2|E9AWL2_LEIMU Uncharacterized protein OS=Leishmania mexicana (strain MHOM/GT/2001/U1103) OX=929439 GN=LMXM_24_0230 PE=4 SV=1
+	4.5928	0.293449	E9B3N6	E9B3N6	tr|E9B3N6|E9B3N6_LEIMU Uncharacterized protein OS=Leishmania mexicana (strain MHOM/GT/2001/U1103) OX=929439 GN=LMXM_32_0565 PE=4 SV=1
+	1.18223	0.289853	E9AX96	E9AX96	tr|E9AX96|E9AX96_LEIMU Uncharacterized protein OS=Leishmania mexicana (strain MHOM/GT/2001/U1103) OX=929439 GN=LMXM_25_0200 PE=4 SV=1
+	3.4333	0.288834	E9AVK4	E9AVK4	tr|E9AVK4|E9AVK4_LEIMU Uncharacterized protein OS=Leishmania mexicana (strain MHOM/GT/2001/U1103) OX=929439 GN=LMXM_22_0210 PE=4 SV=1
+	1.59755	0.287716	E9AQX9	E9AQX9	tr|E9AQX9|E9AQX9_LEIMU Uncharacterized protein OS=Leishmania mexicana (strain MHOM/GT/2001/U1103) OX=929439 GN=LMXM_16_1660 PE=4 SV=1
+	3.25519	0.287527	E9B620	E9B620	tr|E9B620|E9B620_LEIMU Putative threonyl-tRNA synthetase OS=Leishmania mexicana (strain MHOM/GT/2001/U1103) OX=929439 GN=LMXM_34_1410 PE=3 SV=1
+	1.6944	0.285743	E9AWI0	E9AWI0	tr|E9AWI0|E9AWI0_LEIMU Pyridoxal phosphate homeostasis protein OS=Leishmania mexicana (strain MHOM/GT/2001/U1103) OX=929439 GN=LMXM_23_1480 PE=3 SV=1
+	2.42441	0.284968	E9ARY3	E9ARY3	tr|E9ARY3|E9ARY3_LEIMU GDT1 family protein OS=Leishmania mexicana (strain MHOM/GT/2001/U1103) OX=929439 GN=LMXM_19_0310 PE=3 SV=1
+	3.90855	0.282231	E9ASY1	E9ASY1	tr|E9ASY1|E9ASY1_LEIMU Serine/threonine-protein phosphatase OS=Leishmania mexicana (strain MHOM/GT/2001/U1103) OX=929439 GN=LMXM_36_2050 PE=3 SV=1
+	1.54823	0.281697	E9B546	E9B546	tr|E9B546|E9B546_LEIMU Uncharacterized protein OS=Leishmania mexicana (strain MHOM/GT/2001/U1103) OX=929439 GN=LMXM_33_2550 PE=4 SV=1
+	4.00117	0.280256	E9B5X9	E9B5X9	tr|E9B5X9|E9B5X9_LEIMU Uncharacterized protein OS=Leishmania mexicana (strain MHOM/GT/2001/U1103) OX=929439 GN=LMXM_34_0990 PE=4 SV=1
+	3.58376	0.278982	E9ATU0	E9ATU0	tr|E9ATU0|E9ATU0_LEIMU Uncharacterized protein OS=Leishmania mexicana (strain MHOM/GT/2001/U1103) OX=929439 GN=LMXM_36_5060 PE=3 SV=1
+	1.70142	0.275293	E9ASJ1	E9ASJ1	tr|E9ASJ1|E9ASJ1_LEIMU Uncharacterized protein OS=Leishmania mexicana (strain MHOM/GT/2001/U1103) OX=929439 GN=LMXM_36_0710 PE=4 SV=1
+	3.70428	0.274557	E9B2E1	E9B2E1	tr|E9B2E1|E9B2E1_LEIMU Uncharacterized protein OS=Leishmania mexicana (strain MHOM/GT/2001/U1103) OX=929439 GN=LMXM_31_0200 PE=4 SV=1
+	2.40009	0.265312	E9AY32	E9AY32	tr|E9AY32|E9AY32_LEIMU Uncharacterized protein OS=Leishmania mexicana (strain MHOM/GT/2001/U1103) OX=929439 GN=LMXM_26_0500 PE=4 SV=1
+	2.50935	0.260486	E9AN29	E9AN29	tr|E9AN29|E9AN29_LEIMU Putative nucleolar protein OS=Leishmania mexicana (strain MHOM/GT/2001/U1103) OX=929439 GN=LMXM_10_0210 PE=4 SV=1
+	2.9919	0.25923	E9ART6	E9ART6	tr|E9ART6|E9ART6_LEIMU Plasma membrane ATPase OS=Leishmania mexicana (strain MHOM/GT/2001/U1103) OX=929439 GN=LMXM_18_1520 PE=3 SV=1
+	2.86788	0.258442	E9B485	E9B485	tr|E9B485|E9B485_LEIMU Uncharacterized protein OS=Leishmania mexicana (strain MHOM/GT/2001/U1103) OX=929439 GN=LMXM_32_2460 PE=4 SV=1
+	2.49963	0.258004	E9B4X7	E9B4X7	tr|E9B4X7|E9B4X7_LEIMU Uncharacterized protein OS=Leishmania mexicana (strain MHOM/GT/2001/U1103) OX=929439 GN=LMXM_33_1520 PE=4 SV=1
+	1.94604	0.257829	E9AVT7	E9AVT7	tr|E9AVT7|E9AVT7_LEIMU Uncharacterized protein OS=Leishmania mexicana (strain MHOM/GT/2001/U1103) OX=929439 GN=LMXM_22_1050 PE=4 SV=1
+	2.11195	0.257395	E9AZK2	E9AZK2	tr|E9AZK2|E9AZK2_LEIMU Uncharacterized protein OS=Leishmania mexicana (strain MHOM/GT/2001/U1103) OX=929439 GN=LMXM_28_0410 PE=4 SV=1
+	3.16078	0.255555	E9ARG7	E9ARG7	tr|E9ARG7|E9ARG7_LEIMU Uncharacterized protein OS=Leishmania mexicana (strain MHOM/GT/2001/U1103) OX=929439 GN=LMXM_18_0300 PE=4 SV=1
+	2.02631	0.255542	E9AL41	E9AL41	tr|E9AL41|E9AL41_LEIMU Uncharacterized protein OS=Leishmania mexicana (strain MHOM/GT/2001/U1103) OX=929439 GN=LMXM_07_0310 PE=4 SV=1
+	2.23057	0.254428	E9AKC4	E9AKC4	tr|E9AKC4|E9AKC4_LEIMU Uncharacterized protein OS=Leishmania mexicana (strain MHOM/GT/2001/U1103) OX=929439 GN=LMXM_05_0200 PE=4 SV=1
+	2.88831	0.252191	E9B3V4	E9B3V4	tr|E9B3V4|E9B3V4_LEIMU Uncharacterized protein OS=Leishmania mexicana (strain MHOM/GT/2001/U1103) OX=929439 GN=LMXM_32_1200 PE=4 SV=1
+	4.69182	0.251117	E9B6W8	E9B6W8	tr|E9B6W8|E9B6W8_LEIMU Uncharacterized protein OS=Leishmania mexicana (strain MHOM/GT/2001/U1103) OX=929439 GN=LMXM_34_4380 PE=4 SV=1
+	1.27513	0.249095	E9ANI8	E9ANI8	tr|E9ANI8|E9ANI8_LEIMU Putative chromatin binding protein OS=Leishmania mexicana (strain MHOM/GT/2001/U1103) OX=929439 GN=LMXM_11_0420 PE=4 SV=1
+	2.94496	0.243543	E9APT8	E9APT8	tr|E9APT8|E9APT8_LEIMU Putative immunodominant antigen (Tc40 antigen-like) OS=Leishmania mexicana (strain MHOM/GT/2001/U1103) OX=929439 GN=LMXM_14_0930 PE=4 SV=1
+	2.5333	0.242879	E9B3T5	E9B3T5	tr|E9B3T5|E9B3T5_LEIMU Uncharacterized protein OS=Leishmania mexicana (strain MHOM/GT/2001/U1103) OX=929439 GN=LMXM_32_1020 PE=4 SV=1
+	2.15116	0.241401	E9B3U7	E9B3U7	tr|E9B3U7|E9B3U7_LEIMU Uncharacterized protein OS=Leishmania mexicana (strain MHOM/GT/2001/U1103) OX=929439 GN=LMXM_32_1130 PE=4 SV=1
+	1.90456	0.241349	E9AQX3	E9AQX3	tr|E9AQX3|E9AQX3_LEIMU Uncharacterized protein OS=Leishmania mexicana (strain MHOM/GT/2001/U1103) OX=929439 GN=LMXM_16_1600 PE=4 SV=1
+	2.5161	0.240603	E9B2K6	E9B2K6	tr|E9B2K6|E9B2K6_LEIMU Cyclin OS=Leishmania mexicana (strain MHOM/GT/2001/U1103) OX=929439 GN=LMXM_31_0820 PE=3 SV=1
+	1.38275	0.237476	E9B501	E9B501	tr|E9B501|E9B501_LEIMU Uncharacterized protein (Putative eukaryotic translation initiation factor 2-alpha kinase) OS=Leishmania mexicana (strain MHOM/GT/2001/U1103) OX=929439 GN=LMXM_33_2150 PE=4 SV=1
+	1.22271	0.230359	E9ANN8	E9ANN8	tr|E9ANN8|E9ANN8_LEIMU Uncharacterized protein OS=Leishmania mexicana (strain MHOM/GT/2001/U1103) OX=929439 GN=LMXM_11_0940 PE=4 SV=1
+	1.36549	0.228213	E9B117	E9B117	tr|E9B117|E9B117_LEIMU Uncharacterized protein OS=Leishmania mexicana (strain MHOM/GT/2001/U1103) OX=929439 GN=LMXM_29_2440 PE=4 SV=1
+	2.19542	0.226035	E9AV49	E9AV49	tr|E9AV49|E9AV49_LEIMU Putative methionyl-tRNA synthetase OS=Leishmania mexicana (strain MHOM/GT/2001/U1103) OX=929439 GN=LMXM_21_0810 PE=3 SV=1
+	2.90265	0.221942	E9AZD6	E9AZD6	tr|E9AZD6|E9AZD6_LEIMU Transcription elongation regulator-like protein OS=Leishmania mexicana (strain MHOM/GT/2001/U1103) OX=929439 GN=LMXM_27_2300 PE=4 SV=1
+	2.33624	0.220137	E9AXW4	E9AXW4	tr|E9AXW4|E9AXW4_LEIMU Uncharacterized protein OS=Leishmania mexicana (strain MHOM/GT/2001/U1103) OX=929439 GN=LMXM_25_2300 PE=4 SV=1
+	1.54041	0.21969	E9ATU3	E9ATU3	tr|E9ATU3|E9ATU3_LEIMU Casein kinase II subunit beta OS=Leishmania mexicana (strain MHOM/GT/2001/U1103) OX=929439 GN=LMXM_36_5090 PE=3 SV=1
+	1.73468	0.215423	E9B6C8	E9B6C8	tr|E9B6C8|E9B6C8_LEIMU Uncharacterized protein OS=Leishmania mexicana (strain MHOM/GT/2001/U1103) OX=929439 GN=LMXM_34_2490 PE=4 SV=1
+	3.36849	0.213646	E9AWB5	E9AWB5	tr|E9AWB5|E9AWB5_LEIMU Hydrophilic acylated surface protein a OS=Leishmania mexicana (strain MHOM/GT/2001/U1103) OX=929439 GN=LMXM_23_1040 PE=4 SV=1
+	2.57497	0.209212	E9AKG4	E9AKG4	tr|E9AKG4|E9AKG4_LEIMU Uncharacterized protein OS=Leishmania mexicana (strain MHOM/GT/2001/U1103) OX=929439 GN=LMXM_05_0580 PE=4 SV=1
+	1.65984	0.2018	E9AV79	E9AV79	tr|E9AV79|E9AV79_LEIMU Uncharacterized protein OS=Leishmania mexicana (strain MHOM/GT/2001/U1103) OX=929439 GN=LMXM_21_0950 PE=4 SV=1
+	2.13332	0.199727	E9AQZ7	E9AQZ7	tr|E9AQZ7|E9AQZ7_LEIMU Histone H2A OS=Leishmania mexicana (strain MHOM/GT/2001/U1103) OX=929439 GN=LMXM_17_0280 PE=3 SV=1
+	2.50073	0.1988	E9AUS1	E9AUS1	tr|E9AUS1|E9AUS1_LEIMU Putative calpain-like cysteine peptidase OS=Leishmania mexicana (strain MHOM/GT/2001/U1103) OX=929439 GN=LMXM_20_1310 PE=4 SV=1
+	2.40571	0.195059	E9AZU3	E9AZU3	tr|E9AZU3|E9AZU3_LEIMU Putative p450 reductase OS=Leishmania mexicana (strain MHOM/GT/2001/U1103) OX=929439 GN=LMXM_28_1240 PE=4 SV=1
+	1.76577	0.19334	E9B1P8	E9B1P8	tr|E9B1P8|E9B1P8_LEIMU Uncharacterized protein OS=Leishmania mexicana (strain MHOM/GT/2001/U1103) OX=929439 GN=LMXM_30_1010 PE=4 SV=1
+	2.45584	0.193316	E9AZN4	E9AZN4	tr|E9AZN4|E9AZN4_LEIMU Uncharacterized protein OS=Leishmania mexicana (strain MHOM/GT/2001/U1103) OX=929439 GN=LMXM_28_0720 PE=4 SV=1
+	2.56793	0.190824	E9B1G2	E9B1G2	tr|E9B1G2|E9B1G2_LEIMU Putative ubiquitin hydrolase OS=Leishmania mexicana (strain MHOM/GT/2001/U1103) OX=929439 GN=LMXM_30_0140 PE=3 SV=1
+	2.07841	0.187993	E9AZT9	E9AZT9	tr|E9AZT9|E9AZT9_LEIMU Putative glucose-regulated protein 78 OS=Leishmania mexicana (strain MHOM/GT/2001/U1103) OX=929439 GN=LMXM_28_1200 PE=3 SV=1
+	1.59966	0.187788	E9B0U5	E9B0U5	tr|E9B0U5|E9B0U5_LEIMU Uncharacterized protein OS=Leishmania mexicana (strain MHOM/GT/2001/U1103) OX=929439 GN=LMXM_29_1730 PE=4 SV=1
+	1.56354	0.186372	E9B2B2	E9B2B2	tr|E9B2B2|E9B2B2_LEIMU Phosphatidylethanolaminen-methyltransferase-lik e protein OS=Leishmania mexicana (strain MHOM/GT/2001/U1103) OX=929439 GN=LMXM_30_3120 PE=4 SV=1
+	2.0664	0.180765	E9AP62;E8NHR0;E8NHQ9	E9AP62;E8NHR0	tr|E9AP62|E9AP62_LEIMU Tubulin alpha chain OS=Leishmania mexicana (strain MHOM/GT/2001/U1103) OX=929439 GN=LMXM_13_0280 PE=3 SV=1;tr|E8NHR0|E8NHR0_LEIMU Tubulin alpha chain (Fragment) OS=Leishmania mexicana (strain MHOM/GT/2001/U1103) OX=929439 GN=LmxM_13_
+	2.80247	0.169446	E9ALW8	E9ALW8	tr|E9ALW8|E9ALW8_LEIMU Uncharacterized protein OS=Leishmania mexicana (strain MHOM/GT/2001/U1103) OX=929439 GN=LMXM_08_29_1040 PE=4 SV=1
+	2.01979	0.16896	E9AKE4	E9AKE4	tr|E9AKE4|E9AKE4_LEIMU Putative microtubule-associated protein (Fragment) OS=Leishmania mexicana (strain MHOM/GT/2001/U1103) OX=929439 GN=LMXM_05_0380 PE=4 SV=1
+	2.70612	0.16851	E9AXN6	E9AXN6	tr|E9AXN6|E9AXN6_LEIMU Uncharacterized protein OS=Leishmania mexicana (strain MHOM/GT/2001/U1103) OX=929439 GN=LMXM_25_1560 PE=4 SV=1
+	3.06543	0.160293	Q0PKV3;E9ARG4	Q0PKV3;E9ARG4	tr|Q0PKV3|Q0PKV3_LEIME Putative glycogen synthase kinase 3 beta OS=Leishmania mexicana OX=5665 GN=GSK3b PE=4 SV=1;tr|E9ARG4|E9ARG4_LEIMU Uncharacterized protein OS=Leishmania mexicana (strain MHOM/GT/2001/U1103) OX=929439 GN=LMXM_18_0270 PE=4 SV=1
+	2.15408	0.158477	E9AJY2;A0A0A7MB88;A0A0A7M9F0;A0A0A7M8W9	E9AJY2	tr|E9AJY2|E9AJY2_LEIMU Elongation initiation factor 2 alpha subunit,putative OS=Leishmania mexicana (strain MHOM/GT/2001/U1103) OX=929439 GN=LMXM_03_0980 PE=4 SV=1
+	2.41481	0.158379	E9AVN5	E9AVN5	tr|E9AVN5|E9AVN5_LEIMU Uncharacterized protein OS=Leishmania mexicana (strain MHOM/GT/2001/U1103) OX=929439 GN=LMXM_22_0520 PE=4 SV=1
+	2.14925	0.156992	E9B204	E9B204	tr|E9B204|E9B204_LEIMU Uncharacterized protein OS=Leishmania mexicana (strain MHOM/GT/2001/U1103) OX=929439 GN=LMXM_30_2050 PE=4 SV=1
+	4.05776	0.154615	E9ANB8	E9ANB8	tr|E9ANB8|E9ANB8_LEIMU Uncharacterized protein OS=Leishmania mexicana (strain MHOM/GT/2001/U1103) OX=929439 GN=LMXM_10_1080 PE=4 SV=1
+	3.57984	0.147699	E9ASD6	E9ASD6	tr|E9ASD6|E9ASD6_LEIMU Elongation factor 2 OS=Leishmania mexicana (strain MHOM/GT/2001/U1103) OX=929439 GN=LMXM_36_0180 PE=4 SV=1
+	2.61913	0.146016	E9AUQ0	E9AUQ0	tr|E9AUQ0|E9AUQ0_LEIMU Uncharacterized protein OS=Leishmania mexicana (strain MHOM/GT/2001/U1103) OX=929439 GN=LMXM_20_1110 PE=4 SV=1
+	2.57912	0.144239	E9ATU9	E9ATU9	tr|E9ATU9|E9ATU9_LEIMU Uncharacterized protein OS=Leishmania mexicana (strain MHOM/GT/2001/U1103) OX=929439 GN=LMXM_36_5150 PE=3 SV=1
+	4.26104	0.131878	E9B6S9;E9B6S4	E9B6S9	tr|E9B6S9|E9B6S9_LEIMU Protein kinase A catalytic subunit isoform 1 OS=Leishmania mexicana (strain MHOM/GT/2001/U1103) OX=929439 GN=LMXM_34_4010 PE=3 SV=1
+	3.66968	-0.132104	E9AJY9	E9AJY9	tr|E9AJY9|E9AJY9_LEIMU Uncharacterized protein OS=Leishmania mexicana (strain MHOM/GT/2001/U1103) OX=929439 GN=LMXM_04_0050 PE=4 SV=1
+	3.57153	-0.138991	E9B3T0	E9B3T0	tr|E9B3T0|E9B3T0_LEIMU Uncharacterized protein OS=Leishmania mexicana (strain MHOM/GT/2001/U1103) OX=929439 GN=LMXM_32_0970 PE=4 SV=1
+	2.83353	-0.145692	E9AL46	E9AL46	tr|E9AL46|E9AL46_LEIMU Uncharacterized protein OS=Leishmania mexicana (strain MHOM/GT/2001/U1103) OX=929439 GN=LMXM_07_0350 PE=4 SV=1
+	2.7003	-0.146971	E9ASJ5	E9ASJ5	tr|E9ASJ5|E9ASJ5_LEIMU Uncharacterized protein OS=Leishmania mexicana (strain MHOM/GT/2001/U1103) OX=929439 GN=LMXM_36_0750 PE=4 SV=1
+	2.39558	-0.152499	E9AMM0	E9AMM0	tr|E9AMM0|E9AMM0_LEIMU Uncharacterized protein OS=Leishmania mexicana (strain MHOM/GT/2001/U1103) OX=929439 GN=LMXM_09_0210 PE=4 SV=1
+	2.87079	-0.153433	E9AXR6	E9AXR6	tr|E9AXR6|E9AXR6_LEIMU Uncharacterized protein OS=Leishmania mexicana (strain MHOM/GT/2001/U1103) OX=929439 GN=LMXM_25_1840 PE=4 SV=1
+	3.40428	-0.15442	E9AU67	E9AU67	tr|E9AU67|E9AU67_LEIMU Uncharacterized protein OS=Leishmania mexicana (strain MHOM/GT/2001/U1103) OX=929439 GN=LMXM_36_6330 PE=4 SV=1
+	3.28735	-0.157581	E9B573	E9B573	tr|E9B573|E9B573_LEIMU Regulatory subunit of protein kinase a-like protein OS=Leishmania mexicana (strain MHOM/GT/2001/U1103) OX=929439 GN=LMXM_33_2820 PE=4 SV=1
+	3.07475	-0.160575	E9AS02	E9AS02	tr|E9AS02|E9AS02_LEIMU Uncharacterized protein OS=Leishmania mexicana (strain MHOM/GT/2001/U1103) OX=929439 GN=LMXM_19_0500 PE=4 SV=1
+	2.0261	-0.161414	E9AZ16	E9AZ16	tr|E9AZ16|E9AZ16_LEIMU Putative intraflagellar transport protein IFT88 OS=Leishmania mexicana (strain MHOM/GT/2001/U1103) OX=929439 GN=LMXM_27_1130 PE=4 SV=1
+	2.12339	-0.161441	E9B3C9	E9B3C9	tr|E9B3C9|E9B3C9_LEIMU Uncharacterized protein OS=Leishmania mexicana (strain MHOM/GT/2001/U1103) OX=929439 GN=LMXM_31_3450 PE=4 SV=1
+	2.87773	-0.168662	E9B1T5	E9B1T5	tr|E9B1T5|E9B1T5_LEIMU Uncharacterized protein OS=Leishmania mexicana (strain MHOM/GT/2001/U1103) OX=929439 GN=LMXM_30_1370 PE=4 SV=1
+	3.2041	-0.168914	E9AKF9	E9AKF9	tr|E9AKF9|E9AKF9_LEIMU Kinetoplast-associated protein-like protein OS=Leishmania mexicana (strain MHOM/GT/2001/U1103) OX=929439 GN=LMXM_05_0530 PE=4 SV=1
+	1.95705	-0.169398	E9AQA2	E9AQA2	tr|E9AQA2|E9AQA2_LEIMU Uncharacterized protein OS=Leishmania mexicana (strain MHOM/GT/2001/U1103) OX=929439 GN=LMXM_15_1030 PE=4 SV=1
+	2.65202	-0.172443	E9AQI9	E9AQI9	tr|E9AQI9|E9AQI9_LEIMU Uncharacterized protein OS=Leishmania mexicana (strain MHOM/GT/2001/U1103) OX=929439 GN=LMXM_16_0320 PE=4 SV=1
+	3.09898	-0.175001	E9ALI1	E9ALI1	tr|E9ALI1|E9ALI1_LEIMU Uncharacterized protein OS=Leishmania mexicana (strain MHOM/GT/2001/U1103) OX=929439 GN=LMXM_08_29_2430 PE=4 SV=1
+	2.11959	-0.176056	E9ALU4	E9ALU4	tr|E9ALU4|E9ALU4_LEIMU Uncharacterized protein OS=Leishmania mexicana (strain MHOM/GT/2001/U1103) OX=929439 GN=LMXM_08_29_1290 PE=4 SV=1
+	4.12109	-0.176069	E9AZ66	E9AZ66	tr|E9AZ66|E9AZ66_LEIMU Uncharacterized protein OS=Leishmania mexicana (strain MHOM/GT/2001/U1103) OX=929439 GN=LMXM_27_1630 PE=4 SV=1
+	2.33598	-0.178465	E9AJW1	E9AJW1	tr|E9AJW1|E9AJW1_LEIMU Putative serine/threonine-protein kinase OS=Leishmania mexicana (strain MHOM/GT/2001/U1103) OX=929439 GN=LMXM_03_0780 PE=4 SV=1
+	1.84844	-0.17905	E9B699	E9B699	tr|E9B699|E9B699_LEIMU Putative RNA-binding protein OS=Leishmania mexicana (strain MHOM/GT/2001/U1103) OX=929439 GN=LMXM_34_2200 PE=4 SV=1
+	3.06656	-0.179542	E9ARA5	E9ARA5	tr|E9ARA5|E9ARA5_LEIMU Uncharacterized protein OS=Leishmania mexicana (strain MHOM/GT/2001/U1103) OX=929439 GN=LMXM_17_1320 PE=4 SV=1
+	1.69419	-0.17967	E9AZS3	E9AZS3	tr|E9AZS3|E9AZS3_LEIMU Uncharacterized protein OS=Leishmania mexicana (strain MHOM/GT/2001/U1103) OX=929439 GN=LMXM_28_1060 PE=4 SV=1
+	1.83422	-0.180861	E9AZV7	E9AZV7	tr|E9AZV7|E9AZV7_LEIMU Haloacid dehalogenase-like hydrolase-like protein OS=Leishmania mexicana (strain MHOM/GT/2001/U1103) OX=929439 GN=LMXM_28_1380 PE=4 SV=1
+	3.18708	-0.182989	E9B2B1	E9B2B1	tr|E9B2B1|E9B2B1_LEIMU Uncharacterized protein OS=Leishmania mexicana (strain MHOM/GT/2001/U1103) OX=929439 GN=LMXM_30_3110 PE=4 SV=1
+	3.56044	-0.183537	E9B5U8	E9B5U8	tr|E9B5U8|E9B5U8_LEIMU Uncharacterized protein OS=Leishmania mexicana (strain MHOM/GT/2001/U1103) OX=929439 GN=LMXM_34_0680 PE=4 SV=1
+	1.54948	-0.184579	E9AN93	E9AN93	tr|E9AN93|E9AN93_LEIMU Uncharacterized protein OS=Leishmania mexicana (strain MHOM/GT/2001/U1103) OX=929439 GN=LMXM_10_0830 PE=4 SV=1
+	2.14077	-0.185298	E9AP12	E9AP12	tr|E9AP12|E9AP12_LEIMU Uncharacterized protein OS=Leishmania mexicana (strain MHOM/GT/2001/U1103) OX=929439 GN=LMXM_12_1120 PE=4 SV=1
+	2.24818	-0.186408	E9APA9	E9APA9	tr|E9APA9|E9APA9_LEIMU Uncharacterized protein OS=Leishmania mexicana (strain MHOM/GT/2001/U1103) OX=929439 GN=LMXM_13_0850 PE=4 SV=1
+	2.81423	-0.186963	E9AVX8	E9AVX8	tr|E9AVX8|E9AVX8_LEIMU I/6 autoantigen-like protein OS=Leishmania mexicana (strain MHOM/GT/2001/U1103) OX=929439 GN=LMXM_22_1460 PE=4 SV=1
+	2.17795	-0.186999	E9ALG7	E9ALG7	tr|E9ALG7|E9ALG7_LEIMU Putative serine/threonine-protein kinase OS=Leishmania mexicana (strain MHOM/GT/2001/U1103) OX=929439 GN=LMXM_08_29_2570 PE=4 SV=1
+	2.2066	-0.189034	E9AK66	E9AK66	tr|E9AK66|E9AK66_LEIMU Uncharacterized protein OS=Leishmania mexicana (strain MHOM/GT/2001/U1103) OX=929439 GN=LMXM_04_0830 PE=4 SV=1
+	1.53445	-0.190077	E9B1F6	E9B1F6	tr|E9B1F6|E9B1F6_LEIMU Uncharacterized protein OS=Leishmania mexicana (strain MHOM/GT/2001/U1103) OX=929439 GN=LMXM_30_0080 PE=4 SV=1
+	3.70997	-0.190532	E9B143	E9B143	tr|E9B143|E9B143_LEIMU Uncharacterized protein OS=Leishmania mexicana (strain MHOM/GT/2001/U1103) OX=929439 GN=LMXM_29_2710 PE=4 SV=1
+	2.29181	-0.190949	E9AK36	E9AK36	tr|E9AK36|E9AK36_LEIMU Uncharacterized protein OS=Leishmania mexicana (strain MHOM/GT/2001/U1103) OX=929439 GN=LMXM_04_0540 PE=4 SV=1
+	1.76934	-0.192322	E9ASL8	E9ASL8	tr|E9ASL8|E9ASL8_LEIMU Putative 40S ribosomal protein S10 OS=Leishmania mexicana (strain MHOM/GT/2001/U1103) OX=929439 GN=LMXM_36_0980 PE=4 SV=1
+	1.85632	-0.193717	E9B2A2	E9B2A2	tr|E9B2A2|E9B2A2_LEIMU Uncharacterized protein OS=Leishmania mexicana (strain MHOM/GT/2001/U1103) OX=929439 GN=LMXM_30_3030 PE=4 SV=1
+	1.59586	-0.193815	E9B6I5	E9B6I5	tr|E9B6I5|E9B6I5_LEIMU Putative ubiquitin-activating enzyme e1 OS=Leishmania mexicana (strain MHOM/GT/2001/U1103) OX=929439 GN=LMXM_34_3060 PE=4 SV=1
+	1.73147	-0.194219	E9AL83	E9AL83	tr|E9AL83|E9AL83_LEIMU Topoisomerase-related function protein-like protein OS=Leishmania mexicana (strain MHOM/GT/2001/U1103) OX=929439 GN=LMXM_07_0700 PE=4 SV=1
+	2.63607	-0.196269	E9ATB2	E9ATB2	tr|E9ATB2|E9ATB2_LEIMU Uncharacterized protein OS=Leishmania mexicana (strain MHOM/GT/2001/U1103) OX=929439 GN=LMXM_36_3330 PE=4 SV=1
+	2.61427	-0.196475	E9AS66	E9AS66	tr|E9AS66|E9AS66_LEIMU Uncharacterized protein OS=Leishmania mexicana (strain MHOM/GT/2001/U1103) OX=929439 GN=LMXM_19_1150 PE=4 SV=1
+	2.59712	-0.19656	E9B2F9	E9B2F9	tr|E9B2F9|E9B2F9_LEIMU Uncharacterized protein OS=Leishmania mexicana (strain MHOM/GT/2001/U1103) OX=929439 GN=LMXM_31_0380 PE=4 SV=1
+	1.44166	-0.196978	E9AQ15	E9AQ15	tr|E9AQ15|E9AQ15_LEIMU Putative serine/threonine-protein kinase (Putative protein kinase) OS=Leishmania mexicana (strain MHOM/GT/2001/U1103) OX=929439 GN=LMXM_15_0180 PE=4 SV=1
+	3.24889	-0.197585	E9B2F2	E9B2F2	tr|E9B2F2|E9B2F2_LEIMU Uncharacterized protein OS=Leishmania mexicana (strain MHOM/GT/2001/U1103) OX=929439 GN=LMXM_31_0310 PE=4 SV=1
+	2.04029	-0.197806	E9AMD0	E9AMD0	tr|E9AMD0|E9AMD0_LEIMU Putative ribose-phosphate pyrophosphokinase OS=Leishmania mexicana (strain MHOM/GT/2001/U1103) OX=929439 GN=LMXM_08_0510 PE=4 SV=1
+	3.52315	-0.198931	E8NHS4;E8NHP1	E8NHS4;E8NHP1	tr|E8NHS4|E8NHS4_LEIMU WGS CADB00000000 data, contig 97 (Fragment) OS=Leishmania mexicana (strain MHOM/GT/2001/U1103) OX=929439 GN=LmxM_15_0440b_1 PE=4 SV=1;tr|E8NHP1|E8NHP1_LEIMU WGS CADB00000000 data, contig 73 OS=Leishmania mexicana (strain MHOM/GT/2001
+	2.91267	-0.200975	E9AR52	E9AR52	tr|E9AR52|E9AR52_LEIMU Kinesin-like protein OS=Leishmania mexicana (strain MHOM/GT/2001/U1103) OX=929439 GN=LMXM_17_0800 PE=3 SV=1
+	2.3944	-0.200993	E9AMA6	E9AMA6	tr|E9AMA6|E9AMA6_LEIMU Uncharacterized protein OS=Leishmania mexicana (strain MHOM/GT/2001/U1103) OX=929439 GN=LMXM_08_0270 PE=4 SV=1
+	2.02096	-0.201488	E9B6J7	E9B6J7	tr|E9B6J7|E9B6J7_LEIMU Uncharacterized protein OS=Leishmania mexicana (strain MHOM/GT/2001/U1103) OX=929439 GN=LMXM_34_3180 PE=4 SV=1
+	2.7167	-0.20193	E9B071	E9B071	tr|E9B071|E9B071_LEIMU Uncharacterized protein OS=Leishmania mexicana (strain MHOM/GT/2001/U1103) OX=929439 GN=LMXM_28_2490 PE=4 SV=1
+	1.35427	-0.202647	E9APU4	E9APU4	tr|E9APU4|E9APU4_LEIMU ADP/ATP mitochondrial carrier-like protein OS=Leishmania mexicana (strain MHOM/GT/2001/U1103) OX=929439 GN=LMXM_14_0990 PE=3 SV=1
+	1.34683	-0.202992	E9B1K9	E9B1K9	tr|E9B1K9|E9B1K9_LEIMU Putative amino acid transporter aATP11 OS=Leishmania mexicana (strain MHOM/GT/2001/U1103) OX=929439 GN=LMXM_30_0580 PE=4 SV=1
+	3.81768	-0.20315	E9B0U9	E9B0U9	tr|E9B0U9|E9B0U9_LEIMU Uncharacterized protein OS=Leishmania mexicana (strain MHOM/GT/2001/U1103) OX=929439 GN=LMXM_29_1770 PE=4 SV=1
+	1.62965	-0.203689	E9B6L5	E9B6L5	tr|E9B6L5|E9B6L5_LEIMU Uncharacterized protein OS=Leishmania mexicana (strain MHOM/GT/2001/U1103) OX=929439 GN=LMXM_34_3360 PE=4 SV=1
+	2.17639	-0.204158	E9AX72	E9AX72	tr|E9AX72|E9AX72_LEIMU Putative notchless homolog OS=Leishmania mexicana (strain MHOM/GT/2001/U1103) OX=929439 GN=LMXM_24_2260 PE=4 SV=1
+	1.58241	-0.204661	E9APW7;D7EZK2	E9APW7	tr|E9APW7|E9APW7_LEIMU Putative phosphatidylserine synthase OS=Leishmania mexicana (strain MHOM/GT/2001/U1103) OX=929439 GN=LMXM_14_1200 PE=4 SV=1
+	2.37224	-0.206351	E9AL38	E9AL38	tr|E9AL38|E9AL38_LEIMU Putative ubiquitin-protein ligase-like OS=Leishmania mexicana (strain MHOM/GT/2001/U1103) OX=929439 GN=LMXM_07_0280 PE=4 SV=1
+	2.05365	-0.206692	E9AXP9	E9AXP9	tr|E9AXP9|E9AXP9_LEIMU Uncharacterized protein OS=Leishmania mexicana (strain MHOM/GT/2001/U1103) OX=929439 GN=LMXM_25_1680 PE=4 SV=1
+	1.90643	-0.207451	E9B2D6	E9B2D6	tr|E9B2D6|E9B2D6_LEIMU Uncharacterized protein OS=Leishmania mexicana (strain MHOM/GT/2001/U1103) OX=929439 GN=LMXM_31_0160 PE=4 SV=1
+	1.89761	-0.20756	E9AXK5	E9AXK5	tr|E9AXK5|E9AXK5_LEIMU Uncharacterized protein OS=Leishmania mexicana (strain MHOM/GT/2001/U1103) OX=929439 GN=LMXM_25_1270 PE=4 SV=1
+	1.96106	-0.207824	E9ATH3	E9ATH3	tr|E9ATH3|E9ATH3_LEIMU Adenosylhomocysteinase OS=Leishmania mexicana (strain MHOM/GT/2001/U1103) OX=929439 GN=LMXM_36_3910 PE=3 SV=1
+	2.84233	-0.20794	E9AKU3	E9AKU3	tr|E9AKU3|E9AKU3_LEIMU Uncharacterized protein OS=Leishmania mexicana (strain MHOM/GT/2001/U1103) OX=929439 GN=LMXM_06_0640 PE=4 SV=1
+	2.60804	-0.208341	E9B2F6	E9B2F6	tr|E9B2F6|E9B2F6_LEIMU Uncharacterized protein OS=Leishmania mexicana (strain MHOM/GT/2001/U1103) OX=929439 GN=LMXM_31_0350 PE=4 SV=1
+	1.68988	-0.208437	E9AYA9	E9AYA9	tr|E9AYA9|E9AYA9_LEIMU Uncharacterized protein OS=Leishmania mexicana (strain MHOM/GT/2001/U1103) OX=929439 GN=LMXM_26_1300 PE=4 SV=1
+	1.43044	-0.208728	E9B5Y8	E9B5Y8	tr|E9B5Y8|E9B5Y8_LEIMU Uncharacterized protein OS=Leishmania mexicana (strain MHOM/GT/2001/U1103) OX=929439 GN=LMXM_34_1090 PE=4 SV=1
+	1.59897	-0.209298	Q95NJ3;Q7KFG4;E8NHN2	Q95NJ3;Q7KFG4;E8NHN2	tr|Q95NJ3|Q95NJ3_LEIAM Activated C kinase protein OS=Leishmania amazonensis OX=5659 PE=2 SV=1;tr|Q7KFG4|Q7KFG4_LEIME p36 LACK protein OS=Leishmania mexicana OX=5665 PE=4 SV=1;tr|E8NHN2|E8NHN2_LEIMU Activated protein kinase c receptor (LACK),guanine nucleot
+	3.02466	-0.21202	E9AV95	E9AV95	tr|E9AV95|E9AV95_LEIMU Uncharacterized protein OS=Leishmania mexicana (strain MHOM/GT/2001/U1103) OX=929439 GN=LMXM_21_1110 PE=4 SV=1
+	2.11756	-0.212361	E9AXN7	E9AXN7	tr|E9AXN7|E9AXN7_LEIMU Uncharacterized protein OS=Leishmania mexicana (strain MHOM/GT/2001/U1103) OX=929439 GN=LMXM_25_1570 PE=4 SV=1
+	2.58509	-0.212847	E9AUQ1	E9AUQ1	tr|E9AUQ1|E9AUQ1_LEIMU Putative phosphatidylinositol 3-kinase OS=Leishmania mexicana (strain MHOM/GT/2001/U1103) OX=929439 GN=LMXM_20_1120 PE=3 SV=1
+	1.97383	-0.212953	E9ASM7	E9ASM7	tr|E9ASM7|E9ASM7_LEIMU Putative ribosomal protein L24 OS=Leishmania mexicana (strain MHOM/GT/2001/U1103) OX=929439 GN=LMXM_36_1070 PE=4 SV=1
+	2.10938	-0.213355	E9AY25	E9AY25	tr|E9AY25|E9AY25_LEIMU Cytosolic Fe-S cluster assembly factor NUBP2 homolog OS=Leishmania mexicana (strain MHOM/GT/2001/U1103) OX=929439 GN=LMXM_26_0430 PE=3 SV=1
+	3.34403	-0.213811	E9AJH3	E9AJH3	tr|E9AJH3|E9AJH3_LEIMU Uncharacterized protein OS=Leishmania mexicana (strain MHOM/GT/2001/U1103) OX=929439 GN=LMXM_02_0070 PE=4 SV=1
+	2.11365	-0.217603	E9ARS7	E9ARS7	tr|E9ARS7|E9ARS7_LEIMU Putative chaperone DNAJ protein OS=Leishmania mexicana (strain MHOM/GT/2001/U1103) OX=929439 GN=LMXM_18_1430 PE=4 SV=1
+	1.7889	-0.217717	E9ARL4	E9ARL4	tr|E9ARL4|E9ARL4_LEIMU Uncharacterized protein OS=Leishmania mexicana (strain MHOM/GT/2001/U1103) OX=929439 GN=LMXM_18_0770 PE=4 SV=1
+	1.83733	-0.217746	E9AZ24	E9AZ24	tr|E9AZ24|E9AZ24_LEIMU Putative translation initiation factor eIF2B subunit-like protein OS=Leishmania mexicana (strain MHOM/GT/2001/U1103) OX=929439 GN=LMXM_27_1210 PE=3 SV=1
+	1.85212	-0.21884	E9AN21	E9AN21	tr|E9AN21|E9AN21_LEIMU Uncharacterized protein OS=Leishmania mexicana (strain MHOM/GT/2001/U1103) OX=929439 GN=LMXM_10_0150 PE=4 SV=1
+	1.91237	-0.21911	E9AX44	E9AX44	tr|E9AX44|E9AX44_LEIMU Uncharacterized protein OS=Leishmania mexicana (strain MHOM/GT/2001/U1103) OX=929439 GN=LMXM_24_1980 PE=4 SV=1
+	3.15336	-0.21929	E9AYI6	E9AYI6	tr|E9AYI6|E9AYI6_LEIMU Uncharacterized protein OS=Leishmania mexicana (strain MHOM/GT/2001/U1103) OX=929439 GN=LMXM_26_2060 PE=4 SV=1
+	2.25073	-0.219431	E9AYV1	E9AYV1	tr|E9AYV1|E9AYV1_LEIMU Putative calpain-like cysteine peptidase (Fragment) OS=Leishmania mexicana (strain MHOM/GT/2001/U1103) OX=929439 GN=LMXM_27_0490 PE=3 SV=1
+	1.66188	-0.221473	E9AZX7	E9AZX7	tr|E9AZX7|E9AZX7_LEIMU Putative hydrolase, alpha/beta fold family OS=Leishmania mexicana (strain MHOM/GT/2001/U1103) OX=929439 GN=LMXM_28_1570 PE=4 SV=1
+	2.17057	-0.222947	E9AQ27	E9AQ27	tr|E9AQ27|E9AQ27_LEIMU Uncharacterized protein OS=Leishmania mexicana (strain MHOM/GT/2001/U1103) OX=929439 GN=LMXM_15_0260 PE=4 SV=1
+	1.55334	-0.225145	E9AVE4	E9AVE4	tr|E9AVE4|E9AVE4_LEIMU Uncharacterized protein OS=Leishmania mexicana (strain MHOM/GT/2001/U1103) OX=929439 GN=LMXM_21_1561 PE=4 SV=1
+	2.72863	-0.226013	E9AYF1	E9AYF1	tr|E9AYF1|E9AYF1_LEIMU Uncharacterized protein OS=Leishmania mexicana (strain MHOM/GT/2001/U1103) OX=929439 GN=LMXM_26_1720 PE=4 SV=1
+	2.72981	-0.226344	E9AX45	E9AX45	tr|E9AX45|E9AX45_LEIMU Uncharacterized protein OS=Leishmania mexicana (strain MHOM/GT/2001/U1103) OX=929439 GN=LMXM_24_1990 PE=4 SV=1
+	2.0594	-0.228254	E9AQT3	E9AQT3	tr|E9AQT3|E9AQT3_LEIMU Uncharacterized protein OS=Leishmania mexicana (strain MHOM/GT/2001/U1103) OX=929439 GN=LMXM_16_1220 PE=3 SV=1
+	1.52953	-0.228788	E9ARZ7	E9ARZ7	tr|E9ARZ7|E9ARZ7_LEIMU Uncharacterized protein OS=Leishmania mexicana (strain MHOM/GT/2001/U1103) OX=929439 GN=LMXM_19_0450 PE=4 SV=1
+	3.43573	-0.228907	E9B340	E9B340	tr|E9B340|E9B340_LEIMU Uncharacterized protein OS=Leishmania mexicana (strain MHOM/GT/2001/U1103) OX=929439 GN=LMXM_31_2610 PE=4 SV=1
+	2.11058	-0.229361	E9AQW7	E9AQW7	tr|E9AQW7|E9AQW7_LEIMU DNA polymerase OS=Leishmania mexicana (strain MHOM/GT/2001/U1103) OX=929439 GN=LMXM_16_1540 PE=3 SV=1
+	1.4203	-0.230152	E9B6K0	E9B6K0	tr|E9B6K0|E9B6K0_LEIMU Uncharacterized protein OS=Leishmania mexicana (strain MHOM/GT/2001/U1103) OX=929439 GN=LMXM_34_3210 PE=4 SV=1
+	2.96501	-0.230956	E9AKP7	E9AKP7	tr|E9AKP7|E9AKP7_LEIMU Uncharacterized protein OS=Leishmania mexicana (strain MHOM/GT/2001/U1103) OX=929439 GN=LMXM_06_0190 PE=4 SV=1
+	3.03676	-0.231034	E9B2N1	E9B2N1	tr|E9B2N1|E9B2N1_LEIMU Putative dynein OS=Leishmania mexicana (strain MHOM/GT/2001/U1103) OX=929439 GN=LMXM_31_1060 PE=4 SV=1
+	3.08712	-0.231579	E9AYX1	E9AYX1	tr|E9AYX1|E9AYX1_LEIMU Uncharacterized protein OS=Leishmania mexicana (strain MHOM/GT/2001/U1103) OX=929439 GN=LMXM_27_0700 PE=4 SV=1
+	2.39778	-0.233135	E9ANA1	E9ANA1	tr|E9ANA1|E9ANA1_LEIMU Putative small GTP-binding protein Rab11 OS=Leishmania mexicana (strain MHOM/GT/2001/U1103) OX=929439 GN=LMXM_10_0910 PE=4 SV=1
+	1.73624	-0.233498	E9AZ19	E9AZ19	tr|E9AZ19|E9AZ19_LEIMU Uncharacterized protein OS=Leishmania mexicana (strain MHOM/GT/2001/U1103) OX=929439 GN=LMXM_27_1160 PE=4 SV=1
+	1.88339	-0.234001	E9AQQ1	E9AQQ1	tr|E9AQQ1|E9AQQ1_LEIMU Putative flagellar calcium-binding protein OS=Leishmania mexicana (strain MHOM/GT/2001/U1103) OX=929439 GN=LMXM_16_0920 PE=4 SV=1
+	3.05336	-0.234649	E9ANA3	E9ANA3	tr|E9ANA3|E9ANA3_LEIMU Uncharacterized protein OS=Leishmania mexicana (strain MHOM/GT/2001/U1103) OX=929439 GN=LMXM_10_0940 PE=4 SV=1
+	3.18117	-0.241188	Q9GU60;E9B6A2;E9B6A1;E9B6A0	Q9GU60;E9B6A2;E9B6A1;E9B6A0	tr|Q9GU60|Q9GU60_LEIAM Kinetoplast membrane protein 11 OS=Leishmania amazonensis OX=5659 GN=Kmp-11 PE=2 SV=1;tr|E9B6A2|E9B6A2_LEIMU Kinetoplastid membrane protein-11 OS=Leishmania mexicana (strain MHOM/GT/2001/U1103) OX=929439 GN=LMXM_34_2221 PE=4 SV=1;tr|
+	2.44066	-0.241606	E9B4Y7	E9B4Y7	tr|E9B4Y7|E9B4Y7_LEIMU Uncharacterized protein OS=Leishmania mexicana (strain MHOM/GT/2001/U1103) OX=929439 GN=LMXM_33_2020 PE=4 SV=1
+	3.45081	-0.242308	E9AYL8	E9AYL8	tr|E9AYL8|E9AYL8_LEIMU Uncharacterized protein OS=Leishmania mexicana (strain MHOM/GT/2001/U1103) OX=929439 GN=LMXM_26_2370 PE=4 SV=1
+	2.70427	-0.242545	E9B2R8	E9B2R8	tr|E9B2R8|E9B2R8_LEIMU Uncharacterized protein OS=Leishmania mexicana (strain MHOM/GT/2001/U1103) OX=929439 GN=LMXM_31_1430 PE=4 SV=1
+	1.96326	-0.244492	E9B074	E9B074	tr|E9B074|E9B074_LEIMU Uncharacterized protein OS=Leishmania mexicana (strain MHOM/GT/2001/U1103) OX=929439 GN=LMXM_28_2520 PE=4 SV=1
+	2.01422	-0.244642	E9AKW1	E9AKW1	tr|E9AKW1|E9AKW1_LEIMU Putative lipin OS=Leishmania mexicana (strain MHOM/GT/2001/U1103) OX=929439 GN=LMXM_06_0830 PE=4 SV=1
+	1.55864	-0.244925	E9AUC8	E9AUC8	tr|E9AUC8|E9AUC8_LEIMU Uncharacterized protein OS=Leishmania mexicana (strain MHOM/GT/2001/U1103) OX=929439 GN=LMXM_36_6920 PE=4 SV=1
+	3.25642	-0.24522	E9AYK5	E9AYK5	tr|E9AYK5|E9AYK5_LEIMU Uncharacterized protein OS=Leishmania mexicana (strain MHOM/GT/2001/U1103) OX=929439 GN=LMXM_26_2250 PE=4 SV=1
+	2.11509	-0.246842	E9AKA3	E9AKA3	tr|E9AKA3|E9AKA3_LEIMU Uncharacterized protein OS=Leishmania mexicana (strain MHOM/GT/2001/U1103) OX=929439 GN=LMXM_04_1220 PE=4 SV=1
+	3.78557	-0.247529	E9B5D3	E9B5D3	tr|E9B5D3|E9B5D3_LEIMU DNA topoisomerase I OS=Leishmania mexicana (strain MHOM/GT/2001/U1103) OX=929439 GN=LMXM_33_3440 PE=3 SV=1
+	3.22897	-0.248389	E9ANC1	E9ANC1	tr|E9ANC1|E9ANC1_LEIMU Uncharacterized protein OS=Leishmania mexicana (strain MHOM/GT/2001/U1103) OX=929439 GN=LMXM_10_1110 PE=4 SV=1
+	1.25657	-0.248523	E9ALX3	E9ALX3	tr|E9ALX3|E9ALX3_LEIMU Uncharacterized protein OS=Leishmania mexicana (strain MHOM/GT/2001/U1103) OX=929439 GN=LMXM_08_29_0990 PE=4 SV=1
+	1.23062	-0.250226	E9AVS3	E9AVS3	tr|E9AVS3|E9AVS3_LEIMU Uncharacterized protein OS=Leishmania mexicana (strain MHOM/GT/2001/U1103) OX=929439 GN=LMXM_22_0910 PE=4 SV=1
+	2.04674	-0.251143	E9B082	E9B082	tr|E9B082|E9B082_LEIMU Putative leucine-rich repeat protein OS=Leishmania mexicana (strain MHOM/GT/2001/U1103) OX=929439 GN=LMXM_28_2580 PE=4 SV=1
+	1.08917	-0.251359	E9AN32	E9AN32	tr|E9AN32|E9AN32_LEIMU Uncharacterized protein OS=Leishmania mexicana (strain MHOM/GT/2001/U1103) OX=929439 GN=LMXM_10_0220 PE=4 SV=1
+	1.6519	-0.251394	E9AXI8	E9AXI8	tr|E9AXI8|E9AXI8_LEIMU Uncharacterized protein OS=Leishmania mexicana (strain MHOM/GT/2001/U1103) OX=929439 GN=LMXM_25_1090 PE=4 SV=1
+	1.76223	-0.251978	E9B2U1	E9B2U1	tr|E9B2U1|E9B2U1_LEIMU Uncharacterized protein OS=Leishmania mexicana (strain MHOM/GT/2001/U1103) OX=929439 GN=LMXM_31_1650 PE=4 SV=1
+	2.30083	-0.252371	E9ASQ7	E9ASQ7	tr|E9ASQ7|E9ASQ7_LEIMU Uncharacterized protein OS=Leishmania mexicana (strain MHOM/GT/2001/U1103) OX=929439 GN=LMXM_36_1380 PE=4 SV=1
+	3.02285	-0.252635	E9ANM5	E9ANM5	tr|E9ANM5|E9ANM5_LEIMU Uncharacterized protein OS=Leishmania mexicana (strain MHOM/GT/2001/U1103) OX=929439 GN=LMXM_11_0810 PE=4 SV=1
+	2.07594	-0.254246	E9AMQ1	E9AMQ1	tr|E9AMQ1|E9AMQ1_LEIMU Uncharacterized protein OS=Leishmania mexicana (strain MHOM/GT/2001/U1103) OX=929439 GN=LMXM_09_0500 PE=4 SV=1
+	2.85467	-0.254571	E9B5X0	E9B5X0	tr|E9B5X0|E9B5X0_LEIMU Uncharacterized protein OS=Leishmania mexicana (strain MHOM/GT/2001/U1103) OX=929439 GN=LMXM_34_0900 PE=4 SV=1
+	3.27842	-0.254884	E9B343	E9B343	tr|E9B343|E9B343_LEIMU Putative cystathionine beta-lyase OS=Leishmania mexicana (strain MHOM/GT/2001/U1103) OX=929439 GN=LMXM_31_2640 PE=3 SV=1
+	2.32327	-0.257841	E9AMW9	E9AMW9	tr|E9AMW9|E9AMW9_LEIMU Uncharacterized protein OS=Leishmania mexicana (strain MHOM/GT/2001/U1103) OX=929439 GN=LMXM_09_1180 PE=4 SV=1
+	3.3338	-0.258524	E9B1K0	E9B1K0	tr|E9B1K0|E9B1K0_LEIMU Uncharacterized protein OS=Leishmania mexicana (strain MHOM/GT/2001/U1103) OX=929439 GN=LMXM_30_0500 PE=4 SV=1
+	2.75042	-0.259816	E9AYH5	E9AYH5	tr|E9AYH5|E9AYH5_LEIMU Putative mitotubule-associated protein Gb4 OS=Leishmania mexicana (strain MHOM/GT/2001/U1103) OX=929439 GN=LMXM_26_1950 PE=4 SV=1
+	1.56539	-0.262213	E9AZC3	E9AZC3	tr|E9AZC3|E9AZC3_LEIMU Uncharacterized protein OS=Leishmania mexicana (strain MHOM/GT/2001/U1103) OX=929439 GN=LMXM_27_2170 PE=4 SV=1
+	1.79541	-0.262673	E9AUF4	E9AUF4	tr|E9AUF4|E9AUF4_LEIMU Uncharacterized protein OS=Leishmania mexicana (strain MHOM/GT/2001/U1103) OX=929439 GN=LMXM_20_0140 PE=4 SV=1
+	2.0984	-0.26329	E9AYN4	E9AYN4	tr|E9AYN4|E9AYN4_LEIMU Serine/threonine-protein phosphatase OS=Leishmania mexicana (strain MHOM/GT/2001/U1103) OX=929439 GN=LMXM_26_2530 PE=3 SV=1
+	3.61506	-0.263515	E9B686	E9B686	tr|E9B686|E9B686_LEIMU Putative calcium motive P-type ATPase OS=Leishmania mexicana (strain MHOM/GT/2001/U1103) OX=929439 GN=LMXM_34_2080 PE=3 SV=1
+	1.35228	-0.264513	E9AN06	E9AN06	tr|E9AN06|E9AN06_LEIMU Uncharacterized protein OS=Leishmania mexicana (strain MHOM/GT/2001/U1103) OX=929439 GN=LMXM_09_1530 PE=4 SV=1
+	3.10569	-0.265006	E9AMG7	E9AMG7	tr|E9AMG7|E9AMG7_LEIMU Uncharacterized protein OS=Leishmania mexicana (strain MHOM/GT/2001/U1103) OX=929439 GN=LMXM_08_0930 PE=4 SV=1
+	1.62489	-0.265071	E9AY76	E9AY76	tr|E9AY76|E9AY76_LEIMU Uncharacterized protein OS=Leishmania mexicana (strain MHOM/GT/2001/U1103) OX=929439 GN=LMXM_26_0980 PE=4 SV=1
+	2.42366	-0.26517	E9AV48	E9AV48	tr|E9AV48|E9AV48_LEIMU Uncharacterized protein OS=Leishmania mexicana (strain MHOM/GT/2001/U1103) OX=929439 GN=LMXM_21_0800 PE=4 SV=1
+	1.51751	-0.265457	Q9GRT7;E9AZL9	Q9GRT7;E9AZL9	tr|Q9GRT7|Q9GRT7_LEIME Putative mitogen-activated protein kinase 8 OS=Leishmania mexicana mexicana OX=44270 GN=MPK8 PE=4 SV=1;tr|E9AZL9|E9AZL9_LEIMU Putative mitogen-activated protein kinase (Putative map kinase) OS=Leishmania mexicana (strain MHOM/GT/2001
+	1.31154	-0.265514	E9AQY1;E9AQY2;E9AQY0	E9AQY1;E9AQY2;E9AQY0	tr|E9AQY1|E9AQY1_LEIMU Receptor-type adenylate cyclase a OS=Leishmania mexicana (strain MHOM/GT/2001/U1103) OX=929439 GN=LMXM_17_0191 PE=4 SV=1;tr|E9AQY2|E9AQY2_LEIMU Receptor-type adenylate cyclase b OS=Leishmania mexicana (strain MHOM/GT/2001/U1103) OX=9
+	3.23266	-0.26593	E9B5S0	E9B5S0	tr|E9B5S0|E9B5S0_LEIMU Putative serine palmitoyltransferase OS=Leishmania mexicana (strain MHOM/GT/2001/U1103) OX=929439 GN=LMXM_34_0320 PE=3 SV=1
+	2.62642	-0.269163	E9ATU4	E9ATU4	tr|E9ATU4|E9ATU4_LEIMU Uncharacterized protein OS=Leishmania mexicana (strain MHOM/GT/2001/U1103) OX=929439 GN=LMXM_36_5100 PE=4 SV=1
+	3.42612	-0.269986	E9B2V2	E9B2V2	tr|E9B2V2|E9B2V2_LEIMU Uncharacterized protein OS=Leishmania mexicana (strain MHOM/GT/2001/U1103) OX=929439 GN=LMXM_31_1760 PE=4 SV=1
+	1.79046	-0.270092	E9AM24	E9AM24	tr|E9AM24|E9AM24_LEIMU Uncharacterized protein OS=Leishmania mexicana (strain MHOM/GT/2001/U1103) OX=929439 GN=LMXM_08_29_0550 PE=4 SV=1
+	4.13803	-0.27181	E9AN60	E9AN60	tr|E9AN60|E9AN60_LEIMU Uncharacterized protein OS=Leishmania mexicana (strain MHOM/GT/2001/U1103) OX=929439 GN=LMXM_10_0500 PE=4 SV=1
+	3.1809	-0.273975	E9ARK3	E9ARK3	tr|E9ARK3|E9ARK3_LEIMU Uncharacterized protein OS=Leishmania mexicana (strain MHOM/GT/2001/U1103) OX=929439 GN=LMXM_18_0650 PE=4 SV=1
+	2.68835	-0.274269	E9B1E7;E9B1E6	E9B1E7;E9B1E6	tr|E9B1E7|E9B1E7_LEIMU Putative 60S acidic ribosomal protein P2 OS=Leishmania mexicana (strain MHOM/GT/2001/U1103) OX=929439 GN=LMXM_29_3730 PE=3 SV=1;tr|E9B1E6|E9B1E6_LEIMU Putative 60S acidic ribosomal protein P2 OS=Leishmania mexicana (strain MHOM/GT/20
+	2.75533	-0.27587	E9AXQ9	E9AXQ9	tr|E9AXQ9|E9AXQ9_LEIMU Putative 3-oxo-5-alpha-steroid 4-dehydrogenase OS=Leishmania mexicana (strain MHOM/GT/2001/U1103) OX=929439 GN=LMXM_25_1770 PE=4 SV=1
+	2.60104	-0.276617	E9B4L6	E9B4L6	tr|E9B4L6|E9B4L6_LEIMU Putative calcium channel protein (Putative ion transporter) OS=Leishmania mexicana (strain MHOM/GT/2001/U1103) OX=929439 GN=LMXM_33_0480 PE=4 SV=1
+	3.77085	-0.278238	E9AQC4	E9AQC4	tr|E9AQC4|E9AQC4_LEIMU Uncharacterized protein OS=Leishmania mexicana (strain MHOM/GT/2001/U1103) OX=929439 GN=LMXM_15_1320 PE=4 SV=1
+	1.36057	-0.279052	E9AK17	E9AK17	tr|E9AK17|E9AK17_LEIMU Uncharacterized protein OS=Leishmania mexicana (strain MHOM/GT/2001/U1103) OX=929439 GN=LMXM_04_0350 PE=4 SV=1
+	2.21894	-0.279253	E9AYL9	E9AYL9	tr|E9AYL9|E9AYL9_LEIMU Uncharacterized protein OS=Leishmania mexicana (strain MHOM/GT/2001/U1103) OX=929439 GN=LMXM_26_2380 PE=4 SV=1
+	3.88591	-0.279704	E9B0U8	E9B0U8	tr|E9B0U8|E9B0U8_LEIMU Uncharacterized protein OS=Leishmania mexicana (strain MHOM/GT/2001/U1103) OX=929439 GN=LMXM_29_1760 PE=4 SV=1
+	1.43997	-0.280356	E9AQF5	E9AQF5	tr|E9AQF5|E9AQF5_LEIMU Uncharacterized protein OS=Leishmania mexicana (strain MHOM/GT/2001/U1103) OX=929439 GN=LMXM_15_1570 PE=4 SV=1
+	2.72409	-0.281721	E9AVQ7	E9AVQ7	tr|E9AVQ7|E9AVQ7_LEIMU Uncharacterized protein OS=Leishmania mexicana (strain MHOM/GT/2001/U1103) OX=929439 GN=LMXM_22_0730 PE=4 SV=1
+	1.7364	-0.281732	E9B0V1	E9B0V1	tr|E9B0V1|E9B0V1_LEIMU Putative DNAJ domain protein OS=Leishmania mexicana (strain MHOM/GT/2001/U1103) OX=929439 GN=LMXM_29_1790 PE=4 SV=1
+	3.14641	-0.283381	E9AJE1	E9AJE1	tr|E9AJE1|E9AJE1_LEIMU Uncharacterized protein OS=Leishmania mexicana (strain MHOM/GT/2001/U1103) OX=929439 GN=LMXM_01_0540 PE=4 SV=1
+	3.26619	-0.283842	E9APW9	E9APW9	tr|E9APW9|E9APW9_LEIMU Uncharacterized protein OS=Leishmania mexicana (strain MHOM/GT/2001/U1103) OX=929439 GN=LMXM_14_1220 PE=4 SV=1
+	2.46517	-0.283883	E9AVW3	E9AVW3	tr|E9AVW3|E9AVW3_LEIMU Uncharacterized protein OS=Leishmania mexicana (strain MHOM/GT/2001/U1103) OX=929439 GN=LMXM_22_1310 PE=4 SV=1
+	1.90321	-0.283906	E9ARJ0	E9ARJ0	tr|E9ARJ0|E9ARJ0_LEIMU Uncharacterized protein OS=Leishmania mexicana (strain MHOM/GT/2001/U1103) OX=929439 GN=LMXM_18_0530 PE=4 SV=1
+	3.79038	-0.284129	E9AXR4	E9AXR4	tr|E9AXR4|E9AXR4_LEIMU Uncharacterized protein OS=Leishmania mexicana (strain MHOM/GT/2001/U1103) OX=929439 GN=LMXM_25_1820 PE=4 SV=1
+	2.49984	-0.285261	E9AZY7	E9AZY7	tr|E9AZY7|E9AZY7_LEIMU Zinc finger protein kinase-like OS=Leishmania mexicana (strain MHOM/GT/2001/U1103) OX=929439 GN=LMXM_28_1670 PE=4 SV=1
+	3.48451	-0.286127	E9AT36	E9AT36	tr|E9AT36|E9AT36_LEIMU Putative membrane-bound acid phosphatase 2 OS=Leishmania mexicana (strain MHOM/GT/2001/U1103) OX=929439 GN=LMXM_36_2590 PE=3 SV=1
+	2.05742	-0.288045	E9AZ47	E9AZ47	tr|E9AZ47|E9AZ47_LEIMU Putative choline/ethanolamine kinase OS=Leishmania mexicana (strain MHOM/GT/2001/U1103) OX=929439 GN=LMXM_27_1420 PE=4 SV=1
+	1.87801	-0.288123	E9AXC0	E9AXC0	tr|E9AXC0|E9AXC0_LEIMU Uncharacterized protein OS=Leishmania mexicana (strain MHOM/GT/2001/U1103) OX=929439 GN=LMXM_25_0430 PE=4 SV=1
+	1.50698	-0.289249	E9ART0	E9ART0	tr|E9ART0|E9ART0_LEIMU Uncharacterized protein OS=Leishmania mexicana (strain MHOM/GT/2001/U1103) OX=929439 GN=LMXM_18_1460 PE=4 SV=1
+	1.51776	-0.289369	E9ANV6	E9ANV6	tr|E9ANV6|E9ANV6_LEIMU Uncharacterized protein OS=Leishmania mexicana (strain MHOM/GT/2001/U1103) OX=929439 GN=LMXM_12_0290 PE=4 SV=1
+	1.8506	-0.291427	E9AMT0	E9AMT0	tr|E9AMT0|E9AMT0_LEIMU Uncharacterized protein OS=Leishmania mexicana (strain MHOM/GT/2001/U1103) OX=929439 GN=LMXM_09_0790 PE=4 SV=1
+	2.5797	-0.291958	E9ANX3	E9ANX3	tr|E9ANX3|E9ANX3_LEIMU Uncharacterized protein OS=Leishmania mexicana (strain MHOM/GT/2001/U1103) OX=929439 GN=LMXM_12_0450 PE=4 SV=1
+	0.948187	-0.29222	E9AS05	E9AS05	tr|E9AS05|E9AS05_LEIMU Uncharacterized protein OS=Leishmania mexicana (strain MHOM/GT/2001/U1103) OX=929439 GN=LMXM_19_0530 PE=4 SV=1
+	1.85686	-0.294338	E9AWQ4	E9AWQ4	tr|E9AWQ4|E9AWQ4_LEIMU Kinesin-like protein OS=Leishmania mexicana (strain MHOM/GT/2001/U1103) OX=929439 GN=LMXM_24_0640 PE=3 SV=1
+	2.12464	-0.294775	E9B370	E9B370	tr|E9B370|E9B370_LEIMU Uncharacterized protein OS=Leishmania mexicana (strain MHOM/GT/2001/U1103) OX=929439 GN=LMXM_31_2900 PE=4 SV=1
+	4.22411	-0.295135	E9ALV6	E9ALV6	tr|E9ALV6|E9ALV6_LEIMU Uncharacterized protein OS=Leishmania mexicana (strain MHOM/GT/2001/U1103) OX=929439 GN=LMXM_08_29_1170 PE=4 SV=1
+	2.59216	-0.295415	E9B6J0	E9B6J0	tr|E9B6J0|E9B6J0_LEIMU Uncharacterized protein OS=Leishmania mexicana (strain MHOM/GT/2001/U1103) OX=929439 GN=LMXM_34_3110 PE=4 SV=1
+	2.50249	-0.298856	E9AVK6	E9AVK6	tr|E9AVK6|E9AVK6_LEIMU Putative amino acid permease OS=Leishmania mexicana (strain MHOM/GT/2001/U1103) OX=929439 GN=LMXM_22_0230 PE=4 SV=1
+	2.27545	-0.300274	E9APT5	E9APT5	tr|E9APT5|E9APT5_LEIMU Protein phosphatase 2C-like protein OS=Leishmania mexicana (strain MHOM/GT/2001/U1103) OX=929439 GN=LMXM_14_0900 PE=4 SV=1
+	2.77449	-0.302103	E9AV88	E9AV88	tr|E9AV88|E9AV88_LEIMU Putative kinesin OS=Leishmania mexicana (strain MHOM/GT/2001/U1103) OX=929439 GN=LMXM_21_1040 PE=3 SV=1
+	2.48633	-0.302135	E9AKB4	E9AKB4	tr|E9AKB4|E9AKB4_LEIMU Serine/threonine-protein phosphatase OS=Leishmania mexicana (strain MHOM/GT/2001/U1103) OX=929439 GN=LMXM_05_0100 PE=3 SV=1
+	2.36964	-0.303032	E9ANN5	E9ANN5	tr|E9ANN5|E9ANN5_LEIMU Putative ATPase OS=Leishmania mexicana (strain MHOM/GT/2001/U1103) OX=929439 GN=LMXM_11_0910 PE=4 SV=1
+	2.97854	-0.30407	E9ALR5	E9ALR5	tr|E9ALR5|E9ALR5_LEIMU Uncharacterized protein OS=Leishmania mexicana (strain MHOM/GT/2001/U1103) OX=929439 GN=LMXM_08_29_1580 PE=4 SV=1
+	2.47578	-0.304994	E9AN80	E9AN80	tr|E9AN80|E9AN80_LEIMU Uncharacterized protein OS=Leishmania mexicana (strain MHOM/GT/2001/U1103) OX=929439 GN=LMXM_10_0700 PE=4 SV=1
+	2.74942	-0.305602	E9AMX3	E9AMX3	tr|E9AMX3|E9AMX3_LEIMU Putative AAA family ATPase OS=Leishmania mexicana (strain MHOM/GT/2001/U1103) OX=929439 GN=LMXM_09_1220 PE=4 SV=1
+	5.97932	-0.305745	E9AMS9	E9AMS9	tr|E9AMS9|E9AMS9_LEIMU Uncharacterized protein OS=Leishmania mexicana (strain MHOM/GT/2001/U1103) OX=929439 GN=LMXM_09_0780 PE=4 SV=1
+	3.5763	-0.306094	E9AXH8	E9AXH8	tr|E9AXH8|E9AXH8_LEIMU Uncharacterized protein OS=Leishmania mexicana (strain MHOM/GT/2001/U1103) OX=929439 GN=LMXM_25_1000 PE=4 SV=1
+	2.65041	-0.30653	E9ALH7	E9ALH7	tr|E9ALH7|E9ALH7_LEIMU Putative 60S ribosomal protein L13 OS=Leishmania mexicana (strain MHOM/GT/2001/U1103) OX=929439 GN=LMXM_08_29_2460 PE=3 SV=1
+	3.18907	-0.307086	E9AQZ5	E9AQZ5	tr|E9AQZ5|E9AQZ5_LEIMU Uncharacterized protein OS=Leishmania mexicana (strain MHOM/GT/2001/U1103) OX=929439 GN=LMXM_17_0260 PE=4 SV=1
+	3.21045	-0.309907	E9ANZ2	E9ANZ2	tr|E9ANZ2|E9ANZ2_LEIMU Uncharacterized protein OS=Leishmania mexicana (strain MHOM/GT/2001/U1103) OX=929439 GN=LMXM_12_0650 PE=4 SV=1
+	3.64439	-0.312468	E9AUV1	E9AUV1	tr|E9AUV1|E9AUV1_LEIMU Uncharacterized protein OS=Leishmania mexicana (strain MHOM/GT/2001/U1103) OX=929439 GN=LMXM_20_1700 PE=4 SV=1
+	2.13684	-0.314586	E9B276	E9B276	tr|E9B276|E9B276_LEIMU Uncharacterized protein OS=Leishmania mexicana (strain MHOM/GT/2001/U1103) OX=929439 GN=LMXM_30_2770 PE=4 SV=1
+	2.12682	-0.314759	E9ALA3	E9ALA3	tr|E9ALA3|E9ALA3_LEIMU Uncharacterized protein OS=Leishmania mexicana (strain MHOM/GT/2001/U1103) OX=929439 GN=LMXM_07_0860 PE=4 SV=1
+	3.48707	-0.31637	E9ATA9	E9ATA9	tr|E9ATA9|E9ATA9_LEIMU Uncharacterized protein OS=Leishmania mexicana (strain MHOM/GT/2001/U1103) OX=929439 GN=LMXM_36_3300 PE=4 SV=1
+	3.45692	-0.317336	E9B2X4	E9B2X4	tr|E9B2X4|E9B2X4_LEIMU Putative 1-acyl-sn-glycerol-3-phosphateacyltransferase-lik e protein OS=Leishmania mexicana (strain MHOM/GT/2001/U1103) OX=929439 GN=LMXM_31_1960 PE=4 SV=1
+	3.38323	-0.317817	E9AWK5	E9AWK5	tr|E9AWK5|E9AWK5_LEIMU Uncharacterized protein OS=Leishmania mexicana (strain MHOM/GT/2001/U1103) OX=929439 GN=LMXM_24_0160 PE=4 SV=1
+	0.895906	-0.318743	E9AT47	E9AT47	tr|E9AT47|E9AT47_LEIMU Uncharacterized protein OS=Leishmania mexicana (strain MHOM/GT/2001/U1103) OX=929439 GN=LMXM_36_2690 PE=4 SV=1
+	2.05105	-0.319977	E9AKL5;E8NHN6	E9AKL5;E8NHN6	tr|E9AKL5|E9AKL5_LEIMU Uncharacterized protein OS=Leishmania mexicana (strain MHOM/GT/2001/U1103) OX=929439 GN=LMXM_05_1080 PE=4 SV=1;tr|E8NHN6|E8NHN6_LEIMU Uncharacterized protein LmxM_05_1080a_1 (Fragment) OS=Leishmania mexicana (strain MHOM/GT/2001/U110
+	1.46245	-0.320842	E9AZY5	E9AZY5	tr|E9AZY5|E9AZY5_LEIMU Uncharacterized protein OS=Leishmania mexicana (strain MHOM/GT/2001/U1103) OX=929439 GN=LMXM_28_1650 PE=4 SV=1
+	1.60536	-0.321342	E9B583	E9B583	tr|E9B583|E9B583_LEIMU Uncharacterized protein OS=Leishmania mexicana (strain MHOM/GT/2001/U1103) OX=929439 GN=LMXM_33_2940 PE=4 SV=1
+	2.14153	-0.32164	E9AZM0	E9AZM0	tr|E9AZM0|E9AZM0_LEIMU Uncharacterized protein OS=Leishmania mexicana (strain MHOM/GT/2001/U1103) OX=929439 GN=LMXM_28_0590 PE=4 SV=1
+	1.34742	-0.322054	E9ASW2	E9ASW2	tr|E9ASW2|E9ASW2_LEIMU Uncharacterized protein OS=Leishmania mexicana (strain MHOM/GT/2001/U1103) OX=929439 GN=LMXM_36_1900 PE=4 SV=1
+	3.27686	-0.322688	E9AXN8	E9AXN8	tr|E9AXN8|E9AXN8_LEIMU Putative casein kinase I OS=Leishmania mexicana (strain MHOM/GT/2001/U1103) OX=929439 GN=LMXM_25_1580 PE=4 SV=1
+	3.39176	-0.322934	E9AN40	E9AN40	tr|E9AN40|E9AN40_LEIMU Uncharacterized protein OS=Leishmania mexicana (strain MHOM/GT/2001/U1103) OX=929439 GN=LMXM_10_0300 PE=4 SV=1
+	2.56269	-0.32376	E9APS0	E9APS0	tr|E9APS0|E9APS0_LEIMU Uncharacterized protein OS=Leishmania mexicana (strain MHOM/GT/2001/U1103) OX=929439 GN=LMXM_14_0750 PE=4 SV=1
+	1.01262	-0.324239	E9AM45	E9AM45	tr|E9AM45|E9AM45_LEIMU Uncharacterized protein OS=Leishmania mexicana (strain MHOM/GT/2001/U1103) OX=929439 GN=LMXM_08_29_0340 PE=4 SV=1
+	1.64513	-0.324793	E9AUR6	E9AUR6	tr|E9AUR6|E9AUR6_LEIMU Uncharacterized protein OS=Leishmania mexicana (strain MHOM/GT/2001/U1103) OX=929439 GN=LMXM_20_1260 PE=4 SV=1
+	3.46474	-0.326074	E9ALG6	E9ALG6	tr|E9ALG6|E9ALG6_LEIMU Uncharacterized protein OS=Leishmania mexicana (strain MHOM/GT/2001/U1103) OX=929439 GN=LMXM_08_29_2580 PE=4 SV=1
+	3.97094	-0.328245	E9ATH9	E9ATH9	tr|E9ATH9|E9ATH9_LEIMU Uncharacterized protein OS=Leishmania mexicana (strain MHOM/GT/2001/U1103) OX=929439 GN=LMXM_36_3970 PE=4 SV=1
+	3.54175	-0.328387	E9AN68	E9AN68	tr|E9AN68|E9AN68_LEIMU Uncharacterized protein OS=Leishmania mexicana (strain MHOM/GT/2001/U1103) OX=929439 GN=LMXM_10_0580 PE=4 SV=1
+	1.37718	-0.328728	E9AUF0;E9AUF1	E9AUF0;E9AUF1	tr|E9AUF0|E9AUF0_LEIMU Phosphoglycerate kinase OS=Leishmania mexicana (strain MHOM/GT/2001/U1103) OX=929439 GN=LMXM_20_0100 PE=3 SV=1;tr|E9AUF1|E9AUF1_LEIMU Phosphoglycerate kinase OS=Leishmania mexicana (strain MHOM/GT/2001/U1103) OX=929439 GN=LMXM_20_011
+	2.09329	-0.329615	E9B360	E9B360	tr|E9B360|E9B360_LEIMU Putative RNA-binding protein OS=Leishmania mexicana (strain MHOM/GT/2001/U1103) OX=929439 GN=LMXM_31_2810 PE=4 SV=1
+	4.45979	-0.331024	E9APF9	E9APF9	tr|E9APF9|E9APF9_LEIMU Uncharacterized protein OS=Leishmania mexicana (strain MHOM/GT/2001/U1103) OX=929439 GN=LMXM_13_1350 PE=4 SV=1
+	6.54616	-0.333038	E9AW66	E9AW66	tr|E9AW66|E9AW66_LEIMU Uncharacterized protein OS=Leishmania mexicana (strain MHOM/GT/2001/U1103) OX=929439 GN=LMXM_23_1640 PE=4 SV=1
+	3.01079	-0.334291	E8NHE2	E8NHE2	tr|E8NHE2|E8NHE2_LEIMU Uncharacterized protein LmxM_11_1120_1 OS=Leishmania mexicana (strain MHOM/GT/2001/U1103) OX=929439 GN=LmxM_11_1120_1 PE=4 SV=1
+	3.94478	-0.33491	E9ASJ7	E9ASJ7	tr|E9ASJ7|E9ASJ7_LEIMU Uncharacterized protein OS=Leishmania mexicana (strain MHOM/GT/2001/U1103) OX=929439 GN=LMXM_36_0770 PE=4 SV=1
+	2.39234	-0.335845	E9AKK0	E9AKK0	tr|E9AKK0|E9AKK0_LEIMU Uncharacterized protein OS=Leishmania mexicana (strain MHOM/GT/2001/U1103) OX=929439 GN=LMXM_05_0940 PE=4 SV=1
+	3.23956	-0.336986	E9AU39	E9AU39	tr|E9AU39|E9AU39_LEIMU Uncharacterized protein OS=Leishmania mexicana (strain MHOM/GT/2001/U1103) OX=929439 GN=LMXM_36_6040 PE=4 SV=1
+	2.94777	-0.338965	E9AQH4	E9AQH4	tr|E9AQH4|E9AQH4_LEIMU Uncharacterized protein OS=Leishmania mexicana (strain MHOM/GT/2001/U1103) OX=929439 GN=LMXM_16_0170 PE=4 SV=1
+	2.26885	-0.340719	E9AYS3	E9AYS3	tr|E9AYS3|E9AYS3_LEIMU Uncharacterized protein OS=Leishmania mexicana (strain MHOM/GT/2001/U1103) OX=929439 GN=LMXM_27_0210 PE=4 SV=1
+	1.15681	-0.340822	E9AV99	E9AV99	tr|E9AV99|E9AV99_LEIMU Uncharacterized protein OS=Leishmania mexicana (strain MHOM/GT/2001/U1103) OX=929439 GN=LMXM_21_1150 PE=4 SV=1
+	2.03378	-0.341765	E9B017	E9B017	tr|E9B017|E9B017_LEIMU Uncharacterized protein OS=Leishmania mexicana (strain MHOM/GT/2001/U1103) OX=929439 GN=LMXM_28_1980 PE=4 SV=1
+	3.70187	-0.344233	E9AR39	E9AR39	tr|E9AR39|E9AR39_LEIMU Uncharacterized protein OS=Leishmania mexicana (strain MHOM/GT/2001/U1103) OX=929439 GN=LMXM_17_0733 PE=4 SV=1
+	3.12916	-0.344801	E9AR87	E9AR87	tr|E9AR87|E9AR87_LEIMU Putative 5-3 exonuclease OS=Leishmania mexicana (strain MHOM/GT/2001/U1103) OX=929439 GN=LMXM_17_1150 PE=4 SV=1
+	1.06289	-0.350044	E9AQV4	E9AQV4	tr|E9AQV4|E9AQV4_LEIMU Uncharacterized protein OS=Leishmania mexicana (strain MHOM/GT/2001/U1103) OX=929439 GN=LMXM_16_1420 PE=4 SV=1
+	1.47373	-0.350413	E9AJW9	E9AJW9	tr|E9AJW9|E9AJW9_LEIMU Uncharacterized protein OS=Leishmania mexicana (strain MHOM/GT/2001/U1103) OX=929439 GN=LMXM_03_0850 PE=4 SV=1
+	3.39392	-0.350849	E9AXV4	E9AXV4	tr|E9AXV4|E9AXV4_LEIMU Uncharacterized protein OS=Leishmania mexicana (strain MHOM/GT/2001/U1103) OX=929439 GN=LMXM_25_2200 PE=4 SV=1
+	2.22333	-0.35267	E9B614	E9B614	tr|E9B614|E9B614_LEIMU Uncharacterized protein OS=Leishmania mexicana (strain MHOM/GT/2001/U1103) OX=929439 GN=LMXM_34_1355 PE=4 SV=1
+	1.93717	-0.352846	E9AWK6	E9AWK6	tr|E9AWK6|E9AWK6_LEIMU Uncharacterized protein OS=Leishmania mexicana (strain MHOM/GT/2001/U1103) OX=929439 GN=LMXM_24_0170 PE=4 SV=1
+	4.04623	-0.353419	E9ATT0	E9ATT0	tr|E9ATT0|E9ATT0_LEIMU Uncharacterized protein OS=Leishmania mexicana (strain MHOM/GT/2001/U1103) OX=929439 GN=LMXM_36_4960 PE=4 SV=1
+	3.3886	-0.35359	E9AMW8	E9AMW8	tr|E9AMW8|E9AMW8_LEIMU Uncharacterized protein OS=Leishmania mexicana (strain MHOM/GT/2001/U1103) OX=929439 GN=LMXM_09_1170 PE=4 SV=1
+	2.46049	-0.353618	E9AJE4	E9AJE4	tr|E9AJE4|E9AJE4_LEIMU Sidoreflexin OS=Leishmania mexicana (strain MHOM/GT/2001/U1103) OX=929439 GN=LMXM_01_0570 PE=3 SV=1
+	3.14684	-0.355654	E9ALS8	E9ALS8	tr|E9ALS8|E9ALS8_LEIMU Phosphatidylinositol-kinase domain protein,putative OS=Leishmania mexicana (strain MHOM/GT/2001/U1103) OX=929439 GN=LMXM_08_29_1450 PE=3 SV=1
+	2.15526	-0.35568	E9B1R8	E9B1R8	tr|E9B1R8|E9B1R8_LEIMU Uncharacterized protein OS=Leishmania mexicana (strain MHOM/GT/2001/U1103) OX=929439 GN=LMXM_30_1200 PE=4 SV=1
+	1.67605	-0.356154	E9B1K4	E9B1K4	tr|E9B1K4|E9B1K4_LEIMU Putative ATP-binding cassette protein subfamily D, member 2 OS=Leishmania mexicana (strain MHOM/GT/2001/U1103) OX=929439 GN=LMXM_30_0540 PE=4 SV=1
+	2.33024	-0.356743	E9B3A6	E9B3A6	tr|E9B3A6|E9B3A6_LEIMU Putative dynein light intermediate chain OS=Leishmania mexicana (strain MHOM/GT/2001/U1103) OX=929439 GN=LMXM_31_3230 PE=4 SV=1
+	1.79636	-0.357085	E9AZH5	E9AZH5	tr|E9AZH5|E9AZH5_LEIMU Putative pantothenate kinase subunit OS=Leishmania mexicana (strain MHOM/GT/2001/U1103) OX=929439 GN=LMXM_28_0140 PE=4 SV=1
+	2.58655	-0.357128	E9AR97	E9AR97	tr|E9AR97|E9AR97_LEIMU RNA cytidine acetyltransferase OS=Leishmania mexicana (strain MHOM/GT/2001/U1103) OX=929439 GN=LMXM_17_1250 PE=3 SV=1
+	2.32232	-0.358482	E9B367	E9B367	tr|E9B367|E9B367_LEIMU Uncharacterized protein OS=Leishmania mexicana (strain MHOM/GT/2001/U1103) OX=929439 GN=LMXM_31_2880 PE=4 SV=1
+	2.81581	-0.359171	E9APM7	E9APM7	tr|E9APM7|E9APM7_LEIMU Kinase OS=Leishmania mexicana (strain MHOM/GT/2001/U1103) OX=929439 GN=LMXM_14_0340 PE=3 SV=1
+	2.51318	-0.35938	E9AZA2	E9AZA2	tr|E9AZA2|E9AZA2_LEIMU Putative rRNA methyltransferase OS=Leishmania mexicana (strain MHOM/GT/2001/U1103) OX=929439 GN=LMXM_27_1980 PE=3 SV=1
+	4.25111	-0.359689	E9ALV5	E9ALV5	tr|E9ALV5|E9ALV5_LEIMU Uncharacterized protein OS=Leishmania mexicana (strain MHOM/GT/2001/U1103) OX=929439 GN=LMXM_08_29_1180 PE=4 SV=1
+	2.79543	-0.360477	E9B183	E9B183	tr|E9B183|E9B183_LEIMU Uncharacterized protein OS=Leishmania mexicana (strain MHOM/GT/2001/U1103) OX=929439 GN=LMXM_29_3090 PE=4 SV=1
+	1.19755	-0.364356	E9AMS7	E9AMS7	tr|E9AMS7|E9AMS7_LEIMU Uncharacterized protein OS=Leishmania mexicana (strain MHOM/GT/2001/U1103) OX=929439 GN=LMXM_09_0760 PE=4 SV=1
+	2.82625	-0.365047	E9AY81	E9AY81	tr|E9AY81|E9AY81_LEIMU Putative dynein heavy chain OS=Leishmania mexicana (strain MHOM/GT/2001/U1103) OX=929439 GN=LMXM_26_1020 PE=4 SV=1
+	3.86263	-0.365501	E9AN38	E9AN38	tr|E9AN38|E9AN38_LEIMU Uncharacterized protein OS=Leishmania mexicana (strain MHOM/GT/2001/U1103) OX=929439 GN=LMXM_10_0280 PE=4 SV=1
+	1.96785	-0.365649	E9APB6	E9APB6	tr|E9APB6|E9APB6_LEIMU Uncharacterized protein OS=Leishmania mexicana (strain MHOM/GT/2001/U1103) OX=929439 GN=LMXM_13_0920 PE=4 SV=1
+	4.24587	-0.366605	E9ASH5	E9ASH5	tr|E9ASH5|E9ASH5_LEIMU Uncharacterized protein OS=Leishmania mexicana (strain MHOM/GT/2001/U1103) OX=929439 GN=LMXM_36_0560 PE=4 SV=1
+	1.51163	-0.366713	E9B4S4	E9B4S4	tr|E9B4S4|E9B4S4_LEIMU Uncharacterized protein OS=Leishmania mexicana (strain MHOM/GT/2001/U1103) OX=929439 GN=LMXM_33_1020 PE=4 SV=1
+	3.4651	-0.368459	E9ALT2	E9ALT2	tr|E9ALT2|E9ALT2_LEIMU Uncharacterized protein OS=Leishmania mexicana (strain MHOM/GT/2001/U1103) OX=929439 GN=LMXM_08_29_1400 PE=4 SV=1
+	2.8174	-0.368739	E9B283	E9B283	tr|E9B283|E9B283_LEIMU Uncharacterized protein OS=Leishmania mexicana (strain MHOM/GT/2001/U1103) OX=929439 GN=LMXM_30_2840 PE=4 SV=1
+	2.05649	-0.369033	E9AWD0	E9AWD0	tr|E9AWD0|E9AWD0_LEIMU Uncharacterized protein OS=Leishmania mexicana (strain MHOM/GT/2001/U1103) OX=929439 GN=LMXM_23_1140 PE=4 SV=1
+	3.32909	-0.369108	E9B178	E9B178	tr|E9B178|E9B178_LEIMU Eukaryotic translation initiation factor 3 subunit 7-like protein OS=Leishmania mexicana (strain MHOM/GT/2001/U1103) OX=929439 GN=LMXM_29_3040 PE=3 SV=1
+	2.54895	-0.369287	E9B339	E9B339	tr|E9B339|E9B339_LEIMU Uncharacterized protein OS=Leishmania mexicana (strain MHOM/GT/2001/U1103) OX=929439 GN=LMXM_31_2600 PE=4 SV=1
+	3.40277	-0.371262	E9AKH7	E9AKH7	tr|E9AKH7|E9AKH7_LEIMU Putative CYC2-like cyclin OS=Leishmania mexicana (strain MHOM/GT/2001/U1103) OX=929439 GN=LMXM_05_0710 PE=4 SV=1
+	1.79703	-0.371366	E9AW81	E9AW81	tr|E9AW81|E9AW81_LEIMU Uncharacterized protein OS=Leishmania mexicana (strain MHOM/GT/2001/U1103) OX=929439 GN=LMXM_23_0660 PE=4 SV=1
+	3.43649	-0.371973	E9AZQ5	E9AZQ5	tr|E9AZQ5|E9AZQ5_LEIMU Ribonucleoside-diphosphate reductase OS=Leishmania mexicana (strain MHOM/GT/2001/U1103) OX=929439 GN=LMXM_28_0890 PE=3 SV=1
+	1.66551	-0.372483	E9B1X5	E9B1X5	tr|E9B1X5|E9B1X5_LEIMU Nucleosome assembly protein-like protein OS=Leishmania mexicana (strain MHOM/GT/2001/U1103) OX=929439 GN=LMXM_30_1750 PE=3 SV=1
+	1.62778	-0.376411	E9AVW5	E9AVW5	tr|E9AVW5|E9AVW5_LEIMU Uncharacterized protein OS=Leishmania mexicana (strain MHOM/GT/2001/U1103) OX=929439 GN=LMXM_22_1330 PE=4 SV=1
+	1.24869	-0.377508	E9AK34	E9AK34	tr|E9AK34|E9AK34_LEIMU Putative huntingtin interacting protein (HIP) OS=Leishmania mexicana (strain MHOM/GT/2001/U1103) OX=929439 GN=LMXM_04_0520 PE=3 SV=1
+	1.69988	-0.37751	E9AYC4	E9AYC4	tr|E9AYC4|E9AYC4_LEIMU Uncharacterized protein OS=Leishmania mexicana (strain MHOM/GT/2001/U1103) OX=929439 GN=LMXM_26_1450 PE=4 SV=1
+	3.36882	-0.377825	E9AS52	E9AS52	tr|E9AS52|E9AS52_LEIMU Uncharacterized protein OS=Leishmania mexicana (strain MHOM/GT/2001/U1103) OX=929439 GN=LMXM_19_1010 PE=4 SV=1
+	1.89959	-0.378171	E9AKI1	E9AKI1	tr|E9AKI1|E9AKI1_LEIMU Uncharacterized protein OS=Leishmania mexicana (strain MHOM/GT/2001/U1103) OX=929439 GN=LMXM_05_0750 PE=4 SV=1
+	3.30421	-0.378648	E9AXU7;E9AXU6	E9AXU7;E9AXU6	tr|E9AXU7|E9AXU7_LEIMU Succinate--CoA ligase [ADP-forming] subunit alpha, mitochondrial OS=Leishmania mexicana (strain MHOM/GT/2001/U1103) OX=929439 GN=LMXM_25_2140 PE=3 SV=1;tr|E9AXU6|E9AXU6_LEIMU Succinate--CoA ligase [ADP-forming] subunit alpha, mitocho
+	3.00667	-0.379353	E9ARM2	E9ARM2	tr|E9ARM2|E9ARM2_LEIMU Uncharacterized protein OS=Leishmania mexicana (strain MHOM/GT/2001/U1103) OX=929439 GN=LMXM_18_0850 PE=4 SV=1
+	4.41839	-0.379437	E9B3Y5	E9B3Y5	tr|E9B3Y5|E9B3Y5_LEIMU Uncharacterized protein OS=Leishmania mexicana (strain MHOM/GT/2001/U1103) OX=929439 GN=LMXM_32_1490 PE=4 SV=1
+	3.78066	-0.380467	E9B333	E9B333	tr|E9B333|E9B333_LEIMU Uncharacterized protein OS=Leishmania mexicana (strain MHOM/GT/2001/U1103) OX=929439 GN=LMXM_31_2540 PE=4 SV=1
+	4.20604	-0.381405	E9AKT3	E9AKT3	tr|E9AKT3|E9AKT3_LEIMU Uncharacterized protein OS=Leishmania mexicana (strain MHOM/GT/2001/U1103) OX=929439 GN=LMXM_06_0540 PE=4 SV=1
+	3.45431	-0.381519	E9AM68	E9AM68	tr|E9AM68|E9AM68_LEIMU Uncharacterized protein OS=Leishmania mexicana (strain MHOM/GT/2001/U1103) OX=929439 GN=LMXM_08_29_0110 PE=3 SV=1
+	1.54116	-0.381626	E9AQR9	E9AQR9	tr|E9AQR9|E9AQR9_LEIMU Uncharacterized protein OS=Leishmania mexicana (strain MHOM/GT/2001/U1103) OX=929439 GN=LMXM_16_1100 PE=4 SV=1
+	2.04993	-0.381649	E9AMG5	E9AMG5	tr|E9AMG5|E9AMG5_LEIMU Uncharacterized protein OS=Leishmania mexicana (strain MHOM/GT/2001/U1103) OX=929439 GN=LMXM_08_0910 PE=4 SV=1
+	1.67697	-0.381899	E9AKL7	E9AKL7	tr|E9AKL7|E9AKL7_LEIMU Uncharacterized protein OS=Leishmania mexicana (strain MHOM/GT/2001/U1103) OX=929439 GN=LMXM_05_1100 PE=4 SV=1
+	3.22585	-0.38194	E9AUH0	E9AUH0	tr|E9AUH0|E9AUH0_LEIMU Uncharacterized protein OS=Leishmania mexicana (strain MHOM/GT/2001/U1103) OX=929439 GN=LMXM_20_0290 PE=4 SV=1
+	2.08062	-0.382386	E9ASQ0	E9ASQ0	tr|E9ASQ0|E9ASQ0_LEIMU Uncharacterized protein OS=Leishmania mexicana (strain MHOM/GT/2001/U1103) OX=929439 GN=LMXM_36_1310 PE=4 SV=1
+	3.73734	-0.383458	E9AQ24	E9AQ24	tr|E9AQ24|E9AQ24_LEIMU Lysine--tRNA ligase OS=Leishmania mexicana (strain MHOM/GT/2001/U1103) OX=929439 GN=LMXM_15_0230 PE=3 SV=1
+	4.46986	-0.384042	E9ATP0	E9ATP0	tr|E9ATP0|E9ATP0_LEIMU Uncharacterized protein OS=Leishmania mexicana (strain MHOM/GT/2001/U1103) OX=929439 GN=LMXM_36_4560 PE=4 SV=1
+	3.47726	-0.385159	O61059;E9AU63;O76486;E9AU64	O61059;E9AU63;O76486;E9AU64	tr|O61059|O61059_LEIME Glucose transporter OS=Leishmania mexicana OX=5665 GN=LmGT2 PE=3 SV=2;tr|E9AU63|E9AU63_LEIMU Glucose transporter, lmgt2 OS=Leishmania mexicana (strain MHOM/GT/2001/U1103) OX=929439 GN=LMXM_36_6290 PE=3 SV=1;tr|O76486|O76486_LEIME Glu
+	3.19466	-0.385215	E9AZB9	E9AZB9	tr|E9AZB9|E9AZB9_LEIMU Uncharacterized protein OS=Leishmania mexicana (strain MHOM/GT/2001/U1103) OX=929439 GN=LMXM_27_2130 PE=4 SV=1
+	0.949033	-0.386644	E9ASE1	E9ASE1	tr|E9ASE1|E9ASE1_LEIMU Uncharacterized protein OS=Leishmania mexicana (strain MHOM/GT/2001/U1103) OX=929439 GN=LMXM_36_0240 PE=4 SV=1
+	2.00004	-0.386979	E9AKJ3	E9AKJ3	tr|E9AKJ3|E9AKJ3_LEIMU Uncharacterized protein OS=Leishmania mexicana (strain MHOM/GT/2001/U1103) OX=929439 GN=LMXM_05_0870 PE=4 SV=1
+	2.56796	-0.387458	E9B5U4	E9B5U4	tr|E9B5U4|E9B5U4_LEIMU Uncharacterized protein OS=Leishmania mexicana (strain MHOM/GT/2001/U1103) OX=929439 GN=LMXM_34_0630 PE=4 SV=1
+	3.5757	-0.387844	E9ANN3	E9ANN3	tr|E9ANN3|E9ANN3_LEIMU Uncharacterized protein OS=Leishmania mexicana (strain MHOM/GT/2001/U1103) OX=929439 GN=LMXM_11_0890 PE=4 SV=1
+	2.46491	-0.388023	E9ANL8	E9ANL8	tr|E9ANL8|E9ANL8_LEIMU Uncharacterized protein OS=Leishmania mexicana (strain MHOM/GT/2001/U1103) OX=929439 GN=LMXM_11_0730 PE=4 SV=1
+	1.51344	-0.388076	E9B0V3	E9B0V3	tr|E9B0V3|E9B0V3_LEIMU Uncharacterized protein OS=Leishmania mexicana (strain MHOM/GT/2001/U1103) OX=929439 GN=LMXM_29_1810 PE=4 SV=1
+	3.15489	-0.388196	E9ASP9	E9ASP9	tr|E9ASP9|E9ASP9_LEIMU Uncharacterized protein OS=Leishmania mexicana (strain MHOM/GT/2001/U1103) OX=929439 GN=LMXM_36_1300 PE=4 SV=1
+	2.18482	-0.388809	E9B260	E9B260	tr|E9B260|E9B260_LEIMU DNA-directed RNA polymerase subunit OS=Leishmania mexicana (strain MHOM/GT/2001/U1103) OX=929439 GN=LMXM_30_2610 PE=3 SV=1
+	1.8057	-0.38892	E9B2Q1	E9B2Q1	tr|E9B2Q1|E9B2Q1_LEIMU Uncharacterized protein OS=Leishmania mexicana (strain MHOM/GT/2001/U1103) OX=929439 GN=LMXM_31_1260 PE=4 SV=1
+	4.29836	-0.389444	E9B461	E9B461	tr|E9B461|E9B461_LEIMU Uncharacterized protein OS=Leishmania mexicana (strain MHOM/GT/2001/U1103) OX=929439 GN=LMXM_32_2220 PE=4 SV=1
+	3.88898	-0.389609	E9B256	E9B256	tr|E9B256|E9B256_LEIMU Uncharacterized protein OS=Leishmania mexicana (strain MHOM/GT/2001/U1103) OX=929439 GN=LMXM_30_2570 PE=4 SV=1
+	2.30724	-0.390878	E9B352	E9B352	tr|E9B352|E9B352_LEIMU Uncharacterized protein OS=Leishmania mexicana (strain MHOM/GT/2001/U1103) OX=929439 GN=LMXM_31_2730 PE=4 SV=1
+	3.84755	-0.392001	E9B3P4	E9B3P4	tr|E9B3P4|E9B3P4_LEIMU Uncharacterized protein OS=Leishmania mexicana (strain MHOM/GT/2001/U1103) OX=929439 GN=LMXM_32_0620 PE=4 SV=1
+	4.08091	-0.393088	E9AU34	E9AU34	tr|E9AU34|E9AU34_LEIMU Uncharacterized protein OS=Leishmania mexicana (strain MHOM/GT/2001/U1103) OX=929439 GN=LMXM_36_5990 PE=4 SV=1
+	1.57668	-0.393101	E9AJK1	E9AJK1	tr|E9AJK1|E9AJK1_LEIMU Putative tRNA (cytidine(32)/guanosine(34)-2-O)-methyltransferase OS=Leishmania mexicana (strain MHOM/GT/2001/U1103) OX=929439 GN=LMXM_02_0380 PE=3 SV=1
+	3.21891	-0.393125	E9AZ74	E9AZ74	tr|E9AZ74|E9AZ74_LEIMU Uncharacterized protein OS=Leishmania mexicana (strain MHOM/GT/2001/U1103) OX=929439 GN=LMXM_27_1730 PE=4 SV=1
+	2.66232	-0.394076	E9B0H4	E9B0H4	tr|E9B0H4|E9B0H4_LEIMU Uncharacterized protein OS=Leishmania mexicana (strain MHOM/GT/2001/U1103) OX=929439 GN=LMXM_29_0490 PE=4 SV=1
+	2.37431	-0.396164	E9AUZ4	E9AUZ4	tr|E9AUZ4|E9AUZ4_LEIMU Uncharacterized protein OS=Leishmania mexicana (strain MHOM/GT/2001/U1103) OX=929439 GN=LMXM_21_0270 PE=4 SV=1
+	2.7732	-0.39729	E9APA0	E9APA0	tr|E9APA0|E9APA0_LEIMU Uncharacterized protein OS=Leishmania mexicana (strain MHOM/GT/2001/U1103) OX=929439 GN=LMXM_13_0760 PE=4 SV=1
+	1.7468	-0.398116	E9AQ97	E9AQ97	tr|E9AQ97|E9AQ97_LEIMU Uncharacterized protein OS=Leishmania mexicana (strain MHOM/GT/2001/U1103) OX=929439 GN=LMXM_15_0980 PE=4 SV=1
+	2.95473	-0.399162	E9AKQ4	E9AKQ4	tr|E9AKQ4|E9AKQ4_LEIMU Putative 5-3 exonuclease OS=Leishmania mexicana (strain MHOM/GT/2001/U1103) OX=929439 GN=LMXM_06_0260 PE=4 SV=1
+	3.24117	-0.399531	E9B689	E9B689	tr|E9B689|E9B689_LEIMU Uncharacterized protein OS=Leishmania mexicana (strain MHOM/GT/2001/U1103) OX=929439 GN=LMXM_34_2110 PE=4 SV=1
+	3.11739	-0.400205	E9AYU5	E9AYU5	tr|E9AYU5|E9AYU5_LEIMU Uncharacterized protein OS=Leishmania mexicana (strain MHOM/GT/2001/U1103) OX=929439 GN=LMXM_27_0430 PE=4 SV=1
+	2.26353	-0.400793	E9ATT6	E9ATT6	tr|E9ATT6|E9ATT6_LEIMU Uncharacterized protein OS=Leishmania mexicana (strain MHOM/GT/2001/U1103) OX=929439 GN=LMXM_36_5020 PE=4 SV=1
+	3.35424	-0.40161	E9B0E6	E9B0E6	tr|E9B0E6|E9B0E6_LEIMU Uncharacterized protein OS=Leishmania mexicana (strain MHOM/GT/2001/U1103) OX=929439 GN=LMXM_29_0220 PE=4 SV=1
+	3.5956	-0.402146	E9B682	E9B682	tr|E9B682|E9B682_LEIMU Putative ankyrin repeat protein OS=Leishmania mexicana (strain MHOM/GT/2001/U1103) OX=929439 GN=LMXM_34_2040 PE=4 SV=1
+	2.81301	-0.404582	E9B3B0	E9B3B0	tr|E9B3B0|E9B3B0_LEIMU Putative chaperonin alpha subunit OS=Leishmania mexicana (strain MHOM/GT/2001/U1103) OX=929439 GN=LMXM_31_3270 PE=3 SV=1
+	2.05906	-0.405669	E9B6X6	E9B6X6	tr|E9B6X6|E9B6X6_LEIMU Uncharacterized protein OS=Leishmania mexicana (strain MHOM/GT/2001/U1103) OX=929439 GN=LMXM_34_4470 PE=4 SV=1
+	2.2153	-0.405906	E9AM16	E9AM16	tr|E9AM16|E9AM16_LEIMU Putative ABC transporter OS=Leishmania mexicana (strain MHOM/GT/2001/U1103) OX=929439 GN=LMXM_08_29_0620 PE=4 SV=1
+	0.837181	-0.406082	E9AKN1;Q6SJP6	E9AKN1;Q6SJP6	tr|E9AKN1|E9AKN1_LEIMU Uncharacterized protein OS=Leishmania mexicana (strain MHOM/GT/2001/U1103) OX=929439 GN=LMXM_06_0030 PE=4 SV=1;tr|Q6SJP6|Q6SJP6_LEIAM Antigenic WD protein OS=Leishmania amazonensis OX=5659 PE=2 SV=1
+	3.14569	-0.406147	E9AXG4	E9AXG4	tr|E9AXG4|E9AXG4_LEIMU Uncharacterized protein OS=Leishmania mexicana (strain MHOM/GT/2001/U1103) OX=929439 GN=LMXM_25_0860 PE=4 SV=1
+	3.27168	-0.406289	E9B453	E9B453	tr|E9B453|E9B453_LEIMU Uncharacterized protein OS=Leishmania mexicana (strain MHOM/GT/2001/U1103) OX=929439 GN=LMXM_32_2150 PE=4 SV=1
+	3.67331	-0.410149	E9B1P3;E8NHE8;E8NHE7	E9B1P3;E8NHE8;E8NHE7	tr|E9B1P3|E9B1P3_LEIMU Sodium stibogluconate resistance protein,putative OS=Leishmania mexicana (strain MHOM/GT/2001/U1103) OX=929439 GN=LMXM_30_0930 PE=4 SV=1;tr|E8NHE8|E8NHE8_LEIMU Uncharacterized protein LmxM_30_0950_1 OS=Leishmania mexicana (strain MHO
+	2.69174	-0.410902	E9ASP6;Q9U5N6	E9ASP6	tr|E9ASP6|E9ASP6_LEIMU Fructose-bisphosphate aldolase OS=Leishmania mexicana (strain MHOM/GT/2001/U1103) OX=929439 GN=LMXM_36_1260 PE=3 SV=1
+	2.90861	-0.411053	E9B5H0	E9B5H0	tr|E9B5H0|E9B5H0_LEIMU Phosphomannomutase-like protein OS=Leishmania mexicana (strain MHOM/GT/2001/U1103) OX=929439 GN=LMXM_33_3780 PE=3 SV=1
+	3.44722	-0.4122	E9AXB9	E9AXB9	tr|E9AXB9|E9AXB9_LEIMU Uncharacterized protein OS=Leishmania mexicana (strain MHOM/GT/2001/U1103) OX=929439 GN=LMXM_25_0420 PE=4 SV=1
+	5.60818	-0.413077	E9AZ43	E9AZ43	tr|E9AZ43|E9AZ43_LEIMU Uncharacterized protein OS=Leishmania mexicana (strain MHOM/GT/2001/U1103) OX=929439 GN=LMXM_27_1370 PE=4 SV=1
+	2.22738	-0.413692	E9B236	E9B236	tr|E9B236|E9B236_LEIMU Uncharacterized protein OS=Leishmania mexicana (strain MHOM/GT/2001/U1103) OX=929439 GN=LMXM_30_2360 PE=4 SV=1
+	3.37103	-0.414107	E9B1T7	E9B1T7	tr|E9B1T7|E9B1T7_LEIMU Uncharacterized protein OS=Leishmania mexicana (strain MHOM/GT/2001/U1103) OX=929439 GN=LMXM_30_1390 PE=4 SV=1
+	2.60008	-0.414659	E9AK22	E9AK22	tr|E9AK22|E9AK22_LEIMU Uncharacterized protein OS=Leishmania mexicana (strain MHOM/GT/2001/U1103) OX=929439 GN=LMXM_04_0410 PE=4 SV=1
+	2.44408	-0.414819	E9B4W1	E9B4W1	tr|E9B4W1|E9B4W1_LEIMU Uncharacterized protein OS=Leishmania mexicana (strain MHOM/GT/2001/U1103) OX=929439 GN=LMXM_33_1370 PE=4 SV=1
+	2.65748	-0.418035	E9B141	E9B141	tr|E9B141|E9B141_LEIMU SH3 domain protein-like protein OS=Leishmania mexicana (strain MHOM/GT/2001/U1103) OX=929439 GN=LMXM_29_2690 PE=4 SV=1
+	5.5564	-0.418527	E9AKH1	E9AKH1	tr|E9AKH1|E9AKH1_LEIMU Uncharacterized protein OS=Leishmania mexicana (strain MHOM/GT/2001/U1103) OX=929439 GN=LMXM_05_0650 PE=4 SV=1
+	4.00992	-0.418691	E9B297	E9B297	tr|E9B297|E9B297_LEIMU Putative acetyl-CoA carboxylase OS=Leishmania mexicana (strain MHOM/GT/2001/U1103) OX=929439 GN=LMXM_30_2970 PE=4 SV=1
+	2.25969	-0.421352	E9B1Q2	E9B1Q2	tr|E9B1Q2|E9B1Q2_LEIMU Uncharacterized protein OS=Leishmania mexicana (strain MHOM/GT/2001/U1103) OX=929439 GN=LMXM_30_1050 PE=4 SV=1
+	2.05275	-0.422016	E9AX38	E9AX38	tr|E9AX38|E9AX38_LEIMU Uncharacterized protein OS=Leishmania mexicana (strain MHOM/GT/2001/U1103) OX=929439 GN=LMXM_24_1920 PE=4 SV=1
+	2.7623	-0.422593	E9AJK8	E9AJK8	tr|E9AJK8|E9AJK8_LEIMU Uncharacterized protein OS=Leishmania mexicana (strain MHOM/GT/2001/U1103) OX=929439 GN=LMXM_02_0460 PE=4 SV=1
+	3.98597	-0.42486	E9AR71	E9AR71	tr|E9AR71|E9AR71_LEIMU Uncharacterized protein OS=Leishmania mexicana (strain MHOM/GT/2001/U1103) OX=929439 GN=LMXM_17_0990 PE=4 SV=1
+	3.71541	-0.424921	E9B4C1	E9B4C1	tr|E9B4C1|E9B4C1_LEIMU Transcription elongation factor-like protein OS=Leishmania mexicana (strain MHOM/GT/2001/U1103) OX=929439 GN=LMXM_32_2810 PE=4 SV=1
+	2.372	-0.42638	E9B0R9	E9B0R9	tr|E9B0R9|E9B0R9_LEIMU Uncharacterized protein OS=Leishmania mexicana (strain MHOM/GT/2001/U1103) OX=929439 GN=LMXM_29_1400 PE=4 SV=1
+	2.4855	-0.426558	E9ANB4	E9ANB4	tr|E9ANB4|E9ANB4_LEIMU Uncharacterized protein OS=Leishmania mexicana (strain MHOM/GT/2001/U1103) OX=929439 GN=LMXM_10_1040 PE=4 SV=1
+	3.27878	-0.427439	E9AMI3	E9AMI3	tr|E9AMI3|E9AMI3_LEIMU Phosphoribosylpyrophosphate synthetase OS=Leishmania mexicana (strain MHOM/GT/2001/U1103) OX=929439 GN=LMXM_08_1130 PE=4 SV=1
+	3.54652	-0.430526	E9AXK0	E9AXK0	tr|E9AXK0|E9AXK0_LEIMU Uncharacterized protein OS=Leishmania mexicana (strain MHOM/GT/2001/U1103) OX=929439 GN=LMXM_25_1210 PE=4 SV=1
+	5.04537	-0.43055	E9ANI6	E9ANI6	tr|E9ANI6|E9ANI6_LEIMU Tubulin-tyrsoine ligase-like protein OS=Leishmania mexicana (strain MHOM/GT/2001/U1103) OX=929439 GN=LMXM_11_0400 PE=4 SV=1
+	1.32523	-0.43854	E9B2T3	E9B2T3	tr|E9B2T3|E9B2T3_LEIMU Uncharacterized protein OS=Leishmania mexicana (strain MHOM/GT/2001/U1103) OX=929439 GN=LMXM_31_1570 PE=4 SV=1
+	2.16178	-0.440484	E9B152	E9B152	tr|E9B152|E9B152_LEIMU Uncharacterized protein OS=Leishmania mexicana (strain MHOM/GT/2001/U1103) OX=929439 GN=LMXM_29_2790 PE=4 SV=1
+	2.20818	-0.441119	E9AUN8	E9AUN8	tr|E9AUN8|E9AUN8_LEIMU Uncharacterized protein OS=Leishmania mexicana (strain MHOM/GT/2001/U1103) OX=929439 GN=LMXM_20_1000 PE=4 SV=1
+	2.70593	-0.443286	E9AKS6	E9AKS6	tr|E9AKS6|E9AKS6_LEIMU Uncharacterized protein OS=Leishmania mexicana (strain MHOM/GT/2001/U1103) OX=929439 GN=LMXM_06_0470 PE=4 SV=1
+	5.56302	-0.447347	E9B0E9	E9B0E9	tr|E9B0E9|E9B0E9_LEIMU Putative ubiquitin hydrolase OS=Leishmania mexicana (strain MHOM/GT/2001/U1103) OX=929439 GN=LMXM_29_0250 PE=4 SV=1
+	5.14598	-0.447354	E9AY91	E9AY91	tr|E9AY91|E9AY91_LEIMU Uncharacterized protein OS=Leishmania mexicana (strain MHOM/GT/2001/U1103) OX=929439 GN=LMXM_26_1120 PE=4 SV=1
+	1.22644	-0.449687	E9AT87	E9AT87	tr|E9AT87|E9AT87_LEIMU Uncharacterized protein OS=Leishmania mexicana (strain MHOM/GT/2001/U1103) OX=929439 GN=LMXM_36_3090 PE=4 SV=1
+	3.50116	-0.45107	Q4TZP9;E9B0G1	Q4TZP9;E9B0G1	tr|Q4TZP9|Q4TZP9_LEIME Mitogen-activated protein kinase OS=Leishmania mexicana OX=5665 PE=3 SV=1;tr|E9B0G1|E9B0G1_LEIMU Mitogen-activated protein kinase OS=Leishmania mexicana (strain MHOM/GT/2001/U1103) OX=929439 GN=LMXM_29_0370 PE=3 SV=1
+	3.34935	-0.452094	E9B510	E9B510	tr|E9B510|E9B510_LEIMU Uncharacterized protein OS=Leishmania mexicana (strain MHOM/GT/2001/U1103) OX=929439 GN=LMXM_33_2240 PE=4 SV=1
+	2.13691	-0.452859	E9B4V5	E9B4V5	tr|E9B4V5|E9B4V5_LEIMU Uncharacterized protein OS=Leishmania mexicana (strain MHOM/GT/2001/U1103) OX=929439 GN=LMXM_33_1310 PE=4 SV=1
+	2.52851	-0.453207	E9B5A6	E9B5A6	tr|E9B5A6|E9B5A6_LEIMU Uncharacterized protein OS=Leishmania mexicana (strain MHOM/GT/2001/U1103) OX=929439 GN=LMXM_33_3170 PE=4 SV=1
+	1.66061	-0.45351	E9B2U6	E9B2U6	tr|E9B2U6|E9B2U6_LEIMU Uncharacterized protein OS=Leishmania mexicana (strain MHOM/GT/2001/U1103) OX=929439 GN=LMXM_31_1700 PE=4 SV=1
+	1.44004	-0.453881	E9B6J1	E9B6J1	tr|E9B6J1|E9B6J1_LEIMU Uncharacterized protein OS=Leishmania mexicana (strain MHOM/GT/2001/U1103) OX=929439 GN=LMXM_34_3120 PE=4 SV=1
+	3.05674	-0.455422	E9B6S0	E9B6S0	tr|E9B6S0|E9B6S0_LEIMU Uncharacterized protein OS=Leishmania mexicana (strain MHOM/GT/2001/U1103) OX=929439 GN=LMXM_34_3925 PE=4 SV=1
+	3.83852	-0.456867	E9AWV3	E9AWV3	tr|E9AWV3|E9AWV3_LEIMU Uncharacterized protein OS=Leishmania mexicana (strain MHOM/GT/2001/U1103) OX=929439 GN=LMXM_24_1120 PE=4 SV=1
+	3.19136	-0.458321	E9AKI3	E9AKI3	tr|E9AKI3|E9AKI3_LEIMU Uncharacterized protein OS=Leishmania mexicana (strain MHOM/GT/2001/U1103) OX=929439 GN=LMXM_05_0770 PE=4 SV=1
+	1.48429	-0.459337	E9AUU7	E9AUU7	tr|E9AUU7|E9AUU7_LEIMU Uncharacterized protein OS=Leishmania mexicana (strain MHOM/GT/2001/U1103) OX=929439 GN=LMXM_20_1660 PE=4 SV=1
+	2.07095	-0.461481	E9AR65;Q6T9D6	E9AR65	tr|E9AR65|E9AR65_LEIMU Putative ATP-dependent RNA helicase OS=Leishmania mexicana (strain MHOM/GT/2001/U1103) OX=929439 GN=LMXM_17_0920 PE=4 SV=1
+	2.84853	-0.462187	E8NHI0	E8NHI0	tr|E8NHI0|E8NHI0_LEIMU 40S ribosomal protein S3a OS=Leishmania mexicana (strain MHOM/GT/2001/U1103) OX=929439 GN=LmxM_34_0400a_1 PE=3 SV=1
+	3.38649	-0.462607	Q0PKW0;E9B727	Q0PKW0;E9B727	tr|Q0PKW0|Q0PKW0_LEIME Putative mitogen-activated protein kinase 13 OS=Leishmania mexicana OX=5665 GN=MPK13 PE=4 SV=1;tr|E9B727|E9B727_LEIMU Uncharacterized protein OS=Leishmania mexicana (strain MHOM/GT/2001/U1103) OX=929439 GN=LMXM_34_5010 PE=4 SV=1
+	1.97242	-0.463834	E9APK6	E9APK6	tr|E9APK6|E9APK6_LEIMU Uncharacterized protein OS=Leishmania mexicana (strain MHOM/GT/2001/U1103) OX=929439 GN=LMXM_14_0120 PE=4 SV=1
+	3.60054	-0.46402	E9AZJ4	E9AZJ4	tr|E9AZJ4|E9AZJ4_LEIMU Putative rrp44p homologue OS=Leishmania mexicana (strain MHOM/GT/2001/U1103) OX=929439 GN=LMXM_28_0330 PE=3 SV=1
+	2.91667	-0.470424	E9ARC2	E9ARC2	tr|E9ARC2|E9ARC2_LEIMU Uncharacterized protein OS=Leishmania mexicana (strain MHOM/GT/2001/U1103) OX=929439 GN=LMXM_17_0010 PE=4 SV=1
+	2.9285	-0.472484	E9B1J1	E9B1J1	tr|E9B1J1|E9B1J1_LEIMU Putative calpain-like protein OS=Leishmania mexicana (strain MHOM/GT/2001/U1103) OX=929439 GN=LMXM_30_0400 PE=3 SV=1
+	3.01064	-0.473213	E9AWC0	E9AWC0	tr|E9AWC0|E9AWC0_LEIMU Uncharacterized protein OS=Leishmania mexicana (strain MHOM/GT/2001/U1103) OX=929439 GN=LMXM_23_1025 PE=4 SV=1
+	2.85919	-0.475866	E9AUA8	E9AUA8	tr|E9AUA8|E9AUA8_LEIMU Uncharacterized protein OS=Leishmania mexicana (strain MHOM/GT/2001/U1103) OX=929439 GN=LMXM_36_6730 PE=4 SV=1
+	1.85034	-0.47589	E9ALQ7	E9ALQ7	tr|E9ALQ7|E9ALQ7_LEIMU Putative ABC transporter domain protein OS=Leishmania mexicana (strain MHOM/GT/2001/U1103) OX=929439 GN=LMXM_08_29_1640 PE=4 SV=1
+	1.32961	-0.476769	E9AQU1	E9AQU1	tr|E9AQU1|E9AQU1_LEIMU Uncharacterized protein OS=Leishmania mexicana (strain MHOM/GT/2001/U1103) OX=929439 GN=LMXM_16_1300 PE=4 SV=1
+	3.71971	-0.477632	E9AWL0	E9AWL0	tr|E9AWL0|E9AWL0_LEIMU Putative transcription elongation factor OS=Leishmania mexicana (strain MHOM/GT/2001/U1103) OX=929439 GN=LMXM_24_0210 PE=4 SV=1
+	2.12106	-0.478369	E9AST0	E9AST0	tr|E9AST0|E9AST0_LEIMU Uncharacterized protein OS=Leishmania mexicana (strain MHOM/GT/2001/U1103) OX=929439 GN=LMXM_36_1595 PE=4 SV=1
+	1.67123	-0.479004	E9AQQ3	E9AQQ3	tr|E9AQQ3|E9AQQ3_LEIMU Dynein light chain OS=Leishmania mexicana (strain MHOM/GT/2001/U1103) OX=929439 GN=LMXM_16_0940 PE=3 SV=1
+	4.62268	-0.484265	E9ARW7	E9ARW7	tr|E9ARW7|E9ARW7_LEIMU Putative aminopeptidase OS=Leishmania mexicana (strain MHOM/GT/2001/U1103) OX=929439 GN=LMXM_19_0160 PE=4 SV=1
+	3.98608	-0.485319	E9AY61	E9AY61	tr|E9AY61|E9AY61_LEIMU Putative asparagine synthetase a (Putative aspartate--ammonia ligase) OS=Leishmania mexicana (strain MHOM/GT/2001/U1103) OX=929439 GN=LMXM_26_0830 PE=4 SV=1
+	1.80203	-0.486442	E9AL31	E9AL31	tr|E9AL31|E9AL31_LEIMU Uncharacterized protein OS=Leishmania mexicana (strain MHOM/GT/2001/U1103) OX=929439 GN=LMXM_07_0210 PE=4 SV=1
+	2.35645	-0.486915	E9AR48	E9AR48	tr|E9AR48|E9AR48_LEIMU Uncharacterized protein OS=Leishmania mexicana (strain MHOM/GT/2001/U1103) OX=929439 GN=LMXM_17_0710 PE=4 SV=1
+	2.20551	-0.487899	E9B451	E9B451	tr|E9B451|E9B451_LEIMU Uncharacterized protein OS=Leishmania mexicana (strain MHOM/GT/2001/U1103) OX=929439 GN=LMXM_32_2130 PE=4 SV=1
+	2.73328	-0.488052	E9B255	E9B255	tr|E9B255|E9B255_LEIMU Uncharacterized protein OS=Leishmania mexicana (strain MHOM/GT/2001/U1103) OX=929439 GN=LMXM_30_2560 PE=4 SV=1
+	3.61435	-0.488333	E9B4J3	E9B4J3	tr|E9B4J3|E9B4J3_LEIMU Uncharacterized protein OS=Leishmania mexicana (strain MHOM/GT/2001/U1103) OX=929439 GN=LMXM_33_0250 PE=4 SV=1
+	3.23254	-0.489929	E9AVS9	E9AVS9	tr|E9AVS9|E9AVS9_LEIMU Uncharacterized protein OS=Leishmania mexicana (strain MHOM/GT/2001/U1103) OX=929439 GN=LMXM_22_0970 PE=4 SV=1
+	2.71856	-0.492054	E9ASU7	E9ASU7	tr|E9ASU7|E9ASU7_LEIMU Uncharacterized protein OS=Leishmania mexicana (strain MHOM/GT/2001/U1103) OX=929439 GN=LMXM_36_1750 PE=4 SV=1
+	4.18374	-0.494797	E9B0B0	E9B0B0	tr|E9B0B0|E9B0B0_LEIMU Putative dynein heavy chain OS=Leishmania mexicana (strain MHOM/GT/2001/U1103) OX=929439 GN=LMXM_28_2880 PE=4 SV=1
+	2.81849	-0.497935	E9AS22	E9AS22	tr|E9AS22|E9AS22_LEIMU Putative kinesin OS=Leishmania mexicana (strain MHOM/GT/2001/U1103) OX=929439 GN=LMXM_19_0700 PE=3 SV=1
+	3.64988	-0.498483	E9APV8;E8NHK3	E9APV8;E8NHK3	tr|E9APV8|E9APV8_LEIMU Putative kinesin K39 OS=Leishmania mexicana (strain MHOM/GT/2001/U1103) OX=929439 GN=LMXM_14_1120 PE=3 SV=1;tr|E8NHK3|E8NHK3_LEIMU WGS CADB00000000 data, contig 50 (Fragment) OS=Leishmania mexicana (strain MHOM/GT/2001/U1103) OX=9294
+	2.31775	-0.500887	E9AP67	E9AP67	tr|E9AP67|E9AP67_LEIMU Putative flagellar radial spoke protein OS=Leishmania mexicana (strain MHOM/GT/2001/U1103) OX=929439 GN=LMXM_13_0430 PE=4 SV=1
+	2.90918	-0.502987	E9AR33;E9AR31	E9AR33;E9AR31	tr|E9AR33|E9AR33_LEIMU Uncharacterized protein OS=Leishmania mexicana (strain MHOM/GT/2001/U1103) OX=929439 GN=LMXM_17_0780 PE=4 SV=1;tr|E9AR31|E9AR31_LEIMU Uncharacterized protein OS=Leishmania mexicana (strain MHOM/GT/2001/U1103) OX=929439 GN=LMXM_17_062
+	5.66382	-0.504032	E9AL42	E9AL42	tr|E9AL42|E9AL42_LEIMU Uncharacterized protein OS=Leishmania mexicana (strain MHOM/GT/2001/U1103) OX=929439 GN=LMXM_07_0320 PE=4 SV=1
+	3.29074	-0.504605	E9B5Y1	E9B5Y1	tr|E9B5Y1|E9B5Y1_LEIMU Putative casein kinase OS=Leishmania mexicana (strain MHOM/GT/2001/U1103) OX=929439 GN=LMXM_34_1010 PE=3 SV=1
+	3.62073	-0.508077	E9AJR6	E9AJR6	tr|E9AJR6|E9AJR6_LEIMU Uncharacterized protein OS=Leishmania mexicana (strain MHOM/GT/2001/U1103) OX=929439 GN=LMXM_03_0320 PE=4 SV=1
+	3.41151	-0.508363	E9B2T9	E9B2T9	tr|E9B2T9|E9B2T9_LEIMU Uncharacterized protein OS=Leishmania mexicana (strain MHOM/GT/2001/U1103) OX=929439 GN=LMXM_31_1635 PE=4 SV=1
+	0.705965	-0.508842	E9B474	E9B474	tr|E9B474|E9B474_LEIMU Uncharacterized protein OS=Leishmania mexicana (strain MHOM/GT/2001/U1103) OX=929439 GN=LMXM_32_2350 PE=4 SV=1
+	3.55564	-0.511986	E9AR44	E9AR44	tr|E9AR44|E9AR44_LEIMU Uncharacterized protein OS=Leishmania mexicana (strain MHOM/GT/2001/U1103) OX=929439 GN=LMXM_17_0670 PE=4 SV=1
+	1.09656	-0.514404	E9AY65	E9AY65	tr|E9AY65|E9AY65_LEIMU Uncharacterized protein OS=Leishmania mexicana (strain MHOM/GT/2001/U1103) OX=929439 GN=LMXM_26_0870 PE=4 SV=1
+	4.00368	-0.517293	E9B1G5	E9B1G5	tr|E9B1G5|E9B1G5_LEIMU Uncharacterized protein OS=Leishmania mexicana (strain MHOM/GT/2001/U1103) OX=929439 GN=LMXM_30_0170 PE=4 SV=1
+	3.40199	-0.518995	E9ALQ3	E9ALQ3	tr|E9ALQ3|E9ALQ3_LEIMU Uncharacterized protein OS=Leishmania mexicana (strain MHOM/GT/2001/U1103) OX=929439 GN=LMXM_08_29_1700 PE=4 SV=1
+	2.39178	-0.52024	E9AS79	E9AS79	tr|E9AS79|E9AS79_LEIMU Uncharacterized protein OS=Leishmania mexicana (strain MHOM/GT/2001/U1103) OX=929439 GN=LMXM_19_1280 PE=4 SV=1
+	3.17937	-0.524034	E9B112	E9B112	tr|E9B112|E9B112_LEIMU Uncharacterized protein OS=Leishmania mexicana (strain MHOM/GT/2001/U1103) OX=929439 GN=LMXM_29_2390 PE=4 SV=1
+	2.17059	-0.527226	E9AW42	E9AW42	tr|E9AW42|E9AW42_LEIMU ABC transporter-like protein OS=Leishmania mexicana (strain MHOM/GT/2001/U1103) OX=929439 GN=LMXM_23_0380 PE=4 SV=1
+	4.47134	-0.527318	E9AXQ2	E9AXQ2	tr|E9AXQ2|E9AXQ2_LEIMU Uncharacterized protein OS=Leishmania mexicana (strain MHOM/GT/2001/U1103) OX=929439 GN=LMXM_25_1705 PE=4 SV=1
+	4.36293	-0.52935	E9AM51	E9AM51	tr|E9AM51|E9AM51_LEIMU Uncharacterized protein OS=Leishmania mexicana (strain MHOM/GT/2001/U1103) OX=929439 GN=LMXM_08_29_0270 PE=4 SV=1
+	3.52006	-0.531664	E8NHN7	E8NHN7	tr|E8NHN7|E8NHN7_LEIMU WGS CADB00000000 data, contig 72 (Fragment) OS=Leishmania mexicana (strain MHOM/GT/2001/U1103) OX=929439 GN=LmxM_32_3070a_1 PE=4 SV=1
+	2.12094	-0.533355	E9AJN2	E9AJN2	tr|E9AJN2|E9AJN2_LEIMU Uncharacterized protein OS=Leishmania mexicana (strain MHOM/GT/2001/U1103) OX=929439 GN=LMXM_02_0700 PE=4 SV=1
+	1.2524	-0.533896	E9B5R8	E9B5R8	tr|E9B5R8|E9B5R8_LEIMU Uncharacterized protein OS=Leishmania mexicana (strain MHOM/GT/2001/U1103) OX=929439 GN=LMXM_34_0300 PE=4 SV=1
+	3.36109	-0.534186	E9AR83	E9AR83	tr|E9AR83|E9AR83_LEIMU Putative kinesin OS=Leishmania mexicana (strain MHOM/GT/2001/U1103) OX=929439 GN=LMXM_17_1110 PE=3 SV=1
+	2.67692	-0.534262	E9ATI7	E9ATI7	tr|E9ATI7|E9ATI7_LEIMU Uncharacterized protein OS=Leishmania mexicana (strain MHOM/GT/2001/U1103) OX=929439 GN=LMXM_36_4040 PE=4 SV=1
+	3.60249	-0.535284	E9AT18	E9AT18	tr|E9AT18|E9AT18_LEIMU Uncharacterized protein OS=Leishmania mexicana (strain MHOM/GT/2001/U1103) OX=929439 GN=LMXM_36_2410 PE=3 SV=1
+	2.62181	-0.539367	E9ALT4	E9ALT4	tr|E9ALT4|E9ALT4_LEIMU Uncharacterized protein OS=Leishmania mexicana (strain MHOM/GT/2001/U1103) OX=929439 GN=LMXM_08_29_1380 PE=4 SV=1
+	0.692499	-0.539788	E9AV67	E9AV67	tr|E9AV67|E9AV67_LEIMU Uncharacterized protein OS=Leishmania mexicana (strain MHOM/GT/2001/U1103) OX=929439 GN=LMXM_21_0880 PE=4 SV=1
+	1.90073	-0.541507	E9AR63;B7T1N9	E9AR63;B7T1N9	tr|E9AR63|E9AR63_LEIMU Uncharacterized protein OS=Leishmania mexicana (strain MHOM/GT/2001/U1103) OX=929439 GN=LMXM_17_0900 PE=4 SV=1;tr|B7T1N9|B7T1N9_LEIAM Leucine-rich protein OS=Leishmania amazonensis OX=5659 PE=4 SV=1
+	2.10197	-0.541792	E9B5E4	E9B5E4	tr|E9B5E4|E9B5E4_LEIMU Uncharacterized protein OS=Leishmania mexicana (strain MHOM/GT/2001/U1103) OX=929439 GN=LMXM_33_3550 PE=4 SV=1
+	2.50295	-0.541945	E9B1T6	E9B1T6	tr|E9B1T6|E9B1T6_LEIMU Uncharacterized protein OS=Leishmania mexicana (strain MHOM/GT/2001/U1103) OX=929439 GN=LMXM_30_1380 PE=4 SV=1
+	1.89829	-0.546184	E9B5T7	E9B5T7	tr|E9B5T7|E9B5T7_LEIMU Phosphatidylinositol-4-phosphate 5-kinase-like,putative OS=Leishmania mexicana (strain MHOM/GT/2001/U1103) OX=929439 GN=LMXM_34_0560 PE=4 SV=1
+	4.26094	-0.550397	E9B1W7	E9B1W7	tr|E9B1W7|E9B1W7_LEIMU Uncharacterized protein OS=Leishmania mexicana (strain MHOM/GT/2001/U1103) OX=929439 GN=LMXM_30_1670 PE=4 SV=1
+	2.36219	-0.552201	E9AVU3	E9AVU3	tr|E9AVU3|E9AVU3_LEIMU Putative dynein heavy chain, cytosolic OS=Leishmania mexicana (strain MHOM/GT/2001/U1103) OX=929439 GN=LMXM_22_1110 PE=4 SV=1
+	1.9579	-0.552526	E9B6T5	E9B6T5	tr|E9B6T5|E9B6T5_LEIMU Uncharacterized protein OS=Leishmania mexicana (strain MHOM/GT/2001/U1103) OX=929439 GN=LMXM_34_4060 PE=4 SV=1
+	2.84344	-0.552599	E9B1J0	E9B1J0	tr|E9B1J0|E9B1J0_LEIMU Putative calpain-like cysteine peptidase OS=Leishmania mexicana (strain MHOM/GT/2001/U1103) OX=929439 GN=LMXM_30_0390 PE=3 SV=1
+	3.70681	-0.555602	E9ANH7	E9ANH7	tr|E9ANH7|E9ANH7_LEIMU Uncharacterized protein OS=Leishmania mexicana (strain MHOM/GT/2001/U1103) OX=929439 GN=LMXM_11_0310 PE=4 SV=1
+	1.38285	-0.55908	E9B355	E9B355	tr|E9B355|E9B355_LEIMU Uncharacterized protein OS=Leishmania mexicana (strain MHOM/GT/2001/U1103) OX=929439 GN=LMXM_31_2760 PE=4 SV=1
+	5.51015	-0.559465	E9ARN4	E9ARN4	tr|E9ARN4|E9ARN4_LEIMU Uncharacterized protein OS=Leishmania mexicana (strain MHOM/GT/2001/U1103) OX=929439 GN=LMXM_18_0970 PE=4 SV=1
+	4.00613	-0.561891	E9AUL3	E9AUL3	tr|E9AUL3|E9AUL3_LEIMU Uncharacterized protein OS=Leishmania mexicana (strain MHOM/GT/2001/U1103) OX=929439 GN=LMXM_20_0700 PE=4 SV=1
+	3.47665	-0.566661	E9AU68	E9AU68	tr|E9AU68|E9AU68_LEIMU Putative ubiquitin-protein ligase OS=Leishmania mexicana (strain MHOM/GT/2001/U1103) OX=929439 GN=LMXM_36_6340 PE=4 SV=1
+	1.89604	-0.566803	E9AZ25	E9AZ25	tr|E9AZ25|E9AZ25_LEIMU Uncharacterized protein OS=Leishmania mexicana (strain MHOM/GT/2001/U1103) OX=929439 GN=LMXM_27_1220 PE=4 SV=1
+	1.63922	-0.567975	E9B1V2	E9B1V2	tr|E9B1V2|E9B1V2_LEIMU Uncharacterized protein OS=Leishmania mexicana (strain MHOM/GT/2001/U1103) OX=929439 GN=LMXM_30_1520 PE=4 SV=1
+	2.91634	-0.568364	E9B135	E9B135	tr|E9B135|E9B135_LEIMU Uncharacterized protein OS=Leishmania mexicana (strain MHOM/GT/2001/U1103) OX=929439 GN=LMXM_29_2640 PE=4 SV=1
+	3.35399	-0.570584	E9B669;E9AV40	E9B669;E9AV40	tr|E9B669|E9B669_LEIMU Putative 60S Ribosomal protein L36 OS=Leishmania mexicana (strain MHOM/GT/2001/U1103) OX=929439 GN=LMXM_34_1920 PE=4 SV=1;tr|E9AV40|E9AV40_LEIMU Putative 60S Ribosomal protein L36 OS=Leishmania mexicana (strain MHOM/GT/2001/U1103) OX
+	1.85108	-0.571848	E9AWK8	E9AWK8	tr|E9AWK8|E9AWK8_LEIMU Uncharacterized protein OS=Leishmania mexicana (strain MHOM/GT/2001/U1103) OX=929439 GN=LMXM_24_0190 PE=4 SV=1
+	4.67291	-0.573073	E9AQD3	E9AQD3	tr|E9AQD3|E9AQD3_LEIMU Putative nucleolar RNA binding protein OS=Leishmania mexicana (strain MHOM/GT/2001/U1103) OX=929439 GN=LMXM_15_1380 PE=4 SV=1
+	2.3251	-0.576787	E9AV07	E9AV07	tr|E9AV07|E9AV07_LEIMU Putative ubiquitin hydrolase OS=Leishmania mexicana (strain MHOM/GT/2001/U1103) OX=929439 GN=LMXM_21_0400 PE=3 SV=1
+	3.03903	-0.576834	E9ARS5	E9ARS5	tr|E9ARS5|E9ARS5_LEIMU Uncharacterized protein OS=Leishmania mexicana (strain MHOM/GT/2001/U1103) OX=929439 GN=LMXM_18_1410 PE=4 SV=1
+	1.64259	-0.577805	E9ARJ6	E9ARJ6	tr|E9ARJ6|E9ARJ6_LEIMU Putative RNA binding protein OS=Leishmania mexicana (strain MHOM/GT/2001/U1103) OX=929439 GN=LMXM_18_0590 PE=4 SV=1
+	2.34799	-0.579227	E9B6M3	E9B6M3	tr|E9B6M3|E9B6M3_LEIMU Uncharacterized protein OS=Leishmania mexicana (strain MHOM/GT/2001/U1103) OX=929439 GN=LMXM_34_3440 PE=4 SV=1
+	1.9277	-0.584344	E9ARY2	E9ARY2	tr|E9ARY2|E9ARY2_LEIMU RNA binding protein OS=Leishmania mexicana (strain MHOM/GT/2001/U1103) OX=929439 GN=LMXM_19_0295 PE=4 SV=1
+	3.03882	-0.585339	E9ANX9	E9ANX9	tr|E9ANX9|E9ANX9_LEIMU Uncharacterized protein OS=Leishmania mexicana (strain MHOM/GT/2001/U1103) OX=929439 GN=LMXM_12_0510 PE=4 SV=1
+	4.59153	-0.585394	E9AZT1	E9AZT1	tr|E9AZT1|E9AZT1_LEIMU Uncharacterized protein OS=Leishmania mexicana (strain MHOM/GT/2001/U1103) OX=929439 GN=LMXM_28_1130 PE=4 SV=1
+	3.11915	-0.585496	E9AJC9	E9AJC9	tr|E9AJC9|E9AJC9_LEIMU 40S ribosomal protein S7 OS=Leishmania mexicana (strain MHOM/GT/2001/U1103) OX=929439 GN=LMXM_01_0410 PE=3 SV=1
+	1.48275	-0.585971	E9API9	E9API9	tr|E9API9|E9API9_LEIMU Putative dynein heavy chain OS=Leishmania mexicana (strain MHOM/GT/2001/U1103) OX=929439 GN=LMXM_13_1650 PE=4 SV=1
+	3.59448	-0.586667	E9B608	E9B608	tr|E9B608|E9B608_LEIMU Uncharacterized protein OS=Leishmania mexicana (strain MHOM/GT/2001/U1103) OX=929439 GN=LMXM_34_1290 PE=4 SV=1
+	3.53968	-0.586749	E9B1Z4	E9B1Z4	tr|E9B1Z4|E9B1Z4_LEIMU Uncharacterized protein OS=Leishmania mexicana (strain MHOM/GT/2001/U1103) OX=929439 GN=LMXM_30_1950 PE=4 SV=1
+	0.733155	-0.588421	E9AU32	E9AU32	tr|E9AU32|E9AU32_LEIMU Uncharacterized protein OS=Leishmania mexicana (strain MHOM/GT/2001/U1103) OX=929439 GN=LMXM_36_5970 PE=4 SV=1
+	4.15037	-0.588786	E9AWN9	E9AWN9	tr|E9AWN9|E9AWN9_LEIMU Uncharacterized protein OS=Leishmania mexicana (strain MHOM/GT/2001/U1103) OX=929439 GN=LMXM_24_0490 PE=4 SV=1
+	4.95987	-0.589283	E9AW08	E9AW08	tr|E9AW08|E9AW08_LEIMU Uncharacterized protein OS=Leishmania mexicana (strain MHOM/GT/2001/U1103) OX=929439 GN=LMXM_23_0080 PE=4 SV=1
+	1.49925	-0.589685	E9AM00	E9AM00	tr|E9AM00|E9AM00_LEIMU Putative U-box domain protein OS=Leishmania mexicana (strain MHOM/GT/2001/U1103) OX=929439 GN=LMXM_08_29_0780 PE=4 SV=1
+	2.88918	-0.591006	E9ASS8	E9ASS8	tr|E9ASS8|E9ASS8_LEIMU Uncharacterized protein OS=Leishmania mexicana (strain MHOM/GT/2001/U1103) OX=929439 GN=LMXM_36_1580 PE=4 SV=1
+	2.96482	-0.601984	E9B4E7	E9B4E7	tr|E9B4E7|E9B4E7_LEIMU Uncharacterized protein (Fragment) OS=Leishmania mexicana (strain MHOM/GT/2001/U1103) OX=929439 GN=LMXM_32_3070 PE=4 SV=1
+	2.77231	-0.607375	E9AYG7	E9AYG7	tr|E9AYG7|E9AYG7_LEIMU Uncharacterized protein OS=Leishmania mexicana (strain MHOM/GT/2001/U1103) OX=929439 GN=LMXM_26_1870 PE=4 SV=1
+	0.762484	-0.608223	E9B116	E9B116	tr|E9B116|E9B116_LEIMU Uncharacterized protein OS=Leishmania mexicana (strain MHOM/GT/2001/U1103) OX=929439 GN=LMXM_29_2430 PE=4 SV=1
+	4.16261	-0.608726	E9AM91	E9AM91	tr|E9AM91|E9AM91_LEIMU Uncharacterized protein OS=Leishmania mexicana (strain MHOM/GT/2001/U1103) OX=929439 GN=LMXM_08_0130 PE=4 SV=1
+	1.7925	-0.610503	E9AP82	E9AP82	tr|E9AP82|E9AP82_LEIMU Uncharacterized protein OS=Leishmania mexicana (strain MHOM/GT/2001/U1103) OX=929439 GN=LMXM_13_0580 PE=4 SV=1
+	1.22521	-0.615203	E9B0U7	E9B0U7	tr|E9B0U7|E9B0U7_LEIMU Uncharacterized protein OS=Leishmania mexicana (strain MHOM/GT/2001/U1103) OX=929439 GN=LMXM_29_1750 PE=4 SV=1
+	1.28985	-0.615329	E9ANY9	E9ANY9	tr|E9ANY9|E9ANY9_LEIMU Uncharacterized protein OS=Leishmania mexicana (strain MHOM/GT/2001/U1103) OX=929439 GN=LMXM_12_0620 PE=4 SV=1
+	2.1607	-0.616153	E9AZ98	E9AZ98	tr|E9AZ98|E9AZ98_LEIMU Protein kinase-like protein OS=Leishmania mexicana (strain MHOM/GT/2001/U1103) OX=929439 GN=LMXM_27_1940 PE=4 SV=1
+	2.1891	-0.619885	E9AJR2	E9AJR2	tr|E9AJR2|E9AJR2_LEIMU Uncharacterized protein OS=Leishmania mexicana (strain MHOM/GT/2001/U1103) OX=929439 GN=LMXM_03_0270 PE=4 SV=1
+	3.22005	-0.625755	E9AXT2	E9AXT2	tr|E9AXT2|E9AXT2_LEIMU Uncharacterized protein OS=Leishmania mexicana (strain MHOM/GT/2001/U1103) OX=929439 GN=LMXM_25_2000 PE=4 SV=1
+	2.05987	-0.627728	E8NHJ9;E8NHJ8	E8NHJ9;E8NHJ8	tr|E8NHJ9|E8NHJ9_LEIMU Uncharacterized protein LmxM_27_1380a_1 (Fragment) OS=Leishmania mexicana (strain MHOM/GT/2001/U1103) OX=929439 GN=LmxM_27_1380a_1 PE=4 SV=1;tr|E8NHJ8|E8NHJ8_LEIMU 60S acidic ribosomal protein P0 OS=Leishmania mexicana (strain MHOM/G
+	3.24575	-0.632514	E9AS61	E9AS61	tr|E9AS61|E9AS61_LEIMU Uncharacterized protein OS=Leishmania mexicana (strain MHOM/GT/2001/U1103) OX=929439 GN=LMXM_19_1100 PE=4 SV=1
+	2.48563	-0.633454	E9B6C9	E9B6C9	tr|E9B6C9|E9B6C9_LEIMU Uncharacterized protein OS=Leishmania mexicana (strain MHOM/GT/2001/U1103) OX=929439 GN=LMXM_35_2500 PE=4 SV=1
+	3.4175	-0.634642	E9B3X4	E9B3X4	tr|E9B3X4|E9B3X4_LEIMU Uncharacterized protein OS=Leishmania mexicana (strain MHOM/GT/2001/U1103) OX=929439 GN=LMXM_32_1370 PE=4 SV=1
+	2.25694	-0.63511	E9AYC3	E9AYC3	tr|E9AYC3|E9AYC3_LEIMU Uncharacterized protein OS=Leishmania mexicana (strain MHOM/GT/2001/U1103) OX=929439 GN=LMXM_26_1440 PE=4 SV=1
+	2.83236	-0.637718	E9AP77	E9AP77	tr|E9AP77|E9AP77_LEIMU Uncharacterized protein OS=Leishmania mexicana (strain MHOM/GT/2001/U1103) OX=929439 GN=LMXM_13_0530 PE=4 SV=1
+	3.65419	-0.640173	E9AQW5	E9AQW5	tr|E9AQW5|E9AQW5_LEIMU Uncharacterized protein OS=Leishmania mexicana (strain MHOM/GT/2001/U1103) OX=929439 GN=LMXM_16_1520 PE=4 SV=1
+	3.89481	-0.64056	E9B5T8	E9B5T8	tr|E9B5T8|E9B5T8_LEIMU Uncharacterized protein OS=Leishmania mexicana (strain MHOM/GT/2001/U1103) OX=929439 GN=LMXM_34_0570 PE=4 SV=1
+	3.87461	-0.641176	E9AQ46	E9AQ46	tr|E9AQ46|E9AQ46_LEIMU Tb-292 membrane associated protein-like protein (Fragment) OS=Leishmania mexicana (strain MHOM/GT/2001/U1103) OX=929439 GN=LMXM_15_0440 PE=4 SV=1
+	6.55655	-0.64464	E9B6U2	E9B6U2	tr|E9B6U2|E9B6U2_LEIMU Uncharacterized protein OS=Leishmania mexicana (strain MHOM/GT/2001/U1103) OX=929439 GN=LMXM_34_4125 PE=4 SV=1
+	3.71519	-0.644875	E9B6T4	E9B6T4	tr|E9B6T4|E9B6T4_LEIMU Uncharacterized protein OS=Leishmania mexicana (strain MHOM/GT/2001/U1103) OX=929439 GN=LMXM_34_4050 PE=4 SV=1
+	4.17872	-0.646705	E9AMP8	E9AMP8	tr|E9AMP8|E9AMP8_LEIMU Serine/threonine-protein phosphatase OS=Leishmania mexicana (strain MHOM/GT/2001/U1103) OX=929439 GN=LMXM_09_0470 PE=3 SV=1
+	3.90502	-0.648415	E9ALS3;E8NHR4	E9ALS3	tr|E9ALS3|E9ALS3_LEIMU Uncharacterized protein OS=Leishmania mexicana (strain MHOM/GT/2001/U1103) OX=929439 GN=LMXM_08_29_1500 PE=4 SV=1
+	4.28456	-0.648991	E9AR60;Q8MTW1	E9AR60;Q8MTW1	tr|E9AR60|E9AR60_LEIMU Uncharacterized protein OS=Leishmania mexicana (strain MHOM/GT/2001/U1103) OX=929439 GN=LMXM_17_0870 PE=4 SV=1;tr|Q8MTW1|Q8MTW1_LEIAM Meta 2 protein OS=Leishmania amazonensis OX=5659 GN=meta2 PE=2 SV=2
+	5.25066	-0.655596	E9AKX7	E9AKX7	tr|E9AKX7|E9AKX7_LEIMU Uncharacterized protein OS=Leishmania mexicana (strain MHOM/GT/2001/U1103) OX=929439 GN=LMXM_06_0990 PE=4 SV=1
+	3.37861	-0.656535	E9AJP4	E9AJP4	tr|E9AJP4|E9AJP4_LEIMU DNA primase large subunit OS=Leishmania mexicana (strain MHOM/GT/2001/U1103) OX=929439 GN=LMXM_03_0090 PE=3 SV=1
+	2.22727	-0.659823	E9AXD1	E9AXD1	tr|E9AXD1|E9AXD1_LEIMU Uncharacterized protein OS=Leishmania mexicana (strain MHOM/GT/2001/U1103) OX=929439 GN=LMXM_25_0540 PE=4 SV=1
+	4.03762	-0.660351	E9ARW8	E9ARW8	tr|E9ARW8|E9ARW8_LEIMU Uncharacterized protein OS=Leishmania mexicana (strain MHOM/GT/2001/U1103) OX=929439 GN=LMXM_19_0170 PE=4 SV=1
+	4.18268	-0.662841	E9B2N8	E9B2N8	tr|E9B2N8|E9B2N8_LEIMU Uncharacterized protein OS=Leishmania mexicana (strain MHOM/GT/2001/U1103) OX=929439 GN=LMXM_31_1130 PE=4 SV=1
+	5.21977	-0.664954	E9AYJ6	E9AYJ6	tr|E9AYJ6|E9AYJ6_LEIMU Uncharacterized protein OS=Leishmania mexicana (strain MHOM/GT/2001/U1103) OX=929439 GN=LMXM_26_2160 PE=4 SV=1
+	3.65687	-0.666854	E9AXY8	E9AXY8	tr|E9AXY8|E9AXY8_LEIMU Uncharacterized protein OS=Leishmania mexicana (strain MHOM/GT/2001/U1103) OX=929439 GN=LMXM_26_0050 PE=4 SV=1
+	3.24115	-0.670427	E9B2D5	E9B2D5	tr|E9B2D5|E9B2D5_LEIMU Uncharacterized protein OS=Leishmania mexicana (strain MHOM/GT/2001/U1103) OX=929439 GN=LMXM_31_0150 PE=4 SV=1
+	4.71966	-0.671201	E9ATL8	E9ATL8	tr|E9ATL8|E9ATL8_LEIMU Uncharacterized protein OS=Leishmania mexicana (strain MHOM/GT/2001/U1103) OX=929439 GN=LMXM_36_4340 PE=4 SV=1
+	2.10472	-0.67482	E9AT95	E9AT95	tr|E9AT95|E9AT95_LEIMU Uncharacterized protein OS=Leishmania mexicana (strain MHOM/GT/2001/U1103) OX=929439 GN=LMXM_36_3170 PE=4 SV=1
+	1.50896	-0.675191	E9AU36	E9AU36	tr|E9AU36|E9AU36_LEIMU Uncharacterized protein OS=Leishmania mexicana (strain MHOM/GT/2001/U1103) OX=929439 GN=LMXM_36_6010 PE=4 SV=1
+	0.924423	-0.676348	E9AKT9	E9AKT9	tr|E9AKT9|E9AKT9_LEIMU Uncharacterized protein OS=Leishmania mexicana (strain MHOM/GT/2001/U1103) OX=929439 GN=LMXM_06_0600 PE=4 SV=1
+	3.55043	-0.67676	E9B4D6	E9B4D6	tr|E9B4D6|E9B4D6_LEIMU Uncharacterized protein OS=Leishmania mexicana (strain MHOM/GT/2001/U1103) OX=929439 GN=LMXM_32_2940 PE=4 SV=1
+	2.26522	-0.679447	E9AQD8	E9AQD8	tr|E9AQD8|E9AQD8_LEIMU Uncharacterized protein OS=Leishmania mexicana (strain MHOM/GT/2001/U1103) OX=929439 GN=LMXM_15_1430 PE=4 SV=1
+	4.14854	-0.680476	E9AQN7	E9AQN7	tr|E9AQN7|E9AQN7_LEIMU Uncharacterized protein OS=Leishmania mexicana (strain MHOM/GT/2001/U1103) OX=929439 GN=LMXM_16_0780 PE=4 SV=1
+	1.86635	-0.685489	E9AYY8	E9AYY8	tr|E9AYY8|E9AYY8_LEIMU Uncharacterized protein OS=Leishmania mexicana (strain MHOM/GT/2001/U1103) OX=929439 GN=LMXM_27_0860 PE=4 SV=1
+	2.42739	-0.68631	E9B5J1	E9B5J1	tr|E9B5J1|E9B5J1_LEIMU Uncharacterized protein OS=Leishmania mexicana (strain MHOM/GT/2001/U1103) OX=929439 GN=LMXM_33_3960 PE=4 SV=1
+	1.70211	-0.692606	E9AXF0	E9AXF0	sp|E9AXF0|IF5A_LEIMU Eukaryotic translation initiation factor 5A OS=Leishmania mexicana (strain MHOM/GT/2001/U1103) OX=929439 GN=LMXM_25_0720 PE=1 SV=1
+	2.95715	-0.695881	E9B2Q7	E9B2Q7	tr|E9B2Q7|E9B2Q7_LEIMU Uncharacterized protein OS=Leishmania mexicana (strain MHOM/GT/2001/U1103) OX=929439 GN=LMXM_31_1320 PE=4 SV=1
+	5.96245	-0.70226	E9AP20	E9AP20	tr|E9AP20|E9AP20_LEIMU Uncharacterized protein OS=Leishmania mexicana (strain MHOM/GT/2001/U1103) OX=929439 GN=LMXM_12_1200 PE=4 SV=1
+	3.34369	-0.704147	E9B3T8	E9B3T8	tr|E9B3T8|E9B3T8_LEIMU Uncharacterized protein OS=Leishmania mexicana (strain MHOM/GT/2001/U1103) OX=929439 GN=LMXM_32_1040 PE=4 SV=1
+	4.07877	-0.705613	E9ATR3	E9ATR3	tr|E9ATR3|E9ATR3_LEIMU Uncharacterized protein OS=Leishmania mexicana (strain MHOM/GT/2001/U1103) OX=929439 GN=LMXM_36_4790 PE=4 SV=1
+	3.35923	-0.706	E9B0V0	E9B0V0	tr|E9B0V0|E9B0V0_LEIMU Uncharacterized protein OS=Leishmania mexicana (strain MHOM/GT/2001/U1103) OX=929439 GN=LMXM_29_1780 PE=4 SV=1
+	1.87578	-0.711675	E9AK39	E9AK39	tr|E9AK39|E9AK39_LEIMU Uncharacterized protein OS=Leishmania mexicana (strain MHOM/GT/2001/U1103) OX=929439 GN=LMXM_04_0570 PE=4 SV=1
+	3.57863	-0.71627	E9ASK5	E9ASK5	tr|E9ASK5|E9ASK5_LEIMU Uncharacterized protein OS=Leishmania mexicana (strain MHOM/GT/2001/U1103) OX=929439 GN=LMXM_36_0850 PE=4 SV=1
+	5.17896	-0.71646	E9AYF5	E9AYF5	tr|E9AYF5|E9AYF5_LEIMU Uncharacterized protein OS=Leishmania mexicana (strain MHOM/GT/2001/U1103) OX=929439 GN=LMXM_26_1770 PE=4 SV=1
+	1.86547	-0.721267	Q4TZP7;E9AR40	Q4TZP7;E9AR40	tr|Q4TZP7|Q4TZP7_LEIME Serine/threonine-protein kinase PLK OS=Leishmania mexicana OX=5665 PE=3 SV=1;tr|E9AR40|E9AR40_LEIMU Serine/threonine-protein kinase PLK OS=Leishmania mexicana (strain MHOM/GT/2001/U1103) OX=929439 GN=LMXM_17_0790 PE=3 SV=1
+	1.85033	-0.721362	E9B4C9	E9B4C9	tr|E9B4C9|E9B4C9_LEIMU Uncharacterized protein OS=Leishmania mexicana (strain MHOM/GT/2001/U1103) OX=929439 GN=LMXM_32_2880 PE=4 SV=1
+	3.40368	-0.723796	E9APB9	E9APB9	tr|E9APB9|E9APB9_LEIMU Putative actin-like protein OS=Leishmania mexicana (strain MHOM/GT/2001/U1103) OX=929439 GN=LMXM_13_0950 PE=3 SV=1
+	2.0787	-0.733442	E9B1Z0	E9B1Z0	tr|E9B1Z0|E9B1Z0_LEIMU Uncharacterized protein OS=Leishmania mexicana (strain MHOM/GT/2001/U1103) OX=929439 GN=LMXM_30_1910 PE=4 SV=1
+	3.87598	-0.73447	E9ARL3	E9ARL3	tr|E9ARL3|E9ARL3_LEIMU Uncharacterized protein OS=Leishmania mexicana (strain MHOM/GT/2001/U1103) OX=929439 GN=LMXM_18_0760 PE=4 SV=1
+	3.20693	-0.735401	E9B2J7	E9B2J7	tr|E9B2J7|E9B2J7_LEIMU Uncharacterized protein OS=Leishmania mexicana (strain MHOM/GT/2001/U1103) OX=929439 GN=LMXM_31_0730 PE=4 SV=1
+	2.80138	-0.741415	E9AZ36	E9AZ36	tr|E9AZ36|E9AZ36_LEIMU Uncharacterized protein OS=Leishmania mexicana (strain MHOM/GT/2001/U1103) OX=929439 GN=LMXM_27_1300 PE=4 SV=1
+	4.47589	-0.741728	E9ALH5	E9ALH5	tr|E9ALH5|E9ALH5_LEIMU Uncharacterized protein OS=Leishmania mexicana (strain MHOM/GT/2001/U1103) OX=929439 GN=LMXM_08_29_2490 PE=4 SV=1
+	3.75501	-0.742072	E9APP7	E9APP7	tr|E9APP7|E9APP7_LEIMU Uncharacterized protein OS=Leishmania mexicana (strain MHOM/GT/2001/U1103) OX=929439 GN=LMXM_14_0530 PE=4 SV=1
+	3.93369	-0.743296	E9AKS3	E9AKS3	tr|E9AKS3|E9AKS3_LEIMU Uncharacterized protein OS=Leishmania mexicana (strain MHOM/GT/2001/U1103) OX=929439 GN=LMXM_06_0440 PE=4 SV=1
+	4.41088	-0.750649	E9ASM6	E9ASM6	tr|E9ASM6|E9ASM6_LEIMU Uncharacterized protein OS=Leishmania mexicana (strain MHOM/GT/2001/U1103) OX=929439 GN=LMXM_36_1060 PE=4 SV=1
+	3.67235	-0.751123	E9AKH0	E9AKH0	tr|E9AKH0|E9AKH0_LEIMU Uncharacterized protein OS=Leishmania mexicana (strain MHOM/GT/2001/U1103) OX=929439 GN=LMXM_05_0640 PE=4 SV=1
+	1.27794	-0.753279	O15851;E9ASH4	O15851;E9ASH4	tr|O15851|O15851_LEIME Cdc2-related kinase 3 OS=Leishmania mexicana OX=5665 GN=crk3 PE=3 SV=2;tr|E9ASH4|E9ASH4_LEIMU Cell division related protein kinase 2 OS=Leishmania mexicana (strain MHOM/GT/2001/U1103) OX=929439 GN=LMXM_36_0550 PE=3 SV=1
+	1.18703	-0.755276	E9B5A8	E9B5A8	tr|E9B5A8|E9B5A8_LEIMU Uncharacterized protein OS=Leishmania mexicana (strain MHOM/GT/2001/U1103) OX=929439 GN=LMXM_33_3190 PE=4 SV=1
+	2.63753	-0.755543	E9AV45	E9AV45	tr|E9AV45|E9AV45_LEIMU Uncharacterized protein OS=Leishmania mexicana (strain MHOM/GT/2001/U1103) OX=929439 GN=LMXM_21_0770 PE=4 SV=1
+	2.97276	-0.756904	E9AKC6	E9AKC6	tr|E9AKC6|E9AKC6_LEIMU Dual specificity phosphatase-like protein OS=Leishmania mexicana (strain MHOM/GT/2001/U1103) OX=929439 GN=LMXM_05_0220 PE=4 SV=1
+	4.59546	-0.759406	E9AJZ0	E9AJZ0	tr|E9AJZ0|E9AJZ0_LEIMU DNA topoisomerase type IB small subunit OS=Leishmania mexicana (strain MHOM/GT/2001/U1103) OX=929439 GN=LMXM_04_0060 PE=4 SV=1
+	3.03575	-0.774185	E9B592	E9B592	tr|E9B592|E9B592_LEIMU Uncharacterized protein OS=Leishmania mexicana (strain MHOM/GT/2001/U1103) OX=929439 GN=LMXM_33_3030 PE=4 SV=1
+	3.24758	-0.776527	E9AT27	E9AT27	tr|E9AT27|E9AT27_LEIMU Chromatin assembly factor 1 subunit b-like protein OS=Leishmania mexicana (strain MHOM/GT/2001/U1103) OX=929439 GN=LMXM_36_2500 PE=4 SV=1
+	1.95497	-0.778566	E9AKX4	E9AKX4	tr|E9AKX4|E9AKX4_LEIMU Putative cell cycle associated protein MOB1 OS=Leishmania mexicana (strain MHOM/GT/2001/U1103) OX=929439 GN=LMXM_06_0960 PE=4 SV=1
+	1.08715	-0.781117	E9ASS0	E9ASS0	tr|E9ASS0|E9ASS0_LEIMU Uncharacterized protein OS=Leishmania mexicana (strain MHOM/GT/2001/U1103) OX=929439 GN=LMXM_36_1500 PE=4 SV=1
+	3.10812	-0.783475	E9AX61	E9AX61	tr|E9AX61|E9AX61_LEIMU Uncharacterized protein OS=Leishmania mexicana (strain MHOM/GT/2001/U1103) OX=929439 GN=LMXM_24_2150 PE=4 SV=1
+	3.569	-0.786145	E9ARI4	E9ARI4	tr|E9ARI4|E9ARI4_LEIMU Uncharacterized protein OS=Leishmania mexicana (strain MHOM/GT/2001/U1103) OX=929439 GN=LMXM_18_0470 PE=4 SV=1
+	1.23574	-0.786621	E9AUA2	E9AUA2	tr|E9AUA2|E9AUA2_LEIMU Putative methyltransferase OS=Leishmania mexicana (strain MHOM/GT/2001/U1103) OX=929439 GN=LMXM_36_6660 PE=4 SV=1
+	0.713518	-0.811174	E9B3W9	E9B3W9	tr|E9B3W9|E9B3W9_LEIMU Cysteine conjugate beta-lyase,aminotransferase-like protein OS=Leishmania mexicana (strain MHOM/GT/2001/U1103) OX=929439 GN=LMXM_32_1330 PE=4 SV=1
+	3.31132	-0.816536	E9AN72	E9AN72	tr|E9AN72|E9AN72_LEIMU Uncharacterized protein OS=Leishmania mexicana (strain MHOM/GT/2001/U1103) OX=929439 GN=LMXM_10_0620 PE=4 SV=1
+	3.13912	-0.821313	A0A0R6YBU4;E9B405;A0A0R6XTW5	A0A0R6YBU4;E9B405;A0A0R6XTW5	tr|A0A0R6YBU4|A0A0R6YBU4_LEIME Thiamine biosynthesis-like protein (Fragment) OS=Leishmania mexicana OX=5665 PE=4 SV=1;tr|E9B405|E9B405_LEIMU Thiamine biosynthesis-like protein OS=Leishmania mexicana (strain MHOM/GT/2001/U1103) OX=929439 GN=LMXM_32_1680 PE=
+	4.36481	-0.830449	E9B013	E9B013	tr|E9B013|E9B013_LEIMU Uncharacterized protein OS=Leishmania mexicana (strain MHOM/GT/2001/U1103) OX=929439 GN=LMXM_28_1940 PE=4 SV=1
+	3.33961	-0.831448	E9B4H1	E9B4H1	tr|E9B4H1|E9B4H1_LEIMU Uncharacterized protein OS=Leishmania mexicana (strain MHOM/GT/2001/U1103) OX=929439 GN=LMXM_33_0050 PE=4 SV=1
+	3.88965	-0.843255	E9B578;E9B396	E9B578;E9B396	tr|E9B578|E9B578_LEIMU Putative ribosomal protein L3 OS=Leishmania mexicana (strain MHOM/GT/2001/U1103) OX=929439 GN=LMXM_33_2870 PE=3 SV=1;tr|E9B396|E9B396_LEIMU Putative ribosomal protein L3 OS=Leishmania mexicana (strain MHOM/GT/2001/U1103) OX=929439 GN
+	3.43371	-0.843689	E9AUQ7	E9AUQ7	tr|E9AUQ7|E9AUQ7_LEIMU Calpain-like cysteine peptidase OS=Leishmania mexicana (strain MHOM/GT/2001/U1103) OX=929439 GN=LMXM_20_1180 PE=3 SV=1
+	4.80639	-0.856611	E9B2C2	E9B2C2	tr|E9B2C2|E9B2C2_LEIMU Uncharacterized protein OS=Leishmania mexicana (strain MHOM/GT/2001/U1103) OX=929439 GN=LMXM_31_0020 PE=4 SV=1
+	0.784278	-0.856919	E9B1S1	E9B1S1	tr|E9B1S1|E9B1S1_LEIMU Uncharacterized protein OS=Leishmania mexicana (strain MHOM/GT/2001/U1103) OX=929439 GN=LMXM_30_1230 PE=4 SV=1
+	1.74869	-0.857338	E9B126	E9B126	tr|E9B126|E9B126_LEIMU Uncharacterized protein OS=Leishmania mexicana (strain MHOM/GT/2001/U1103) OX=929439 GN=LMXM_29_2560 PE=4 SV=1
+	2.4143	-0.858055	E9AMD5	E9AMD5	tr|E9AMD5|E9AMD5_LEIMU Translation initiation factor-like protein OS=Leishmania mexicana (strain MHOM/GT/2001/U1103) OX=929439 GN=LMXM_08_0550 PE=4 SV=1
+	1.0799	-0.858453	E9B2H7	E9B2H7	tr|E9B2H7|E9B2H7_LEIMU Uncharacterized protein OS=Leishmania mexicana (strain MHOM/GT/2001/U1103) OX=929439 GN=LMXM_31_0540 PE=4 SV=1
+	3.74659	-0.859079	E9B6B2	E9B6B2	tr|E9B6B2|E9B6B2_LEIMU Uncharacterized protein OS=Leishmania mexicana (strain MHOM/GT/2001/U1103) OX=929439 GN=LMXM_34_2320 PE=4 SV=1
+	2.83599	-0.8658	E9AMI5	E9AMI5	tr|E9AMI5|E9AMI5_LEIMU Uncharacterized protein OS=Leishmania mexicana (strain MHOM/GT/2001/U1103) OX=929439 GN=LMXM_08_1150 PE=4 SV=1
+	3.59247	-0.86753	E9AMQ4	E9AMQ4	tr|E9AMQ4|E9AMQ4_LEIMU Putative leucine-rich repeat protein OS=Leishmania mexicana (strain MHOM/GT/2001/U1103) OX=929439 GN=LMXM_09_0530 PE=4 SV=1
+	2.22547	-0.86846	E9AU93	E9AU93	tr|E9AU93|E9AU93_LEIMU Uncharacterized protein OS=Leishmania mexicana (strain MHOM/GT/2001/U1103) OX=929439 GN=LMXM_36_6570 PE=4 SV=1
+	0.990923	-0.87875	E9ALW2	E9ALW2	tr|E9ALW2|E9ALW2_LEIMU Uncharacterized protein OS=Leishmania mexicana (strain MHOM/GT/2001/U1103) OX=929439 GN=LMXM_08_29_1110 PE=4 SV=1
+	4.10201	-0.881682	E9AQF6	E9AQF6	tr|E9AQF6|E9AQF6_LEIMU Anti-silencing protein a-like protein OS=Leishmania mexicana (strain MHOM/GT/2001/U1103) OX=929439 GN=LMXM_16_0005 PE=4 SV=1
+	0.836613	-0.886841	E9AL27	E9AL27	tr|E9AL27|E9AL27_LEIMU Uncharacterized protein OS=Leishmania mexicana (strain MHOM/GT/2001/U1103) OX=929439 GN=LMXM_07_0170 PE=4 SV=1
+	3.36475	-0.893481	E9ASV3	E9ASV3	tr|E9ASV3|E9ASV3_LEIMU Uncharacterized protein OS=Leishmania mexicana (strain MHOM/GT/2001/U1103) OX=929439 GN=LMXM_36_1810 PE=4 SV=1
+	5.2517	-0.900634	E9AR19	E9AR19	tr|E9AR19|E9AR19_LEIMU Uncharacterized protein OS=Leishmania mexicana (strain MHOM/GT/2001/U1103) OX=929439 GN=LMXM_17_0500 PE=4 SV=1
+	2.70442	-0.906867	E9AS64	E9AS64	tr|E9AS64|E9AS64_LEIMU Uncharacterized protein OS=Leishmania mexicana (strain MHOM/GT/2001/U1103) OX=929439 GN=LMXM_19_1130 PE=4 SV=1
+	4.88135	-0.912102	E9ARN1	E9ARN1	tr|E9ARN1|E9ARN1_LEIMU Uncharacterized protein OS=Leishmania mexicana (strain MHOM/GT/2001/U1103) OX=929439 GN=LMXM_18_0940 PE=3 SV=1
+	3.33654	-0.913434	E9B1G1	E9B1G1	tr|E9B1G1|E9B1G1_LEIMU Uncharacterized protein OS=Leishmania mexicana (strain MHOM/GT/2001/U1103) OX=929439 GN=LMXM_30_0130 PE=4 SV=1
+	3.27253	-0.926396	E9AU37	E9AU37	tr|E9AU37|E9AU37_LEIMU Uncharacterized protein OS=Leishmania mexicana (strain MHOM/GT/2001/U1103) OX=929439 GN=LMXM_36_6020 PE=4 SV=1
+	1.00426	-0.950091	E9AY51	E9AY51	tr|E9AY51|E9AY51_LEIMU Uncharacterized protein OS=Leishmania mexicana (strain MHOM/GT/2001/U1103) OX=929439 GN=LMXM_26_0720 PE=4 SV=1
+	2.04559	-0.953659	E9AV30	E9AV30	tr|E9AV30|E9AV30_LEIMU Putative phosphoglucomutase OS=Leishmania mexicana (strain MHOM/GT/2001/U1103) OX=929439 GN=LMXM_21_0640 PE=3 SV=1
+	2.72388	-0.960209	E9AVY2	E9AVY2	tr|E9AVY2|E9AVY2_LEIMU Putative ATP-dependent DEAD/H RNA helicase OS=Leishmania mexicana (strain MHOM/GT/2001/U1103) OX=929439 GN=LMXM_22_1500 PE=4 SV=1
+	3.26702	-0.964267	E9ATD0	E9ATD0	tr|E9ATD0|E9ATD0_LEIMU Uncharacterized protein OS=Leishmania mexicana (strain MHOM/GT/2001/U1103) OX=929439 GN=LMXM_36_3510 PE=4 SV=1
+	2.67962	-0.967678	E9AQP7	E9AQP7	tr|E9AQP7|E9AQP7_LEIMU Uncharacterized protein OS=Leishmania mexicana (strain MHOM/GT/2001/U1103) OX=929439 GN=LMXM_16_0890 PE=4 SV=1
+	2.59177	-0.968185	E9AXI6	E9AXI6	tr|E9AXI6|E9AXI6_LEIMU Uncharacterized protein OS=Leishmania mexicana (strain MHOM/GT/2001/U1103) OX=929439 GN=LMXM_25_1070 PE=4 SV=1
+	3.28138	-0.971317	E9B4E2	E9B4E2	tr|E9B4E2|E9B4E2_LEIMU Uncharacterized protein OS=Leishmania mexicana (strain MHOM/GT/2001/U1103) OX=929439 GN=LMXM_32_3010 PE=4 SV=1
+	6.07437	-0.984735	E9B6T1	E9B6T1	tr|E9B6T1|E9B6T1_LEIMU RNA helicase OS=Leishmania mexicana (strain MHOM/GT/2001/U1103) OX=929439 GN=LMXM_34_4030 PE=3 SV=1
+	3.82994	-0.998302	E9ASS2	E9ASS2	tr|E9ASS2|E9ASS2_LEIMU Uncharacterized protein OS=Leishmania mexicana (strain MHOM/GT/2001/U1103) OX=929439 GN=LMXM_36_1520 PE=4 SV=1
+	2.22379	-1.00594	E9AQB0	E9AQB0	tr|E9AQB0|E9AQB0_LEIMU Uncharacterized protein OS=Leishmania mexicana (strain MHOM/GT/2001/U1103) OX=929439 GN=LMXM_15_1200 PE=4 SV=1
+	3.8089	-1.00709	E9B1U1	E9B1U1	tr|E9B1U1|E9B1U1_LEIMU Uncharacterized protein OS=Leishmania mexicana (strain MHOM/GT/2001/U1103) OX=929439 GN=LMXM_30_1420 PE=4 SV=1
+	7.14298	-1.01182	E9ASL7	E9ASL7	tr|E9ASL7|E9ASL7_LEIMU Uncharacterized protein OS=Leishmania mexicana (strain MHOM/GT/2001/U1103) OX=929439 GN=LMXM_36_0970 PE=4 SV=1
+	4.58673	-1.01309	E9B6W3	E9B6W3	tr|E9B6W3|E9B6W3_LEIMU Uncharacterized protein OS=Leishmania mexicana (strain MHOM/GT/2001/U1103) OX=929439 GN=LMXM_34_4330 PE=4 SV=1
+	3.50382	-1.01583	E9AV78	E9AV78	tr|E9AV78|E9AV78_LEIMU Uncharacterized protein OS=Leishmania mexicana (strain MHOM/GT/2001/U1103) OX=929439 GN=LMXM_21_0940 PE=4 SV=1
+	5.16784	-1.03067	E9B012	E9B012	tr|E9B012|E9B012_LEIMU Putative zinc transporter OS=Leishmania mexicana (strain MHOM/GT/2001/U1103) OX=929439 GN=LMXM_28_1930 PE=4 SV=1
+	2.45892	-1.03602	E9B391	E9B391	tr|E9B391|E9B391_LEIMU Uncharacterized protein OS=Leishmania mexicana (strain MHOM/GT/2001/U1103) OX=929439 GN=LMXM_31_3070 PE=4 SV=1
+	2.95759	-1.03778	E9B0B1	E9B0B1	tr|E9B0B1|E9B0B1_LEIMU Uncharacterized protein OS=Leishmania mexicana (strain MHOM/GT/2001/U1103) OX=929439 GN=LMXM_28_2890 PE=4 SV=1
+	0.977575	-1.0465	E9B522	E9B522	tr|E9B522|E9B522_LEIMU Uncharacterized protein OS=Leishmania mexicana (strain MHOM/GT/2001/U1103) OX=929439 GN=LMXM_33_2360 PE=4 SV=1
+	4.88444	-1.06674	E9B4Y4	E9B4Y4	tr|E9B4Y4|E9B4Y4_LEIMU Uncharacterized protein OS=Leishmania mexicana (strain MHOM/GT/2001/U1103) OX=929439 GN=LMXM_33_1990 PE=4 SV=1
+	2.03215	-1.08457	E9AKH3	E9AKH3	tr|E9AKH3|E9AKH3_LEIMU Uncharacterized protein OS=Leishmania mexicana (strain MHOM/GT/2001/U1103) OX=929439 GN=LMXM_05_0670 PE=4 SV=1
+	3.52072	-1.0938	E9AWM6	E9AWM6	tr|E9AWM6|E9AWM6_LEIMU Putative CMP-sialic acid transporter OS=Leishmania mexicana (strain MHOM/GT/2001/U1103) OX=929439 GN=LMXM_24_0365 PE=4 SV=1
+	1.17487	-1.1058	E9B1A4	E9B1A4	tr|E9B1A4|E9B1A4_LEIMU Uncharacterized protein OS=Leishmania mexicana (strain MHOM/GT/2001/U1103) OX=929439 GN=LMXM_29_3290 PE=4 SV=1
+	3.79947	-1.1075	E9B085	E9B085	tr|E9B085|E9B085_LEIMU Coatomer subunit gamma OS=Leishmania mexicana (strain MHOM/GT/2001/U1103) OX=929439 GN=LMXM_28_2620 PE=3 SV=1
+	1.7731	-1.11694	E9ARE4	E9ARE4	tr|E9ARE4|E9ARE4_LEIMU Uncharacterized protein OS=Leishmania mexicana (strain MHOM/GT/2001/U1103) OX=929439 GN=LMXM_18_0070 PE=4 SV=1
+	2.77584	-1.12258	E9APD1	E9APD1	tr|E9APD1|E9APD1_LEIMU Uncharacterized protein OS=Leishmania mexicana (strain MHOM/GT/2001/U1103) OX=929439 GN=LMXM_13_1070 PE=4 SV=1
+	3.77329	-1.12695	E9AZ22;E9AZ27	E9AZ22;E9AZ27	tr|E9AZ22|E9AZ22_LEIMU Putative histone H1 OS=Leishmania mexicana (strain MHOM/GT/2001/U1103) OX=929439 GN=LMXM_27_1190 PE=4 SV=1;tr|E9AZ27|E9AZ27_LEIMU Putative histone H1 OS=Leishmania mexicana (strain MHOM/GT/2001/U1103) OX=929439 GN=LMXM_27_1240 PE=4 S
+	3.3446	-1.12845	E9AUK5	E9AUK5	tr|E9AUK5|E9AUK5_LEIMU Uncharacterized protein OS=Leishmania mexicana (strain MHOM/GT/2001/U1103) OX=929439 GN=LMXM_20_0620 PE=4 SV=1
+	1.67256	-1.14417	E9AUM6	E9AUM6	tr|E9AUM6|E9AUM6_LEIMU Transcription elongation factor 1 homolog OS=Leishmania mexicana (strain MHOM/GT/2001/U1103) OX=929439 GN=LMXM_20_0880 PE=3 SV=1
+	4.94532	-1.15562	E9ANQ9	E9ANQ9	tr|E9ANQ9|E9ANQ9_LEIMU Uncharacterized protein OS=Leishmania mexicana (strain MHOM/GT/2001/U1103) OX=929439 GN=LMXM_11_1200 PE=4 SV=1
+	1.99722	-1.15719	E9AT28	E9AT28	tr|E9AT28|E9AT28_LEIMU Nuclear pore protein OS=Leishmania mexicana (strain MHOM/GT/2001/U1103) OX=929439 GN=LMXM_36_2510 PE=3 SV=1
+	2.8971	-1.16158	E9B0I5	E9B0I5	tr|E9B0I5|E9B0I5_LEIMU Uncharacterized protein OS=Leishmania mexicana (strain MHOM/GT/2001/U1103) OX=929439 GN=LMXM_29_0600 PE=4 SV=1
+	5.21092	-1.17396	E9AR92	E9AR92	tr|E9AR92|E9AR92_LEIMU Uncharacterized protein OS=Leishmania mexicana (strain MHOM/GT/2001/U1103) OX=929439 GN=LMXM_17_1200 PE=4 SV=1
+	3.8239	-1.18108	E8NHS7;E9B1X9;E9B1Y0	E8NHS7;E9B1X9;E9B1Y0	tr|E8NHS7|E8NHS7_LEIMU WGS CADB00000000 data, contig 99 OS=Leishmania mexicana (strain MHOM/GT/2001/U1103) OX=929439 GN=LmxM_30_1800a_1 PE=4 SV=1;tr|E9B1X9|E9B1X9_LEIMU Amino acid permease OS=Leishmania mexicana (strain MHOM/GT/2001/U1103) OX=929439 GN=LMX
+	4.06138	-1.18891	E9B4M4	E9B4M4	tr|E9B4M4|E9B4M4_LEIMU Putative cysteine-leucine rich protein OS=Leishmania mexicana (strain MHOM/GT/2001/U1103) OX=929439 GN=LMXM_33_0550 PE=4 SV=1
+	4.02966	-1.19017	E9B1J9	E9B1J9	tr|E9B1J9|E9B1J9_LEIMU Uncharacterized protein OS=Leishmania mexicana (strain MHOM/GT/2001/U1103) OX=929439 GN=LMXM_30_0490 PE=4 SV=1
+	2.87588	-1.19737	E9AXS3	E9AXS3	tr|E9AXS3|E9AXS3_LEIMU Uncharacterized protein OS=Leishmania mexicana (strain MHOM/GT/2001/U1103) OX=929439 GN=LMXM_25_1910 PE=4 SV=1
+	2.67393	-1.20559	E9B3R9	E9B3R9	tr|E9B3R9|E9B3R9_LEIMU Uncharacterized protein OS=Leishmania mexicana (strain MHOM/GT/2001/U1103) OX=929439 GN=LMXM_32_0870 PE=4 SV=1
+	3.58496	-1.21112	E9ASR4	E9ASR4	tr|E9ASR4|E9ASR4_LEIMU Uncharacterized protein OS=Leishmania mexicana (strain MHOM/GT/2001/U1103) OX=929439 GN=LMXM_36_1440 PE=4 SV=1
+	4.82024	-1.22961	E9B4X6	E9B4X6	tr|E9B4X6|E9B4X6_LEIMU Uncharacterized protein OS=Leishmania mexicana (strain MHOM/GT/2001/U1103) OX=929439 GN=LMXM_33_1510 PE=4 SV=1
+	2.89779	-1.23125	E9AP93	E9AP93	tr|E9AP93|E9AP93_LEIMU Uncharacterized protein OS=Leishmania mexicana (strain MHOM/GT/2001/U1103) OX=929439 GN=LMXM_13_0690 PE=4 SV=1
+	5.47747	-1.25333	E9AL89	E9AL89	tr|E9AL89|E9AL89_LEIMU Uncharacterized protein OS=Leishmania mexicana (strain MHOM/GT/2001/U1103) OX=929439 GN=LMXM_07_0743 PE=4 SV=1
+	4.04505	-1.27209	E9B4H2	E9B4H2	tr|E9B4H2|E9B4H2_LEIMU Uncharacterized protein OS=Leishmania mexicana (strain MHOM/GT/2001/U1103) OX=929439 GN=LMXM_33_0060 PE=4 SV=1
+	6.90582	-1.30857	E9AVS1	E9AVS1	tr|E9AVS1|E9AVS1_LEIMU Uncharacterized protein OS=Leishmania mexicana (strain MHOM/GT/2001/U1103) OX=929439 GN=LMXM_22_0890 PE=4 SV=1
+	3.81114	-1.37921	E9AZJ0	E9AZJ0	tr|E9AZJ0|E9AZJ0_LEIMU Uncharacterized protein OS=Leishmania mexicana (strain MHOM/GT/2001/U1103) OX=929439 GN=LMXM_28_0290 PE=4 SV=1
+	1.85808	-1.4214	E9AK73	E9AK73	tr|E9AK73|E9AK73_LEIMU Uncharacterized protein OS=Leishmania mexicana (strain MHOM/GT/2001/U1103) OX=929439 GN=LMXM_04_0920 PE=4 SV=1
+	3.35069	-1.42325	E9B4E0	E9B4E0	tr|E9B4E0|E9B4E0_LEIMU Uncharacterized protein OS=Leishmania mexicana (strain MHOM/GT/2001/U1103) OX=929439 GN=LMXM_32_2990 PE=4 SV=1
+	1.68007	-1.42518	E9AVB0	E9AVB0	tr|E9AVB0|E9AVB0_LEIMU Uncharacterized protein OS=Leishmania mexicana (strain MHOM/GT/2001/U1103) OX=929439 GN=LMXM_21_1260 PE=4 SV=1
+	1.1341	-1.43018	E9B465	E9B465	tr|E9B465|E9B465_LEIMU Glycosyl hydrolase-like protein OS=Leishmania mexicana (strain MHOM/GT/2001/U1103) OX=929439 GN=LMXM_32_2260 PE=4 SV=1
+	3.73295	-1.44531	E9ASJ3	E9ASJ3	tr|E9ASJ3|E9ASJ3_LEIMU Uncharacterized protein OS=Leishmania mexicana (strain MHOM/GT/2001/U1103) OX=929439 GN=LMXM_36_0730 PE=4 SV=1
+	1.29608	-1.447	E9B0D0	E9B0D0	tr|E9B0D0|E9B0D0_LEIMU Uncharacterized protein OS=Leishmania mexicana (strain MHOM/GT/2001/U1103) OX=929439 GN=LMXM_29_0050 PE=4 SV=1
+	5.04735	-1.46167	Q000I2;Q000I1;E9B5F5;E9B5F3	Q000I2;Q000I1;E9B5F5;E9B5F3	tr|Q000I2|Q000I2_LEIME A600-1 OS=Leishmania mexicana OX=5665 PE=4 SV=1;tr|Q000I1|Q000I1_LEIME A600-3 OS=Leishmania mexicana OX=5665 PE=4 SV=1;tr|E9B5F5|E9B5F5_LEIMU Uncharacterized protein LMXM_33_3642 OS=Leishmania mexicana (strain MHOM/GT/2001/U1103) OX=
+	4.2588	-1.47954	E9AT54	E9AT54	tr|E9AT54|E9AT54_LEIMU Uncharacterized protein OS=Leishmania mexicana (strain MHOM/GT/2001/U1103) OX=929439 GN=LMXM_36_2770 PE=4 SV=1
+	2.91945	-1.48711	E9AQZ2	E9AQZ2	tr|E9AQZ2|E9AQZ2_LEIMU Uncharacterized protein OS=Leishmania mexicana (strain MHOM/GT/2001/U1103) OX=929439 GN=LMXM_17_0170 PE=4 SV=1
+	3.48035	-1.50019	E9AQV9;E9AQW0;E8NHK1	E9AQV9;E9AQW0;E8NHK1	tr|E9AQV9|E9AQV9_LEIMU Putative kinesin OS=Leishmania mexicana (strain MHOM/GT/2001/U1103) OX=929439 GN=LMXM_16_1460 PE=3 SV=1;tr|E9AQW0|E9AQW0_LEIMU Putative kinesin OS=Leishmania mexicana (strain MHOM/GT/2001/U1103) OX=929439 GN=LMXM_16_1470 PE=3 SV=1;tr
+	2.30075	-1.51304	E9B1F2	E9B1F2	tr|E9B1F2|E9B1F2_LEIMU Uncharacterized protein OS=Leishmania mexicana (strain MHOM/GT/2001/U1103) OX=929439 GN=LMXM_30_0040 PE=4 SV=1
+	4.66333	-1.54217	Q7Z031;E9ANG7	Q7Z031;E9ANG7	tr|Q7Z031|Q7Z031_LEIAM Acidocalcisomal pyrophosphatase OS=Leishmania amazonensis OX=5659 PE=4 SV=1;tr|E9ANG7|E9ANG7_LEIMU Acidocalcisomal pyrophosphatase OS=Leishmania mexicana (strain MHOM/GT/2001/U1103) OX=929439 GN=LMXM_11_0210 PE=4 SV=1
+	4.49789	-1.54406	E9AY50	E9AY50	tr|E9AY50|E9AY50_LEIMU Uncharacterized protein OS=Leishmania mexicana (strain MHOM/GT/2001/U1103) OX=929439 GN=LMXM_26_0710 PE=4 SV=1
+	2.7025	-1.57567	E9B6U3	E9B6U3	tr|E9B6U3|E9B6U3_LEIMU Polyadenylate-binding protein OS=Leishmania mexicana (strain MHOM/GT/2001/U1103) OX=929439 GN=LMXM_34_4130 PE=3 SV=1
+	4.57936	-1.59115	E9B2P3	E9B2P3	tr|E9B2P3|E9B2P3_LEIMU Uncharacterized protein OS=Leishmania mexicana (strain MHOM/GT/2001/U1103) OX=929439 GN=LMXM_31_1180 PE=4 SV=1
+	6.63675	-1.61843	E8NHK6	E8NHK6	tr|E8NHK6|E8NHK6_LEIMU WGS CADB00000000 data, contig 52 (Fragment) OS=Leishmania mexicana (strain MHOM/GT/2001/U1103) OX=929439 GN=LmxM_16_1460c_1 PE=3 SV=1
+	2.50833	-1.63379	E9AWK0	E9AWK0	tr|E9AWK0|E9AWK0_LEIMU Uncharacterized protein OS=Leishmania mexicana (strain MHOM/GT/2001/U1103) OX=929439 GN=LMXM_24_0100 PE=4 SV=1
+	4.87048	-1.63571	E9B064	E9B064	tr|E9B064|E9B064_LEIMU Putative vacuolar ATP synthase subunit b OS=Leishmania mexicana (strain MHOM/GT/2001/U1103) OX=929439 GN=LMXM_28_2430 PE=3 SV=1
+	3.32978	-1.66052	E9AUR8	E9AUR8	tr|E9AUR8|E9AUR8_LEIMU Putative calpain-like cysteine peptidase OS=Leishmania mexicana (strain MHOM/GT/2001/U1103) OX=929439 GN=LMXM_20_1280 PE=4 SV=1
+	3.61802	-1.66677	E9ASL1	E9ASL1	tr|E9ASL1|E9ASL1_LEIMU Mitogen-activated protein kinase-like protein OS=Leishmania mexicana (strain MHOM/GT/2001/U1103) OX=929439 GN=LMXM_36_0910 PE=4 SV=1
+	1.56439	-1.67045	E9AQ08	E9AQ08	tr|E9AQ08|E9AQ08_LEIMU Uncharacterized protein OS=Leishmania mexicana (strain MHOM/GT/2001/U1103) OX=929439 GN=LMXM_15_0110 PE=4 SV=1
+	3.96366	-1.67801	E9AQ03	E9AQ03	tr|E9AQ03|E9AQ03_LEIMU Uncharacterized protein OS=Leishmania mexicana (strain MHOM/GT/2001/U1103) OX=929439 GN=LMXM_15_0060 PE=4 SV=1
+	1.82923	-1.68405	E9APP8	E9APP8	tr|E9APP8|E9APP8_LEIMU Ion transport protein-like protein OS=Leishmania mexicana (strain MHOM/GT/2001/U1103) OX=929439 GN=LMXM_14_0540 PE=4 SV=1
+	3.49205	-1.71029	E9B2I5	E9B2I5	tr|E9B2I5|E9B2I5_LEIMU Uncharacterized protein OS=Leishmania mexicana (strain MHOM/GT/2001/U1103) OX=929439 GN=LMXM_31_0620 PE=4 SV=1
+	1.23689	-1.7183	E9B4S6	E9B4S6	tr|E9B4S6|E9B4S6_LEIMU Putative uracil phosphoribosyltransferase OS=Leishmania mexicana (strain MHOM/GT/2001/U1103) OX=929439 GN=LMXM_33_1040 PE=4 SV=1
+	4.2038	-1.72787	E9B0H5	E9B0H5	tr|E9B0H5|E9B0H5_LEIMU Uncharacterized protein OS=Leishmania mexicana (strain MHOM/GT/2001/U1103) OX=929439 GN=LMXM_29_0500 PE=4 SV=1
+	1.08412	-1.74646	E9AYJ8	E9AYJ8	tr|E9AYJ8|E9AYJ8_LEIMU Uncharacterized protein OS=Leishmania mexicana (strain MHOM/GT/2001/U1103) OX=929439 GN=LMXM_26_2180 PE=4 SV=1
+	3.76011	-1.77186	E9AVA6	E9AVA6	tr|E9AVA6|E9AVA6_LEIMU Uncharacterized protein OS=Leishmania mexicana (strain MHOM/GT/2001/U1103) OX=929439 GN=LMXM_21_1220 PE=4 SV=1
+	4.94348	-1.78834	E9B5E6	E9B5E6	tr|E9B5E6|E9B5E6_LEIMU Uncharacterized protein OS=Leishmania mexicana (strain MHOM/GT/2001/U1103) OX=929439 GN=LMXM_33_3570 PE=4 SV=1
+	0.579232	-1.81656	E9AYW8	E9AYW8	tr|E9AYW8|E9AYW8_LEIMU Putative amino acid permease OS=Leishmania mexicana (strain MHOM/GT/2001/U1103) OX=929439 GN=LMXM_27_0670 PE=4 SV=1
+	3.02066	-1.91389	E9AZ84	E9AZ84	tr|E9AZ84|E9AZ84_LEIMU Uncharacterized protein OS=Leishmania mexicana (strain MHOM/GT/2001/U1103) OX=929439 GN=LMXM_27_1820 PE=4 SV=1
+	0.581345	-1.95612	E9ARY4	E9ARY4	tr|E9ARY4|E9ARY4_LEIMU Intraflagellar transport protein component,putative OS=Leishmania mexicana (strain MHOM/GT/2001/U1103) OX=929439 GN=LMXM_19_0320 PE=4 SV=1
+	3.06315	-1.99647	E9AKX6	E9AKX6	tr|E9AKX6|E9AKX6_LEIMU Uncharacterized protein OS=Leishmania mexicana (strain MHOM/GT/2001/U1103) OX=929439 GN=LMXM_06_0980 PE=4 SV=1
+	4.81111	-2.01612	E9AYL4	E9AYL4	tr|E9AYL4|E9AYL4_LEIMU Putative 60S ribosomal protein L35 OS=Leishmania mexicana (strain MHOM/GT/2001/U1103) OX=929439 GN=LMXM_26_2330 PE=3 SV=1
+	3.03123	-2.0651	E9ASH9	E9ASH9	tr|E9ASH9|E9ASH9_LEIMU Uncharacterized protein OS=Leishmania mexicana (strain MHOM/GT/2001/U1103) OX=929439 GN=LMXM_36_0590 PE=3 SV=1
+	3.41205	-2.10254	E9B2G8	E9B2G8	tr|E9B2G8|E9B2G8_LEIMU Uncharacterized protein OS=Leishmania mexicana (strain MHOM/GT/2001/U1103) OX=929439 GN=LMXM_31_0470 PE=4 SV=1
+	2.02736	-2.13533	E9ATX9	E9ATX9	tr|E9ATX9|E9ATX9_LEIMU Uncharacterized protein OS=Leishmania mexicana (strain MHOM/GT/2001/U1103) OX=929439 GN=LMXM_36_5440 PE=4 SV=1
+	2.01535	-2.19193	E9AR66	E9AR66	tr|E9AR66|E9AR66_LEIMU Putative formin OS=Leishmania mexicana (strain MHOM/GT/2001/U1103) OX=929439 GN=LMXM_17_0930 PE=4 SV=1
+	4.18135	-2.23801	E9B3J4	E9B3J4	tr|E9B3J4|E9B3J4_LEIMU Uncharacterized protein OS=Leishmania mexicana (strain MHOM/GT/2001/U1103) OX=929439 GN=LMXM_32_0160 PE=4 SV=1
+	3.33993	-2.3061	E9B523	E9B523	tr|E9B523|E9B523_LEIMU Uncharacterized protein OS=Leishmania mexicana (strain MHOM/GT/2001/U1103) OX=929439 GN=LMXM_33_2370 PE=4 SV=1
+	1.34543	-2.30729	E9B429	E9B429	tr|E9B429|E9B429_LEIMU Uncharacterized protein OS=Leishmania mexicana (strain MHOM/GT/2001/U1103) OX=929439 GN=LMXM_32_1920 PE=4 SV=1
+	4.75694	-2.39167	E9B4P7	E9B4P7	tr|E9B4P7|E9B4P7_LEIMU Uncharacterized protein OS=Leishmania mexicana (strain MHOM/GT/2001/U1103) OX=929439 GN=LMXM_33_0770 PE=4 SV=1
+	1.20571	-2.50843	E9AY69	E9AY69	tr|E9AY69|E9AY69_LEIMU Uncharacterized protein OS=Leishmania mexicana (strain MHOM/GT/2001/U1103) OX=929439 GN=LMXM_26_0910 PE=4 SV=1
+	3.35185	-2.58594	E9B606	E9B606	tr|E9B606|E9B606_LEIMU Uncharacterized protein OS=Leishmania mexicana (strain MHOM/GT/2001/U1103) OX=929439 GN=LMXM_34_1270 PE=4 SV=1
+	2.03999	-2.62387	E9ANF2	E9ANF2	tr|E9ANF2|E9ANF2_LEIMU Uncharacterized protein OS=Leishmania mexicana (strain MHOM/GT/2001/U1103) OX=929439 GN=LMXM_11_0060 PE=4 SV=1
+	3.76299	-2.64366	E9AXS7	E9AXS7	tr|E9AXS7|E9AXS7_LEIMU Putative kinesin OS=Leishmania mexicana (strain MHOM/GT/2001/U1103) OX=929439 GN=LMXM_25_1950 PE=3 SV=1
+	0.780469	-2.69892	E9AWP9	E9AWP9	tr|E9AWP9|E9AWP9_LEIMU Uncharacterized protein OS=Leishmania mexicana (strain MHOM/GT/2001/U1103) OX=929439 GN=LMXM_24_0590 PE=4 SV=1
+	2.84859	-2.82397	E9B1A8	E9B1A8	tr|E9B1A8|E9B1A8_LEIMU Uncharacterized protein OS=Leishmania mexicana (strain MHOM/GT/2001/U1103) OX=929439 GN=LMXM_29_3330 PE=4 SV=1
+	2.15803	-2.83558	E9B5L9	E9B5L9	tr|E9B5L9|E9B5L9_LEIMU Uncharacterized protein OS=Leishmania mexicana (strain MHOM/GT/2001/U1103) OX=929439 GN=LMXM_33_4240 PE=4 SV=1
+	2.25127	-2.86862	E9B0H0	E9B0H0	tr|E9B0H0|E9B0H0_LEIMU Eukaryotic translation initiation factor 4e,putative OS=Leishmania mexicana (strain MHOM/GT/2001/U1103) OX=929439 GN=LMXM_29_0450 PE=3 SV=1
+	3.03838	-2.89937	E9AXW6	E9AXW6	tr|E9AXW6|E9AXW6_LEIMU Uncharacterized protein OS=Leishmania mexicana (strain MHOM/GT/2001/U1103) OX=929439 GN=LMXM_25_2320 PE=4 SV=1
+	3.61843	-4.05943	E9ALJ0	E9ALJ0	tr|E9ALJ0|E9ALJ0_LEIMU Uncharacterized protein OS=Leishmania mexicana (strain MHOM/GT/2001/U1103) OX=929439 GN=LMXM_08_29_2340 PE=3 SV=1
+	0.781983	-4.2619	E9B0S9	E9B0S9	tr|E9B0S9|E9B0S9_LEIMU tRNA pseudouridine synthase OS=Leishmania mexicana (strain MHOM/GT/2001/U1103) OX=929439 GN=LMXM_29_1550 PE=3 SV=1
+	1.37563	-4.31874	E9B4X0	E9B4X0	tr|E9B4X0|E9B4X0_LEIMU Uncharacterized protein OS=Leishmania mexicana (strain MHOM/GT/2001/U1103) OX=929439 GN=LMXM_33_1450 PE=4 SV=1
+	4.02407	-4.32419	E9AJE2	E9AJE2	tr|E9AJE2|E9AJE2_LEIMU Uncharacterized protein OS=Leishmania mexicana (strain MHOM/GT/2001/U1103) OX=929439 GN=LMXM_01_0550 PE=4 SV=1
+	2.18419	-4.50765	E9ASZ0	E9ASZ0	tr|E9ASZ0|E9ASZ0_LEIMU Putative DEAD box RNA helicase OS=Leishmania mexicana (strain MHOM/GT/2001/U1103) OX=929439 GN=LMXM_36_2130 PE=3 SV=1
+	1.659	-4.71578	E9AWV1	E9AWV1	tr|E9AWV1|E9AWV1_LEIMU Putative pre-mRNA splicing factor OS=Leishmania mexicana (strain MHOM/GT/2001/U1103) OX=929439 GN=LMXM_24_1100 PE=4 SV=1
+	1.25407	-5.25565	E9AQI1	E9AQI1	tr|E9AQI1|E9AQI1_LEIMU Histone acethyltransferase-like protein OS=Leishmania mexicana (strain MHOM/GT/2001/U1103) OX=929439 GN=LMXM_16_0240 PE=4 SV=1
+	2.60335	-5.64364	E9AUP2	E9AUP2	tr|E9AUP2|E9AUP2_LEIMU Uncharacterized protein OS=Leishmania mexicana (strain MHOM/GT/2001/U1103) OX=929439 GN=LMXM_20_1040 PE=4 SV=1
