# Supplementary material for: Inhibition of HSP90 distinctively modulates the global phosphoproteome of Leishmania mexicana developmental stages
Source: Microbiol Spectr. 2023 Oct 31;11(6):e02960-23. doi: 10.1128/spectrum.02960-23 (PMC10715028; doi:10.1128/spectrum.02960-23)
Supplement: Table S6 — Effect of HSP90 inhibition via tanespimycin treatment on the phosphoproteome of L. mexicana stationary phase promastigotes (SPPs). [file spectrum.02960-23-s0007.xlsx]

## Sheet: HSP90i PPs_SPP
Table S6: Effect of HSP90 inhibition via tanespimycin treatment on the phosphoproteome of L. mexicana stationary phase promastigotes (SPPs)
Significant	Negative LOG(P-value)	Log2 FC (Tan SPP vs SPP)	Protein IDs	Majority protein IDs	Fasta headers
+	2.98571	6.40112	E9B601	E9B601	tr|E9B601|E9B601_LEIMU Putative short chain dehydrogenase OS=Leishmania mexicana (strain MHOM/GT/2001/U1103) OX=929439 GN=LMXM_34_1220 PE=3 SV=1
+	2.18521	5.7479	E9AVM5	E9AVM5	tr|E9AVM5|E9AVM5_LEIMU Uncharacterized protein OS=Leishmania mexicana (strain MHOM/GT/2001/U1103) OX=929439 GN=LMXM_22_0410 PE=4 SV=1
+	1.84034	5.48435	E9AM47	E9AM47	tr|E9AM47|E9AM47_LEIMU Uncharacterized protein OS=Leishmania mexicana (strain MHOM/GT/2001/U1103) OX=929439 GN=LMXM_08_29_0320 PE=4 SV=1
+	2.07923	5.2661	E9ASP4	E9ASP4	tr|E9ASP4|E9ASP4_LEIMU Uncharacterized protein OS=Leishmania mexicana (strain MHOM/GT/2001/U1103) OX=929439 GN=LMXM_36_1240 PE=4 SV=1
+	4.33621	5.2443	E8NHJ5;E9AWZ6	E8NHJ5;E9AWZ6	tr|E8NHJ5|E8NHJ5_LEIMU WGS CADB00000000 data, contig 43 OS=Leishmania mexicana (strain MHOM/GT/2001/U1103) OX=929439 GN=LmxM_24_1500a_1 PE=3 SV=1;tr|E9AWZ6|E9AWZ6_LEIMU IgE-dependent histamine-releasing factor,putative OS=Leishmania mexicana (strain MHOM/G
+	3.38847	4.90881	E9AQU2	E9AQU2	tr|E9AQU2|E9AQU2_LEIMU Putative cytochrome c OS=Leishmania mexicana (strain MHOM/GT/2001/U1103) OX=929439 GN=LMXM_16_1310 PE=3 SV=1
+	4.62676	4.72819	E9ANF6;A0A0C5D115	E9ANF6;A0A0C5D115	tr|E9ANF6|E9ANF6_LEIMU Putative seryl-tRNA synthetase OS=Leishmania mexicana (strain MHOM/GT/2001/U1103) OX=929439 GN=LMXM_11_0100 PE=4 SV=1;tr|A0A0C5D115|A0A0C5D115_LEIAM Seryl-tRNA synthetase protein (Fragment) OS=Leishmania amazonensis OX=5659 PE=4 SV=1
+	1.09779	4.0018	E9AJ98	E9AJ98	tr|E9AJ98|E9AJ98_LEIMU Uncharacterized protein OS=Leishmania mexicana (strain MHOM/GT/2001/U1103) OX=929439 GN=LMXM_01_0120 PE=4 SV=1
+	3.84876	3.998	E9B2M2	E9B2M2	tr|E9B2M2|E9B2M2_LEIMU Uncharacterized protein OS=Leishmania mexicana (strain MHOM/GT/2001/U1103) OX=929439 GN=LMXM_31_0980 PE=4 SV=1
+	1.9962	3.95329	E9AS94	E9AS94	tr|E9AS94|E9AS94_LEIMU Uncharacterized protein OS=Leishmania mexicana (strain MHOM/GT/2001/U1103) OX=929439 GN=LMXM_19_1400 PE=4 SV=1
+	4.0444	3.85025	E9AL58	E9AL58	tr|E9AL58|E9AL58_LEIMU Uncharacterized protein OS=Leishmania mexicana (strain MHOM/GT/2001/U1103) OX=929439 GN=LMXM_07_0470 PE=4 SV=1
+	1.17209	3.75195	E9AVW5	E9AVW5	tr|E9AVW5|E9AVW5_LEIMU Uncharacterized protein OS=Leishmania mexicana (strain MHOM/GT/2001/U1103) OX=929439 GN=LMXM_22_1330 PE=4 SV=1
+	3.06349	3.73751	E9AQQ4;A0A0R6XPE8;A0A0R6Y7I0	E9AQQ4;A0A0R6XPE8;A0A0R6Y7I0	tr|E9AQQ4|E9AQQ4_LEIMU Sucrose-phosphate synthase-like protein OS=Leishmania mexicana (strain MHOM/GT/2001/U1103) OX=929439 GN=LMXM_16_0950 PE=4 SV=1;tr|A0A0R6XPE8|A0A0R6XPE8_LEIME Sucrose-phosphate synthase-like protein OS=Leishmania mexicana OX=5665 PE=4
+	1.55605	3.70142	E9B4I9	E9B4I9	tr|E9B4I9|E9B4I9_LEIMU Uncharacterized protein OS=Leishmania mexicana (strain MHOM/GT/2001/U1103) OX=929439 GN=LMXM_33_0210 PE=4 SV=1
+	3.92518	3.678	E9AW40	E9AW40	tr|E9AW40|E9AW40_LEIMU Putative NADP-dependent alcohol dehydrogenase OS=Leishmania mexicana (strain MHOM/GT/2001/U1103) OX=929439 GN=LMXM_23_0360 PE=3 SV=1
+	2.63661	3.52646	E9AN84	E9AN84	tr|E9AN84|E9AN84_LEIMU Uncharacterized protein OS=Leishmania mexicana (strain MHOM/GT/2001/U1103) OX=929439 GN=LMXM_10_0740 PE=4 SV=1
+	2.65019	3.39854	Q9GRT9;E9B3A8	Q9GRT9;E9B3A8	tr|Q9GRT9|Q9GRT9_LEIME Putative mitogen-activated protein kinase 6 OS=Leishmania mexicana mexicana OX=44270 GN=MPK6 PE=4 SV=1;tr|E9B3A8|E9B3A8_LEIMU Putative mitogen-activated protein kinase OS=Leishmania mexicana (strain MHOM/GT/2001/U1103) OX=929439 GN=L
+	1.45733	3.3452	E9AQW1	E9AQW1	tr|E9AQW1|E9AQW1_LEIMU Uncharacterized protein OS=Leishmania mexicana (strain MHOM/GT/2001/U1103) OX=929439 GN=LMXM_16_1480 PE=4 SV=1
+	4.44013	3.31685	E9AT47	E9AT47	tr|E9AT47|E9AT47_LEIMU Uncharacterized protein OS=Leishmania mexicana (strain MHOM/GT/2001/U1103) OX=929439 GN=LMXM_36_2690 PE=4 SV=1
+	4.49167	3.22791	E9AUI5	E9AUI5	tr|E9AUI5|E9AUI5_LEIMU Uncharacterized protein OS=Leishmania mexicana (strain MHOM/GT/2001/U1103) OX=929439 GN=LMXM_20_0410 PE=4 SV=1
+	3.24541	3.22235	E9AXG1	E9AXG1	tr|E9AXG1|E9AXG1_LEIMU Uncharacterized protein OS=Leishmania mexicana (strain MHOM/GT/2001/U1103) OX=929439 GN=LMXM_25_0830 PE=4 SV=1
+	5.39642	3.21575	E9AY60;E9AY59	E9AY60;E9AY59	tr|E9AY60|E9AY60_LEIMU Glutathione peroxidase OS=Leishmania mexicana (strain MHOM/GT/2001/U1103) OX=929439 GN=LMXM_26_0810 PE=3 SV=1;tr|E9AY59|E9AY59_LEIMU Glutathione peroxidase OS=Leishmania mexicana (strain MHOM/GT/2001/U1103) OX=929439 GN=LMXM_26_0800
+	1.94307	3.21508	E9AYA8	E9AYA8	tr|E9AYA8|E9AYA8_LEIMU Uncharacterized protein OS=Leishmania mexicana (strain MHOM/GT/2001/U1103) OX=929439 GN=LMXM_26_1290 PE=4 SV=1
+	1.00987	3.17035	E9B4V9	E9B4V9	tr|E9B4V9|E9B4V9_LEIMU Uncharacterized protein OS=Leishmania mexicana (strain MHOM/GT/2001/U1103) OX=929439 GN=LMXM_33_1350 PE=4 SV=1
+	2.83893	3.12973	Q4TZP8;E9B3X5	Q4TZP8;E9B3X5	tr|Q4TZP8|Q4TZP8_LEIME Putative mitogen-activated protein kinase 11 OS=Leishmania mexicana OX=5665 PE=4 SV=1;tr|E9B3X5|E9B3X5_LEIMU Putative mitogen activated protein kinase OS=Leishmania mexicana (strain MHOM/GT/2001/U1103) OX=929439 GN=LMXM_32_1380 PE=4
+	4.01245	2.9835	E9AZC7	E9AZC7	tr|E9AZC7|E9AZC7_LEIMU Putative dual specificity protein phosphatase OS=Leishmania mexicana (strain MHOM/GT/2001/U1103) OX=929439 GN=LMXM_27_2210 PE=4 SV=1
+	3.87199	2.94954	E9AYY3	E9AYY3	tr|E9AYY3|E9AYY3_LEIMU Glutaredoxin-like protein OS=Leishmania mexicana (strain MHOM/GT/2001/U1103) OX=929439 GN=LMXM_27_0810 PE=4 SV=1
+	1.0848	2.93971	E9ATR2	E9ATR2	tr|E9ATR2|E9ATR2_LEIMU Uncharacterized protein OS=Leishmania mexicana (strain MHOM/GT/2001/U1103) OX=929439 GN=LMXM_36_4780 PE=4 SV=1
+	5.47665	2.92753	E9AUU5	E9AUU5	tr|E9AUU5|E9AUU5_LEIMU Phosphatase-like protein OS=Leishmania mexicana (strain MHOM/GT/2001/U1103) OX=929439 GN=LMXM_20_1640 PE=4 SV=1
+	1.10357	2.88463	E9B318	E9B318	tr|E9B318|E9B318_LEIMU Uncharacterized protein OS=Leishmania mexicana (strain MHOM/GT/2001/U1103) OX=929439 GN=LMXM_31_2390 PE=4 SV=1
+	4.93065	2.76994	E9ARW7	E9ARW7	tr|E9ARW7|E9ARW7_LEIMU Putative aminopeptidase OS=Leishmania mexicana (strain MHOM/GT/2001/U1103) OX=929439 GN=LMXM_19_0160 PE=4 SV=1
+	2.00651	2.66865	E9AM18	E9AM18	tr|E9AM18|E9AM18_LEIMU Uncharacterized protein OS=Leishmania mexicana (strain MHOM/GT/2001/U1103) OX=929439 GN=LMXM_08_29_0600 PE=4 SV=1
+	2.04812	2.6564	E9ALU6	E9ALU6	tr|E9ALU6|E9ALU6_LEIMU Putative ATP-dependent Clp protease subunit, heat shock protein 100 (HSP100) OS=Leishmania mexicana (strain MHOM/GT/2001/U1103) OX=929439 GN=LMXM_08_29_1270 PE=3 SV=1
+	3.15484	2.63779	E9AQ29	E9AQ29	tr|E9AQ29|E9AQ29_LEIMU Ribonucleoprotein p18, mitochondrial,putative OS=Leishmania mexicana (strain MHOM/GT/2001/U1103) OX=929439 GN=LMXM_15_0275 PE=4 SV=1
+	3.85037	2.57203	E9AW73	E9AW73	tr|E9AW73|E9AW73_LEIMU Uncharacterized protein OS=Leishmania mexicana (strain MHOM/GT/2001/U1103) OX=929439 GN=LMXM_23_0580 PE=4 SV=1
+	3.70459	2.56815	E9B732	E9B732	tr|E9B732|E9B732_LEIMU Uncharacterized protein OS=Leishmania mexicana (strain MHOM/GT/2001/U1103) OX=929439 GN=LMXM_34_5060 PE=4 SV=1
+	4.91859	2.56599	E9AVX3	E9AVX3	tr|E9AVX3|E9AVX3_LEIMU Putative centrin (Ca2+-binding ef-hand protein) OS=Leishmania mexicana (strain MHOM/GT/2001/U1103) OX=929439 GN=LMXM_22_1410 PE=4 SV=1
+	4.94577	2.49259	E9AWW4	E9AWW4	tr|E9AWW4|E9AWW4_LEIMU Uncharacterized protein OS=Leishmania mexicana (strain MHOM/GT/2001/U1103) OX=929439 GN=LMXM_24_1220 PE=4 SV=1
+	2.84931	2.48549	E9AYY4	E9AYY4	tr|E9AYY4|E9AYY4_LEIMU Uncharacterized protein OS=Leishmania mexicana (strain MHOM/GT/2001/U1103) OX=929439 GN=LMXM_27_0820 PE=4 SV=1
+	1.36149	2.46008	E9ALS4	E9ALS4	tr|E9ALS4|E9ALS4_LEIMU Uncharacterized protein OS=Leishmania mexicana (strain MHOM/GT/2001/U1103) OX=929439 GN=LMXM_08_29_1490 PE=4 SV=1
+	3.75221	2.42335	E9B6E6	E9B6E6	tr|E9B6E6|E9B6E6_LEIMU Uncharacterized protein OS=Leishmania mexicana (strain MHOM/GT/2001/U1103) OX=929439 GN=LMXM_34_2680 PE=4 SV=1
+	3.68558	2.38985	E9APL5	E9APL5	tr|E9APL5|E9APL5_LEIMU Uncharacterized protein OS=Leishmania mexicana (strain MHOM/GT/2001/U1103) OX=929439 GN=LMXM_14_0220 PE=4 SV=1
+	6.14631	2.32505	E9B376;A0A1Y0DDB3	E9B376;A0A1Y0DDB3	tr|E9B376|E9B376_LEIMU Nucleoside diphosphate kinase OS=Leishmania mexicana (strain MHOM/GT/2001/U1103) OX=929439 GN=LMXM_31_2950 PE=3 SV=1;tr|A0A1Y0DDB3|A0A1Y0DDB3_LEIAM Nucleoside diphosphate kinase OS=Leishmania amazonensis OX=5659 PE=1 SV=1
+	4.14859	2.28595	E9B6K2	E9B6K2	tr|E9B6K2|E9B6K2_LEIMU Putative cystathione gamma lyase OS=Leishmania mexicana (strain MHOM/GT/2001/U1103) OX=929439 GN=LMXM_34_3230 PE=3 SV=1
+	1.82378	2.27945	E9AVS8	E9AVS8	tr|E9AVS8|E9AVS8_LEIMU Putative kinesin OS=Leishmania mexicana (strain MHOM/GT/2001/U1103) OX=929439 GN=LMXM_22_0960 PE=3 SV=1
+	2.64626	2.27392	E9AXV3	E9AXV3	tr|E9AXV3|E9AXV3_LEIMU Uncharacterized protein OS=Leishmania mexicana (strain MHOM/GT/2001/U1103) OX=929439 GN=LMXM_25_2190 PE=4 SV=1
+	5.47962	2.22289	E9ARI1	E9ARI1	tr|E9ARI1|E9ARI1_LEIMU Putative phosphatidic acid phosphatase OS=Leishmania mexicana (strain MHOM/GT/2001/U1103) OX=929439 GN=LMXM_18_0440 PE=4 SV=1
+	7.16461	2.17842	Q8MPM3;E9AX52	Q8MPM3;E9AX52	tr|Q8MPM3|Q8MPM3_LEIME Transketolase OS=Leishmania mexicana mexicana OX=44270 GN=TKT PE=1 SV=1;tr|E9AX52|E9AX52_LEIMU Transketolase OS=Leishmania mexicana (strain MHOM/GT/2001/U1103) OX=929439 GN=LMXM_24_2060 PE=3 SV=1
+	3.77013	2.17538	E9AUR4	E9AUR4	tr|E9AUR4|E9AUR4_LEIMU Uncharacterized protein OS=Leishmania mexicana (strain MHOM/GT/2001/U1103) OX=929439 GN=LMXM_20_1240 PE=4 SV=1
+	5.01698	2.17292	E9AQN5	E9AQN5	tr|E9AQN5|E9AQN5_LEIMU Transaldolase OS=Leishmania mexicana (strain MHOM/GT/2001/U1103) OX=929439 GN=LMXM_16_0760 PE=3 SV=1
+	5.97981	2.16383	E9AP50	E9AP50	tr|E9AP50|E9AP50_LEIMU Uncharacterized protein OS=Leishmania mexicana (strain MHOM/GT/2001/U1103) OX=929439 GN=LMXM_13_0160 PE=4 SV=1
+	4.87675	2.15963	E9B268	E9B268	tr|E9B268|E9B268_LEIMU Uncharacterized protein OS=Leishmania mexicana (strain MHOM/GT/2001/U1103) OX=929439 GN=LMXM_30_2700 PE=4 SV=1
+	3.67729	2.12353	E9B520	E9B520	tr|E9B520|E9B520_LEIMU Putative asparaginyl-tRNA synthetase OS=Leishmania mexicana (strain MHOM/GT/2001/U1103) OX=929439 GN=LMXM_33_2340 PE=4 SV=1
+	6.27887	2.121	E9B1S0	E9B1S0	tr|E9B1S0|E9B1S0_LEIMU Putative vacuolar-type proton translocating pyrophosphatase 1 OS=Leishmania mexicana (strain MHOM/GT/2001/U1103) OX=929439 GN=LMXM_30_1220 PE=3 SV=1
+	2.93025	2.11695	E9B2G0	E9B2G0	tr|E9B2G0|E9B2G0_LEIMU Proteasome regulatory non-ATP-ase subunit 8,putative OS=Leishmania mexicana (strain MHOM/GT/2001/U1103) OX=929439 GN=LMXM_31_0390 PE=4 SV=1
+	5.78146	2.07652	E9ASL7	E9ASL7	tr|E9ASL7|E9ASL7_LEIMU Uncharacterized protein OS=Leishmania mexicana (strain MHOM/GT/2001/U1103) OX=929439 GN=LMXM_36_0970 PE=4 SV=1
+	5.7347	2.04845	E9AWI0	E9AWI0	tr|E9AWI0|E9AWI0_LEIMU Pyridoxal phosphate homeostasis protein OS=Leishmania mexicana (strain MHOM/GT/2001/U1103) OX=929439 GN=LMXM_23_1480 PE=3 SV=1
+	2.15695	2.03856	E9AUC6	E9AUC6	tr|E9AUC6|E9AUC6_LEIMU Uncharacterized protein OS=Leishmania mexicana (strain MHOM/GT/2001/U1103) OX=929439 GN=LMXM_36_6900 PE=4 SV=1
+	4.56091	2.02953	E9AJU3	E9AJU3	tr|E9AJU3|E9AJU3_LEIMU Putative arginine N-methyltransferase OS=Leishmania mexicana (strain MHOM/GT/2001/U1103) OX=929439 GN=LMXM_03_0600 PE=4 SV=1
+	4.99108	2.01209	E9AUA1;Q86N96	E9AUA1	tr|E9AUA1|E9AUA1_LEIMU 2,3-bisphosphoglycerate-independent phosphoglycerate mutase OS=Leishmania mexicana (strain MHOM/GT/2001/U1103) OX=929439 GN=LMXM_36_6650 PE=4 SV=1
+	5.04009	2.00352	I3V666;E9ARD0;E9ARD5;W6A238;A0A0K0TMW6;E9ARD4;E9ARD3;E9ARD6	I3V666;E9ARD0;E9ARD5;W6A238;A0A0K0TMW6;E9ARD4	tr|I3V666|I3V666_LEIME Elongation factor 1-alpha (Fragment) OS=Leishmania mexicana OX=5665 PE=3 SV=1;tr|E9ARD0|E9ARD0_LEIMU Elongation factor 1-alpha OS=Leishmania mexicana (strain MHOM/GT/2001/U1103) OX=929439 GN=LMXM_17_0080 PE=3 SV=1;tr|E9ARD5|E9ARD5_LE
+	5.07941	1.9995	E9ATL8	E9ATL8	tr|E9ATL8|E9ATL8_LEIMU Uncharacterized protein OS=Leishmania mexicana (strain MHOM/GT/2001/U1103) OX=929439 GN=LMXM_36_4340 PE=4 SV=1
+	2.25743	1.99144	E9ARZ9	E9ARZ9	tr|E9ARZ9|E9ARZ9_LEIMU Uncharacterized protein OS=Leishmania mexicana (strain MHOM/GT/2001/U1103) OX=929439 GN=LMXM_19_0470 PE=4 SV=1
+	3.50228	1.96031	E9AYI7	E9AYI7	tr|E9AYI7|E9AYI7_LEIMU Putative SUMO1/Ulp2 (Cysteine peptidase, clan ca, family c48,putative) OS=Leishmania mexicana (strain MHOM/GT/2001/U1103) OX=929439 GN=LMXM_26_2070 PE=4 SV=1
+	4.04983	1.95595	E9B466	E9B466	tr|E9B466|E9B466_LEIMU Uncharacterized protein OS=Leishmania mexicana (strain MHOM/GT/2001/U1103) OX=929439 GN=LMXM_32_2270 PE=4 SV=1
+	3.52332	1.95541	E9B0D4	E9B0D4	tr|E9B0D4|E9B0D4_LEIMU Uncharacterized protein OS=Leishmania mexicana (strain MHOM/GT/2001/U1103) OX=929439 GN=LMXM_29_0090 PE=4 SV=1
+	2.57174	1.95223	E9APN1	E9APN1	tr|E9APN1|E9APN1_LEIMU Uncharacterized protein OS=Leishmania mexicana (strain MHOM/GT/2001/U1103) OX=929439 GN=LMXM_14_0380 PE=3 SV=1
+	3.37033	1.94753	E9AXG9	E9AXG9	tr|E9AXG9|E9AXG9_LEIMU Peptidyl-prolyl cis-trans isomerase OS=Leishmania mexicana (strain MHOM/GT/2001/U1103) OX=929439 GN=LMXM_25_0910 PE=3 SV=1
+	2.22217	1.94213	E9AR06	E9AR06	tr|E9AR06|E9AR06_LEIMU Uncharacterized protein OS=Leishmania mexicana (strain MHOM/GT/2001/U1103) OX=929439 GN=LMXM_17_0370 PE=4 SV=1
+	3.04491	1.93435	E9AR78	E9AR78	tr|E9AR78|E9AR78_LEIMU Hydrolase-like protein (Esterase-like protein) OS=Leishmania mexicana (strain MHOM/GT/2001/U1103) OX=929439 GN=LMXM_17_1060 PE=4 SV=1
+	6.91557	1.9326	E9APP0	E9APP0	tr|E9APP0|E9APP0_LEIMU Uncharacterized protein OS=Leishmania mexicana (strain MHOM/GT/2001/U1103) OX=929439 GN=LMXM_14_0450 PE=4 SV=1
+	5.04138	1.92186	E9B620	E9B620	tr|E9B620|E9B620_LEIMU Putative threonyl-tRNA synthetase OS=Leishmania mexicana (strain MHOM/GT/2001/U1103) OX=929439 GN=LMXM_34_1410 PE=3 SV=1
+	6.40404	1.91446	E9AZ83;E9AZ81;E9AZ82	E9AZ83;E9AZ81;E9AZ82	tr|E9AZ83|E9AZ83_LEIMU Glycosomal phosphoenolpyruvate carboxykinase,putative OS=Leishmania mexicana (strain MHOM/GT/2001/U1103) OX=929439 GN=LMXM_27_1810 PE=3 SV=1;tr|E9AZ81|E9AZ81_LEIMU Glycosomal phosphoenolpyruvate carboxykinase,putative OS=Leishmania m
+	1.91845	1.89196	E9AT43	E9AT43	tr|E9AT43|E9AT43_LEIMU Dihydrolipoamide acetyltransferase component of pyruvate dehydrogenase complex OS=Leishmania mexicana (strain MHOM/GT/2001/U1103) OX=929439 GN=LMXM_36_2660 PE=3 SV=1
+	5.97708	1.87303	E9B3L2;P27741	E9B3L2;P27741	tr|E9B3L2|E9B3L2_LEIMU Heat shock protein 83-1 OS=Leishmania mexicana (strain MHOM/GT/2001/U1103) OX=929439 GN=LMXM_32_0312 PE=3 SV=1;sp|P27741|HSP83_LEIAM Heat shock protein 83 OS=Leishmania amazonensis OX=5659 GN=HSP83 PE=3 SV=1
+	4.15246	1.86414	E9AQG6	E9AQG6	tr|E9AQG6|E9AQG6_LEIMU Uncharacterized protein OS=Leishmania mexicana (strain MHOM/GT/2001/U1103) OX=929439 GN=LMXM_16_0100 PE=4 SV=1
+	2.08889	1.85639	E9AV37	E9AV37	tr|E9AV37|E9AV37_LEIMU Putative ribonuclease L inhibitor OS=Leishmania mexicana (strain MHOM/GT/2001/U1103) OX=929439 GN=LMXM_21_0710 PE=4 SV=1
+	4.16339	1.83513	E9ASL1	E9ASL1	tr|E9ASL1|E9ASL1_LEIMU Mitogen-activated protein kinase-like protein OS=Leishmania mexicana (strain MHOM/GT/2001/U1103) OX=929439 GN=LMXM_36_0910 PE=4 SV=1
+	4.14517	1.82383	E9AKA4;C6KJE2;C6KJD6;C6KJD5	E9AKA4;C6KJE2;C6KJD6;C6KJD5	tr|E9AKA4|E9AKA4_LEIMU Actin OS=Leishmania mexicana (strain MHOM/GT/2001/U1103) OX=929439 GN=LMXM_04_1230 PE=3 SV=1;tr|C6KJE2|C6KJE2_LEIAM Actin OS=Leishmania amazonensis OX=5659 PE=3 SV=1;tr|C6KJD6|C6KJD6_LEIME Actin OS=Leishmania mexicana OX=5665 PE=3 SV
+	4.40924	1.81259	E9AYI0	E9AYI0	tr|E9AYI0|E9AYI0_LEIMU Uncharacterized protein OS=Leishmania mexicana (strain MHOM/GT/2001/U1103) OX=929439 GN=LMXM_26_2000 PE=4 SV=1
+	4.52442	1.80231	E9ASJ3	E9ASJ3	tr|E9ASJ3|E9ASJ3_LEIMU Uncharacterized protein OS=Leishmania mexicana (strain MHOM/GT/2001/U1103) OX=929439 GN=LMXM_36_0730 PE=4 SV=1
+	5.23434	1.7978	E9AVK2	E9AVK2	tr|E9AVK2|E9AVK2_LEIMU Uncharacterized protein OS=Leishmania mexicana (strain MHOM/GT/2001/U1103) OX=929439 GN=LMXM_22_0180 PE=4 SV=1
+	1.74384	1.78189	E9ASM0	E9ASM0	tr|E9ASM0|E9ASM0_LEIMU Uncharacterized protein OS=Leishmania mexicana (strain MHOM/GT/2001/U1103) OX=929439 GN=LMXM_36_1000 PE=4 SV=1
+	3.50585	1.77901	E9AK87	E9AK87	tr|E9AK87|E9AK87_LEIMU Uncharacterized protein OS=Leishmania mexicana (strain MHOM/GT/2001/U1103) OX=929439 GN=LMXM_04_1060 PE=4 SV=1
+	4.03316	1.77591	E9ATK1;A1Y2C5;A1Y2C4;Q25222;P42865	E9ATK1;A1Y2C5	tr|E9ATK1|E9ATK1_LEIMU Putative oxidoreductase OS=Leishmania mexicana (strain MHOM/GT/2001/U1103) OX=929439 GN=LMXM_36_4170 PE=4 SV=1;tr|A1Y2C5|A1Y2C5_LEIME Zeta-crystallin/NADPH-oxidoreductase-like protein (Fragment) OS=Leishmania mexicana OX=5665 PE=4 SV
+	2.85427	1.74619	E9B632	E9B632	tr|E9B632|E9B632_LEIMU Putative reiske iron-sulfur protein OS=Leishmania mexicana (strain MHOM/GT/2001/U1103) OX=929439 GN=LMXM_34_1540 PE=4 SV=1
+	4.74881	1.73434	E9B5F8	E9B5F8	tr|E9B5F8|E9B5F8_LEIMU Vacuolar ATP synthase catalytic subunit A,putative OS=Leishmania mexicana (strain MHOM/GT/2001/U1103) OX=929439 GN=LMXM_33_3670 PE=3 SV=1
+	5.53389	1.73171	E9ASC5	E9ASC5	tr|E9ASC5|E9ASC5_LEIMU Stress-inducible protein STI1 homolog OS=Leishmania mexicana (strain MHOM/GT/2001/U1103) OX=929439 GN=LMXM_36_0070 PE=4 SV=1
+	4.39892	1.73121	E9APL2	E9APL2	tr|E9APL2|E9APL2_LEIMU Uncharacterized protein OS=Leishmania mexicana (strain MHOM/GT/2001/U1103) OX=929439 GN=LMXM_14_0190 PE=4 SV=1
+	4.39866	1.71284	E9AZN0	E9AZN0	tr|E9AZN0|E9AZN0_LEIMU Serine/threonine-protein phosphatase OS=Leishmania mexicana (strain MHOM/GT/2001/U1103) OX=929439 GN=LMXM_28_0690 PE=3 SV=1
+	3.0242	1.70726	Q25224	Q25224	tr|Q25224|Q25224_LEIAM Elongation factor-1 (Fragment) OS=Leishmania amazonensis OX=5659 GN=EF-1 PE=4 SV=1
+	4.1853	1.70675	Q0GU43;E9AKE1	Q0GU43;E9AKE1	tr|Q0GU43|Q0GU43_LEIAM Trypanothione reductase (Fragment) OS=Leishmania amazonensis OX=5659 GN=tr PE=3 SV=1;tr|E9AKE1|E9AKE1_LEIMU Trypanothione reductase OS=Leishmania mexicana (strain MHOM/GT/2001/U1103) OX=929439 GN=LMXM_05_0350 PE=3 SV=1
+	3.92119	1.70277	E9B093	E9B093	tr|E9B093|E9B093_LEIMU Uncharacterized protein OS=Leishmania mexicana (strain MHOM/GT/2001/U1103) OX=929439 GN=LMXM_28_2700 PE=4 SV=1
+	4.20825	1.70059	E9AZG8	E9AZG8	tr|E9AZG8|E9AZG8_LEIMU Uncharacterized protein OS=Leishmania mexicana (strain MHOM/GT/2001/U1103) OX=929439 GN=LMXM_28_0070 PE=4 SV=1
+	6.4738	1.66641	E9B541	E9B541	tr|E9B541|E9B541_LEIMU Protein phosphatase 2C-like protein OS=Leishmania mexicana (strain MHOM/GT/2001/U1103) OX=929439 GN=LMXM_33_2510 PE=3 SV=1
+	8.25866	1.66508	E9APW3;Q3HL75	E9APW3;Q3HL75	tr|E9APW3|E9APW3_LEIMU Enolase OS=Leishmania mexicana (strain MHOM/GT/2001/U1103) OX=929439 GN=LMXM_14_1160 PE=3 SV=1;tr|Q3HL75|Q3HL75_LEIME Enolase OS=Leishmania mexicana OX=5665 GN=ENO PE=3 SV=1
+	5.03737	1.66338	E9AM13	E9AM13	tr|E9AM13|E9AM13_LEIMU Phosphate transporter (Fragment) OS=Leishmania mexicana (strain MHOM/GT/2001/U1103) OX=929439 GN=LMXM_08_29_0650 PE=3 SV=1
+	4.87737	1.65836	E9AV89	E9AV89	tr|E9AV89|E9AV89_LEIMU Putative 60S ribosomal protein L9 OS=Leishmania mexicana (strain MHOM/GT/2001/U1103) OX=929439 GN=LMXM_21_1050 PE=4 SV=1
+	3.08784	1.64534	E9AS48	E9AS48	tr|E9AS48|E9AS48_LEIMU Uncharacterized protein OS=Leishmania mexicana (strain MHOM/GT/2001/U1103) OX=929439 GN=LMXM_19_0980 PE=4 SV=1
+	4.10283	1.63618	E9B4N6	E9B4N6	tr|E9B4N6|E9B4N6_LEIMU ABC transporter-like protein OS=Leishmania mexicana (strain MHOM/GT/2001/U1103) OX=929439 GN=LMXM_33_0670 PE=4 SV=1
+	3.18459	1.62922	E9B2X9	E9B2X9	tr|E9B2X9|E9B2X9_LEIMU Uncharacterized protein OS=Leishmania mexicana (strain MHOM/GT/2001/U1103) OX=929439 GN=LMXM_31_1990 PE=4 SV=1
+	5.44389	1.62747	E9AXD1	E9AXD1	tr|E9AXD1|E9AXD1_LEIMU Uncharacterized protein OS=Leishmania mexicana (strain MHOM/GT/2001/U1103) OX=929439 GN=LMXM_25_0540 PE=4 SV=1
+	4.96551	1.6195	E9AMZ0	E9AMZ0	tr|E9AMZ0|E9AMZ0_LEIMU Uncharacterized protein OS=Leishmania mexicana (strain MHOM/GT/2001/U1103) OX=929439 GN=LMXM_09_1380 PE=4 SV=1
+	3.66244	1.58665	Q9U1F9	Q9U1F9	tr|Q9U1F9|Q9U1F9_LEIME Hydrophilic acylated surface protein B OS=Leishmania mexicana OX=5665 PE=2 SV=1
+	5.33636	1.58542	E9B2K8	E9B2K8	tr|E9B2K8|E9B2K8_LEIMU Uncharacterized protein OS=Leishmania mexicana (strain MHOM/GT/2001/U1103) OX=929439 GN=LMXM_31_0840 PE=4 SV=1
+	3.79575	1.58433	E9ATH6	E9ATH6	tr|E9ATH6|E9ATH6_LEIMU Uncharacterized protein OS=Leishmania mexicana (strain MHOM/GT/2001/U1103) OX=929439 GN=LMXM_36_3940 PE=4 SV=1
+	4.38421	1.57819	E9ALS9;Q7YWC8	E9ALS9;Q7YWC8	tr|E9ALS9|E9ALS9_LEIMU AP complex subunit sigma OS=Leishmania mexicana (strain MHOM/GT/2001/U1103) OX=929439 GN=LMXM_08_29_1440 PE=3 SV=1;tr|Q7YWC8|Q7YWC8_LEIME AP complex subunit sigma OS=Leishmania mexicana mexicana OX=44270 GN=sigma PE=3 SV=1
+	3.91418	1.56459	E9B0B7	E9B0B7	tr|E9B0B7|E9B0B7_LEIMU Uncharacterized protein OS=Leishmania mexicana (strain MHOM/GT/2001/U1103) OX=929439 GN=LMXM_28_2950 PE=4 SV=1
+	2.13338	1.56402	E9B1R6	E9B1R6	tr|E9B1R6|E9B1R6_LEIMU Uncharacterized protein OS=Leishmania mexicana (strain MHOM/GT/2001/U1103) OX=929439 GN=LMXM_30_1180 PE=4 SV=1
+	1.30042	1.56179	E9B6J0	E9B6J0	tr|E9B6J0|E9B6J0_LEIMU Uncharacterized protein OS=Leishmania mexicana (strain MHOM/GT/2001/U1103) OX=929439 GN=LMXM_34_3110 PE=4 SV=1
+	4.17549	1.55431	E9ALK3	E9ALK3	tr|E9ALK3|E9ALK3_LEIMU Putative GTP-binding protein OS=Leishmania mexicana (strain MHOM/GT/2001/U1103) OX=929439 GN=LMXM_08_29_2200 PE=3 SV=1
+	5.55585	1.54637	E9AY41	E9AY41	tr|E9AY41|E9AY41_LEIMU Putative 10 kDa heat shock protein OS=Leishmania mexicana (strain MHOM/GT/2001/U1103) OX=929439 GN=LMXM_26_0620 PE=3 SV=1
+	4.40321	1.54204	E9ANV2	E9ANV2	tr|E9ANV2|E9ANV2_LEIMU Putative cysteinyl-tRNA synthetase OS=Leishmania mexicana (strain MHOM/GT/2001/U1103) OX=929439 GN=LMXM_12_0250 PE=3 SV=1
+	4.8837	1.53254	E9ATH3	E9ATH3	tr|E9ATH3|E9ATH3_LEIMU Adenosylhomocysteinase OS=Leishmania mexicana (strain MHOM/GT/2001/U1103) OX=929439 GN=LMXM_36_3910 PE=3 SV=1
+	0.766619	1.52581	E9AQ75	E9AQ75	tr|E9AQ75|E9AQ75_LEIMU Uncharacterized protein OS=Leishmania mexicana (strain MHOM/GT/2001/U1103) OX=929439 GN=LMXM_15_0770 PE=4 SV=1
+	0.717421	1.52057	E9AN77	E9AN77	tr|E9AN77|E9AN77_LEIMU Uncharacterized protein OS=Leishmania mexicana (strain MHOM/GT/2001/U1103) OX=929439 GN=LMXM_10_0670 PE=4 SV=1
+	6.18455	1.49475	E9AQA6;E9AQA3;Q4VKK8	E9AQA6;E9AQA3;Q4VKK8	tr|E9AQA6|E9AQA6_LEIMU Tryparedoxin peroxidase OS=Leishmania mexicana (strain MHOM/GT/2001/U1103) OX=929439 GN=LMXM_15_1160 PE=4 SV=1;tr|E9AQA3|E9AQA3_LEIMU Tryparedoxin peroxidase OS=Leishmania mexicana (strain MHOM/GT/2001/U1103) OX=929439 GN=LMXM_15_104
+	5.37266	1.48948	E9AUD1;A7YBW7	E9AUD1;A7YBW7	tr|E9AUD1|E9AUD1_LEIMU Protein disulfide-isomerase OS=Leishmania mexicana (strain MHOM/GT/2001/U1103) OX=929439 GN=LMXM_36_6940 PE=3 SV=1;tr|A7YBW7|A7YBW7_LEIAM Protein disulfide-isomerase OS=Leishmania amazonensis OX=5659 GN=pdi-52 PE=2 SV=1
+	0.938115	1.48648	E9B2Z5	E9B2Z5	tr|E9B2Z5|E9B2Z5_LEIMU Uncharacterized protein OS=Leishmania mexicana (strain MHOM/GT/2001/U1103) OX=929439 GN=LMXM_31_2150 PE=4 SV=1
+	4.94009	1.47914	E9AT88	E9AT88	tr|E9AT88|E9AT88_LEIMU Putative ATP synthase OS=Leishmania mexicana (strain MHOM/GT/2001/U1103) OX=929439 GN=LMXM_36_3100 PE=4 SV=1
+	4.62108	1.47197	E9AL62;E9AL63	E9AL62;E9AL63	tr|E9AL62|E9AL62_LEIMU Putative 60S ribosomal protein L7a OS=Leishmania mexicana (strain MHOM/GT/2001/U1103) OX=929439 GN=LMXM_07_0500 PE=4 SV=1;tr|E9AL63|E9AL63_LEIMU Putative 60S ribosomal protein L7a OS=Leishmania mexicana (strain MHOM/GT/2001/U1103) OX
+	3.62768	1.46684	Q4VKK7;E9AW04	Q4VKK7;E9AW04	tr|Q4VKK7|Q4VKK7_LEIAM Mitochondrial tryparedoxin peroxidase OS=Leishmania amazonensis OX=5659 PE=4 SV=1;tr|E9AW04|E9AW04_LEIMU Peroxidoxin (Tryparedoxin peroxidase) OS=Leishmania mexicana (strain MHOM/GT/2001/U1103) OX=929439 GN=LMXM_23_0040 PE=4 SV=1
+	1.58368	1.46371	E9B609	E9B609	tr|E9B609|E9B609_LEIMU Putative ubiquitin-conjugating enzyme e2 OS=Leishmania mexicana (strain MHOM/GT/2001/U1103) OX=929439 GN=LMXM_34_1300 PE=3 SV=1
+	4.71687	1.44615	E9B4I1;A7UFJ3;E9B4I3	E9B4I1	tr|E9B4I1|E9B4I1_LEIMU Malate dehydrogenase OS=Leishmania mexicana (strain MHOM/GT/2001/U1103) OX=929439 GN=LMXM_33_0140 PE=3 SV=1
+	4.35005	1.43198	E9AUF0;E9AUF1	E9AUF0;E9AUF1	tr|E9AUF0|E9AUF0_LEIMU Phosphoglycerate kinase OS=Leishmania mexicana (strain MHOM/GT/2001/U1103) OX=929439 GN=LMXM_20_0100 PE=3 SV=1;tr|E9AUF1|E9AUF1_LEIMU Phosphoglycerate kinase OS=Leishmania mexicana (strain MHOM/GT/2001/U1103) OX=929439 GN=LMXM_20_011
+	4.07566	1.42398	E9AZR3	E9AZR3	tr|E9AZR3|E9AZR3_LEIMU Uncharacterized protein OS=Leishmania mexicana (strain MHOM/GT/2001/U1103) OX=929439 GN=LMXM_28_0970 PE=4 SV=1
+	6.12143	1.4231	E9ASX7;E9B2W2	E9ASX7	tr|E9ASX7|E9ASX7_LEIMU Chaperonin HSP60, mitochondrial OS=Leishmania mexicana (strain MHOM/GT/2001/U1103) OX=929439 GN=LMXM_36_2020 PE=3 SV=1
+	5.04968	1.41872	E9AQ80	E9AQ80	tr|E9AQ80|E9AQ80_LEIMU Uncharacterized protein OS=Leishmania mexicana (strain MHOM/GT/2001/U1103) OX=929439 GN=LMXM_15_0820 PE=4 SV=1
+	3.83007	1.4175	E9ALH4	E9ALH4	tr|E9ALH4|E9ALH4_LEIMU Vacuolar protein sorting-associated protein 4 OS=Leishmania mexicana (strain MHOM/GT/2001/U1103) OX=929439 GN=LMXM_08_29_2500 PE=3 SV=1
+	2.43106	1.40872	E9B687	E9B687	tr|E9B687|E9B687_LEIMU Putative kinesin OS=Leishmania mexicana (strain MHOM/GT/2001/U1103) OX=929439 GN=LMXM_34_2090 PE=3 SV=1
+	4.17226	1.40813	E9ASQ6	E9ASQ6	tr|E9ASQ6|E9ASQ6_LEIMU Transitional endoplasmic reticulum ATPase,putative OS=Leishmania mexicana (strain MHOM/GT/2001/U1103) OX=929439 GN=LMXM_36_1370 PE=4 SV=1
+	2.95394	1.40569	E9ANM6	E9ANM6	tr|E9ANM6|E9ANM6_LEIMU Uncharacterized protein OS=Leishmania mexicana (strain MHOM/GT/2001/U1103) OX=929439 GN=LMXM_11_0820 PE=4 SV=1
+	3.96871	1.39175	E9ASB0	E9ASB0	tr|E9ASB0|E9ASB0_LEIMU Uncharacterized protein OS=Leishmania mexicana (strain MHOM/GT/2001/U1103) OX=929439 GN=LMXM_19_1570 PE=4 SV=1
+	3.85116	1.38221	E9ANS8	E9ANS8	tr|E9ANS8|E9ANS8_LEIMU Proteasome subunit beta OS=Leishmania mexicana (strain MHOM/GT/2001/U1103) OX=929439 GN=LMXM_12_0030 PE=3 SV=1
+	5.43538	1.37907	E9AT73	E9AT73	tr|E9AT73|E9AT73_LEIMU Succinate--CoA ligase [ADP-forming] subunit beta, mitochondrial OS=Leishmania mexicana (strain MHOM/GT/2001/U1103) OX=929439 GN=LMXM_36_2950 PE=3 SV=1
+	4.48522	1.37892	E9B125;E9B121;E9B119;E9B120	E9B125;E9B121;E9B119;E9B120	tr|E9B125|E9B125_LEIMU Putative heat shock 70-related protein 1, mitochondrial OS=Leishmania mexicana (strain MHOM/GT/2001/U1103) OX=929439 GN=LMXM_29_2550 PE=3 SV=1;tr|E9B121|E9B121_LEIMU Putative heat shock 70-related protein 1, mitochondrial OS=Leishman
+	3.12714	1.37234	E9B529	E9B529	tr|E9B529|E9B529_LEIMU DNAj-like protein OS=Leishmania mexicana (strain MHOM/GT/2001/U1103) OX=929439 GN=LMXM_33_2430 PE=4 SV=1
+	2.62123	1.36875	E9B5Y5	E9B5Y5	tr|E9B5Y5|E9B5Y5_LEIMU Uncharacterized protein OS=Leishmania mexicana (strain MHOM/GT/2001/U1103) OX=929439 GN=LMXM_34_1050 PE=3 SV=1
+	4.72496	1.35506	E9B5R2	E9B5R2	tr|E9B5R2|E9B5R2_LEIMU 60S ribosomal protein L30 OS=Leishmania mexicana (strain MHOM/GT/2001/U1103) OX=929439 GN=LMXM_34_0240 PE=4 SV=1
+	3.73833	1.35484	E9ATI4	E9ATI4	tr|E9ATI4|E9ATI4_LEIMU Uncharacterized protein OS=Leishmania mexicana (strain MHOM/GT/2001/U1103) OX=929439 GN=LMXM_36_4010 PE=4 SV=1
+	2.69176	1.34831	E9B2U8	E9B2U8	tr|E9B2U8|E9B2U8_LEIMU Uncharacterized protein OS=Leishmania mexicana (strain MHOM/GT/2001/U1103) OX=929439 GN=LMXM_31_1720 PE=4 SV=1
+	2.55551	1.3459	E9AJL4	E9AJL4	tr|E9AJL4|E9AJL4_LEIMU Uncharacterized protein OS=Leishmania mexicana (strain MHOM/GT/2001/U1103) OX=929439 GN=LMXM_02_0520 PE=4 SV=1
+	6.14331	1.32661	E9AK95	E9AK95	tr|E9AK95|E9AK95_LEIMU Uncharacterized protein OS=Leishmania mexicana (strain MHOM/GT/2001/U1103) OX=929439 GN=LMXM_04_1140 PE=4 SV=1
+	4.43554	1.32482	E9B4Q3;E9B4Q5	E9B4Q3;E9B4Q5	tr|E9B4Q3|E9B4Q3_LEIMU Elongation factor 1-beta OS=Leishmania mexicana (strain MHOM/GT/2001/U1103) OX=929439 GN=LMXM_33_0820 PE=3 SV=1;tr|E9B4Q5|E9B4Q5_LEIMU Putative translation elongation factor 1-beta OS=Leishmania mexicana (strain MHOM/GT/2001/U1103) O
+	3.46876	1.32267	Q9GRT0;E9B650	Q9GRT0;E9B650	tr|Q9GRT0|Q9GRT0_LEIME Casein kinase II alpha subunit OS=Leishmania mexicana mexicana OX=44270 GN=CKII PE=3 SV=1;tr|E9B650|E9B650_LEIMU Putative casein kinase II OS=Leishmania mexicana (strain MHOM/GT/2001/U1103) OX=929439 GN=LMXM_34_1730 PE=3 SV=1
+	1.91755	1.31014	E9AN34	E9AN34	tr|E9AN34|E9AN34_LEIMU Uncharacterized protein OS=Leishmania mexicana (strain MHOM/GT/2001/U1103) OX=929439 GN=LMXM_10_0240 PE=4 SV=1
+	4.74546	1.3011	E9ASX8	E9ASX8	tr|E9ASX8|E9ASX8_LEIMU Chaperonin HSP60, mitochondrial OS=Leishmania mexicana (strain MHOM/GT/2001/U1103) OX=929439 GN=LMXM_36_2030 PE=3 SV=1
+	4.68309	1.30011	E9B146	E9B146	tr|E9B146|E9B146_LEIMU Conserved TPR domain protein OS=Leishmania mexicana (strain MHOM/GT/2001/U1103) OX=929439 GN=LMXM_29_2740 PE=4 SV=1
+	5.27133	1.29448	E9ATC1	E9ATC1	tr|E9ATC1|E9ATC1_LEIMU Vacuolar protein sorting-associated protein-like protein OS=Leishmania mexicana (strain MHOM/GT/2001/U1103) OX=929439 GN=LMXM_36_3420 PE=4 SV=1
+	4.31321	1.28055	E9B0J8	E9B0J8	tr|E9B0J8|E9B0J8_LEIMU GrpE protein homolog OS=Leishmania mexicana (strain MHOM/GT/2001/U1103) OX=929439 GN=LMXM_29_0730 PE=3 SV=1
+	2.08926	1.27563	E9AR51	E9AR51	tr|E9AR51|E9AR51_LEIMU Ysine decarboxylase-like protein OS=Leishmania mexicana (strain MHOM/GT/2001/U1103) OX=929439 GN=LMXM_17_0735 PE=4 SV=1
+	4.05087	1.27034	E9AL78	E9AL78	tr|E9AL78|E9AL78_LEIMU Calcium-transporting ATPase OS=Leishmania mexicana (strain MHOM/GT/2001/U1103) OX=929439 GN=LMXM_07_0650 PE=3 SV=1
+	5.07923	1.26731	E9AR33;E9AR31	E9AR33;E9AR31	tr|E9AR33|E9AR33_LEIMU Uncharacterized protein OS=Leishmania mexicana (strain MHOM/GT/2001/U1103) OX=929439 GN=LMXM_17_0780 PE=4 SV=1;tr|E9AR31|E9AR31_LEIMU Uncharacterized protein OS=Leishmania mexicana (strain MHOM/GT/2001/U1103) OX=929439 GN=LMXM_17_062
+	1.40908	1.26452	E9B2J6	E9B2J6	tr|E9B2J6|E9B2J6_LEIMU Uncharacterized protein OS=Leishmania mexicana (strain MHOM/GT/2001/U1103) OX=929439 GN=LMXM_31_0720 PE=4 SV=1
+	3.62506	1.25526	E9AT87	E9AT87	tr|E9AT87|E9AT87_LEIMU Uncharacterized protein OS=Leishmania mexicana (strain MHOM/GT/2001/U1103) OX=929439 GN=LMXM_36_3090 PE=4 SV=1
+	3.52003	1.25096	E9AUC7	E9AUC7	tr|E9AUC7|E9AUC7_LEIMU Putative T-complex protein 1, theta subunit OS=Leishmania mexicana (strain MHOM/GT/2001/U1103) OX=929439 GN=LMXM_36_6910 PE=3 SV=1
+	6.9633	1.23836	E9AZE9	E9AZE9	tr|E9AZE9|E9AZE9_LEIMU Putative heat shock protein DNAJ OS=Leishmania mexicana (strain MHOM/GT/2001/U1103) OX=929439 GN=LMXM_27_2400 PE=3 SV=1
+	4.79226	1.22992	E9AXP0	E9AXP0	tr|E9AXP0|E9AXP0_LEIMU Uncharacterized protein OS=Leishmania mexicana (strain MHOM/GT/2001/U1103) OX=929439 GN=LMXM_25_1600 PE=4 SV=1
+	3.32459	1.22791	E9ANJ4	E9ANJ4	tr|E9ANJ4|E9ANJ4_LEIMU Uncharacterized protein OS=Leishmania mexicana (strain MHOM/GT/2001/U1103) OX=929439 GN=LMXM_11_0480 PE=4 SV=1
+	6.0034	1.22776	E9AZ28	E9AZ28	tr|E9AZ28|E9AZ28_LEIMU Uncharacterized protein OS=Leishmania mexicana (strain MHOM/GT/2001/U1103) OX=929439 GN=LMXM_27_1250 PE=4 SV=1
+	6.0164	1.19517	E9AWQ8	E9AWQ8	tr|E9AWQ8|E9AWQ8_LEIMU Putative sugar transporter OS=Leishmania mexicana (strain MHOM/GT/2001/U1103) OX=929439 GN=LMXM_24_0680 PE=3 SV=1
+	4.71124	1.19039	E9AM28	E9AM28	tr|E9AM28|E9AM28_LEIMU Cofilin-like protein OS=Leishmania mexicana (strain MHOM/GT/2001/U1103) OX=929439 GN=LMXM_08_29_0510 PE=3 SV=1
+	2.62247	1.18413	E9B594	E9B594	tr|E9B594|E9B594_LEIMU Uncharacterized protein OS=Leishmania mexicana (strain MHOM/GT/2001/U1103) OX=929439 GN=LMXM_33_3050 PE=3 SV=1
+	4.83757	1.1767	E9AYS3	E9AYS3	tr|E9AYS3|E9AYS3_LEIMU Uncharacterized protein OS=Leishmania mexicana (strain MHOM/GT/2001/U1103) OX=929439 GN=LMXM_27_0210 PE=4 SV=1
+	4.63579	1.16914	E9B6N6	E9B6N6	tr|E9B6N6|E9B6N6_LEIMU Uncharacterized protein OS=Leishmania mexicana (strain MHOM/GT/2001/U1103) OX=929439 GN=LMXM_34_3570 PE=4 SV=1
+	4.90196	1.16908	E9AP69	E9AP69	tr|E9AP69|E9AP69_LEIMU Uncharacterized protein OS=Leishmania mexicana (strain MHOM/GT/2001/U1103) OX=929439 GN=LMXM_13_0450 PE=4 SV=1
+	4.41453	1.16725	E9B199	E9B199	tr|E9B199|E9B199_LEIMU Putative glutamyl-tRNA synthetase OS=Leishmania mexicana (strain MHOM/GT/2001/U1103) OX=929439 GN=LMXM_29_3240 PE=3 SV=1
+	0.533263	1.1671	E9AMD1	E9AMD1	tr|E9AMD1|E9AMD1_LEIMU Uncharacterized protein OS=Leishmania mexicana (strain MHOM/GT/2001/U1103) OX=929439 GN=LMXM_08_0520 PE=4 SV=1
+	1.74471	1.16239	E9AKN1;Q6SJP6	E9AKN1;Q6SJP6	tr|E9AKN1|E9AKN1_LEIMU Uncharacterized protein OS=Leishmania mexicana (strain MHOM/GT/2001/U1103) OX=929439 GN=LMXM_06_0030 PE=4 SV=1;tr|Q6SJP6|Q6SJP6_LEIAM Antigenic WD protein OS=Leishmania amazonensis OX=5659 PE=2 SV=1
+	3.25428	1.16126	Q9BLW4;E9AW11	Q9BLW4;E9AW11	tr|Q9BLW4|Q9BLW4_LEIME GDP-mannose pyrophosphorylase OS=Leishmania mexicana OX=5665 GN=exgmp PE=4 SV=1;tr|E9AW11|E9AW11_LEIMU Mannose-1-phosphate guanyltransferase OS=Leishmania mexicana (strain MHOM/GT/2001/U1103) OX=929439 GN=LMXM_23_0110 PE=4 SV=1
+	2.33283	1.16062	E9B6U9	E9B6U9	tr|E9B6U9|E9B6U9_LEIMU Uncharacterized protein OS=Leishmania mexicana (strain MHOM/GT/2001/U1103) OX=929439 GN=LMXM_34_4190 PE=4 SV=1
+	5.12085	1.15265	E9AST4	E9AST4	tr|E9AST4|E9AST4_LEIMU Clathrin heavy chain OS=Leishmania mexicana (strain MHOM/GT/2001/U1103) OX=929439 GN=LMXM_36_1630 PE=3 SV=1
+	3.48325	1.15072	E9APJ0	E9APJ0	tr|E9APJ0|E9APJ0_LEIMU Putative chaperonin TCP20 OS=Leishmania mexicana (strain MHOM/GT/2001/U1103) OX=929439 GN=LMXM_13_1660 PE=3 SV=1
+	3.97654	1.14671	E9AWB2	E9AWB2	tr|E9AWB2|E9AWB2_LEIMU Uncharacterized protein OS=Leishmania mexicana (strain MHOM/GT/2001/U1103) OX=929439 GN=LMXM_23_1000 PE=4 SV=1
+	4.68939	1.14152	E9AR38;E9AR37	E9AR38;E9AR37	tr|E9AR38|E9AR38_LEIMU Uncharacterized protein OS=Leishmania mexicana (strain MHOM/GT/2001/U1103) OX=929439 GN=LMXM_17_0730 PE=4 SV=1;tr|E9AR37|E9AR37_LEIMU Uncharacterized protein OS=Leishmania mexicana (strain MHOM/GT/2001/U1103) OX=929439 GN=LMXM_17_074
+	4.67092	1.13184	E9AW70	E9AW70	tr|E9AW70|E9AW70_LEIMU Putative ubiquitin-activating enzyme e1 OS=Leishmania mexicana (strain MHOM/GT/2001/U1103) OX=929439 GN=LMXM_23_0550 PE=3 SV=1
+	3.29313	1.13122	E9B3T5	E9B3T5	tr|E9B3T5|E9B3T5_LEIMU Uncharacterized protein OS=Leishmania mexicana (strain MHOM/GT/2001/U1103) OX=929439 GN=LMXM_32_1020 PE=4 SV=1
+	4.7805	1.12026	O61060;E9AU62	O61060;E9AU62	tr|O61060|O61060_LEIME Glucose transporter OS=Leishmania mexicana OX=5665 GN=LmGT3 PE=3 SV=2;tr|E9AU62|E9AU62_LEIMU Glucose transporter, lmgt3 OS=Leishmania mexicana (strain MHOM/GT/2001/U1103) OX=929439 GN=LMXM_36_6280 PE=3 SV=1
+	2.97245	1.11595	E9AX21	E9AX21	tr|E9AX21|E9AX21_LEIMU Uncharacterized protein OS=Leishmania mexicana (strain MHOM/GT/2001/U1103) OX=929439 GN=LMXM_24_1760 PE=3 SV=1
+	3.13374	1.10943	E9B612	E9B612	tr|E9B612|E9B612_LEIMU Uncharacterized protein OS=Leishmania mexicana (strain MHOM/GT/2001/U1103) OX=929439 GN=LMXM_34_1330 PE=4 SV=1
+	1.67579	1.09691	E9B6T4	E9B6T4	tr|E9B6T4|E9B6T4_LEIMU Uncharacterized protein OS=Leishmania mexicana (strain MHOM/GT/2001/U1103) OX=929439 GN=LMXM_34_4050 PE=4 SV=1
+	6.11083	1.09172	E9ARS1	E9ARS1	tr|E9ARS1|E9ARS1_LEIMU Putative heat shock protein OS=Leishmania mexicana (strain MHOM/GT/2001/U1103) OX=929439 GN=LMXM_18_1370 PE=3 SV=1
+	5.82106	1.07991	E9B4T9	E9B4T9	tr|E9B4T9|E9B4T9_LEIMU Uncharacterized protein OS=Leishmania mexicana (strain MHOM/GT/2001/U1103) OX=929439 GN=LMXM_33_1170 PE=4 SV=1
+	4.64833	1.07418	E9AZX7	E9AZX7	tr|E9AZX7|E9AZX7_LEIMU Putative hydrolase, alpha/beta fold family OS=Leishmania mexicana (strain MHOM/GT/2001/U1103) OX=929439 GN=LMXM_28_1570 PE=4 SV=1
+	4.57974	1.05689	E9AQ58	E9AQ58	tr|E9AQ58|E9AQ58_LEIMU Uncharacterized protein OS=Leishmania mexicana (strain MHOM/GT/2001/U1103) OX=929439 GN=LMXM_15_0600 PE=4 SV=1
+	0.72616	1.05288	E9AR05	E9AR05	tr|E9AR05|E9AR05_LEIMU Cytidine deaminase-like protein OS=Leishmania mexicana (strain MHOM/GT/2001/U1103) OX=929439 GN=LMXM_17_0360 PE=4 SV=1
+	7.37386	1.04499	E9AQQ3	E9AQQ3	tr|E9AQQ3|E9AQQ3_LEIMU Dynein light chain OS=Leishmania mexicana (strain MHOM/GT/2001/U1103) OX=929439 GN=LMXM_16_0940 PE=3 SV=1
+	4.97021	1.0416	E9ARX7	E9ARX7	tr|E9ARX7|E9ARX7_LEIMU Kinesin-like protein OS=Leishmania mexicana (strain MHOM/GT/2001/U1103) OX=929439 GN=LMXM_19_0260 PE=3 SV=1
+	5.5551	1.02556	E9B2D2	E9B2D2	tr|E9B2D2|E9B2D2_LEIMU Uncharacterized protein OS=Leishmania mexicana (strain MHOM/GT/2001/U1103) OX=929439 GN=LMXM_31_0120 PE=4 SV=1
+	5.23487	1.01766	E9AQI3	E9AQI3	tr|E9AQI3|E9AQI3_LEIMU Uncharacterized protein OS=Leishmania mexicana (strain MHOM/GT/2001/U1103) OX=929439 GN=LMXM_16_0260 PE=4 SV=1
+	3.30295	1.01246	E9B547	E9B547	tr|E9B547|E9B547_LEIMU Uncharacterized protein OS=Leishmania mexicana (strain MHOM/GT/2001/U1103) OX=929439 GN=LMXM_33_2560 PE=4 SV=1
+	1.8243	1.01206	E9AU66	E9AU66	tr|E9AU66|E9AU66_LEIMU Serine/threonine-protein kinase TOR OS=Leishmania mexicana (strain MHOM/GT/2001/U1103) OX=929439 GN=LMXM_36_6320 PE=3 SV=1
+	2.62767	1.01075	E9AJS8	E9AJS8	tr|E9AJS8|E9AJS8_LEIMU Conserved TLD domain protein OS=Leishmania mexicana (strain MHOM/GT/2001/U1103) OX=929439 GN=LMXM_03_0450 PE=4 SV=1
+	2.38624	1.00705	E9B4W0	E9B4W0	tr|E9B4W0|E9B4W0_LEIMU Uncharacterized protein OS=Leishmania mexicana (strain MHOM/GT/2001/U1103) OX=929439 GN=LMXM_33_1360 PE=4 SV=1
+	3.48291	0.989033	E9AZ96	E9AZ96	tr|E9AZ96|E9AZ96_LEIMU Uncharacterized protein OS=Leishmania mexicana (strain MHOM/GT/2001/U1103) OX=929439 GN=LMXM_27_1930 PE=4 SV=1
+	5.20008	0.985076	E9B2X4	E9B2X4	tr|E9B2X4|E9B2X4_LEIMU Putative 1-acyl-sn-glycerol-3-phosphateacyltransferase-lik e protein OS=Leishmania mexicana (strain MHOM/GT/2001/U1103) OX=929439 GN=LMXM_31_1960 PE=4 SV=1
+	4.69237	0.982664	E9AXW8	E9AXW8	tr|E9AXW8|E9AXW8_LEIMU Putative serine/threonine-protein kinase (Putative protein kinase) OS=Leishmania mexicana (strain MHOM/GT/2001/U1103) OX=929439 GN=LMXM_25_2340 PE=3 SV=1
+	4.49474	0.982351	E9AMS8;A7XAB0	E9AMS8;A7XAB0	tr|E9AMS8|E9AMS8_LEIMU Oligopeptidase b OS=Leishmania mexicana (strain MHOM/GT/2001/U1103) OX=929439 GN=LMXM_09_0770 PE=4 SV=1;tr|A7XAB0|A7XAB0_LEIAM Oligopeptidase B OS=Leishmania amazonensis OX=5659 PE=4 SV=1
+	3.27429	0.979076	E9B4X0	E9B4X0	tr|E9B4X0|E9B4X0_LEIMU Uncharacterized protein OS=Leishmania mexicana (strain MHOM/GT/2001/U1103) OX=929439 GN=LMXM_33_1450 PE=4 SV=1
+	2.89985	0.97685	E9AMI1	E9AMI1	tr|E9AMI1|E9AMI1_LEIMU Stress-induced protein sti1 OS=Leishmania mexicana (strain MHOM/GT/2001/U1103) OX=929439 GN=LMXM_08_1110 PE=4 SV=1
+	6.10186	0.976309	E9B099;Q07437;D2CRG4;S6D4K6;D2EAV9;D2CRG3;S6D4M5;A0A1L7S7I0;A0A2S0SHV0;S6D9G8;E9B0A0;A0A2Z4LFZ3;A0A1L6CBW6	E9B099;Q07437;D2CRG4;S6D4K6;D2EAV9;D2CRG3;S6D4M5;A0A1L7S7I0;A0A2S0SHV0;S6D9G8	tr|E9B099|E9B099_LEIMU Putative heat-shock protein hsp70 OS=Leishmania mexicana (strain MHOM/GT/2001/U1103) OX=929439 GN=LMXM_28_2770 PE=3 SV=1;sp|Q07437|HSP70_LEIAM Heat shock 70 kDa protein OS=Leishmania amazonensis OX=5659 GN=HSP70 PE=2 SV=1;tr|D2CRG4|D
+	1.81727	0.972102	E9AZD9	E9AZD9	tr|E9AZD9|E9AZD9_LEIMU Protein phosphatase-like protein OS=Leishmania mexicana (strain MHOM/GT/2001/U1103) OX=929439 GN=LMXM_27_2320 PE=4 SV=1
+	4.96234	0.9702	E9ASD6	E9ASD6	tr|E9ASD6|E9ASD6_LEIMU Elongation factor 2 OS=Leishmania mexicana (strain MHOM/GT/2001/U1103) OX=929439 GN=LMXM_36_0180 PE=4 SV=1
+	4.22025	0.963461	E9ARF8	E9ARF8	tr|E9ARF8|E9ARF8_LEIMU Uncharacterized protein OS=Leishmania mexicana (strain MHOM/GT/2001/U1103) OX=929439 GN=LMXM_18_0210 PE=4 SV=1
+	3.72177	0.963294	E9ALG2	E9ALG2	tr|E9ALG2|E9ALG2_LEIMU Uncharacterized protein OS=Leishmania mexicana (strain MHOM/GT/2001/U1103) OX=929439 GN=LMXM_08_29_2620 PE=4 SV=1
+	4.20742	0.950635	E9AT04	E9AT04	tr|E9AT04|E9AT04_LEIMU Uncharacterized protein OS=Leishmania mexicana (strain MHOM/GT/2001/U1103) OX=929439 GN=LMXM_36_2270 PE=4 SV=1
+	4.02901	0.941688	E9AYX8	E9AYX8	tr|E9AYX8|E9AYX8_LEIMU Putative small GTP-binding protein Rab1 OS=Leishmania mexicana (strain MHOM/GT/2001/U1103) OX=929439 GN=LMXM_27_0760 PE=4 SV=1
+	2.10373	0.937637	E9APZ7	E9APZ7	tr|E9APZ7|E9APZ7_LEIMU Putative synaptojanin (N-terminal domain) (Putative inositol 5-phosphatase) OS=Leishmania mexicana (strain MHOM/GT/2001/U1103) OX=929439 GN=LMXM_14_1490 PE=4 SV=1
+	1.18175	0.931795	E9ANW8	E9ANW8	tr|E9ANW8|E9ANW8_LEIMU Uncharacterized protein OS=Leishmania mexicana (strain MHOM/GT/2001/U1103) OX=929439 GN=LMXM_12_0405 PE=4 SV=1
+	4.20356	0.926131	E9AL80	E9AL80	tr|E9AL80|E9AL80_LEIMU Uncharacterized protein OS=Leishmania mexicana (strain MHOM/GT/2001/U1103) OX=929439 GN=LMXM_07_0670 PE=4 SV=1
+	6.68637	0.926053	E9AW21	E9AW21	tr|E9AW21|E9AW21_LEIMU Putative endoribonuclease L-PSP (Pb5) OS=Leishmania mexicana (strain MHOM/GT/2001/U1103) OX=929439 GN=LMXM_23_0200 PE=4 SV=1
+	5.58725	0.92011	E9AXQ9	E9AXQ9	tr|E9AXQ9|E9AXQ9_LEIMU Putative 3-oxo-5-alpha-steroid 4-dehydrogenase OS=Leishmania mexicana (strain MHOM/GT/2001/U1103) OX=929439 GN=LMXM_25_1770 PE=4 SV=1
+	3.01866	0.914543	E9B1C6	E9B1C6	tr|E9B1C6|E9B1C6_LEIMU S-adenosylmethionine synthase OS=Leishmania mexicana (strain MHOM/GT/2001/U1103) OX=929439 GN=LMXM_29_3500 PE=3 SV=1
+	4.30781	0.908288	E9AWS6;A0A0C5DM92;A0A0C5D665;P48499	E9AWS6;A0A0C5DM92;A0A0C5D665;P48499	tr|E9AWS6|E9AWS6_LEIMU Triosephosphate isomerase OS=Leishmania mexicana (strain MHOM/GT/2001/U1103) OX=929439 GN=LMXM_24_0850 PE=3 SV=1;tr|A0A0C5DM92|A0A0C5DM92_LEIAM Triosephosphate isomerase (Fragment) OS=Leishmania amazonensis OX=5659 PE=3 SV=1;tr|A0A0C
+	5.32444	0.906558	Q8I910;E9B4H4;Q8I911	Q8I910;E9B4H4;Q8I911	tr|Q8I910|Q8I910_LEIME Glucose-6-phosphate 1-dehydrogenase OS=Leishmania mexicana OX=5665 GN=G6PD PE=2 SV=1;tr|E9B4H4|E9B4H4_LEIMU Glucose-6-phosphate 1-dehydrogenase OS=Leishmania mexicana (strain MHOM/GT/2001/U1103) OX=929439 GN=LMXM_33_0080 PE=3 SV=1;tr
+	3.3843	0.904116	E9B3S2	E9B3S2	tr|E9B3S2|E9B3S2_LEIMU Dnaj chaperone-like protein OS=Leishmania mexicana (strain MHOM/GT/2001/U1103) OX=929439 GN=LMXM_32_0900 PE=4 SV=1
+	4.75087	0.899598	E9B2V9;E9B2W0	E9B2V9;E9B2W0	tr|E9B2V9|E9B2V9_LEIMU Superoxide dismutase OS=Leishmania mexicana (strain MHOM/GT/2001/U1103) OX=929439 GN=LMXM_31_1820 PE=3 SV=1;tr|E9B2W0|E9B2W0_LEIMU Superoxide dismutase OS=Leishmania mexicana (strain MHOM/GT/2001/U1103) OX=929439 GN=LMXM_31_1830 PE=3
+	4.51898	0.898654	E9AY61	E9AY61	tr|E9AY61|E9AY61_LEIMU Putative asparagine synthetase a (Putative aspartate--ammonia ligase) OS=Leishmania mexicana (strain MHOM/GT/2001/U1103) OX=929439 GN=LMXM_26_0830 PE=4 SV=1
+	3.14591	0.89671	E9ALV7	E9ALV7	tr|E9ALV7|E9ALV7_LEIMU Tryparedoxin OS=Leishmania mexicana (strain MHOM/GT/2001/U1103) OX=929439 GN=LMXM_08_29_1160 PE=4 SV=1
+	4.75385	0.896503	E9APT0	E9APT0	tr|E9APT0|E9APT0_LEIMU Putative calpain-like cysteine peptidase (Putative cysteine peptidase, clan ca, family c2) OS=Leishmania mexicana (strain MHOM/GT/2001/U1103) OX=929439 GN=LMXM_14_0850 PE=4 SV=1
+	1.93393	0.896415	E9AL61	E9AL61	tr|E9AL61|E9AL61_LEIMU Uncharacterized protein OS=Leishmania mexicana (strain MHOM/GT/2001/U1103) OX=929439 GN=LMXM_07_0490 PE=4 SV=1
+	6.07584	0.894738	E9ARZ6	E9ARZ6	tr|E9ARZ6|E9ARZ6_LEIMU Putative nucleosome assembly protein OS=Leishmania mexicana (strain MHOM/GT/2001/U1103) OX=929439 GN=LMXM_19_0440 PE=3 SV=1
+	2.76875	0.889029	E9AMV7	E9AMV7	tr|E9AMV7|E9AMV7_LEIMU Uncharacterized protein OS=Leishmania mexicana (strain MHOM/GT/2001/U1103) OX=929439 GN=LMXM_09_1050 PE=4 SV=1
+	2.869	0.887176	E9ATZ6	E9ATZ6	tr|E9ATZ6|E9ATZ6_LEIMU Putative isoleucyl-tRNA synthetase OS=Leishmania mexicana (strain MHOM/GT/2001/U1103) OX=929439 GN=LMXM_36_5620 PE=3 SV=1
+	2.1322	0.88714	E9B651	E9B651	tr|E9B651|E9B651_LEIMU Putative ubiquitin hydrolase (Cysteine peptidase, clan ca, family c19,putative) OS=Leishmania mexicana (strain MHOM/GT/2001/U1103) OX=929439 GN=LMXM_34_1740 PE=3 SV=1
+	3.76765	0.877048	E9B143	E9B143	tr|E9B143|E9B143_LEIMU Uncharacterized protein OS=Leishmania mexicana (strain MHOM/GT/2001/U1103) OX=929439 GN=LMXM_29_2710 PE=4 SV=1
+	5.13258	0.873504	E8NHR7;E8NHE0	E8NHR7;E8NHE0	tr|E8NHR7|E8NHR7_LEIMU WGS CADB00000000 data, contig 93 OS=Leishmania mexicana (strain MHOM/GT/2001/U1103) OX=929439 GN=LmxM_33_1720c_1 PE=4 SV=1;tr|E8NHE0|E8NHE0_LEIMU Uncharacterized protein LmxM_33_1720a_1 OS=Leishmania mexicana (strain MHOM/GT/2001/U11
+	3.22671	0.856865	E9B4V2	E9B4V2	tr|E9B4V2|E9B4V2_LEIMU Uncharacterized protein OS=Leishmania mexicana (strain MHOM/GT/2001/U1103) OX=929439 GN=LMXM_33_1280 PE=4 SV=1
+	2.04734	0.851851	E9AR77	E9AR77	tr|E9AR77|E9AR77_LEIMU Hydrolase-like protein (Esterase-like protein) OS=Leishmania mexicana (strain MHOM/GT/2001/U1103) OX=929439 GN=LMXM_17_1050 PE=4 SV=1
+	3.28643	0.850734	E9AU93	E9AU93	tr|E9AU93|E9AU93_LEIMU Uncharacterized protein OS=Leishmania mexicana (strain MHOM/GT/2001/U1103) OX=929439 GN=LMXM_36_6570 PE=4 SV=1
+	4.05028	0.832891	E9B5S5	E9B5S5	tr|E9B5S5|E9B5S5_LEIMU Putative ATP-dependent DEAD-box RNA helicase OS=Leishmania mexicana (strain MHOM/GT/2001/U1103) OX=929439 GN=LMXM_34_0370 PE=3 SV=1
+	4.38875	0.831908	E9AJR9	E9AJR9	tr|E9AJR9|E9AJR9_LEIMU Uncharacterized protein OS=Leishmania mexicana (strain MHOM/GT/2001/U1103) OX=929439 GN=LMXM_03_0350 PE=4 SV=1
+	6.65072	0.82937	E9ASR3	E9ASR3	tr|E9ASR3|E9ASR3_LEIMU Putative translation elongation factor 1-beta OS=Leishmania mexicana (strain MHOM/GT/2001/U1103) OX=929439 GN=LMXM_36_1430 PE=3 SV=1
+	1.84002	0.820803	E9AQA0	E9AQA0	tr|E9AQA0|E9AQA0_LEIMU NAD-specific glutamate dehydrogenase OS=Leishmania mexicana (strain MHOM/GT/2001/U1103) OX=929439 GN=LMXM_15_1010 PE=3 SV=1
+	1.70353	0.819839	E9B0J1	E9B0J1	tr|E9B0J1|E9B0J1_LEIMU Uncharacterized protein OS=Leishmania mexicana (strain MHOM/GT/2001/U1103) OX=929439 GN=LMXM_29_0660 PE=4 SV=1
+	3.35635	0.815894	E9B743	E9B743	tr|E9B743|E9B743_LEIMU Uncharacterized protein OS=Leishmania mexicana (strain MHOM/GT/2001/U1103) OX=929439 GN=LMXM_34_5170 PE=4 SV=1
+	1.54586	0.806294	E9ATU8	E9ATU8	tr|E9ATU8|E9ATU8_LEIMU Uncharacterized protein OS=Leishmania mexicana (strain MHOM/GT/2001/U1103) OX=929439 GN=LMXM_36_5140 PE=4 SV=1
+	2.92026	0.805988	E9B2Y7	E9B2Y7	tr|E9B2Y7|E9B2Y7_LEIMU Uncharacterized protein OS=Leishmania mexicana (strain MHOM/GT/2001/U1103) OX=929439 GN=LMXM_31_2070 PE=4 SV=1
+	5.80004	0.792148	E9ASP6;Q9U5N6	E9ASP6	tr|E9ASP6|E9ASP6_LEIMU Fructose-bisphosphate aldolase OS=Leishmania mexicana (strain MHOM/GT/2001/U1103) OX=929439 GN=LMXM_36_1260 PE=3 SV=1
+	4.63046	0.778077	E9AMU9	E9AMU9	tr|E9AMU9|E9AMU9_LEIMU Elongation factor-1 gamma OS=Leishmania mexicana (strain MHOM/GT/2001/U1103) OX=929439 GN=LMXM_09_0970 PE=4 SV=1
+	5.15543	0.771927	E9AP70	E9AP70	tr|E9AP70|E9AP70_LEIMU Uncharacterized protein OS=Leishmania mexicana (strain MHOM/GT/2001/U1103) OX=929439 GN=LMXM_13_0460 PE=4 SV=1
+	3.42157	0.770873	E9AQN2	E9AQN2	tr|E9AQN2|E9AQN2_LEIMU Putative ubiquitin hydrolase (Cysteine peptidase, clan ca, family c19,putative) OS=Leishmania mexicana (strain MHOM/GT/2001/U1103) OX=929439 GN=LMXM_16_0730 PE=3 SV=1
+	3.62543	0.770514	E9B3T9	E9B3T9	tr|E9B3T9|E9B3T9_LEIMU Uncharacterized protein OS=Leishmania mexicana (strain MHOM/GT/2001/U1103) OX=929439 GN=LMXM_32_1050 PE=4 SV=1
+	5.22546	0.763149	E9AP97	E9AP97	tr|E9AP97|E9AP97_LEIMU Ubiquitin-like protein OS=Leishmania mexicana (strain MHOM/GT/2001/U1103) OX=929439 GN=LMXM_13_0730 PE=4 SV=1
+	4.148	0.76312	E9ANB8	E9ANB8	tr|E9ANB8|E9ANB8_LEIMU Uncharacterized protein OS=Leishmania mexicana (strain MHOM/GT/2001/U1103) OX=929439 GN=LMXM_10_1080 PE=4 SV=1
+	3.16047	0.756093	E9AYH9	E9AYH9	tr|E9AYH9|E9AYH9_LEIMU Uncharacterized protein OS=Leishmania mexicana (strain MHOM/GT/2001/U1103) OX=929439 GN=LMXM_26_1990 PE=4 SV=1
+	3.22846	0.74227	E9AVK0	E9AVK0	tr|E9AVK0|E9AVK0_LEIMU Uncharacterized protein OS=Leishmania mexicana (strain MHOM/GT/2001/U1103) OX=929439 GN=LMXM_22_0160 PE=4 SV=1
+	4.04324	0.741815	E9B5E6	E9B5E6	tr|E9B5E6|E9B5E6_LEIMU Uncharacterized protein OS=Leishmania mexicana (strain MHOM/GT/2001/U1103) OX=929439 GN=LMXM_33_3570 PE=4 SV=1
+	5.99328	0.740407	E9B2K7	E9B2K7	tr|E9B2K7|E9B2K7_LEIMU Uncharacterized protein OS=Leishmania mexicana (strain MHOM/GT/2001/U1103) OX=929439 GN=LMXM_31_0830 PE=4 SV=1
+	2.87212	0.730714	E9ARZ2	E9ARZ2	tr|E9ARZ2|E9ARZ2_LEIMU Putative synaptobrevin-type transport protein OS=Leishmania mexicana (strain MHOM/GT/2001/U1103) OX=929439 GN=LMXM_19_0400 PE=4 SV=1
+	1.69879	0.730236	E9B144	E9B144	tr|E9B144|E9B144_LEIMU Uncharacterized protein OS=Leishmania mexicana (strain MHOM/GT/2001/U1103) OX=929439 GN=LMXM_29_2720 PE=4 SV=1
+	3.4905	0.715387	E9AJR8	E9AJR8	tr|E9AJR8|E9AJR8_LEIMU Uncharacterized protein OS=Leishmania mexicana (strain MHOM/GT/2001/U1103) OX=929439 GN=LMXM_03_0340 PE=4 SV=1
+	3.35233	0.71181	E9AQS4	E9AQS4	tr|E9AQS4|E9AQS4_LEIMU Uncharacterized protein OS=Leishmania mexicana (strain MHOM/GT/2001/U1103) OX=929439 GN=LMXM_16_1140 PE=4 SV=1
+	5.43664	0.707324	E9B4X7	E9B4X7	tr|E9B4X7|E9B4X7_LEIMU Uncharacterized protein OS=Leishmania mexicana (strain MHOM/GT/2001/U1103) OX=929439 GN=LMXM_33_1520 PE=4 SV=1
+	3.47123	0.70595	Q9GRU0;E9B164	Q9GRU0;E9B164	tr|Q9GRU0|Q9GRU0_LEIME Putative mitogen-activated protein kinase 5 OS=Leishmania mexicana mexicana OX=44270 GN=MPK5 PE=3 SV=1;tr|E9B164|E9B164_LEIMU Putative mitogen-activated protein kinase 5 OS=Leishmania mexicana (strain MHOM/GT/2001/U1103) OX=929439 GN
+	3.24791	0.702634	E9B0F9	E9B0F9	tr|E9B0F9|E9B0F9_LEIMU Kinesin-like protein OS=Leishmania mexicana (strain MHOM/GT/2001/U1103) OX=929439 GN=LMXM_29_0350 PE=3 SV=1
+	2.99822	0.700302	E9AVM3	E9AVM3	tr|E9AVM3|E9AVM3_LEIMU DNA primase OS=Leishmania mexicana (strain MHOM/GT/2001/U1103) OX=929439 GN=LMXM_22_0390 PE=3 SV=1
+	2.16305	0.695629	E9B0N8	E9B0N8	tr|E9B0N8|E9B0N8_LEIMU Uncharacterized protein OS=Leishmania mexicana (strain MHOM/GT/2001/U1103) OX=929439 GN=LMXM_29_1090 PE=4 SV=1
+	2.1782	0.694218	E9AZ36	E9AZ36	tr|E9AZ36|E9AZ36_LEIMU Uncharacterized protein OS=Leishmania mexicana (strain MHOM/GT/2001/U1103) OX=929439 GN=LMXM_27_1300 PE=4 SV=1
+	4.12744	0.685178	E9AS20	E9AS20	tr|E9AS20|E9AS20_LEIMU Putative kinesin OS=Leishmania mexicana (strain MHOM/GT/2001/U1103) OX=929439 GN=LMXM_19_0680 PE=3 SV=1
+	5.35374	0.684758	E9B0K7	E9B0K7	tr|E9B0K7|E9B0K7_LEIMU Putative rac serine-threonine kinase OS=Leishmania mexicana (strain MHOM/GT/2001/U1103) OX=929439 GN=LMXM_29_0800 PE=4 SV=1
+	4.95494	0.683831	E9AKW1	E9AKW1	tr|E9AKW1|E9AKW1_LEIMU Putative lipin OS=Leishmania mexicana (strain MHOM/GT/2001/U1103) OX=929439 GN=LMXM_06_0830 PE=4 SV=1
+	0.934317	0.68198	E9B0D7	E9B0D7	tr|E9B0D7|E9B0D7_LEIMU Alkyl dihydroxyacetonephosphate synthase OS=Leishmania mexicana (strain MHOM/GT/2001/U1103) OX=929439 GN=LMXM_29_0120 PE=4 SV=1
+	3.0696	0.674881	E9AKH7	E9AKH7	tr|E9AKH7|E9AKH7_LEIMU Putative CYC2-like cyclin OS=Leishmania mexicana (strain MHOM/GT/2001/U1103) OX=929439 GN=LMXM_05_0710 PE=4 SV=1
+	2.77115	0.66935	E9ANR1;E9ANR3	E9ANR1;E9ANR3	tr|E9ANR1|E9ANR1_LEIMU Putative ATP-binding cassette protein subfamily A, member 2 (Fragment) OS=Leishmania mexicana (strain MHOM/GT/2001/U1103) OX=929439 GN=LMXM_11_1220 PE=4 SV=1;tr|E9ANR3|E9ANR3_LEIMU Putative ATP-binding cassette protein subfamily A, m
+	0.90731	0.665014	E9B354	E9B354	tr|E9B354|E9B354_LEIMU Uncharacterized protein OS=Leishmania mexicana (strain MHOM/GT/2001/U1103) OX=929439 GN=LMXM_31_2750 PE=4 SV=1
+	2.68065	0.660393	E9ARR8	E9ARR8	tr|E9ARR8|E9ARR8_LEIMU Uncharacterized protein OS=Leishmania mexicana (strain MHOM/GT/2001/U1103) OX=929439 GN=LMXM_18_1340 PE=4 SV=1
+	4.04738	0.657814	E9B6R2	E9B6R2	tr|E9B6R2|E9B6R2_LEIMU Proteasome subunit beta OS=Leishmania mexicana (strain MHOM/GT/2001/U1103) OX=929439 GN=LMXM_34_3840 PE=3 SV=1
+	3.73199	0.646384	E9ATN9	E9ATN9	tr|E9ATN9|E9ATN9_LEIMU Myosin heavy chain kinase a-like protein OS=Leishmania mexicana (strain MHOM/GT/2001/U1103) OX=929439 GN=LMXM_36_4551 PE=4 SV=1
+	2.94493	0.645556	E9AZV7	E9AZV7	tr|E9AZV7|E9AZV7_LEIMU Haloacid dehalogenase-like hydrolase-like protein OS=Leishmania mexicana (strain MHOM/GT/2001/U1103) OX=929439 GN=LMXM_28_1380 PE=4 SV=1
+	0.696984	0.636829	E9AUW8	E9AUW8	tr|E9AUW8|E9AUW8_LEIMU Uncharacterized protein OS=Leishmania mexicana (strain MHOM/GT/2001/U1103) OX=929439 GN=LMXM_21_0030 PE=4 SV=1
+	4.19557	0.635498	E9ALP7;Q86PL4;E9ALP8;Q86PL5	E9ALP7;Q86PL4;E9ALP8;Q86PL5	tr|E9ALP7|E9ALP7_LEIMU Putative paraflagellar rod protein 1D OS=Leishmania mexicana (strain MHOM/GT/2001/U1103) OX=929439 GN=LMXM_08_29_1760 PE=4 SV=1;tr|Q86PL4|Q86PL4_LEIME Paraflagellar rod protein 1D OS=Leishmania mexicana OX=5665 GN=PFR1D PE=4 SV=1;tr|
+	4.52688	0.631837	E9B3R1	E9B3R1	tr|E9B3R1|E9B3R1_LEIMU Uncharacterized protein OS=Leishmania mexicana (strain MHOM/GT/2001/U1103) OX=929439 GN=LMXM_32_0780 PE=4 SV=1
+	2.35881	0.630166	E9B5V5	E9B5V5	tr|E9B5V5|E9B5V5_LEIMU Putative proteasome activator protein pa26 OS=Leishmania mexicana (strain MHOM/GT/2001/U1103) OX=929439 GN=LMXM_34_0750 PE=4 SV=1
+	3.15149	0.629658	E9AXT7	E9AXT7	tr|E9AXT7|E9AXT7_LEIMU Putative helicase-like protein OS=Leishmania mexicana (strain MHOM/GT/2001/U1103) OX=929439 GN=LMXM_25_2050 PE=4 SV=1
+	1.20924	0.629523	E9AXR5	E9AXR5	tr|E9AXR5|E9AXR5_LEIMU Uncharacterized protein OS=Leishmania mexicana (strain MHOM/GT/2001/U1103) OX=929439 GN=LMXM_25_1830 PE=4 SV=1
+	1.00451	0.62743	E9B2F4	E9B2F4	tr|E9B2F4|E9B2F4_LEIMU Uncharacterized protein OS=Leishmania mexicana (strain MHOM/GT/2001/U1103) OX=929439 GN=LMXM_31_0330 PE=4 SV=1
+	4.11457	0.621084	E9AT19	E9AT19	tr|E9AT19|E9AT19_LEIMU Dipeptidyl-peptidase 8-like serine peptidase,putative OS=Leishmania mexicana (strain MHOM/GT/2001/U1103) OX=929439 GN=LMXM_36_2420 PE=3 SV=1
+	2.07704	0.617026	E9AVT2	E9AVT2	tr|E9AVT2|E9AVT2_LEIMU Uncharacterized protein OS=Leishmania mexicana (strain MHOM/GT/2001/U1103) OX=929439 GN=LMXM_22_1000 PE=4 SV=1
+	5.44976	0.616038	E9AYY1	E9AYY1	tr|E9AYY1|E9AYY1_LEIMU Uncharacterized protein OS=Leishmania mexicana (strain MHOM/GT/2001/U1103) OX=929439 GN=LMXM_27_0790 PE=4 SV=1
+	2.32241	0.61266	E9AXE4	E9AXE4	tr|E9AXE4|E9AXE4_LEIMU Putative epsin OS=Leishmania mexicana (strain MHOM/GT/2001/U1103) OX=929439 GN=LMXM_25_0670 PE=4 SV=1
+	4.36004	0.609431	E9AMG0	E9AMG0	tr|E9AMG0|E9AMG0_LEIMU Uncharacterized protein OS=Leishmania mexicana (strain MHOM/GT/2001/U1103) OX=929439 GN=LMXM_08_0860 PE=4 SV=1
+	2.38065	0.60713	E9AQN0	E9AQN0	tr|E9AQN0|E9AQN0_LEIMU Uncharacterized protein OS=Leishmania mexicana (strain MHOM/GT/2001/U1103) OX=929439 GN=LMXM_16_0710 PE=4 SV=1
+	6.70089	0.605771	E9B0V1	E9B0V1	tr|E9B0V1|E9B0V1_LEIMU Putative DNAJ domain protein OS=Leishmania mexicana (strain MHOM/GT/2001/U1103) OX=929439 GN=LMXM_29_1790 PE=4 SV=1
+	3.87213	0.604838	E9B0L9	E9B0L9	tr|E9B0L9|E9B0L9_LEIMU Uncharacterized protein OS=Leishmania mexicana (strain MHOM/GT/2001/U1103) OX=929439 GN=LMXM_29_0900 PE=4 SV=1
+	4.45956	0.601481	E9AJG4	E9AJG4	tr|E9AJG4|E9AJG4_LEIMU Uncharacterized protein OS=Leishmania mexicana (strain MHOM/GT/2001/U1103) OX=929439 GN=LMXM_01_0770 PE=3 SV=1
+	6.6796	0.598468	E9B5H5	E9B5H5	tr|E9B5H5|E9B5H5_LEIMU Uncharacterized protein OS=Leishmania mexicana (strain MHOM/GT/2001/U1103) OX=929439 GN=LMXM_33_3820 PE=4 SV=1
+	2.96574	0.592023	E9AWE9	E9AWE9	tr|E9AWE9|E9AWE9_LEIMU Uncharacterized protein OS=Leishmania mexicana (strain MHOM/GT/2001/U1103) OX=929439 GN=LMXM_23_1290 PE=4 SV=1
+	2.46901	0.591679	E9AQP9	E9AQP9	tr|E9AQP9|E9AQP9_LEIMU Uncharacterized protein OS=Leishmania mexicana (strain MHOM/GT/2001/U1103) OX=929439 GN=LMXM_16_0900 PE=4 SV=1
+	1.64629	0.590365	E9AVE6	E9AVE6	tr|E9AVE6|E9AVE6_LEIMU Putative serine/threonine-protein kinase OS=Leishmania mexicana (strain MHOM/GT/2001/U1103) OX=929439 GN=LMXM_21_1565 PE=4 SV=1
+	2.85774	0.589925	E9AQG4	E9AQG4	tr|E9AQG4|E9AQG4_LEIMU Uncharacterized protein OS=Leishmania mexicana (strain MHOM/GT/2001/U1103) OX=929439 GN=LMXM_16_0080 PE=4 SV=1
+	0.621418	0.582214	E9APH9	E9APH9	tr|E9APH9|E9APH9_LEIMU Uncharacterized protein OS=Leishmania mexicana (strain MHOM/GT/2001/U1103) OX=929439 GN=LMXM_13_1550 PE=4 SV=1
+	4.09815	0.581271	E9AJW1	E9AJW1	tr|E9AJW1|E9AJW1_LEIMU Putative serine/threonine-protein kinase OS=Leishmania mexicana (strain MHOM/GT/2001/U1103) OX=929439 GN=LMXM_03_0780 PE=4 SV=1
+	1.88567	0.572875	E9B4Z4	E9B4Z4	tr|E9B4Z4|E9B4Z4_LEIMU Uncharacterized protein OS=Leishmania mexicana (strain MHOM/GT/2001/U1103) OX=929439 GN=LMXM_33_2090 PE=4 SV=1
+	3.64181	0.570793	E9AJL9	E9AJL9	tr|E9AJL9|E9AJL9_LEIMU Uncharacterized protein OS=Leishmania mexicana (strain MHOM/GT/2001/U1103) OX=929439 GN=LMXM_02_0570 PE=4 SV=1
+	1.33541	0.564229	E9B085	E9B085	tr|E9B085|E9B085_LEIMU Coatomer subunit gamma OS=Leishmania mexicana (strain MHOM/GT/2001/U1103) OX=929439 GN=LMXM_28_2620 PE=3 SV=1
+	4.00527	0.557971	E9AMV3	E9AMV3	tr|E9AMV3|E9AMV3_LEIMU Uncharacterized protein OS=Leishmania mexicana (strain MHOM/GT/2001/U1103) OX=929439 GN=LMXM_09_1010 PE=4 SV=1
+	1.4908	0.553923	E9B4S6	E9B4S6	tr|E9B4S6|E9B4S6_LEIMU Putative uracil phosphoribosyltransferase OS=Leishmania mexicana (strain MHOM/GT/2001/U1103) OX=929439 GN=LMXM_33_1040 PE=4 SV=1
+	1.48666	0.551321	E9ATR9	E9ATR9	tr|E9ATR9|E9ATR9_LEIMU Uncharacterized protein OS=Leishmania mexicana (strain MHOM/GT/2001/U1103) OX=929439 GN=LMXM_36_4850 PE=4 SV=1
+	3.79472	0.549631	E9AR29	E9AR29	tr|E9AR29|E9AR29_LEIMU Putative P-type ATPase OS=Leishmania mexicana (strain MHOM/GT/2001/U1103) OX=929439 GN=LMXM_17_0600 PE=3 SV=1
+	5.88112	0.545793	E9B4N5	E9B4N5	tr|E9B4N5|E9B4N5_LEIMU Uncharacterized protein OS=Leishmania mexicana (strain MHOM/GT/2001/U1103) OX=929439 GN=LMXM_33_0660 PE=4 SV=1
+	1.89908	0.542201	E9B356	E9B356	tr|E9B356|E9B356_LEIMU Uncharacterized protein OS=Leishmania mexicana (strain MHOM/GT/2001/U1103) OX=929439 GN=LMXM_31_2770 PE=4 SV=1
+	4.5558	0.540567	E9AR60;Q8MTW1	E9AR60;Q8MTW1	tr|E9AR60|E9AR60_LEIMU Uncharacterized protein OS=Leishmania mexicana (strain MHOM/GT/2001/U1103) OX=929439 GN=LMXM_17_0870 PE=4 SV=1;tr|Q8MTW1|Q8MTW1_LEIAM Meta 2 protein OS=Leishmania amazonensis OX=5659 GN=meta2 PE=2 SV=2
+	3.03238	0.539404	E9B3E7	E9B3E7	tr|E9B3E7|E9B3E7_LEIMU Uncharacterized protein OS=Leishmania mexicana (strain MHOM/GT/2001/U1103) OX=929439 GN=LMXM_31_3690 PE=4 SV=1
+	2.65716	0.538862	E9AZI4	E9AZI4	tr|E9AZI4|E9AZI4_LEIMU Uncharacterized protein OS=Leishmania mexicana (strain MHOM/GT/2001/U1103) OX=929439 GN=LMXM_28_0230 PE=4 SV=1
+	4.07403	0.533986	E9AK66	E9AK66	tr|E9AK66|E9AK66_LEIMU Uncharacterized protein OS=Leishmania mexicana (strain MHOM/GT/2001/U1103) OX=929439 GN=LMXM_04_0830 PE=4 SV=1
+	3.77372	0.528856	E9B3A6	E9B3A6	tr|E9B3A6|E9B3A6_LEIMU Putative dynein light intermediate chain OS=Leishmania mexicana (strain MHOM/GT/2001/U1103) OX=929439 GN=LMXM_31_3230 PE=4 SV=1
+	2.13061	0.528002	E9AXN2	E9AXN2	tr|E9AXN2|E9AXN2_LEIMU Uncharacterized protein OS=Leishmania mexicana (strain MHOM/GT/2001/U1103) OX=929439 GN=LMXM_25_1520 PE=4 SV=1
+	3.43142	0.511453	E9B170;Q27890;A0A0R6HXP6;A0A1L6CBU2	E9B170;Q27890;A0A0R6HXP6;A0A1L6CBU2	tr|E9B170|E9B170_LEIMU Glyceraldehyde-3-phosphate dehydrogenase OS=Leishmania mexicana (strain MHOM/GT/2001/U1103) OX=929439 GN=LMXM_29_2980 PE=3 SV=1;sp|Q27890|G3PG_LEIME Glyceraldehyde-3-phosphate dehydrogenase, glycosomal OS=Leishmania mexicana OX=5665
+	3.86534	0.511432	E9AKQ2	E9AKQ2	tr|E9AKQ2|E9AKQ2_LEIMU Uncharacterized protein OS=Leishmania mexicana (strain MHOM/GT/2001/U1103) OX=929439 GN=LMXM_06_0240 PE=4 SV=1
+	2.1556	0.506757	E9AZ29	E9AZ29	tr|E9AZ29|E9AZ29_LEIMU Putative T-complex protein 1, beta subunit OS=Leishmania mexicana (strain MHOM/GT/2001/U1103) OX=929439 GN=LMXM_27_1260 PE=3 SV=1
+	2.61038	0.497678	E9AVS3	E9AVS3	tr|E9AVS3|E9AVS3_LEIMU Uncharacterized protein OS=Leishmania mexicana (strain MHOM/GT/2001/U1103) OX=929439 GN=LMXM_22_0910 PE=4 SV=1
+	1.31402	0.494823	E9AV66	E9AV66	tr|E9AV66|E9AV66_LEIMU Uncharacterized protein OS=Leishmania mexicana (strain MHOM/GT/2001/U1103) OX=929439 GN=LMXM_21_0875 PE=4 SV=1
+	1.16994	0.494321	E9B3J9	E9B3J9	tr|E9B3J9|E9B3J9_LEIMU Uncharacterized protein OS=Leishmania mexicana (strain MHOM/GT/2001/U1103) OX=929439 GN=LMXM_32_0210 PE=4 SV=1
+	4.42958	0.493497	E9AVJ8	E9AVJ8	tr|E9AVJ8|E9AVJ8_LEIMU Uncharacterized protein OS=Leishmania mexicana (strain MHOM/GT/2001/U1103) OX=929439 GN=LMXM_22_0140 PE=4 SV=1
+	4.02837	0.493242	E9B5K1	E9B5K1	tr|E9B5K1|E9B5K1_LEIMU Putative ubiquitin hydrolase (Cysteine peptidase, clan ca, family c19,putative) OS=Leishmania mexicana (strain MHOM/GT/2001/U1103) OX=929439 GN=LMXM_33_4060 PE=3 SV=1
+	4.28944	0.492945	E9AZT9	E9AZT9	tr|E9AZT9|E9AZT9_LEIMU Putative glucose-regulated protein 78 OS=Leishmania mexicana (strain MHOM/GT/2001/U1103) OX=929439 GN=LMXM_28_1200 PE=3 SV=1
+	4.51696	0.488912	E9ATD2;E9B1Y9;E9AMU1	E9ATD2;E9B1Y9;E9AMU1	tr|E9ATD2|E9ATD2_LEIMU Putative polyubiquitin (Fragment) OS=Leishmania mexicana (strain MHOM/GT/2001/U1103) OX=929439 GN=LMXM_36_3530 PE=4 SV=1;tr|E9B1Y9|E9B1Y9_LEIMU Ubiquitin-fusion protein OS=Leishmania mexicana (strain MHOM/GT/2001/U1103) OX=929439 GN=
+	1.8522	0.484998	E9B6B8	E9B6B8	tr|E9B6B8|E9B6B8_LEIMU Uncharacterized protein OS=Leishmania mexicana (strain MHOM/GT/2001/U1103) OX=929439 GN=LMXM_34_2380 PE=4 SV=1
+	3.18913	0.471545	E9B3K9	E9B3K9	tr|E9B3K9|E9B3K9_LEIMU Autophagy-related protein 3 OS=Leishmania mexicana (strain MHOM/GT/2001/U1103) OX=929439 GN=LMXM_32_0295 PE=3 SV=1
+	4.10948	0.47101	E9APE3	E9APE3	tr|E9APE3|E9APE3_LEIMU Adenylosuccinate synthetase OS=Leishmania mexicana (strain MHOM/GT/2001/U1103) OX=929439 GN=LMXM_13_1190 PE=3 SV=1
+	3.23225	0.469526	E9ALI3	E9ALI3	tr|E9ALI3|E9ALI3_LEIMU Uncharacterized protein OS=Leishmania mexicana (strain MHOM/GT/2001/U1103) OX=929439 GN=LMXM_08_29_2410 PE=4 SV=1
+	2.75243	0.461702	E9AUU8	E9AUU8	tr|E9AUU8|E9AUU8_LEIMU Putative ribosome biogenesis protein OS=Leishmania mexicana (strain MHOM/GT/2001/U1103) OX=929439 GN=LMXM_20_1670 PE=4 SV=1
+	4.39483	0.460829	E9ATW8	E9ATW8	tr|E9ATW8|E9ATW8_LEIMU Uncharacterized protein OS=Leishmania mexicana (strain MHOM/GT/2001/U1103) OX=929439 GN=LMXM_36_5340 PE=4 SV=1
+	4.54566	0.458093	E9B1T0	E9B1T0	tr|E9B1T0|E9B1T0_LEIMU Uncharacterized protein OS=Leishmania mexicana (strain MHOM/GT/2001/U1103) OX=929439 GN=LMXM_30_1320 PE=3 SV=1
+	4.00403	0.454467	E9ASY1	E9ASY1	tr|E9ASY1|E9ASY1_LEIMU Serine/threonine-protein phosphatase OS=Leishmania mexicana (strain MHOM/GT/2001/U1103) OX=929439 GN=LMXM_36_2050 PE=3 SV=1
+	2.88776	0.452472	E9AUI1	E9AUI1	tr|E9AUI1|E9AUI1_LEIMU Uncharacterized protein OS=Leishmania mexicana (strain MHOM/GT/2001/U1103) OX=929439 GN=LMXM_20_0375 PE=4 SV=1
+	4.2725	0.451382	E9ATS5	E9ATS5	tr|E9ATS5|E9ATS5_LEIMU Uncharacterized protein OS=Leishmania mexicana (strain MHOM/GT/2001/U1103) OX=929439 GN=LMXM_36_4910 PE=4 SV=1
+	3.23083	0.446266	E9B204	E9B204	tr|E9B204|E9B204_LEIMU Uncharacterized protein OS=Leishmania mexicana (strain MHOM/GT/2001/U1103) OX=929439 GN=LMXM_30_2050 PE=4 SV=1
+	2.67702	0.442391	E9B2B2	E9B2B2	tr|E9B2B2|E9B2B2_LEIMU Phosphatidylethanolaminen-methyltransferase-lik e protein OS=Leishmania mexicana (strain MHOM/GT/2001/U1103) OX=929439 GN=LMXM_30_3120 PE=4 SV=1
+	2.69401	0.440596	E9B1D6	E9B1D6	tr|E9B1D6|E9B1D6_LEIMU Uncharacterized protein OS=Leishmania mexicana (strain MHOM/GT/2001/U1103) OX=929439 GN=LMXM_29_3620 PE=4 SV=1
+	3.51796	0.438861	E9AJY5	E9AJY5	tr|E9AJY5|E9AJY5_LEIMU Putative cAMP-specific phosphodiesterase OS=Leishmania mexicana (strain MHOM/GT/2001/U1103) OX=929439 GN=LMXM_04_0030 PE=4 SV=1
+	1.51336	0.438001	E9AYV4	E9AYV4	tr|E9AYV4|E9AYV4_LEIMU Uncharacterized protein OS=Leishmania mexicana (strain MHOM/GT/2001/U1103) OX=929439 GN=LMXM_27_0530 PE=4 SV=1
+	2.43397	0.436429	Q0PKV7;E9ASK6	Q0PKV7;E9ASK6	tr|Q0PKV7|Q0PKV7_LEIME Putative mitogen-activated protein kinase kinase 5 OS=Leishmania mexicana OX=5665 GN=MKK5 PE=4 SV=1;tr|E9ASK6|E9ASK6_LEIMU Uncharacterized protein OS=Leishmania mexicana (strain MHOM/GT/2001/U1103) OX=929439 GN=LMXM_36_0860 PE=4 SV=1
+	3.54861	0.436097	E9AXN6	E9AXN6	tr|E9AXN6|E9AXN6_LEIMU Uncharacterized protein OS=Leishmania mexicana (strain MHOM/GT/2001/U1103) OX=929439 GN=LMXM_25_1560 PE=4 SV=1
+	2.75014	0.430217	E9ALY9	E9ALY9	tr|E9ALY9|E9ALY9_LEIMU Guanine deaminase OS=Leishmania mexicana (strain MHOM/GT/2001/U1103) OX=929439 GN=LMXM_08_29_0867 PE=3 SV=1
+	2.66437	0.429005	E9AQE5;B8K1J7;E9AQE4	E9AQE5	tr|E9AQE5|E9AQE5_LEIMU Phosphodiesterase OS=Leishmania mexicana (strain MHOM/GT/2001/U1103) OX=929439 GN=LMXM_15_1481 PE=3 SV=1
+	4.65953	0.428887	E9AP62;E8NHR0;E8NHQ9	E9AP62;E8NHR0	tr|E9AP62|E9AP62_LEIMU Tubulin alpha chain OS=Leishmania mexicana (strain MHOM/GT/2001/U1103) OX=929439 GN=LMXM_13_0280 PE=3 SV=1;tr|E8NHR0|E8NHR0_LEIMU Tubulin alpha chain (Fragment) OS=Leishmania mexicana (strain MHOM/GT/2001/U1103) OX=929439 GN=LmxM_13_
+	3.83213	0.423894	E9B5A8	E9B5A8	tr|E9B5A8|E9B5A8_LEIMU Uncharacterized protein OS=Leishmania mexicana (strain MHOM/GT/2001/U1103) OX=929439 GN=LMXM_33_3190 PE=4 SV=1
+	1.61255	0.421881	E9AKW0	E9AKW0	tr|E9AKW0|E9AKW0_LEIMU Uncharacterized protein OS=Leishmania mexicana (strain MHOM/GT/2001/U1103) OX=929439 GN=LMXM_06_0820 PE=4 SV=1
+	3.37529	0.419857	E9AVN0	E9AVN0	tr|E9AVN0|E9AVN0_LEIMU Uncharacterized protein OS=Leishmania mexicana (strain MHOM/GT/2001/U1103) OX=929439 GN=LMXM_22_0470 PE=4 SV=1
+	3.60539	0.41687	E9B485	E9B485	tr|E9B485|E9B485_LEIMU Uncharacterized protein OS=Leishmania mexicana (strain MHOM/GT/2001/U1103) OX=929439 GN=LMXM_32_2460 PE=4 SV=1
+	2.93626	0.416671	E9AL30	E9AL30	tr|E9AL30|E9AL30_LEIMU CDP-diacylglycerol--glycerol-3-phosphate 3-phosphatidyltransferase OS=Leishmania mexicana (strain MHOM/GT/2001/U1103) OX=929439 GN=LMXM_07_0200 PE=3 SV=1
+	2.6078	0.415672	E9B408	E9B408	tr|E9B408|E9B408_LEIMU Uncharacterized protein OS=Leishmania mexicana (strain MHOM/GT/2001/U1103) OX=929439 GN=LMXM_32_1710 PE=4 SV=1
+	2.03872	0.414281	E9AQX9	E9AQX9	tr|E9AQX9|E9AQX9_LEIMU Uncharacterized protein OS=Leishmania mexicana (strain MHOM/GT/2001/U1103) OX=929439 GN=LMXM_16_1660 PE=4 SV=1
+	2.94027	0.405098	E9AL79	E9AL79	tr|E9AL79|E9AL79_LEIMU Uncharacterized protein OS=Leishmania mexicana (strain MHOM/GT/2001/U1103) OX=929439 GN=LMXM_07_0660 PE=4 SV=1
+	1.08566	0.401577	E9AJB2	E9AJB2	tr|E9AJB2|E9AJB2_LEIMU Uncharacterized protein OS=Leishmania mexicana (strain MHOM/GT/2001/U1103) OX=929439 GN=LMXM_01_0260 PE=4 SV=1
+	5.7064	0.400433	E9AMJ9;E9B3R4;P21148	E9AMJ9;E9B3R4;P21148	tr|E9AMJ9|E9AMJ9_LEIMU Tubulin beta chain OS=Leishmania mexicana (strain MHOM/GT/2001/U1103) OX=929439 GN=LMXM_08_1171 PE=3 SV=1;tr|E9B3R4|E9B3R4_LEIMU Tubulin beta chain OS=Leishmania mexicana (strain MHOM/GT/2001/U1103) OX=929439 GN=LMXM_32_0794 PE=3 SV=
+	4.85419	0.397064	E9B0U5	E9B0U5	tr|E9B0U5|E9B0U5_LEIMU Uncharacterized protein OS=Leishmania mexicana (strain MHOM/GT/2001/U1103) OX=929439 GN=LMXM_29_1730 PE=4 SV=1
+	3.36346	0.391095	E9AT35	E9AT35	tr|E9AT35|E9AT35_LEIMU Related to multifunctional cyclin-dependent kinase pho85-like protein OS=Leishmania mexicana (strain MHOM/GT/2001/U1103) OX=929439 GN=LMXM_36_2580 PE=4 SV=1
+	1.18666	0.389115	E9B6M3	E9B6M3	tr|E9B6M3|E9B6M3_LEIMU Uncharacterized protein OS=Leishmania mexicana (strain MHOM/GT/2001/U1103) OX=929439 GN=LMXM_34_3440 PE=4 SV=1
+	0.908012	0.385073	E9AUN8	E9AUN8	tr|E9AUN8|E9AUN8_LEIMU Uncharacterized protein OS=Leishmania mexicana (strain MHOM/GT/2001/U1103) OX=929439 GN=LMXM_20_1000 PE=4 SV=1
+	3.67564	0.384678	E9B1B6	E9B1B6	tr|E9B1B6|E9B1B6_LEIMU Uncharacterized protein OS=Leishmania mexicana (strain MHOM/GT/2001/U1103) OX=929439 GN=LMXM_29_3410 PE=4 SV=1
+	3.6346	0.381102	E9AKG4	E9AKG4	tr|E9AKG4|E9AKG4_LEIMU Uncharacterized protein OS=Leishmania mexicana (strain MHOM/GT/2001/U1103) OX=929439 GN=LMXM_05_0580 PE=4 SV=1
+	3.96716	0.379014	E9AUK2	E9AUK2	tr|E9AUK2|E9AUK2_LEIMU Uncharacterized protein OS=Leishmania mexicana (strain MHOM/GT/2001/U1103) OX=929439 GN=LMXM_20_0580 PE=4 SV=1
+	2.45622	0.378442	E9ALN7	E9ALN7	tr|E9ALN7|E9ALN7_LEIMU Uncharacterized protein OS=Leishmania mexicana (strain MHOM/GT/2001/U1103) OX=929439 GN=LMXM_08_29_1870 PE=4 SV=1
+	1.00262	0.378328	E9AY24	E9AY24	tr|E9AY24|E9AY24_LEIMU Pseudouridylate synthase-like protein OS=Leishmania mexicana (strain MHOM/GT/2001/U1103) OX=929439 GN=LMXM_26_0420 PE=4 SV=1
+	4.15104	0.377971	E9APZ2	E9APZ2	tr|E9APZ2|E9APZ2_LEIMU Uncharacterized protein OS=Leishmania mexicana (strain MHOM/GT/2001/U1103) OX=929439 GN=LMXM_14_1440 PE=4 SV=1
+	2.86721	0.371677	E9AMR4	E9AMR4	tr|E9AMR4|E9AMR4_LEIMU Uncharacterized protein OS=Leishmania mexicana (strain MHOM/GT/2001/U1103) OX=929439 GN=LMXM_09_0630 PE=4 SV=1
+	2.62277	0.36853	E9AWU8	E9AWU8	tr|E9AWU8|E9AWU8_LEIMU Uncharacterized protein OS=Leishmania mexicana (strain MHOM/GT/2001/U1103) OX=929439 GN=LMXM_24_1070 PE=4 SV=1
+	1.11899	0.367576	E9ATR7	E9ATR7	tr|E9ATR7|E9ATR7_LEIMU Uncharacterized protein OS=Leishmania mexicana (strain MHOM/GT/2001/U1103) OX=929439 GN=LMXM_36_4830 PE=4 SV=1
+	1.63042	0.364181	E9AVP1	E9AVP1	tr|E9AVP1|E9AVP1_LEIMU Uncharacterized protein OS=Leishmania mexicana (strain MHOM/GT/2001/U1103) OX=929439 GN=LMXM_22_0590 PE=4 SV=1
+	2.33423	0.363904	E9AZJ4	E9AZJ4	tr|E9AZJ4|E9AZJ4_LEIMU Putative rrp44p homologue OS=Leishmania mexicana (strain MHOM/GT/2001/U1103) OX=929439 GN=LMXM_28_0330 PE=3 SV=1
+	4.11059	0.363582	E9APD7	E9APD7	tr|E9APD7|E9APD7_LEIMU Uncharacterized protein OS=Leishmania mexicana (strain MHOM/GT/2001/U1103) OX=929439 GN=LMXM_13_1130 PE=4 SV=1
+	3.31707	0.362703	E9AZ73	E9AZ73	tr|E9AZ73|E9AZ73_LEIMU Putative eukaryotic translation release factor OS=Leishmania mexicana (strain MHOM/GT/2001/U1103) OX=929439 GN=LMXM_27_1710 PE=4 SV=1
+	1.13579	0.36013	A0A0R6YBU4;E9B405;A0A0R6XTW5	A0A0R6YBU4;E9B405;A0A0R6XTW5	tr|A0A0R6YBU4|A0A0R6YBU4_LEIME Thiamine biosynthesis-like protein (Fragment) OS=Leishmania mexicana OX=5665 PE=4 SV=1;tr|E9B405|E9B405_LEIMU Thiamine biosynthesis-like protein OS=Leishmania mexicana (strain MHOM/GT/2001/U1103) OX=929439 GN=LMXM_32_1680 PE=
+	1.6746	0.356511	E9B5Y6	E9B5Y6	tr|E9B5Y6|E9B5Y6_LEIMU Uncharacterized protein OS=Leishmania mexicana (strain MHOM/GT/2001/U1103) OX=929439 GN=LMXM_34_1060 PE=4 SV=1
+	3.43038	0.355771	E9AJD9	E9AJD9	tr|E9AJD9|E9AJD9_LEIMU Putative long-chain-fatty-acid-CoA ligase OS=Leishmania mexicana (strain MHOM/GT/2001/U1103) OX=929439 GN=LMXM_01_0520 PE=4 SV=1
+	3.26818	0.354405	E9AVN5	E9AVN5	tr|E9AVN5|E9AVN5_LEIMU Uncharacterized protein OS=Leishmania mexicana (strain MHOM/GT/2001/U1103) OX=929439 GN=LMXM_22_0520 PE=4 SV=1
+	3.13994	0.349762	E9ALA6	E9ALA6	tr|E9ALA6|E9ALA6_LEIMU Uncharacterized protein OS=Leishmania mexicana (strain MHOM/GT/2001/U1103) OX=929439 GN=LMXM_07_0890 PE=4 SV=1
+	2.69017	0.342926	E9AZ84	E9AZ84	tr|E9AZ84|E9AZ84_LEIMU Uncharacterized protein OS=Leishmania mexicana (strain MHOM/GT/2001/U1103) OX=929439 GN=LMXM_27_1820 PE=4 SV=1
+	2.63935	0.338787	E9ANV9	E9ANV9	tr|E9ANV9|E9ANV9_LEIMU Uncharacterized protein OS=Leishmania mexicana (strain MHOM/GT/2001/U1103) OX=929439 GN=LMXM_12_0320 PE=4 SV=1
+	1.12298	0.338218	E9B4B5	E9B4B5	tr|E9B4B5|E9B4B5_LEIMU Uncharacterized protein OS=Leishmania mexicana (strain MHOM/GT/2001/U1103) OX=929439 GN=LMXM_32_2750 PE=4 SV=1
+	4.08427	0.32896	E9AN22	E9AN22	tr|E9AN22|E9AN22_LEIMU Uncharacterized protein OS=Leishmania mexicana (strain MHOM/GT/2001/U1103) OX=929439 GN=LMXM_10_0160 PE=4 SV=1
+	0.930655	0.326918	E9AW03	E9AW03	tr|E9AW03|E9AW03_LEIMU Putative beta propeller protein OS=Leishmania mexicana (strain MHOM/GT/2001/U1103) OX=929439 GN=LMXM_23_0030 PE=4 SV=1
+	1.82572	0.325945	E9AWQ5	E9AWQ5	tr|E9AWQ5|E9AWQ5_LEIMU Uncharacterized protein OS=Leishmania mexicana (strain MHOM/GT/2001/U1103) OX=929439 GN=LMXM_24_0650 PE=4 SV=1
+	1.85825	0.325691	E9B3C4	E9B3C4	tr|E9B3C4|E9B3C4_LEIMU Uncharacterized protein OS=Leishmania mexicana (strain MHOM/GT/2001/U1103) OX=929439 GN=LMXM_31_3410 PE=4 SV=1
+	3.11851	0.321803	E9ALJ4	E9ALJ4	tr|E9ALJ4|E9ALJ4_LEIMU Ubiquitinyl hydrolase 1 OS=Leishmania mexicana (strain MHOM/GT/2001/U1103) OX=929439 GN=LMXM_08_29_2300 PE=3 SV=1
+	3.90587	0.319488	E9ATH9	E9ATH9	tr|E9ATH9|E9ATH9_LEIMU Uncharacterized protein OS=Leishmania mexicana (strain MHOM/GT/2001/U1103) OX=929439 GN=LMXM_36_3970 PE=4 SV=1
+	2.13194	0.316537	E9AWH7	E9AWH7	tr|E9AWH7|E9AWH7_LEIMU Uncharacterized protein OS=Leishmania mexicana (strain MHOM/GT/2001/U1103) OX=929439 GN=LMXM_23_1450 PE=4 SV=1
+	3.11945	0.31537	E9B0K3	E9B0K3	tr|E9B0K3|E9B0K3_LEIMU Uncharacterized protein OS=Leishmania mexicana (strain MHOM/GT/2001/U1103) OX=929439 GN=LMXM_29_0760 PE=4 SV=1
+	2.23844	0.313472	E9AYJ2	E9AYJ2	tr|E9AYJ2|E9AYJ2_LEIMU Uncharacterized protein OS=Leishmania mexicana (strain MHOM/GT/2001/U1103) OX=929439 GN=LMXM_26_2120 PE=4 SV=1
+	3.37137	0.311796	E9AUL5	E9AUL5	tr|E9AUL5|E9AUL5_LEIMU Uncharacterized protein OS=Leishmania mexicana (strain MHOM/GT/2001/U1103) OX=929439 GN=LMXM_20_0770 PE=4 SV=1
+	1.01739	0.308251	E9AN80	E9AN80	tr|E9AN80|E9AN80_LEIMU Uncharacterized protein OS=Leishmania mexicana (strain MHOM/GT/2001/U1103) OX=929439 GN=LMXM_10_0700 PE=4 SV=1
+	2.08823	0.308145	E9AU51	E9AU51	tr|E9AU51|E9AU51_LEIMU Uncharacterized protein OS=Leishmania mexicana (strain MHOM/GT/2001/U1103) OX=929439 GN=LMXM_36_6160 PE=4 SV=1
+	2.50332	0.303656	E9AL46	E9AL46	tr|E9AL46|E9AL46_LEIMU Uncharacterized protein OS=Leishmania mexicana (strain MHOM/GT/2001/U1103) OX=929439 GN=LMXM_07_0350 PE=4 SV=1
+	2.27687	0.302036	E9B297	E9B297	tr|E9B297|E9B297_LEIMU Putative acetyl-CoA carboxylase OS=Leishmania mexicana (strain MHOM/GT/2001/U1103) OX=929439 GN=LMXM_30_2970 PE=4 SV=1
+	2.05919	0.298263	E9AVH2	E9AVH2	tr|E9AVH2|E9AVH2_LEIMU Centromere/microtubule binding protein cbf5,putative OS=Leishmania mexicana (strain MHOM/GT/2001/U1103) OX=929439 GN=LMXM_21_1760 PE=4 SV=1
+	3.16796	0.29574	E9AYG2	E9AYG2	tr|E9AYG2|E9AYG2_LEIMU Uncharacterized protein OS=Leishmania mexicana (strain MHOM/GT/2001/U1103) OX=929439 GN=LMXM_26_1820 PE=4 SV=1
+	0.945449	0.292983	E9AWY6	E9AWY6	tr|E9AWY6|E9AWY6_LEIMU Putative kinesin OS=Leishmania mexicana (strain MHOM/GT/2001/U1103) OX=929439 GN=LMXM_24_1430 PE=3 SV=1
+	3.80221	0.291184	E9AP21	E9AP21	tr|E9AP21|E9AP21_LEIMU Uncharacterized protein OS=Leishmania mexicana (strain MHOM/GT/2001/U1103) OX=929439 GN=LMXM_12_1210 PE=4 SV=1
+	2.4757	0.291073	E9AKI3	E9AKI3	tr|E9AKI3|E9AKI3_LEIMU Uncharacterized protein OS=Leishmania mexicana (strain MHOM/GT/2001/U1103) OX=929439 GN=LMXM_05_0770 PE=4 SV=1
+	1.62395	0.285904	E9AZD3	E9AZD3	tr|E9AZD3|E9AZD3_LEIMU Uncharacterized protein OS=Leishmania mexicana (strain MHOM/GT/2001/U1103) OX=929439 GN=LMXM_27_2270 PE=4 SV=1
+	2.22739	0.285288	E9B0W2	E9B0W2	tr|E9B0W2|E9B0W2_LEIMU Uncharacterized protein OS=Leishmania mexicana (strain MHOM/GT/2001/U1103) OX=929439 GN=LMXM_29_1920 PE=4 SV=1
+	4.99446	0.283924	E9AYJ1	E9AYJ1	tr|E9AYJ1|E9AYJ1_LEIMU Uncharacterized protein OS=Leishmania mexicana (strain MHOM/GT/2001/U1103) OX=929439 GN=LMXM_26_2110 PE=4 SV=1
+	1.7141	0.276921	E9ASI8	E9ASI8	tr|E9ASI8|E9ASI8_LEIMU Uncharacterized protein OS=Leishmania mexicana (strain MHOM/GT/2001/U1103) OX=929439 GN=LMXM_36_0680 PE=4 SV=1
+	2.38065	0.275466	E9AU22	E9AU22	tr|E9AU22|E9AU22_LEIMU Uncharacterized protein OS=Leishmania mexicana (strain MHOM/GT/2001/U1103) OX=929439 GN=LMXM_36_5870 PE=4 SV=1
+	1.66817	0.274957	Q9GRT3;E9AP68	Q9GRT3;E9AP68	tr|Q9GRT3|Q9GRT3_LEIME Putative mitogen-activated protein kinase kinase 2 OS=Leishmania mexicana mexicana OX=44270 GN=MKK2 PE=4 SV=1;tr|E9AP68|E9AP68_LEIMU Mitogen-activated protein kinase kinase 2 OS=Leishmania mexicana (strain MHOM/GT/2001/U1103) OX=9294
+	3.43433	0.274407	E9B6K0	E9B6K0	tr|E9B6K0|E9B6K0_LEIMU Uncharacterized protein OS=Leishmania mexicana (strain MHOM/GT/2001/U1103) OX=929439 GN=LMXM_34_3210 PE=4 SV=1
+	2.33874	0.273837	E9AV14	E9AV14	tr|E9AV14|E9AV14_LEIMU Vacuolar protein sorting-associated protein 35 OS=Leishmania mexicana (strain MHOM/GT/2001/U1103) OX=929439 GN=LMXM_21_0470 PE=3 SV=1
+	2.44421	0.271691	E9AT13	E9AT13	tr|E9AT13|E9AT13_LEIMU Putative tyrosine aminotransferase OS=Leishmania mexicana (strain MHOM/GT/2001/U1103) OX=929439 GN=LMXM_36_2360 PE=4 SV=1
+	3.7879	0.27069	E9B4S1;Q9XXU8	E9B4S1;Q9XXU8	tr|E9B4S1|E9B4S1_LEIMU p-glycoprotein OS=Leishmania mexicana (strain MHOM/GT/2001/U1103) OX=929439 GN=LMXM_33_0990 PE=4 SV=1;tr|Q9XXU8|Q9XXU8_LEIAM LAMDR1 OS=Leishmania amazonensis OX=5659 GN=LaMDR1 PE=4 SV=1
+	4.05493	0.270145	E9B453	E9B453	tr|E9B453|E9B453_LEIMU Uncharacterized protein OS=Leishmania mexicana (strain MHOM/GT/2001/U1103) OX=929439 GN=LMXM_32_2150 PE=4 SV=1
+	1.5766	0.268621	E9B307	E9B307	tr|E9B307|E9B307_LEIMU Uncharacterized protein OS=Leishmania mexicana (strain MHOM/GT/2001/U1103) OX=929439 GN=LMXM_31_2260 PE=4 SV=1
+	2.90262	0.267721	E9AZ24	E9AZ24	tr|E9AZ24|E9AZ24_LEIMU Putative translation initiation factor eIF2B subunit-like protein OS=Leishmania mexicana (strain MHOM/GT/2001/U1103) OX=929439 GN=LMXM_27_1210 PE=3 SV=1
+	0.908868	0.265044	E9B1V0	E9B1V0	tr|E9B1V0|E9B1V0_LEIMU Uncharacterized protein OS=Leishmania mexicana (strain MHOM/GT/2001/U1103) OX=929439 GN=LMXM_30_1500 PE=4 SV=1
+	2.72355	0.260581	E9B6U3	E9B6U3	tr|E9B6U3|E9B6U3_LEIMU Polyadenylate-binding protein OS=Leishmania mexicana (strain MHOM/GT/2001/U1103) OX=929439 GN=LMXM_34_4130 PE=3 SV=1
+	4.17992	0.25914	E9B6S9;E9B6S4	E9B6S9	tr|E9B6S9|E9B6S9_LEIMU Protein kinase A catalytic subunit isoform 1 OS=Leishmania mexicana (strain MHOM/GT/2001/U1103) OX=929439 GN=LMXM_34_4010 PE=3 SV=1
+	1.18021	0.25548	E9AWE0	E9AWE0	tr|E9AWE0|E9AWE0_LEIMU T-complex protein 1 subunit gamma OS=Leishmania mexicana (strain MHOM/GT/2001/U1103) OX=929439 GN=LMXM_23_1220 PE=3 SV=1
+	2.71551	0.254268	E9B2U5	E9B2U5	tr|E9B2U5|E9B2U5_LEIMU Uncharacterized protein OS=Leishmania mexicana (strain MHOM/GT/2001/U1103) OX=929439 GN=LMXM_31_1690 PE=4 SV=1
+	2.10718	0.253792	Q4TZP6;E9AKR5	Q4TZP6;E9AKR5	tr|Q4TZP6|Q4TZP6_LEIME Glutamine synthetase OS=Leishmania mexicana OX=5665 PE=3 SV=1;tr|E9AKR5|E9AKR5_LEIMU Putative glutamine synthetase OS=Leishmania mexicana (strain MHOM/GT/2001/U1103) OX=929439 GN=LMXM_06_0370 PE=3 SV=1
+	1.71726	0.25309	E9B2E8	E9B2E8	tr|E9B2E8|E9B2E8_LEIMU Uncharacterized protein OS=Leishmania mexicana (strain MHOM/GT/2001/U1103) OX=929439 GN=LMXM_31_0270 PE=4 SV=1
+	3.77916	0.250748	E9B1M3	E9B1M3	tr|E9B1M3|E9B1M3_LEIMU Uncharacterized protein OS=Leishmania mexicana (strain MHOM/GT/2001/U1103) OX=929439 GN=LMXM_30_0720 PE=4 SV=1
+	3.5116	0.250114	E9ANW6	E9ANW6	tr|E9ANW6|E9ANW6_LEIMU Uncharacterized protein OS=Leishmania mexicana (strain MHOM/GT/2001/U1103) OX=929439 GN=LMXM_12_0390 PE=4 SV=1
+	1.41661	0.246887	E9AZM0	E9AZM0	tr|E9AZM0|E9AZM0_LEIMU Uncharacterized protein OS=Leishmania mexicana (strain MHOM/GT/2001/U1103) OX=929439 GN=LMXM_28_0590 PE=4 SV=1
+	4.7429	0.241077	E9AR10	E9AR10	tr|E9AR10|E9AR10_LEIMU Uncharacterized protein OS=Leishmania mexicana (strain MHOM/GT/2001/U1103) OX=929439 GN=LMXM_17_0410 PE=4 SV=1
+	2.48782	0.240737	E9AK98	E9AK98	tr|E9AK98|E9AK98_LEIMU Putative RNA-binding protein OS=Leishmania mexicana (strain MHOM/GT/2001/U1103) OX=929439 GN=LMXM_04_1170 PE=4 SV=1
+	2.5668	0.240421	E9AJ93	E9AJ93	tr|E9AJ93|E9AJ93_LEIMU Uncharacterized protein OS=Leishmania mexicana (strain MHOM/GT/2001/U1103) OX=929439 GN=LMXM_01_0070 PE=4 SV=1
+	4.46099	0.234099	E9B689	E9B689	tr|E9B689|E9B689_LEIMU Uncharacterized protein OS=Leishmania mexicana (strain MHOM/GT/2001/U1103) OX=929439 GN=LMXM_34_2110 PE=4 SV=1
+	1.34253	0.232486	E9AT14	E9AT14	tr|E9AT14|E9AT14_LEIMU Uncharacterized protein OS=Leishmania mexicana (strain MHOM/GT/2001/U1103) OX=929439 GN=LMXM_36_2370 PE=4 SV=1
+	2.16785	0.231907	E9ALL3	E9ALL3	tr|E9ALL3|E9ALL3_LEIMU Uncharacterized protein OS=Leishmania mexicana (strain MHOM/GT/2001/U1103) OX=929439 GN=LMXM_08_29_2100 PE=4 SV=1
+	2.82343	0.230386	E9ANS2	E9ANS2	tr|E9ANS2|E9ANS2_LEIMU Uncharacterized protein OS=Leishmania mexicana (strain MHOM/GT/2001/U1103) OX=929439 GN=LMXM_11_1350 PE=4 SV=1
+	0.961394	0.226152	E9AQI9	E9AQI9	tr|E9AQI9|E9AQI9_LEIMU Uncharacterized protein OS=Leishmania mexicana (strain MHOM/GT/2001/U1103) OX=929439 GN=LMXM_16_0320 PE=4 SV=1
+	2.05708	0.224719	E9AYI8	E9AYI8	tr|E9AYI8|E9AYI8_LEIMU Uncharacterized protein OS=Leishmania mexicana (strain MHOM/GT/2001/U1103) OX=929439 GN=LMXM_26_2080 PE=4 SV=1
+	1.0699	0.222938	E9B2X5	E9B2X5	tr|E9B2X5|E9B2X5_LEIMU Uncharacterized protein OS=Leishmania mexicana (strain MHOM/GT/2001/U1103) OX=929439 GN=LMXM_31_1965 PE=4 SV=1
+	1.90483	0.222493	E9AN19	E9AN19	tr|E9AN19|E9AN19_LEIMU Uncharacterized protein OS=Leishmania mexicana (strain MHOM/GT/2001/U1103) OX=929439 GN=LMXM_10_0130 PE=4 SV=1
+	2.17202	0.22047	E9ANI1	E9ANI1	tr|E9ANI1|E9ANI1_LEIMU Putative 14-3-3 protein OS=Leishmania mexicana (strain MHOM/GT/2001/U1103) OX=929439 GN=LMXM_11_0350 PE=3 SV=1
+	0.974876	0.219773	E9AT95	E9AT95	tr|E9AT95|E9AT95_LEIMU Uncharacterized protein OS=Leishmania mexicana (strain MHOM/GT/2001/U1103) OX=929439 GN=LMXM_36_3170 PE=4 SV=1
+	2.2511	0.2096	E9B1E3	E9B1E3	tr|E9B1E3|E9B1E3_LEIMU Uncharacterized protein OS=Leishmania mexicana (strain MHOM/GT/2001/U1103) OX=929439 GN=LMXM_29_3690 PE=4 SV=1
+	1.70535	0.207199	E9ATU3	E9ATU3	tr|E9ATU3|E9ATU3_LEIMU Casein kinase II subunit beta OS=Leishmania mexicana (strain MHOM/GT/2001/U1103) OX=929439 GN=LMXM_36_5090 PE=3 SV=1
+	0.951155	0.202955	E9AV78	E9AV78	tr|E9AV78|E9AV78_LEIMU Uncharacterized protein OS=Leishmania mexicana (strain MHOM/GT/2001/U1103) OX=929439 GN=LMXM_21_0940 PE=4 SV=1
+	2.41603	0.195494	E9B255	E9B255	tr|E9B255|E9B255_LEIMU Uncharacterized protein OS=Leishmania mexicana (strain MHOM/GT/2001/U1103) OX=929439 GN=LMXM_30_2560 PE=4 SV=1
+	2.52961	0.195407	E9B760	E9B760	tr|E9B760|E9B760_LEIMU Uncharacterized protein OS=Leishmania mexicana (strain MHOM/GT/2001/U1103) OX=929439 GN=LMXM_34_5340 PE=4 SV=1
+	2.71008	0.194451	E9B465	E9B465	tr|E9B465|E9B465_LEIMU Glycosyl hydrolase-like protein OS=Leishmania mexicana (strain MHOM/GT/2001/U1103) OX=929439 GN=LMXM_32_2260 PE=4 SV=1
+	1.43367	0.19197	E9B145	E9B145	tr|E9B145|E9B145_LEIMU Uncharacterized protein OS=Leishmania mexicana (strain MHOM/GT/2001/U1103) OX=929439 GN=LMXM_29_2730 PE=4 SV=1
+	1.43825	0.188816	E9AWS9	E9AWS9	tr|E9AWS9|E9AWS9_LEIMU Hypothetical predicted transmembrane protein OS=Leishmania mexicana (strain MHOM/GT/2001/U1103) OX=929439 GN=LMXM_24_0880 PE=4 SV=1
+	3.3035	0.188529	E9AKU6	E9AKU6	tr|E9AKU6|E9AKU6_LEIMU Uncharacterized protein OS=Leishmania mexicana (strain MHOM/GT/2001/U1103) OX=929439 GN=LMXM_06_0670 PE=4 SV=1
+	1.13242	0.184403	E9ARL4	E9ARL4	tr|E9ARL4|E9ARL4_LEIMU Uncharacterized protein OS=Leishmania mexicana (strain MHOM/GT/2001/U1103) OX=929439 GN=LMXM_18_0770 PE=4 SV=1
+	1.12531	0.182262	E9AMA6	E9AMA6	tr|E9AMA6|E9AMA6_LEIMU Uncharacterized protein OS=Leishmania mexicana (strain MHOM/GT/2001/U1103) OX=929439 GN=LMXM_08_0270 PE=4 SV=1
+	4.85366	0.179267	E9AWB3	E9AWB3	tr|E9AWB3|E9AWB3_LEIMU Uncharacterized protein OS=Leishmania mexicana (strain MHOM/GT/2001/U1103) OX=929439 GN=LMXM_23_1010 PE=4 SV=1
+	2.11553	0.179189	E9B474	E9B474	tr|E9B474|E9B474_LEIMU Uncharacterized protein OS=Leishmania mexicana (strain MHOM/GT/2001/U1103) OX=929439 GN=LMXM_32_2350 PE=4 SV=1
+	3.26502	0.174487	E9B6I9	E9B6I9	tr|E9B6I9|E9B6I9_LEIMU Putative ATP-dependent RNA helicase OS=Leishmania mexicana (strain MHOM/GT/2001/U1103) OX=929439 GN=LMXM_34_3100 PE=4 SV=1
+	2.43739	0.173577	E9APU4	E9APU4	tr|E9APU4|E9APU4_LEIMU ADP/ATP mitochondrial carrier-like protein OS=Leishmania mexicana (strain MHOM/GT/2001/U1103) OX=929439 GN=LMXM_14_0990 PE=3 SV=1
+	1.82327	0.173409	E9B578;E9B396	E9B578;E9B396	tr|E9B578|E9B578_LEIMU Putative ribosomal protein L3 OS=Leishmania mexicana (strain MHOM/GT/2001/U1103) OX=929439 GN=LMXM_33_2870 PE=3 SV=1;tr|E9B396|E9B396_LEIMU Putative ribosomal protein L3 OS=Leishmania mexicana (strain MHOM/GT/2001/U1103) OX=929439 GN
+	3.10328	0.169467	E9AKE4	E9AKE4	tr|E9AKE4|E9AKE4_LEIMU Putative microtubule-associated protein (Fragment) OS=Leishmania mexicana (strain MHOM/GT/2001/U1103) OX=929439 GN=LMXM_05_0380 PE=4 SV=1
+	1.41703	0.16884	E9B3E2	E9B3E2	tr|E9B3E2|E9B3E2_LEIMU Uncharacterized protein OS=Leishmania mexicana (strain MHOM/GT/2001/U1103) OX=929439 GN=LMXM_31_3620 PE=4 SV=1
+	2.83424	0.164987	E9AYN0	E9AYN0	tr|E9AYN0|E9AYN0_LEIMU Uncharacterized protein OS=Leishmania mexicana (strain MHOM/GT/2001/U1103) OX=929439 GN=LMXM_26_2490 PE=4 SV=1
+	2.76046	0.160544	E9APA5	E9APA5	tr|E9APA5|E9APA5_LEIMU Uncharacterized protein OS=Leishmania mexicana (strain MHOM/GT/2001/U1103) OX=929439 GN=LMXM_13_0810 PE=4 SV=1
+	1.65947	0.158018	E9AY72	E9AY72	tr|E9AY72|E9AY72_LEIMU Uncharacterized protein OS=Leishmania mexicana (strain MHOM/GT/2001/U1103) OX=929439 GN=LMXM_26_0940 PE=4 SV=1
+	1.98033	0.157219	E9AT32	E9AT32	tr|E9AT32|E9AT32_LEIMU Uncharacterized protein OS=Leishmania mexicana (strain MHOM/GT/2001/U1103) OX=929439 GN=LMXM_36_2550 PE=4 SV=1
+	2.20757	0.154009	E9AKC4	E9AKC4	tr|E9AKC4|E9AKC4_LEIMU Uncharacterized protein OS=Leishmania mexicana (strain MHOM/GT/2001/U1103) OX=929439 GN=LMXM_05_0200 PE=4 SV=1
+	2.6432	0.150906	E9ALX2	E9ALX2	tr|E9ALX2|E9ALX2_LEIMU Uncharacterized protein OS=Leishmania mexicana (strain MHOM/GT/2001/U1103) OX=929439 GN=LMXM_08_29_1000 PE=4 SV=1
+	2.10604	0.143984	E9AU61	E9AU61	tr|E9AU61|E9AU61_LEIMU Putative chaperone protein DNAj OS=Leishmania mexicana (strain MHOM/GT/2001/U1103) OX=929439 GN=LMXM_36_6270 PE=4 SV=1
+	3.05726	0.143308	E9AS87;E9AS88	E9AS87;E9AS88	tr|E9AS87|E9AS87_LEIMU Phosphatidic acid phosphatase protein-like protein OS=Leishmania mexicana (strain MHOM/GT/2001/U1103) OX=929439 GN=LMXM_19_1350 PE=4 SV=1;tr|E9AS88|E9AS88_LEIMU Phosphatidic acid phosphatase protein-like protein OS=Leishmania mexican
+	3.2028	0.131078	E9AKM5	E9AKM5	tr|E9AKM5|E9AKM5_LEIMU Uncharacterized protein OS=Leishmania mexicana (strain MHOM/GT/2001/U1103) OX=929439 GN=LMXM_05_1190 PE=4 SV=1
+	2.79763	-0.124599	E9ANY5	E9ANY5	tr|E9ANY5|E9ANY5_LEIMU Uncharacterized protein OS=Leishmania mexicana (strain MHOM/GT/2001/U1103) OX=929439 GN=LMXM_12_0570 PE=4 SV=1
+	2.55584	-0.134672	E9ARS7	E9ARS7	tr|E9ARS7|E9ARS7_LEIMU Putative chaperone DNAJ protein OS=Leishmania mexicana (strain MHOM/GT/2001/U1103) OX=929439 GN=LMXM_18_1430 PE=4 SV=1
+	2.35812	-0.136889	E9ASJ5	E9ASJ5	tr|E9ASJ5|E9ASJ5_LEIMU Uncharacterized protein OS=Leishmania mexicana (strain MHOM/GT/2001/U1103) OX=929439 GN=LMXM_36_0750 PE=4 SV=1
+	2.11893	-0.136987	E9AQU0	E9AQU0	tr|E9AQU0|E9AQU0_LEIMU Uncharacterized protein OS=Leishmania mexicana (strain MHOM/GT/2001/U1103) OX=929439 GN=LMXM_16_1290 PE=4 SV=1
+	1.70114	-0.144445	E9AM45	E9AM45	tr|E9AM45|E9AM45_LEIMU Uncharacterized protein OS=Leishmania mexicana (strain MHOM/GT/2001/U1103) OX=929439 GN=LMXM_08_29_0340 PE=4 SV=1
+	4.03116	-0.150477	E9B0C5	E9B0C5	tr|E9B0C5|E9B0C5_LEIMU Uncharacterized protein LMXM_28_3030 OS=Leishmania mexicana (strain MHOM/GT/2001/U1103) OX=929439 GN=LMXM_28_3030 PE=4 SV=1
+	1.88838	-0.150639	E9ATK5	E9ATK5	tr|E9ATK5|E9ATK5_LEIMU Uncharacterized protein OS=Leishmania mexicana (strain MHOM/GT/2001/U1103) OX=929439 GN=LMXM_36_4210 PE=4 SV=1
+	3.24752	-0.155056	E9B2E7	E9B2E7	tr|E9B2E7|E9B2E7_LEIMU Uncharacterized protein OS=Leishmania mexicana (strain MHOM/GT/2001/U1103) OX=929439 GN=LMXM_31_0260 PE=4 SV=1
+	3.1837	-0.158215	E9APS5	E9APS5	tr|E9APS5|E9APS5_LEIMU Uncharacterized protein OS=Leishmania mexicana (strain MHOM/GT/2001/U1103) OX=929439 GN=LMXM_14_0800 PE=4 SV=1
+	4.34025	-0.158521	E9AMW8	E9AMW8	tr|E9AMW8|E9AMW8_LEIMU Uncharacterized protein OS=Leishmania mexicana (strain MHOM/GT/2001/U1103) OX=929439 GN=LMXM_09_1170 PE=4 SV=1
+	1.89487	-0.160005	E9B3V4	E9B3V4	tr|E9B3V4|E9B3V4_LEIMU Uncharacterized protein OS=Leishmania mexicana (strain MHOM/GT/2001/U1103) OX=929439 GN=LMXM_32_1200 PE=4 SV=1
+	1.92704	-0.163868	E9B3T7	E9B3T7	tr|E9B3T7|E9B3T7_LEIMU Uncharacterized protein OS=Leishmania mexicana (strain MHOM/GT/2001/U1103) OX=929439 GN=LMXM_32_1035 PE=4 SV=1
+	1.92671	-0.164972	E9B1F2	E9B1F2	tr|E9B1F2|E9B1F2_LEIMU Uncharacterized protein OS=Leishmania mexicana (strain MHOM/GT/2001/U1103) OX=929439 GN=LMXM_30_0040 PE=4 SV=1
+	2.92693	-0.167531	E9AZT1	E9AZT1	tr|E9AZT1|E9AZT1_LEIMU Uncharacterized protein OS=Leishmania mexicana (strain MHOM/GT/2001/U1103) OX=929439 GN=LMXM_28_1130 PE=4 SV=1
+	1.82588	-0.169459	E9AVK4	E9AVK4	tr|E9AVK4|E9AVK4_LEIMU Uncharacterized protein OS=Leishmania mexicana (strain MHOM/GT/2001/U1103) OX=929439 GN=LMXM_22_0210 PE=4 SV=1
+	2.52788	-0.172233	E9B591	E9B591	tr|E9B591|E9B591_LEIMU Uncharacterized protein OS=Leishmania mexicana (strain MHOM/GT/2001/U1103) OX=929439 GN=LMXM_33_3020 PE=4 SV=1
+	2.38738	-0.17235	E9ART6	E9ART6	tr|E9ART6|E9ART6_LEIMU Plasma membrane ATPase OS=Leishmania mexicana (strain MHOM/GT/2001/U1103) OX=929439 GN=LMXM_18_1520 PE=3 SV=1
+	3.88695	-0.172478	E8NHG6;E8NHG3;E8NHQ2	E8NHG6	tr|E8NHG6|E8NHG6_LEIMU Uncharacterized protein LmxM_30_0440_1 OS=Leishmania mexicana (strain MHOM/GT/2001/U1103) OX=929439 GN=LmxM_30_0440_1 PE=3 SV=1
+	2.9669	-0.173428	E9B4P7	E9B4P7	tr|E9B4P7|E9B4P7_LEIMU Uncharacterized protein OS=Leishmania mexicana (strain MHOM/GT/2001/U1103) OX=929439 GN=LMXM_33_0770 PE=4 SV=1
+	1.68426	-0.176606	E9AJH3	E9AJH3	tr|E9AJH3|E9AJH3_LEIMU Uncharacterized protein OS=Leishmania mexicana (strain MHOM/GT/2001/U1103) OX=929439 GN=LMXM_02_0070 PE=4 SV=1
+	2.09769	-0.178585	E9AQD3	E9AQD3	tr|E9AQD3|E9AQD3_LEIMU Putative nucleolar RNA binding protein OS=Leishmania mexicana (strain MHOM/GT/2001/U1103) OX=929439 GN=LMXM_15_1380 PE=4 SV=1
+	1.7148	-0.18062	E9ANC1	E9ANC1	tr|E9ANC1|E9ANC1_LEIMU Uncharacterized protein OS=Leishmania mexicana (strain MHOM/GT/2001/U1103) OX=929439 GN=LMXM_10_1110 PE=4 SV=1
+	2.53407	-0.181127	E9ARI0	E9ARI0	tr|E9ARI0|E9ARI0_LEIMU Uncharacterized protein OS=Leishmania mexicana (strain MHOM/GT/2001/U1103) OX=929439 GN=LMXM_18_0430 PE=4 SV=1
+	1.13943	-0.181337	E9AL69	E9AL69	tr|E9AL69|E9AL69_LEIMU Uncharacterized protein OS=Leishmania mexicana (strain MHOM/GT/2001/U1103) OX=929439 GN=LMXM_07_0570 PE=4 SV=1
+	2.11546	-0.183979	E9B0P9	E9B0P9	tr|E9B0P9|E9B0P9_LEIMU Putative ubiquitin hydrolase OS=Leishmania mexicana (strain MHOM/GT/2001/U1103) OX=929439 GN=LMXM_29_1200 PE=4 SV=1
+	1.93632	-0.18605	E9ARP5	E9ARP5	tr|E9ARP5|E9ARP5_LEIMU Protein kinase A catalytic subunit OS=Leishmania mexicana (strain MHOM/GT/2001/U1103) OX=929439 GN=LMXM_18_1080 PE=3 SV=1
+	3.74251	-0.187009	E9AJY2;A0A0A7MB88;A0A0A7M9F0;A0A0A7M8W9	E9AJY2	tr|E9AJY2|E9AJY2_LEIMU Elongation initiation factor 2 alpha subunit,putative OS=Leishmania mexicana (strain MHOM/GT/2001/U1103) OX=929439 GN=LMXM_03_0980 PE=4 SV=1
+	1.10939	-0.19263	Q7Z031;E9ANG7	Q7Z031;E9ANG7	tr|Q7Z031|Q7Z031_LEIAM Acidocalcisomal pyrophosphatase OS=Leishmania amazonensis OX=5659 PE=4 SV=1;tr|E9ANG7|E9ANG7_LEIMU Acidocalcisomal pyrophosphatase OS=Leishmania mexicana (strain MHOM/GT/2001/U1103) OX=929439 GN=LMXM_11_0210 PE=4 SV=1
+	2.6249	-0.192832	V5RIA5;E9AMU3	V5RIA5;E9AMU3	tr|V5RIA5|V5RIA5_LEIAM Calmodulin-like protein OS=Leishmania amazonensis OX=5659 GN=CALA2 PE=3 SV=1;tr|E9AMU3|E9AMU3_LEIMU Putative calmodulin OS=Leishmania mexicana (strain MHOM/GT/2001/U1103) OX=929439 GN=LMXM_09_0910 PE=3 SV=1
+	1.81049	-0.194399	E9AXF0	E9AXF0	sp|E9AXF0|IF5A_LEIMU Eukaryotic translation initiation factor 5A OS=Leishmania mexicana (strain MHOM/GT/2001/U1103) OX=929439 GN=LMXM_25_0720 PE=1 SV=1
+	1.00528	-0.195699	E9B5C7	E9B5C7	tr|E9B5C7|E9B5C7_LEIMU Glucose-6-phosphate 1-epimerase OS=Leishmania mexicana (strain MHOM/GT/2001/U1103) OX=929439 GN=LMXM_33_3380 PE=3 SV=1
+	2.17074	-0.197513	Q0PKV8;E9B445	Q0PKV8;E9B445	tr|Q0PKV8|Q0PKV8_LEIME Putative mitogen-activated protein kinase 15 OS=Leishmania mexicana OX=5665 GN=MPK15 PE=4 SV=1;tr|E9B445|E9B445_LEIMU Uncharacterized protein OS=Leishmania mexicana (strain MHOM/GT/2001/U1103) OX=929439 GN=LMXM_32_2070 PE=4 SV=1
+	2.91503	-0.19769	E9ALU4	E9ALU4	tr|E9ALU4|E9ALU4_LEIMU Uncharacterized protein OS=Leishmania mexicana (strain MHOM/GT/2001/U1103) OX=929439 GN=LMXM_08_29_1290 PE=4 SV=1
+	2.07972	-0.199493	E9AM77	E9AM77	tr|E9AM77|E9AM77_LEIMU Transcription factor-like protein OS=Leishmania mexicana (strain MHOM/GT/2001/U1103) OX=929439 GN=LMXM_08_29_0020 PE=4 SV=1
+	2.39836	-0.205852	E9B141	E9B141	tr|E9B141|E9B141_LEIMU SH3 domain protein-like protein OS=Leishmania mexicana (strain MHOM/GT/2001/U1103) OX=929439 GN=LMXM_29_2690 PE=4 SV=1
+	3.22585	-0.205957	Q9GRT6;E9ARW9	Q9GRT6;E9ARW9	tr|Q9GRT6|Q9GRT6_LEIME Putative mitogen-activated protein kinase 9 OS=Leishmania mexicana mexicana OX=44270 GN=MPK9 PE=3 SV=1;tr|E9ARW9|E9ARW9_LEIMU Putative mitogen activated protein kinase OS=Leishmania mexicana (strain MHOM/GT/2001/U1103) OX=929439 GN=L
+	2.79457	-0.205962	E9AYI6	E9AYI6	tr|E9AYI6|E9AYI6_LEIMU Uncharacterized protein OS=Leishmania mexicana (strain MHOM/GT/2001/U1103) OX=929439 GN=LMXM_26_2060 PE=4 SV=1
+	2.57327	-0.207443	E9ALM1	E9ALM1	tr|E9ALM1|E9ALM1_LEIMU Non-specific serine/threonine protein kinase OS=Leishmania mexicana (strain MHOM/GT/2001/U1103) OX=929439 GN=LMXM_08_29_2020 PE=4 SV=1
+	3.34894	-0.208222	E9AXR6	E9AXR6	tr|E9AXR6|E9AXR6_LEIMU Uncharacterized protein OS=Leishmania mexicana (strain MHOM/GT/2001/U1103) OX=929439 GN=LMXM_25_1840 PE=4 SV=1
+	2.84492	-0.209493	E9AYS1	E9AYS1	tr|E9AYS1|E9AYS1_LEIMU Proteasome endopeptidase complex OS=Leishmania mexicana (strain MHOM/GT/2001/U1103) OX=929439 GN=LMXM_27_0190 PE=3 SV=1
+	3.92994	-0.213043	E9AVQ7	E9AVQ7	tr|E9AVQ7|E9AVQ7_LEIMU Uncharacterized protein OS=Leishmania mexicana (strain MHOM/GT/2001/U1103) OX=929439 GN=LMXM_22_0730 PE=4 SV=1
+	3.02714	-0.215385	E9AYL8	E9AYL8	tr|E9AYL8|E9AYL8_LEIMU Uncharacterized protein OS=Leishmania mexicana (strain MHOM/GT/2001/U1103) OX=929439 GN=LMXM_26_2370 PE=4 SV=1
+	2.04637	-0.215931	E9AR81	E9AR81	tr|E9AR81|E9AR81_LEIMU Putative ubiquitin hydrolase (Cysteine peptidase, clan ca, family c19,putative) OS=Leishmania mexicana (strain MHOM/GT/2001/U1103) OX=929439 GN=LMXM_17_1090 PE=4 SV=1
+	0.900075	-0.217376	E9APM5	E9APM5	tr|E9APM5|E9APM5_LEIMU Putative amino acid permease OS=Leishmania mexicana (strain MHOM/GT/2001/U1103) OX=929439 GN=LMXM_14_0320 PE=4 SV=1
+	1.84227	-0.21867	E9AZY5	E9AZY5	tr|E9AZY5|E9AZY5_LEIMU Uncharacterized protein OS=Leishmania mexicana (strain MHOM/GT/2001/U1103) OX=929439 GN=LMXM_28_1650 PE=4 SV=1
+	2.82518	-0.220687	E9AR83	E9AR83	tr|E9AR83|E9AR83_LEIMU Putative kinesin OS=Leishmania mexicana (strain MHOM/GT/2001/U1103) OX=929439 GN=LMXM_17_1110 PE=3 SV=1
+	3.2147	-0.221787	E9AVE0	E9AVE0	tr|E9AVE0|E9AVE0_LEIMU Uncharacterized protein OS=Leishmania mexicana (strain MHOM/GT/2001/U1103) OX=929439 GN=LMXM_21_1560 PE=4 SV=1
+	2.96548	-0.222629	E9B3T0	E9B3T0	tr|E9B3T0|E9B3T0_LEIMU Uncharacterized protein OS=Leishmania mexicana (strain MHOM/GT/2001/U1103) OX=929439 GN=LMXM_32_0970 PE=4 SV=1
+	1.61503	-0.222978	E9ALL8	E9ALL8	tr|E9ALL8|E9ALL8_LEIMU Uncharacterized protein OS=Leishmania mexicana (strain MHOM/GT/2001/U1103) OX=929439 GN=LMXM_08_29_2050 PE=4 SV=1
+	2.39102	-0.228516	E9ALV2	E9ALV2	tr|E9ALV2|E9ALV2_LEIMU Uncharacterized protein OS=Leishmania mexicana (strain MHOM/GT/2001/U1103) OX=929439 GN=LMXM_08_29_1210 PE=4 SV=1
+	1.64472	-0.229816	E9AS22	E9AS22	tr|E9AS22|E9AS22_LEIMU Putative kinesin OS=Leishmania mexicana (strain MHOM/GT/2001/U1103) OX=929439 GN=LMXM_19_0700 PE=3 SV=1
+	1.71081	-0.231988	E9B2Y3	E9B2Y3	tr|E9B2Y3|E9B2Y3_LEIMU Putative ras-related protein rab-2a OS=Leishmania mexicana (strain MHOM/GT/2001/U1103) OX=929439 GN=LMXM_31_2030 PE=4 SV=1
+	2.08152	-0.233678	E9APA0	E9APA0	tr|E9APA0|E9APA0_LEIMU Uncharacterized protein OS=Leishmania mexicana (strain MHOM/GT/2001/U1103) OX=929439 GN=LMXM_13_0760 PE=4 SV=1
+	3.04357	-0.235379	E9ARP2	E9ARP2	tr|E9ARP2|E9ARP2_LEIMU Uncharacterized protein OS=Leishmania mexicana (strain MHOM/GT/2001/U1103) OX=929439 GN=LMXM_18_1050 PE=4 SV=1
+	2.90826	-0.235527	E9ANK5	E9ANK5	tr|E9ANK5|E9ANK5_LEIMU Uncharacterized protein OS=Leishmania mexicana (strain MHOM/GT/2001/U1103) OX=929439 GN=LMXM_11_0600 PE=4 SV=1
+	2.19854	-0.236263	E9ARA5	E9ARA5	tr|E9ARA5|E9ARA5_LEIMU Uncharacterized protein OS=Leishmania mexicana (strain MHOM/GT/2001/U1103) OX=929439 GN=LMXM_17_1320 PE=4 SV=1
+	2.15773	-0.239948	E9B0I1	E9B0I1	tr|E9B0I1|E9B0I1_LEIMU Uncharacterized protein OS=Leishmania mexicana (strain MHOM/GT/2001/U1103) OX=929439 GN=LMXM_29_0560 PE=4 SV=1
+	1.83033	-0.240648	E9B2L9	E9B2L9	tr|E9B2L9|E9B2L9_LEIMU Uncharacterized protein OS=Leishmania mexicana (strain MHOM/GT/2001/U1103) OX=929439 GN=LMXM_31_0950 PE=4 SV=1
+	3.95446	-0.240804	E9ARW2	E9ARW2	tr|E9ARW2|E9ARW2_LEIMU Clathrin light chain OS=Leishmania mexicana (strain MHOM/GT/2001/U1103) OX=929439 GN=LMXM_19_0110 PE=3 SV=1
+	0.922716	-0.241623	E9AXQ2	E9AXQ2	tr|E9AXQ2|E9AXQ2_LEIMU Uncharacterized protein OS=Leishmania mexicana (strain MHOM/GT/2001/U1103) OX=929439 GN=LMXM_25_1705 PE=4 SV=1
+	1.11561	-0.243646	E9AVJ3	E9AVJ3	tr|E9AVJ3|E9AVJ3_LEIMU Putative heat shock protein DNAJ OS=Leishmania mexicana (strain MHOM/GT/2001/U1103) OX=929439 GN=LMXM_22_0080 PE=4 SV=1
+	1.09804	-0.244947	E9AMG7	E9AMG7	tr|E9AMG7|E9AMG7_LEIMU Uncharacterized protein OS=Leishmania mexicana (strain MHOM/GT/2001/U1103) OX=929439 GN=LMXM_08_0930 PE=4 SV=1
+	2.13405	-0.245776	E9AS67	E9AS67	tr|E9AS67|E9AS67_LEIMU Uncharacterized protein OS=Leishmania mexicana (strain MHOM/GT/2001/U1103) OX=929439 GN=LMXM_19_1160 PE=4 SV=1
+	0.911975	-0.246059	E9ASH1	E9ASH1	tr|E9ASH1|E9ASH1_LEIMU Putative small nuclear ribonucleaoprotein OS=Leishmania mexicana (strain MHOM/GT/2001/U1103) OX=929439 GN=LMXM_36_0535 PE=4 SV=1
+	2.94119	-0.249801	E9AS10	E9AS10	tr|E9AS10|E9AS10_LEIMU Uncharacterized protein OS=Leishmania mexicana (strain MHOM/GT/2001/U1103) OX=929439 GN=LMXM_19_0580 PE=4 SV=1
+	2.63437	-0.251277	E9AMM1	E9AMM1	tr|E9AMM1|E9AMM1_LEIMU Uncharacterized protein OS=Leishmania mexicana (strain MHOM/GT/2001/U1103) OX=929439 GN=LMXM_09_0220 PE=4 SV=1
+	3.23146	-0.252521	E9AYV1	E9AYV1	tr|E9AYV1|E9AYV1_LEIMU Putative calpain-like cysteine peptidase (Fragment) OS=Leishmania mexicana (strain MHOM/GT/2001/U1103) OX=929439 GN=LMXM_27_0490 PE=3 SV=1
+	4.25774	-0.254394	E9B624	E9B624	tr|E9B624|E9B624_LEIMU Uncharacterized protein OS=Leishmania mexicana (strain MHOM/GT/2001/U1103) OX=929439 GN=LMXM_34_1450 PE=4 SV=1
+	1.53997	-0.255562	E9B5V8	E9B5V8	tr|E9B5V8|E9B5V8_LEIMU Uncharacterized protein OS=Leishmania mexicana (strain MHOM/GT/2001/U1103) OX=929439 GN=LMXM_34_0780 PE=4 SV=1
+	1.88758	-0.255888	E9B2T7	E9B2T7	tr|E9B2T7|E9B2T7_LEIMU Uncharacterized protein OS=Leishmania mexicana (strain MHOM/GT/2001/U1103) OX=929439 GN=LMXM_31_1610 PE=4 SV=1
+	2.34519	-0.256159	E9AR87	E9AR87	tr|E9AR87|E9AR87_LEIMU Putative 5-3 exonuclease OS=Leishmania mexicana (strain MHOM/GT/2001/U1103) OX=929439 GN=LMXM_17_1150 PE=4 SV=1
+	4.72982	-0.257323	E9AZ47	E9AZ47	tr|E9AZ47|E9AZ47_LEIMU Putative choline/ethanolamine kinase OS=Leishmania mexicana (strain MHOM/GT/2001/U1103) OX=929439 GN=LMXM_27_1420 PE=4 SV=1
+	2.28911	-0.259214	E9B072	E9B072	tr|E9B072|E9B072_LEIMU Eukaryotic translation initiation factor,putative OS=Leishmania mexicana (strain MHOM/GT/2001/U1103) OX=929439 GN=LMXM_28_2500 PE=3 SV=1
+	2.59237	-0.261286	E9B2X1	E9B2X1	tr|E9B2X1|E9B2X1_LEIMU Uncharacterized protein OS=Leishmania mexicana (strain MHOM/GT/2001/U1103) OX=929439 GN=LMXM_31_1930 PE=4 SV=1
+	1.28953	-0.261868	E9AJN2	E9AJN2	tr|E9AJN2|E9AJN2_LEIMU Uncharacterized protein OS=Leishmania mexicana (strain MHOM/GT/2001/U1103) OX=929439 GN=LMXM_02_0700 PE=4 SV=1
+	2.96698	-0.264423	E9AP76	E9AP76	tr|E9AP76|E9AP76_LEIMU Uncharacterized protein OS=Leishmania mexicana (strain MHOM/GT/2001/U1103) OX=929439 GN=LMXM_13_0520 PE=4 SV=1
+	4.86852	-0.2658	E9AN16	E9AN16	tr|E9AN16|E9AN16_LEIMU Uncharacterized protein OS=Leishmania mexicana (strain MHOM/GT/2001/U1103) OX=929439 GN=LMXM_10_0100 PE=4 SV=1
+	2.05323	-0.266201	E9AV47	E9AV47	tr|E9AV47|E9AV47_LEIMU Putative small GTPase OS=Leishmania mexicana (strain MHOM/GT/2001/U1103) OX=929439 GN=LMXM_21_0790 PE=4 SV=1
+	2.99978	-0.267576	E9ANN1	E9ANN1	tr|E9ANN1|E9ANN1_LEIMU Putative kinesin OS=Leishmania mexicana (strain MHOM/GT/2001/U1103) OX=929439 GN=LMXM_11_0870 PE=3 SV=1
+	1.3317	-0.272542	E9B6T5	E9B6T5	tr|E9B6T5|E9B6T5_LEIMU Uncharacterized protein OS=Leishmania mexicana (strain MHOM/GT/2001/U1103) OX=929439 GN=LMXM_34_4060 PE=4 SV=1
+	1.19755	-0.276046	E9AUN0	E9AUN0	tr|E9AUN0|E9AUN0_LEIMU Uncharacterized protein OS=Leishmania mexicana (strain MHOM/GT/2001/U1103) OX=929439 GN=LMXM_20_0920 PE=4 SV=1
+	2.35052	-0.277009	E9B2N4	E9B2N4	tr|E9B2N4|E9B2N4_LEIMU Uncharacterized protein OS=Leishmania mexicana (strain MHOM/GT/2001/U1103) OX=929439 GN=LMXM_31_1090 PE=4 SV=1
+	1.5115	-0.277356	E9ANL8	E9ANL8	tr|E9ANL8|E9ANL8_LEIMU Uncharacterized protein OS=Leishmania mexicana (strain MHOM/GT/2001/U1103) OX=929439 GN=LMXM_11_0730 PE=4 SV=1
+	2.91602	-0.279669	E9AQH9	E9AQH9	tr|E9AQH9|E9AQH9_LEIMU Uncharacterized protein OS=Leishmania mexicana (strain MHOM/GT/2001/U1103) OX=929439 GN=LMXM_16_0220 PE=4 SV=1
+	3.30859	-0.2801	E9B1T5	E9B1T5	tr|E9B1T5|E9B1T5_LEIMU Uncharacterized protein OS=Leishmania mexicana (strain MHOM/GT/2001/U1103) OX=929439 GN=LMXM_30_1370 PE=4 SV=1
+	4.06526	-0.280872	E9AJY9	E9AJY9	tr|E9AJY9|E9AJY9_LEIMU Uncharacterized protein OS=Leishmania mexicana (strain MHOM/GT/2001/U1103) OX=929439 GN=LMXM_04_0050 PE=4 SV=1
+	1.78694	-0.281293	E9AW29;A0A0R6XTR4;A0A0R6YBG3	E9AW29;A0A0R6XTR4;A0A0R6YBG3	tr|E9AW29|E9AW29_LEIMU Putative argininosuccinate synthase OS=Leishmania mexicana (strain MHOM/GT/2001/U1103) OX=929439 GN=LMXM_23_0260 PE=3 SV=1;tr|A0A0R6XTR4|A0A0R6XTR4_LEIME Putative argininosuccinate synthase OS=Leishmania mexicana OX=5665 PE=3 SV=1;tr
+	5.25034	-0.28146	E9AP12	E9AP12	tr|E9AP12|E9AP12_LEIMU Uncharacterized protein OS=Leishmania mexicana (strain MHOM/GT/2001/U1103) OX=929439 GN=LMXM_12_1120 PE=4 SV=1
+	1.54961	-0.282376	E9AYU0	E9AYU0	tr|E9AYU0|E9AYU0_LEIMU Putative nucleoporin OS=Leishmania mexicana (strain MHOM/GT/2001/U1103) OX=929439 GN=LMXM_27_0380 PE=4 SV=1
+	3.22218	-0.282633	E9ANV7	E9ANV7	tr|E9ANV7|E9ANV7_LEIMU Uncharacterized protein OS=Leishmania mexicana (strain MHOM/GT/2001/U1103) OX=929439 GN=LMXM_12_0300 PE=4 SV=1
+	3.69755	-0.285243	E9AMV0	E9AMV0	tr|E9AMV0|E9AMV0_LEIMU Uncharacterized protein OS=Leishmania mexicana (strain MHOM/GT/2001/U1103) OX=929439 GN=LMXM_09_0980 PE=4 SV=1
+	2.58102	-0.287434	E9B0E6	E9B0E6	tr|E9B0E6|E9B0E6_LEIMU Uncharacterized protein OS=Leishmania mexicana (strain MHOM/GT/2001/U1103) OX=929439 GN=LMXM_29_0220 PE=4 SV=1
+	3.54216	-0.289604	E9ATU9	E9ATU9	tr|E9ATU9|E9ATU9_LEIMU Uncharacterized protein OS=Leishmania mexicana (strain MHOM/GT/2001/U1103) OX=929439 GN=LMXM_36_5150 PE=3 SV=1
+	2.93058	-0.289881	E9B686	E9B686	tr|E9B686|E9B686_LEIMU Putative calcium motive P-type ATPase OS=Leishmania mexicana (strain MHOM/GT/2001/U1103) OX=929439 GN=LMXM_34_2080 PE=3 SV=1
+	1.17236	-0.290303	E9AQZ7	E9AQZ7	tr|E9AQZ7|E9AQZ7_LEIMU Histone H2A OS=Leishmania mexicana (strain MHOM/GT/2001/U1103) OX=929439 GN=LMXM_17_0280 PE=3 SV=1
+	1.92029	-0.29044	E9AQ91	E9AQ91	tr|E9AQ91|E9AQ91_LEIMU Protein phosphatase 2A regulatory subunit,putative OS=Leishmania mexicana (strain MHOM/GT/2001/U1103) OX=929439 GN=LMXM_15_0920 PE=4 SV=1
+	3.03347	-0.293022	E9AZS3	E9AZS3	tr|E9AZS3|E9AZS3_LEIMU Uncharacterized protein OS=Leishmania mexicana (strain MHOM/GT/2001/U1103) OX=929439 GN=LMXM_28_1060 PE=4 SV=1
+	2.33536	-0.295132	E9AY32	E9AY32	tr|E9AY32|E9AY32_LEIMU Uncharacterized protein OS=Leishmania mexicana (strain MHOM/GT/2001/U1103) OX=929439 GN=LMXM_26_0500 PE=4 SV=1
+	1.64458	-0.295228	E9B126	E9B126	tr|E9B126|E9B126_LEIMU Uncharacterized protein OS=Leishmania mexicana (strain MHOM/GT/2001/U1103) OX=929439 GN=LMXM_29_2560 PE=4 SV=1
+	3.1532	-0.295927	E9AYH5	E9AYH5	tr|E9AYH5|E9AYH5_LEIMU Putative mitotubule-associated protein Gb4 OS=Leishmania mexicana (strain MHOM/GT/2001/U1103) OX=929439 GN=LMXM_26_1950 PE=4 SV=1
+	2.61276	-0.297453	E9B1Q2	E9B1Q2	tr|E9B1Q2|E9B1Q2_LEIMU Uncharacterized protein OS=Leishmania mexicana (strain MHOM/GT/2001/U1103) OX=929439 GN=LMXM_30_1050 PE=4 SV=1
+	4.02894	-0.298305	E9AQT5	E9AQT5	tr|E9AQT5|E9AQT5_LEIMU Uncharacterized protein OS=Leishmania mexicana (strain MHOM/GT/2001/U1103) OX=929439 GN=LMXM_16_1240 PE=4 SV=1
+	3.12518	-0.298393	E9AZE8	E9AZE8	tr|E9AZE8|E9AZE8_LEIMU Putative TPR-repeat protein OS=Leishmania mexicana (strain MHOM/GT/2001/U1103) OX=929439 GN=LMXM_27_2390 PE=4 SV=1
+	2.3322	-0.299313	E9B180	E9B180	tr|E9B180|E9B180_LEIMU Putative kinesin OS=Leishmania mexicana (strain MHOM/GT/2001/U1103) OX=929439 GN=LMXM_29_3060 PE=3 SV=1
+	2.94276	-0.308979	E9B2E6	E9B2E6	tr|E9B2E6|E9B2E6_LEIMU Uncharacterized protein OS=Leishmania mexicana (strain MHOM/GT/2001/U1103) OX=929439 GN=LMXM_31_0250 PE=4 SV=1
+	2.10374	-0.309491	E9B4Y8	E9B4Y8	tr|E9B4Y8|E9B4Y8_LEIMU Uncharacterized protein OS=Leishmania mexicana (strain MHOM/GT/2001/U1103) OX=929439 GN=LMXM_33_2030 PE=4 SV=1
+	1.10493	-0.31422	E9AJW3	E9AJW3	tr|E9AJW3|E9AJW3_LEIMU Uncharacterized protein OS=Leishmania mexicana (strain MHOM/GT/2001/U1103) OX=929439 GN=LMXM_03_0800 PE=4 SV=1
+	3.70818	-0.31586	E9AKH9	E9AKH9	tr|E9AKH9|E9AKH9_LEIMU Uncharacterized protein OS=Leishmania mexicana (strain MHOM/GT/2001/U1103) OX=929439 GN=LMXM_05_0730 PE=4 SV=1
+	5.34387	-0.320979	E9ASU7	E9ASU7	tr|E9ASU7|E9ASU7_LEIMU Uncharacterized protein OS=Leishmania mexicana (strain MHOM/GT/2001/U1103) OX=929439 GN=LMXM_36_1750 PE=4 SV=1
+	3.78689	-0.322071	E9B228	E9B228	tr|E9B228|E9B228_LEIMU Uncharacterized protein OS=Leishmania mexicana (strain MHOM/GT/2001/U1103) OX=929439 GN=LMXM_30_2270 PE=4 SV=1
+	1.03465	-0.324295	E9B6S8	E9B6S8	tr|E9B6S8|E9B6S8_LEIMU Uncharacterized protein (Map kinase kinase-like protein) OS=Leishmania mexicana (strain MHOM/GT/2001/U1103) OX=929439 GN=LMXM_34_4000 PE=4 SV=1
+	1.59892	-0.326025	E9AKC6	E9AKC6	tr|E9AKC6|E9AKC6_LEIMU Dual specificity phosphatase-like protein OS=Leishmania mexicana (strain MHOM/GT/2001/U1103) OX=929439 GN=LMXM_05_0220 PE=4 SV=1
+	0.720503	-0.327735	E9AMD5	E9AMD5	tr|E9AMD5|E9AMD5_LEIMU Translation initiation factor-like protein OS=Leishmania mexicana (strain MHOM/GT/2001/U1103) OX=929439 GN=LMXM_08_0550 PE=4 SV=1
+	3.24052	-0.329203	E9ATZ3	E9ATZ3	tr|E9ATZ3|E9ATZ3_LEIMU Uncharacterized protein OS=Leishmania mexicana (strain MHOM/GT/2001/U1103) OX=929439 GN=LMXM_36_5580 PE=4 SV=1
+	2.43412	-0.329585	E9AS05	E9AS05	tr|E9AS05|E9AS05_LEIMU Uncharacterized protein OS=Leishmania mexicana (strain MHOM/GT/2001/U1103) OX=929439 GN=LMXM_19_0530 PE=4 SV=1
+	3.32186	-0.331327	E9B398	E9B398	tr|E9B398|E9B398_LEIMU Uncharacterized protein OS=Leishmania mexicana (strain MHOM/GT/2001/U1103) OX=929439 GN=LMXM_31_3150 PE=4 SV=1
+	1.54588	-0.334871	E9AZT7	E9AZT7	tr|E9AZT7|E9AZT7_LEIMU Uncharacterized protein OS=Leishmania mexicana (strain MHOM/GT/2001/U1103) OX=929439 GN=LMXM_28_1180 PE=4 SV=1
+	3.32062	-0.34026	Q0PKV9;E9AYR2	Q0PKV9;E9AYR2	tr|Q0PKV9|Q0PKV9_LEIME Putative mitogen-activated protein kinase 14 OS=Leishmania mexicana OX=5665 GN=MPK14 PE=4 SV=1;tr|E9AYR2|E9AYR2_LEIMU Uncharacterized protein OS=Leishmania mexicana (strain MHOM/GT/2001/U1103) OX=929439 GN=LMXM_27_0100 PE=4 SV=1
+	2.69534	-0.341571	E9AUL4	E9AUL4	tr|E9AUL4|E9AUL4_LEIMU Uncharacterized protein OS=Leishmania mexicana (strain MHOM/GT/2001/U1103) OX=929439 GN=LMXM_20_0705 PE=4 SV=1
+	4.32864	-0.342814	E9B4N8	E9B4N8	tr|E9B4N8|E9B4N8_LEIMU Uncharacterized protein OS=Leishmania mexicana (strain MHOM/GT/2001/U1103) OX=929439 GN=LMXM_33_0690 PE=4 SV=1
+	1.16616	-0.344705	E9AT05	E9AT05	tr|E9AT05|E9AT05_LEIMU Uncharacterized protein OS=Leishmania mexicana (strain MHOM/GT/2001/U1103) OX=929439 GN=LMXM_36_2280 PE=4 SV=1
+	2.91907	-0.34674	E9AQ15	E9AQ15	tr|E9AQ15|E9AQ15_LEIMU Putative serine/threonine-protein kinase (Putative protein kinase) OS=Leishmania mexicana (strain MHOM/GT/2001/U1103) OX=929439 GN=LMXM_15_0180 PE=4 SV=1
+	3.01335	-0.347328	E9B258	E9B258	tr|E9B258|E9B258_LEIMU Uncharacterized protein OS=Leishmania mexicana (strain MHOM/GT/2001/U1103) OX=929439 GN=LMXM_30_2590 PE=4 SV=1
+	2.72223	-0.348204	E9B4D5	E9B4D5	tr|E9B4D5|E9B4D5_LEIMU Uncharacterized protein OS=Leishmania mexicana (strain MHOM/GT/2001/U1103) OX=929439 GN=LMXM_32_2930 PE=4 SV=1
+	4.11164	-0.348694	E9AMU0	E9AMU0	tr|E9AMU0|E9AMU0_LEIMU Phospholipid transporting ATPase-like protein,putative OS=Leishmania mexicana (strain MHOM/GT/2001/U1103) OX=929439 GN=LMXM_09_0890 PE=4 SV=1
+	3.09447	-0.350924	E9B112	E9B112	tr|E9B112|E9B112_LEIMU Uncharacterized protein OS=Leishmania mexicana (strain MHOM/GT/2001/U1103) OX=929439 GN=LMXM_29_2390 PE=4 SV=1
+	1.87066	-0.352075	E9AT28	E9AT28	tr|E9AT28|E9AT28_LEIMU Nuclear pore protein OS=Leishmania mexicana (strain MHOM/GT/2001/U1103) OX=929439 GN=LMXM_36_2510 PE=3 SV=1
+	3.06027	-0.353306	E9B2B8	E9B2B8	tr|E9B2B8|E9B2B8_LEIMU Uncharacterized protein OS=Leishmania mexicana (strain MHOM/GT/2001/U1103) OX=929439 GN=LMXM_30_3170 PE=4 SV=1
+	4.06135	-0.354249	E9ALV0	E9ALV0	tr|E9ALV0|E9ALV0_LEIMU Uncharacterized protein OS=Leishmania mexicana (strain MHOM/GT/2001/U1103) OX=929439 GN=LMXM_08_29_1230 PE=4 SV=1
+	3.32896	-0.355458	E9B4N1	E9B4N1	tr|E9B4N1|E9B4N1_LEIMU Uncharacterized protein OS=Leishmania mexicana (strain MHOM/GT/2001/U1103) OX=929439 GN=LMXM_33_0620 PE=4 SV=1
+	2.31043	-0.357662	E9AV36	E9AV36	tr|E9AV36|E9AV36_LEIMU Putative dual specificity protein phosphatase OS=Leishmania mexicana (strain MHOM/GT/2001/U1103) OX=929439 GN=LMXM_21_0700 PE=4 SV=1
+	2.68281	-0.358055	E9B4D9	E9B4D9	tr|E9B4D9|E9B4D9_LEIMU Uncharacterized protein OS=Leishmania mexicana (strain MHOM/GT/2001/U1103) OX=929439 GN=LMXM_32_2980 PE=4 SV=1
+	4.1346	-0.359385	E9AK32	E9AK32	tr|E9AK32|E9AK32_LEIMU Uncharacterized protein OS=Leishmania mexicana (strain MHOM/GT/2001/U1103) OX=929439 GN=LMXM_04_0500 PE=4 SV=1
+	0.74334	-0.360841	E9APS4	E9APS4	tr|E9APS4|E9APS4_LEIMU Uncharacterized protein OS=Leishmania mexicana (strain MHOM/GT/2001/U1103) OX=929439 GN=LMXM_14_0790 PE=4 SV=1
+	1.08893	-0.362488	E9AQM7	E9AQM7	tr|E9AQM7|E9AQM7_LEIMU DNA-(apurinic or apyrimidinic site) lyase OS=Leishmania mexicana (strain MHOM/GT/2001/U1103) OX=929439 GN=LMXM_16_0680 PE=3 SV=1
+	1.06848	-0.368324	E9ALT6	E9ALT6	tr|E9ALT6|E9ALT6_LEIMU Putative RNA binding protein OS=Leishmania mexicana (strain MHOM/GT/2001/U1103) OX=929439 GN=LMXM_08_29_1360 PE=4 SV=1
+	1.96985	-0.369536	E9AVS9	E9AVS9	tr|E9AVS9|E9AVS9_LEIMU Uncharacterized protein OS=Leishmania mexicana (strain MHOM/GT/2001/U1103) OX=929439 GN=LMXM_22_0970 PE=4 SV=1
+	4.15725	-0.370146	E9AXI7	E9AXI7	tr|E9AXI7|E9AXI7_LEIMU Uncharacterized protein OS=Leishmania mexicana (strain MHOM/GT/2001/U1103) OX=929439 GN=LMXM_25_1080 PE=4 SV=1
+	2.38325	-0.37314	E9AN93	E9AN93	tr|E9AN93|E9AN93_LEIMU Uncharacterized protein OS=Leishmania mexicana (strain MHOM/GT/2001/U1103) OX=929439 GN=LMXM_10_0830 PE=4 SV=1
+	1.36227	-0.373375	E9B3G5	E9B3G5	tr|E9B3G5|E9B3G5_LEIMU Putative myosin heavy chain OS=Leishmania mexicana (strain MHOM/GT/2001/U1103) OX=929439 GN=LMXM_31_3870 PE=3 SV=1
+	0.65649	-0.373822	E9AQH1	E9AQH1	tr|E9AQH1|E9AQH1_LEIMU Eukaryotic translation initiation factor 1A,putative OS=Leishmania mexicana (strain MHOM/GT/2001/U1103) OX=929439 GN=LMXM_16_0140 PE=3 SV=1
+	3.99243	-0.374746	E9AMD0	E9AMD0	tr|E9AMD0|E9AMD0_LEIMU Putative ribose-phosphate pyrophosphokinase OS=Leishmania mexicana (strain MHOM/GT/2001/U1103) OX=929439 GN=LMXM_08_0510 PE=4 SV=1
+	3.17936	-0.375111	E9AUF4	E9AUF4	tr|E9AUF4|E9AUF4_LEIMU Uncharacterized protein OS=Leishmania mexicana (strain MHOM/GT/2001/U1103) OX=929439 GN=LMXM_20_0140 PE=4 SV=1
+	2.75654	-0.375239	E9B207	E9B207	tr|E9B207|E9B207_LEIMU Uncharacterized protein OS=Leishmania mexicana (strain MHOM/GT/2001/U1103) OX=929439 GN=LMXM_30_2080 PE=4 SV=1
+	1.36119	-0.376983	E9AYK0	E9AYK0	tr|E9AYK0|E9AYK0_LEIMU Uncharacterized protein OS=Leishmania mexicana (strain MHOM/GT/2001/U1103) OX=929439 GN=LMXM_26_2200 PE=4 SV=1
+	2.67056	-0.379178	Q9GU60;E9B6A2;E9B6A1;E9B6A0	Q9GU60;E9B6A2;E9B6A1;E9B6A0	tr|Q9GU60|Q9GU60_LEIAM Kinetoplast membrane protein 11 OS=Leishmania amazonensis OX=5659 GN=Kmp-11 PE=2 SV=1;tr|E9B6A2|E9B6A2_LEIMU Kinetoplastid membrane protein-11 OS=Leishmania mexicana (strain MHOM/GT/2001/U1103) OX=929439 GN=LMXM_34_2221 PE=4 SV=1;tr|
+	2.23867	-0.380043	E9ALQ7	E9ALQ7	tr|E9ALQ7|E9ALQ7_LEIMU Putative ABC transporter domain protein OS=Leishmania mexicana (strain MHOM/GT/2001/U1103) OX=929439 GN=LMXM_08_29_1640 PE=4 SV=1
+	3.85034	-0.380403	E9AJT5	E9AJT5	tr|E9AJT5|E9AJT5_LEIMU Uncharacterized protein OS=Leishmania mexicana (strain MHOM/GT/2001/U1103) OX=929439 GN=LMXM_03_0520 PE=4 SV=1
+	2.74565	-0.380909	E9B117	E9B117	tr|E9B117|E9B117_LEIMU Uncharacterized protein OS=Leishmania mexicana (strain MHOM/GT/2001/U1103) OX=929439 GN=LMXM_29_2440 PE=4 SV=1
+	1.01772	-0.381925	E9AQP4	E9AQP4	tr|E9AQP4|E9AQP4_LEIMU Putative metallopeptidase (Metallo-peptidase, clan mp, family m67) OS=Leishmania mexicana (strain MHOM/GT/2001/U1103) OX=929439 GN=LMXM_16_0850 PE=4 SV=1
+	1.57851	-0.38436	E9AXS3	E9AXS3	tr|E9AXS3|E9AXS3_LEIMU Uncharacterized protein OS=Leishmania mexicana (strain MHOM/GT/2001/U1103) OX=929439 GN=LMXM_25_1910 PE=4 SV=1
+	0.952223	-0.385584	E9AQC8	E9AQC8	tr|E9AQC8|E9AQC8_LEIMU Uncharacterized protein OS=Leishmania mexicana (strain MHOM/GT/2001/U1103) OX=929439 GN=LMXM_15_1345 PE=4 SV=1
+	3.83919	-0.386785	E9AKW3	E9AKW3	tr|E9AKW3|E9AKW3_LEIMU Uncharacterized protein OS=Leishmania mexicana (strain MHOM/GT/2001/U1103) OX=929439 GN=LMXM_06_0850 PE=4 SV=1
+	3.15931	-0.388766	E9AKR1	E9AKR1	tr|E9AKR1|E9AKR1_LEIMU Uncharacterized protein OS=Leishmania mexicana (strain MHOM/GT/2001/U1103) OX=929439 GN=LMXM_06_0330 PE=4 SV=1
+	2.79201	-0.393875	E9AUE8	E9AUE8	tr|E9AUE8|E9AUE8_LEIMU Uncharacterized protein OS=Leishmania mexicana (strain MHOM/GT/2001/U1103) OX=929439 GN=LMXM_20_0080 PE=4 SV=1
+	1.98746	-0.39443	E9AXH0	E9AXH0	tr|E9AXH0|E9AXH0_LEIMU Uncharacterized protein OS=Leishmania mexicana (strain MHOM/GT/2001/U1103) OX=929439 GN=LMXM_25_0920 PE=4 SV=1
+	2.54243	-0.399784	E9ATS6	E9ATS6	tr|E9ATS6|E9ATS6_LEIMU Uncharacterized protein OS=Leishmania mexicana (strain MHOM/GT/2001/U1103) OX=929439 GN=LMXM_36_4920 PE=4 SV=1
+	3.32531	-0.400166	E9B308;Q58GH4	E9B308;Q58GH4	tr|E9B308|E9B308_LEIMU Membrane associated protein-like protein OS=Leishmania mexicana (strain MHOM/GT/2001/U1103) OX=929439 GN=LMXM_31_2270 PE=4 SV=1;tr|Q58GH4|Q58GH4_LEIME Collagen-binding protein (Fragment) OS=Leishmania mexicana OX=5665 PE=2 SV=1
+	1.6577	-0.400389	E9B0Y4	E9B0Y4	tr|E9B0Y4|E9B0Y4_LEIMU Uncharacterized protein OS=Leishmania mexicana (strain MHOM/GT/2001/U1103) OX=929439 GN=LMXM_29_2110 PE=4 SV=1
+	3.51186	-0.405181	E9B4X6	E9B4X6	tr|E9B4X6|E9B4X6_LEIMU Uncharacterized protein OS=Leishmania mexicana (strain MHOM/GT/2001/U1103) OX=929439 GN=LMXM_33_1510 PE=4 SV=1
+	1.32607	-0.406133	E9AL11	E9AL11	tr|E9AL11|E9AL11_LEIMU Uncharacterized protein OS=Leishmania mexicana (strain MHOM/GT/2001/U1103) OX=929439 GN=LMXM_07_0020 PE=4 SV=1
+	2.7979	-0.406246	E9B4A3	E9B4A3	tr|E9B4A3|E9B4A3_LEIMU Putative dynein intermediate chain OS=Leishmania mexicana (strain MHOM/GT/2001/U1103) OX=929439 GN=LMXM_32_2630 PE=4 SV=1
+	3.35544	-0.406422	E9AM89	E9AM89	tr|E9AM89|E9AM89_LEIMU Uncharacterized protein OS=Leishmania mexicana (strain MHOM/GT/2001/U1103) OX=929439 GN=LMXM_08_0110 PE=4 SV=1
+	3.47977	-0.406505	E9B1T6	E9B1T6	tr|E9B1T6|E9B1T6_LEIMU Uncharacterized protein OS=Leishmania mexicana (strain MHOM/GT/2001/U1103) OX=929439 GN=LMXM_30_1380 PE=4 SV=1
+	3.29566	-0.40858	E9AZG6	E9AZG6	tr|E9AZG6|E9AZG6_LEIMU Uncharacterized protein OS=Leishmania mexicana (strain MHOM/GT/2001/U1103) OX=929439 GN=LMXM_28_0050 PE=4 SV=1
+	3.7543	-0.409185	E9AZK2	E9AZK2	tr|E9AZK2|E9AZK2_LEIMU Uncharacterized protein OS=Leishmania mexicana (strain MHOM/GT/2001/U1103) OX=929439 GN=LMXM_28_0410 PE=4 SV=1
+	3.54005	-0.411568	E9AM03	E9AM03	tr|E9AM03|E9AM03_LEIMU Putative U3 small nucleolar ribonucleoprotein protein MPP10 OS=Leishmania mexicana (strain MHOM/GT/2001/U1103) OX=929439 GN=LMXM_08_29_0750 PE=4 SV=1
+	1.66131	-0.412204	E9AY79	E9AY79	tr|E9AY79|E9AY79_LEIMU Uncharacterized protein OS=Leishmania mexicana (strain MHOM/GT/2001/U1103) OX=929439 GN=LMXM_26_1010 PE=4 SV=1
+	3.14094	-0.412888	E9APB6	E9APB6	tr|E9APB6|E9APB6_LEIMU Uncharacterized protein OS=Leishmania mexicana (strain MHOM/GT/2001/U1103) OX=929439 GN=LMXM_13_0920 PE=4 SV=1
+	1.13843	-0.412989	E9B2X7	E9B2X7	tr|E9B2X7|E9B2X7_LEIMU Uncharacterized protein OS=Leishmania mexicana (strain MHOM/GT/2001/U1103) OX=929439 GN=LMXM_31_1975 PE=4 SV=1
+	3.14809	-0.414436	E9AKK8	E9AKK8	tr|E9AKK8|E9AKK8_LEIMU Uncharacterized protein OS=Leishmania mexicana (strain MHOM/GT/2001/U1103) OX=929439 GN=LMXM_05_1020 PE=4 SV=1
+	4.16849	-0.414931	E9B082	E9B082	tr|E9B082|E9B082_LEIMU Putative leucine-rich repeat protein OS=Leishmania mexicana (strain MHOM/GT/2001/U1103) OX=929439 GN=LMXM_28_2580 PE=4 SV=1
+	2.63215	-0.41687	E9B2R8	E9B2R8	tr|E9B2R8|E9B2R8_LEIMU Uncharacterized protein OS=Leishmania mexicana (strain MHOM/GT/2001/U1103) OX=929439 GN=LMXM_31_1430 PE=4 SV=1
+	4.42798	-0.417795	E9AKE5	E9AKE5	tr|E9AKE5|E9AKE5_LEIMU Uncharacterized protein OS=Leishmania mexicana (strain MHOM/GT/2001/U1103) OX=929439 GN=LMXM_05_0390 PE=4 SV=1
+	4.29085	-0.420037	E9AUQ0	E9AUQ0	tr|E9AUQ0|E9AUQ0_LEIMU Uncharacterized protein OS=Leishmania mexicana (strain MHOM/GT/2001/U1103) OX=929439 GN=LMXM_20_1110 PE=4 SV=1
+	1.31785	-0.421489	E9B549	E9B549	tr|E9B549|E9B549_LEIMU Uncharacterized protein OS=Leishmania mexicana (strain MHOM/GT/2001/U1103) OX=929439 GN=LMXM_33_2580 PE=4 SV=1
+	2.70191	-0.423091	E9AJL7	E9AJL7	tr|E9AJL7|E9AJL7_LEIMU Uncharacterized protein OS=Leishmania mexicana (strain MHOM/GT/2001/U1103) OX=929439 GN=LMXM_02_0550 PE=4 SV=1
+	1.45977	-0.423379	E9ALX3	E9ALX3	tr|E9ALX3|E9ALX3_LEIMU Uncharacterized protein OS=Leishmania mexicana (strain MHOM/GT/2001/U1103) OX=929439 GN=LMXM_08_29_0990 PE=4 SV=1
+	3.6218	-0.42343	E9B5S0	E9B5S0	tr|E9B5S0|E9B5S0_LEIMU Putative serine palmitoyltransferase OS=Leishmania mexicana (strain MHOM/GT/2001/U1103) OX=929439 GN=LMXM_34_0320 PE=3 SV=1
+	2.27916	-0.423624	E9AZ42	E9AZ42	tr|E9AZ42|E9AZ42_LEIMU Uncharacterized protein OS=Leishmania mexicana (strain MHOM/GT/2001/U1103) OX=929439 GN=LMXM_27_1360 PE=4 SV=1
+	1.75368	-0.42382	E9AU09	E9AU09	tr|E9AU09|E9AU09_LEIMU Uncharacterized protein OS=Leishmania mexicana (strain MHOM/GT/2001/U1103) OX=929439 GN=LMXM_36_5750 PE=4 SV=1
+	3.46201	-0.42626	E9AQC4	E9AQC4	tr|E9AQC4|E9AQC4_LEIMU Uncharacterized protein OS=Leishmania mexicana (strain MHOM/GT/2001/U1103) OX=929439 GN=LMXM_15_1320 PE=4 SV=1
+	3.0661	-0.427041	E9B1Z4	E9B1Z4	tr|E9B1Z4|E9B1Z4_LEIMU Uncharacterized protein OS=Leishmania mexicana (strain MHOM/GT/2001/U1103) OX=929439 GN=LMXM_30_1950 PE=4 SV=1
+	1.77839	-0.42925	E9B5U7	E9B5U7	tr|E9B5U7|E9B5U7_LEIMU Uncharacterized protein OS=Leishmania mexicana (strain MHOM/GT/2001/U1103) OX=929439 GN=LMXM_34_0670 PE=4 SV=1
+	3.63819	-0.429993	E9AMS6	E9AMS6	tr|E9AMS6|E9AMS6_LEIMU Putative acyl-CoA binding protein OS=Leishmania mexicana (strain MHOM/GT/2001/U1103) OX=929439 GN=LMXM_09_0750 PE=4 SV=1
+	1.54447	-0.43193	E9B589	E9B589	tr|E9B589|E9B589_LEIMU Uncharacterized protein OS=Leishmania mexicana (strain MHOM/GT/2001/U1103) OX=929439 GN=LMXM_33_3000 PE=4 SV=1
+	3.06354	-0.433389	E9ANM5	E9ANM5	tr|E9ANM5|E9ANM5_LEIMU Uncharacterized protein OS=Leishmania mexicana (strain MHOM/GT/2001/U1103) OX=929439 GN=LMXM_11_0810 PE=4 SV=1
+	2.02373	-0.433997	E9AVL4	E9AVL4	tr|E9AVL4|E9AVL4_LEIMU Uncharacterized protein OS=Leishmania mexicana (strain MHOM/GT/2001/U1103) OX=929439 GN=LMXM_22_0300 PE=4 SV=1
+	2.98857	-0.435285	E9AN38	E9AN38	tr|E9AN38|E9AN38_LEIMU Uncharacterized protein OS=Leishmania mexicana (strain MHOM/GT/2001/U1103) OX=929439 GN=LMXM_10_0280 PE=4 SV=1
+	4.00198	-0.436745	E9ASR4	E9ASR4	tr|E9ASR4|E9ASR4_LEIMU Uncharacterized protein OS=Leishmania mexicana (strain MHOM/GT/2001/U1103) OX=929439 GN=LMXM_36_1440 PE=4 SV=1
+	4.47258	-0.437993	E9B5H0	E9B5H0	tr|E9B5H0|E9B5H0_LEIMU Phosphomannomutase-like protein OS=Leishmania mexicana (strain MHOM/GT/2001/U1103) OX=929439 GN=LMXM_33_3780 PE=3 SV=1
+	3.71602	-0.439011	E9AU20	E9AU20	tr|E9AU20|E9AU20_LEIMU Uncharacterized protein OS=Leishmania mexicana (strain MHOM/GT/2001/U1103) OX=929439 GN=LMXM_36_5850 PE=4 SV=1
+	4.67629	-0.440908	E9B2F7	E9B2F7	tr|E9B2F7|E9B2F7_LEIMU Uncharacterized protein OS=Leishmania mexicana (strain MHOM/GT/2001/U1103) OX=929439 GN=LMXM_31_0360 PE=4 SV=1
+	2.77617	-0.443125	E9B592	E9B592	tr|E9B592|E9B592_LEIMU Uncharacterized protein OS=Leishmania mexicana (strain MHOM/GT/2001/U1103) OX=929439 GN=LMXM_33_3030 PE=4 SV=1
+	3.97767	-0.44609	E9ALG1	E9ALG1	tr|E9ALG1|E9ALG1_LEIMU Uncharacterized protein OS=Leishmania mexicana (strain MHOM/GT/2001/U1103) OX=929439 GN=LMXM_08_29_2630 PE=4 SV=1
+	3.06026	-0.446329	E9AX01	E9AX01	tr|E9AX01|E9AX01_LEIMU Uncharacterized protein OS=Leishmania mexicana (strain MHOM/GT/2001/U1103) OX=929439 GN=LMXM_24_1560 PE=4 SV=1
+	4.58069	-0.448289	E9B4N7	E9B4N7	tr|E9B4N7|E9B4N7_LEIMU Uncharacterized protein OS=Leishmania mexicana (strain MHOM/GT/2001/U1103) OX=929439 GN=LMXM_33_0680 PE=4 SV=1
+	3.84396	-0.45039	E9B5U8	E9B5U8	tr|E9B5U8|E9B5U8_LEIMU Uncharacterized protein OS=Leishmania mexicana (strain MHOM/GT/2001/U1103) OX=929439 GN=LMXM_34_0680 PE=4 SV=1
+	2.61035	-0.452119	E9AMS7	E9AMS7	tr|E9AMS7|E9AMS7_LEIMU Uncharacterized protein OS=Leishmania mexicana (strain MHOM/GT/2001/U1103) OX=929439 GN=LMXM_09_0760 PE=4 SV=1
+	4.44674	-0.453652	E9B3I4	E9B3I4	tr|E9B3I4|E9B3I4_LEIMU Uncharacterized protein OS=Leishmania mexicana (strain MHOM/GT/2001/U1103) OX=929439 GN=LMXM_32_0070 PE=4 SV=1
+	1.74144	-0.454182	E9AY50	E9AY50	tr|E9AY50|E9AY50_LEIMU Uncharacterized protein OS=Leishmania mexicana (strain MHOM/GT/2001/U1103) OX=929439 GN=LMXM_26_0710 PE=4 SV=1
+	3.17756	-0.45509	E9AYL3	E9AYL3	tr|E9AYL3|E9AYL3_LEIMU Uncharacterized protein OS=Leishmania mexicana (strain MHOM/GT/2001/U1103) OX=929439 GN=LMXM_26_2320 PE=4 SV=1
+	2.64689	-0.455762	E9B256	E9B256	tr|E9B256|E9B256_LEIMU Uncharacterized protein OS=Leishmania mexicana (strain MHOM/GT/2001/U1103) OX=929439 GN=LMXM_30_2570 PE=4 SV=1
+	2.3808	-0.455902	E9B178	E9B178	tr|E9B178|E9B178_LEIMU Eukaryotic translation initiation factor 3 subunit 7-like protein OS=Leishmania mexicana (strain MHOM/GT/2001/U1103) OX=929439 GN=LMXM_29_3040 PE=3 SV=1
+	4.01919	-0.456246	E9AXA0	E9AXA0	tr|E9AXA0|E9AXA0_LEIMU Uncharacterized protein OS=Leishmania mexicana (strain MHOM/GT/2001/U1103) OX=929439 GN=LMXM_25_0240 PE=4 SV=1
+	1.95255	-0.457615	E9AL22	E9AL22	tr|E9AL22|E9AL22_LEIMU Uncharacterized protein OS=Leishmania mexicana (strain MHOM/GT/2001/U1103) OX=929439 GN=LMXM_07_0120 PE=4 SV=1
+	3.9613	-0.460527	E9B1R9	E9B1R9	tr|E9B1R9|E9B1R9_LEIMU Uncharacterized protein OS=Leishmania mexicana (strain MHOM/GT/2001/U1103) OX=929439 GN=LMXM_30_1210 PE=4 SV=1
+	3.48852	-0.463879	E9AYU5	E9AYU5	tr|E9AYU5|E9AYU5_LEIMU Uncharacterized protein OS=Leishmania mexicana (strain MHOM/GT/2001/U1103) OX=929439 GN=LMXM_27_0430 PE=4 SV=1
+	3.04028	-0.463969	E9B4J3	E9B4J3	tr|E9B4J3|E9B4J3_LEIMU Uncharacterized protein OS=Leishmania mexicana (strain MHOM/GT/2001/U1103) OX=929439 GN=LMXM_33_0250 PE=4 SV=1
+	3.68381	-0.464138	E9ARV4	E9ARV4	tr|E9ARV4|E9ARV4_LEIMU Uncharacterized protein OS=Leishmania mexicana (strain MHOM/GT/2001/U1103) OX=929439 GN=LMXM_19_0020 PE=4 SV=1
+	2.95053	-0.46601	E9B5E5	E9B5E5	tr|E9B5E5|E9B5E5_LEIMU Uncharacterized protein OS=Leishmania mexicana (strain MHOM/GT/2001/U1103) OX=929439 GN=LMXM_33_3560 PE=4 SV=1
+	0.863176	-0.466798	E9AU52	E9AU52	tr|E9AU52|E9AU52_LEIMU Uncharacterized protein OS=Leishmania mexicana (strain MHOM/GT/2001/U1103) OX=929439 GN=LMXM_36_6170 PE=4 SV=1
+	3.67242	-0.466811	E9B2N8	E9B2N8	tr|E9B2N8|E9B2N8_LEIMU Uncharacterized protein OS=Leishmania mexicana (strain MHOM/GT/2001/U1103) OX=929439 GN=LMXM_31_1130 PE=4 SV=1
+	2.39649	-0.467993	E9B556	E9B556	tr|E9B556|E9B556_LEIMU Uncharacterized protein OS=Leishmania mexicana (strain MHOM/GT/2001/U1103) OX=929439 GN=LMXM_33_2660 PE=4 SV=1
+	3.58096	-0.468748	E9AY13	E9AY13	tr|E9AY13|E9AY13_LEIMU 6-phosphofructo-2-kinase/fructose-2,6-biphosphata se-1-like protein OS=Leishmania mexicana (strain MHOM/GT/2001/U1103) OX=929439 GN=LMXM_26_0310 PE=4 SV=1
+	2.50669	-0.470559	E8NHE2	E8NHE2	tr|E8NHE2|E8NHE2_LEIMU Uncharacterized protein LmxM_11_1120_1 OS=Leishmania mexicana (strain MHOM/GT/2001/U1103) OX=929439 GN=LmxM_11_1120_1 PE=4 SV=1
+	4.33797	-0.472114	E9AS95	E9AS95	tr|E9AS95|E9AS95_LEIMU Uncharacterized protein OS=Leishmania mexicana (strain MHOM/GT/2001/U1103) OX=929439 GN=LMXM_19_1410 PE=4 SV=1
+	2.61862	-0.473963	E9B3X4	E9B3X4	tr|E9B3X4|E9B3X4_LEIMU Uncharacterized protein OS=Leishmania mexicana (strain MHOM/GT/2001/U1103) OX=929439 GN=LMXM_32_1370 PE=4 SV=1
+	3.21241	-0.474788	E9B545	E9B545	tr|E9B545|E9B545_LEIMU Uncharacterized protein OS=Leishmania mexicana (strain MHOM/GT/2001/U1103) OX=929439 GN=LMXM_33_2540 PE=4 SV=1
+	2.94083	-0.474977	E9ALR5	E9ALR5	tr|E9ALR5|E9ALR5_LEIMU Uncharacterized protein OS=Leishmania mexicana (strain MHOM/GT/2001/U1103) OX=929439 GN=LMXM_08_29_1580 PE=4 SV=1
+	4.72566	-0.476034	E9B054	E9B054	tr|E9B054|E9B054_LEIMU Uncharacterized protein OS=Leishmania mexicana (strain MHOM/GT/2001/U1103) OX=929439 GN=LMXM_28_2330 PE=4 SV=1
+	2.76669	-0.477821	E9ANL9	E9ANL9	tr|E9ANL9|E9ANL9_LEIMU Uncharacterized protein OS=Leishmania mexicana (strain MHOM/GT/2001/U1103) OX=929439 GN=LMXM_11_0740 PE=4 SV=1
+	3.45768	-0.478533	E9B4T2	E9B4T2	tr|E9B4T2|E9B4T2_LEIMU Uncharacterized protein OS=Leishmania mexicana (strain MHOM/GT/2001/U1103) OX=929439 GN=LMXM_33_1110 PE=4 SV=1
+	4.75948	-0.482347	E9AV10	E9AV10	tr|E9AV10|E9AV10_LEIMU Uncharacterized protein OS=Leishmania mexicana (strain MHOM/GT/2001/U1103) OX=929439 GN=LMXM_21_0430 PE=4 SV=1
+	2.90675	-0.484185	E9B4L6	E9B4L6	tr|E9B4L6|E9B4L6_LEIMU Putative calcium channel protein (Putative ion transporter) OS=Leishmania mexicana (strain MHOM/GT/2001/U1103) OX=929439 GN=LMXM_33_0480 PE=4 SV=1
+	3.27991	-0.485713	E9AZ09	E9AZ09	tr|E9AZ09|E9AZ09_LEIMU Putative vesicular-fusion ATPase-like protein OS=Leishmania mexicana (strain MHOM/GT/2001/U1103) OX=929439 GN=LMXM_27_1070 PE=4 SV=1
+	2.18822	-0.489519	E9B0U1	E9B0U1	tr|E9B0U1|E9B0U1_LEIMU Uncharacterized protein OS=Leishmania mexicana (strain MHOM/GT/2001/U1103) OX=929439 GN=LMXM_29_1690 PE=4 SV=1
+	3.44102	-0.489524	E9B2F2	E9B2F2	tr|E9B2F2|E9B2F2_LEIMU Uncharacterized protein OS=Leishmania mexicana (strain MHOM/GT/2001/U1103) OX=929439 GN=LMXM_31_0310 PE=4 SV=1
+	3.70651	-0.490303	E9ASJ7	E9ASJ7	tr|E9ASJ7|E9ASJ7_LEIMU Uncharacterized protein OS=Leishmania mexicana (strain MHOM/GT/2001/U1103) OX=929439 GN=LMXM_36_0770 PE=4 SV=1
+	5.27187	-0.495688	E9B483	E9B483	tr|E9B483|E9B483_LEIMU Uncharacterized protein OS=Leishmania mexicana (strain MHOM/GT/2001/U1103) OX=929439 GN=LMXM_32_2440 PE=4 SV=1
+	0.923708	-0.496727	E9B1Z0	E9B1Z0	tr|E9B1Z0|E9B1Z0_LEIMU Uncharacterized protein OS=Leishmania mexicana (strain MHOM/GT/2001/U1103) OX=929439 GN=LMXM_30_1910 PE=4 SV=1
+	2.33348	-0.499903	E9ALW8	E9ALW8	tr|E9ALW8|E9ALW8_LEIMU Uncharacterized protein OS=Leishmania mexicana (strain MHOM/GT/2001/U1103) OX=929439 GN=LMXM_08_29_1040 PE=4 SV=1
+	4.16925	-0.500665	E9B1P3;E8NHE8;E8NHE7	E9B1P3;E8NHE8;E8NHE7	tr|E9B1P3|E9B1P3_LEIMU Sodium stibogluconate resistance protein,putative OS=Leishmania mexicana (strain MHOM/GT/2001/U1103) OX=929439 GN=LMXM_30_0930 PE=4 SV=1;tr|E8NHE8|E8NHE8_LEIMU Uncharacterized protein LmxM_30_0950_1 OS=Leishmania mexicana (strain MHO
+	4.20551	-0.502095	E9AZN4	E9AZN4	tr|E9AZN4|E9AZN4_LEIMU Uncharacterized protein OS=Leishmania mexicana (strain MHOM/GT/2001/U1103) OX=929439 GN=LMXM_28_0720 PE=4 SV=1
+	2.24258	-0.502449	E9AV75	E9AV75	tr|E9AV75|E9AV75_LEIMU Uncharacterized protein OS=Leishmania mexicana (strain MHOM/GT/2001/U1103) OX=929439 GN=LMXM_21_0910 PE=4 SV=1
+	3.22147	-0.503286	E9ATL1	E9ATL1	tr|E9ATL1|E9ATL1_LEIMU Uncharacterized protein OS=Leishmania mexicana (strain MHOM/GT/2001/U1103) OX=929439 GN=LMXM_36_4270 PE=4 SV=1
+	3.78626	-0.504412	E9B362	E9B362	tr|E9B362|E9B362_LEIMU Uncharacterized protein OS=Leishmania mexicana (strain MHOM/GT/2001/U1103) OX=929439 GN=LMXM_31_2830 PE=4 SV=1
+	3.08661	-0.505027	E9AN21	E9AN21	tr|E9AN21|E9AN21_LEIMU Uncharacterized protein OS=Leishmania mexicana (strain MHOM/GT/2001/U1103) OX=929439 GN=LMXM_10_0150 PE=4 SV=1
+	5.01632	-0.505478	E9ARS2	E9ARS2	tr|E9ARS2|E9ARS2_LEIMU Putative pyruvate dehydrogenase E1 component alpha subunit OS=Leishmania mexicana (strain MHOM/GT/2001/U1103) OX=929439 GN=LMXM_18_1380 PE=4 SV=1
+	3.99861	-0.509435	E8NHK6	E8NHK6	tr|E8NHK6|E8NHK6_LEIMU WGS CADB00000000 data, contig 52 (Fragment) OS=Leishmania mexicana (strain MHOM/GT/2001/U1103) OX=929439 GN=LmxM_16_1460c_1 PE=3 SV=1
+	4.49543	-0.509762	E9B0E9	E9B0E9	tr|E9B0E9|E9B0E9_LEIMU Putative ubiquitin hydrolase OS=Leishmania mexicana (strain MHOM/GT/2001/U1103) OX=929439 GN=LMXM_29_0250 PE=4 SV=1
+	2.57746	-0.509823	E9AU57	E9AU57	tr|E9AU57|E9AU57_LEIMU Putative flagellum transition zone component OS=Leishmania mexicana (strain MHOM/GT/2001/U1103) OX=929439 GN=LMXM_36_6220 PE=4 SV=1
+	5.19286	-0.513419	E9ALB7	E9ALB7	tr|E9ALB7|E9ALB7_LEIMU RNA binding protein-like protein OS=Leishmania mexicana (strain MHOM/GT/2001/U1103) OX=929439 GN=LMXM_07_1000 PE=4 SV=1
+	5.71957	-0.514589	E9AP20	E9AP20	tr|E9AP20|E9AP20_LEIMU Uncharacterized protein OS=Leishmania mexicana (strain MHOM/GT/2001/U1103) OX=929439 GN=LMXM_12_1200 PE=4 SV=1
+	3.68746	-0.514683	E9AMH0	E9AMH0	tr|E9AMH0|E9AMH0_LEIMU Uncharacterized protein OS=Leishmania mexicana (strain MHOM/GT/2001/U1103) OX=929439 GN=LMXM_08_0960 PE=4 SV=1
+	1.04113	-0.51504	E9B1L8	E9B1L8	tr|E9B1L8|E9B1L8_LEIMU Uncharacterized protein OS=Leishmania mexicana (strain MHOM/GT/2001/U1103) OX=929439 GN=LMXM_30_0670 PE=4 SV=1
+	3.57034	-0.51525	E9B4C1	E9B4C1	tr|E9B4C1|E9B4C1_LEIMU Transcription elongation factor-like protein OS=Leishmania mexicana (strain MHOM/GT/2001/U1103) OX=929439 GN=LMXM_32_2810 PE=4 SV=1
+	3.0476	-0.515909	E9AT54	E9AT54	tr|E9AT54|E9AT54_LEIMU Uncharacterized protein OS=Leishmania mexicana (strain MHOM/GT/2001/U1103) OX=929439 GN=LMXM_36_2770 PE=4 SV=1
+	3.75475	-0.5198	E9B1E2	E9B1E2	tr|E9B1E2|E9B1E2_LEIMU Uncharacterized protein OS=Leishmania mexicana (strain MHOM/GT/2001/U1103) OX=929439 GN=LMXM_29_3680 PE=4 SV=1
+	2.33129	-0.521345	E9B254	E9B254	tr|E9B254|E9B254_LEIMU Uncharacterized protein OS=Leishmania mexicana (strain MHOM/GT/2001/U1103) OX=929439 GN=LMXM_30_2550 PE=4 SV=1
+	2.10558	-0.521935	E9AJZ8	E9AJZ8	tr|E9AJZ8|E9AJZ8_LEIMU Uncharacterized protein OS=Leishmania mexicana (strain MHOM/GT/2001/U1103) OX=929439 GN=LMXM_04_0127 PE=4 SV=1
+	3.01623	-0.526633	E9AXP3	E9AXP3	tr|E9AXP3|E9AXP3_LEIMU Uncharacterized protein OS=Leishmania mexicana (strain MHOM/GT/2001/U1103) OX=929439 GN=LMXM_25_1630 PE=4 SV=1
+	5.29046	-0.527619	E9APA9	E9APA9	tr|E9APA9|E9APA9_LEIMU Uncharacterized protein OS=Leishmania mexicana (strain MHOM/GT/2001/U1103) OX=929439 GN=LMXM_13_0850 PE=4 SV=1
+	3.38407	-0.528026	E9AWK5	E9AWK5	tr|E9AWK5|E9AWK5_LEIMU Uncharacterized protein OS=Leishmania mexicana (strain MHOM/GT/2001/U1103) OX=929439 GN=LMXM_24_0160 PE=4 SV=1
+	3.5875	-0.53259	E9B4T4	E9B4T4	tr|E9B4T4|E9B4T4_LEIMU Uncharacterized protein OS=Leishmania mexicana (strain MHOM/GT/2001/U1103) OX=929439 GN=LMXM_33_1130 PE=4 SV=1
+	3.80353	-0.535333	E9AQ51	E9AQ51	tr|E9AQ51|E9AQ51_LEIMU Uncharacterized protein OS=Leishmania mexicana (strain MHOM/GT/2001/U1103) OX=929439 GN=LMXM_15_0540 PE=4 SV=1
+	3.66373	-0.535509	E9AYY9	E9AYY9	tr|E9AYY9|E9AYY9_LEIMU Uncharacterized protein OS=Leishmania mexicana (strain MHOM/GT/2001/U1103) OX=929439 GN=LMXM_27_0870 PE=4 SV=1
+	5.20968	-0.536109	E9AYC4	E9AYC4	tr|E9AYC4|E9AYC4_LEIMU Uncharacterized protein OS=Leishmania mexicana (strain MHOM/GT/2001/U1103) OX=929439 GN=LMXM_26_1450 PE=4 SV=1
+	4.39679	-0.536129	E9B461	E9B461	tr|E9B461|E9B461_LEIMU Uncharacterized protein OS=Leishmania mexicana (strain MHOM/GT/2001/U1103) OX=929439 GN=LMXM_32_2220 PE=4 SV=1
+	2.73254	-0.538017	E9ASM6	E9ASM6	tr|E9ASM6|E9ASM6_LEIMU Uncharacterized protein OS=Leishmania mexicana (strain MHOM/GT/2001/U1103) OX=929439 GN=LMXM_36_1060 PE=4 SV=1
+	4.60201	-0.538933	E9B0H4	E9B0H4	tr|E9B0H4|E9B0H4_LEIMU Uncharacterized protein OS=Leishmania mexicana (strain MHOM/GT/2001/U1103) OX=929439 GN=LMXM_29_0490 PE=4 SV=1
+	0.617642	-0.542347	E9AZW6	E9AZW6	tr|E9AZW6|E9AZW6_LEIMU Putative ATPase OS=Leishmania mexicana (strain MHOM/GT/2001/U1103) OX=929439 GN=LMXM_28_1460 PE=4 SV=1
+	3.83024	-0.542976	E9ASL8	E9ASL8	tr|E9ASL8|E9ASL8_LEIMU Putative 40S ribosomal protein S10 OS=Leishmania mexicana (strain MHOM/GT/2001/U1103) OX=929439 GN=LMXM_36_0980 PE=4 SV=1
+	3.91322	-0.543325	E9AS66	E9AS66	tr|E9AS66|E9AS66_LEIMU Uncharacterized protein OS=Leishmania mexicana (strain MHOM/GT/2001/U1103) OX=929439 GN=LMXM_19_1150 PE=4 SV=1
+	3.74884	-0.545569	E9AQ27	E9AQ27	tr|E9AQ27|E9AQ27_LEIMU Uncharacterized protein OS=Leishmania mexicana (strain MHOM/GT/2001/U1103) OX=929439 GN=LMXM_15_0260 PE=4 SV=1
+	3.55677	-0.5491	E9AL77	E9AL77	tr|E9AL77|E9AL77_LEIMU Uncharacterized protein OS=Leishmania mexicana (strain MHOM/GT/2001/U1103) OX=929439 GN=LMXM_07_0640 PE=4 SV=1
+	2.86078	-0.549566	E9ARG7	E9ARG7	tr|E9ARG7|E9ARG7_LEIMU Uncharacterized protein OS=Leishmania mexicana (strain MHOM/GT/2001/U1103) OX=929439 GN=LMXM_18_0300 PE=4 SV=1
+	2.78295	-0.551964	E9AW59	E9AW59	tr|E9AW59|E9AW59_LEIMU Putative 5-3 exonuclease XRNC OS=Leishmania mexicana (strain MHOM/GT/2001/U1103) OX=929439 GN=LMXM_23_0543 PE=4 SV=1
+	4.75378	-0.552242	E9AXH8	E9AXH8	tr|E9AXH8|E9AXH8_LEIMU Uncharacterized protein OS=Leishmania mexicana (strain MHOM/GT/2001/U1103) OX=929439 GN=LMXM_25_1000 PE=4 SV=1
+	2.6686	-0.553288	E9AWD0	E9AWD0	tr|E9AWD0|E9AWD0_LEIMU Uncharacterized protein OS=Leishmania mexicana (strain MHOM/GT/2001/U1103) OX=929439 GN=LMXM_23_1140 PE=4 SV=1
+	4.70639	-0.553384	E9B3Y5	E9B3Y5	tr|E9B3Y5|E9B3Y5_LEIMU Uncharacterized protein OS=Leishmania mexicana (strain MHOM/GT/2001/U1103) OX=929439 GN=LMXM_32_1490 PE=4 SV=1
+	4.11103	-0.55559	E9AL84	E9AL84	tr|E9AL84|E9AL84_LEIMU Putative centrin (Putative caltractin) OS=Leishmania mexicana (strain MHOM/GT/2001/U1103) OX=929439 GN=LMXM_07_0710 PE=4 SV=1
+	3.91325	-0.55619	E9B6A7	E9B6A7	tr|E9B6A7|E9B6A7_LEIMU ATP-dependent RNA helicase-like protein OS=Leishmania mexicana (strain MHOM/GT/2001/U1103) OX=929439 GN=LMXM_34_2270 PE=4 SV=1
+	5.11097	-0.558779	E9AKQ4	E9AKQ4	tr|E9AKQ4|E9AKQ4_LEIMU Putative 5-3 exonuclease OS=Leishmania mexicana (strain MHOM/GT/2001/U1103) OX=929439 GN=LMXM_06_0260 PE=4 SV=1
+	2.55804	-0.558882	E9AVE4	E9AVE4	tr|E9AVE4|E9AVE4_LEIMU Uncharacterized protein OS=Leishmania mexicana (strain MHOM/GT/2001/U1103) OX=929439 GN=LMXM_21_1561 PE=4 SV=1
+	3.6829	-0.560006	E9ARM2	E9ARM2	tr|E9ARM2|E9ARM2_LEIMU Uncharacterized protein OS=Leishmania mexicana (strain MHOM/GT/2001/U1103) OX=929439 GN=LMXM_18_0850 PE=4 SV=1
+	4.467	-0.560112	E9B013	E9B013	tr|E9B013|E9B013_LEIMU Uncharacterized protein OS=Leishmania mexicana (strain MHOM/GT/2001/U1103) OX=929439 GN=LMXM_28_1940 PE=4 SV=1
+	4.08096	-0.561327	E9B010	E9B010	tr|E9B010|E9B010_LEIMU Uncharacterized protein OS=Leishmania mexicana (strain MHOM/GT/2001/U1103) OX=929439 GN=LMXM_28_1910 PE=4 SV=1
+	5.21567	-0.561736	E9ANA3	E9ANA3	tr|E9ANA3|E9ANA3_LEIMU Uncharacterized protein OS=Leishmania mexicana (strain MHOM/GT/2001/U1103) OX=929439 GN=LMXM_10_0940 PE=4 SV=1
+	4.33784	-0.562157	E9ASK3	E9ASK3	tr|E9ASK3|E9ASK3_LEIMU Uncharacterized protein OS=Leishmania mexicana (strain MHOM/GT/2001/U1103) OX=929439 GN=LMXM_36_0830 PE=4 SV=1
+	4.02299	-0.562184	E9AVZ2	E9AVZ2	tr|E9AVZ2|E9AVZ2_LEIMU Putative ser/thr protein phosphatase OS=Leishmania mexicana (strain MHOM/GT/2001/U1103) OX=929439 GN=LMXM_22_1600 PE=4 SV=1
+	2.966	-0.565692	E9AKL7	E9AKL7	tr|E9AKL7|E9AKL7_LEIMU Uncharacterized protein OS=Leishmania mexicana (strain MHOM/GT/2001/U1103) OX=929439 GN=LMXM_05_1100 PE=4 SV=1
+	3.98358	-0.570384	E9ALJ0	E9ALJ0	tr|E9ALJ0|E9ALJ0_LEIMU Uncharacterized protein OS=Leishmania mexicana (strain MHOM/GT/2001/U1103) OX=929439 GN=LMXM_08_29_2340 PE=3 SV=1
+	3.79076	-0.571428	E9ALH6	E9ALH6	tr|E9ALH6|E9ALH6_LEIMU Uncharacterized protein OS=Leishmania mexicana (strain MHOM/GT/2001/U1103) OX=929439 GN=LMXM_08_29_2480 PE=4 SV=1
+	2.87105	-0.572306	E9B765	E9B765	tr|E9B765|E9B765_LEIMU Uncharacterized protein OS=Leishmania mexicana (strain MHOM/GT/2001/U1103) OX=929439 GN=LMXM_34_5390 PE=4 SV=1
+	4.9158	-0.57391	E9ANG0	E9ANG0	tr|E9ANG0|E9ANG0_LEIMU Uncharacterized protein OS=Leishmania mexicana (strain MHOM/GT/2001/U1103) OX=929439 GN=LMXM_11_0140 PE=4 SV=1
+	2.39747	-0.578248	E9B5W1	E9B5W1	tr|E9B5W1|E9B5W1_LEIMU Uncharacterized protein OS=Leishmania mexicana (strain MHOM/GT/2001/U1103) OX=929439 GN=LMXM_34_0810 PE=4 SV=1
+	3.67231	-0.581786	E9ASP9	E9ASP9	tr|E9ASP9|E9ASP9_LEIMU Uncharacterized protein OS=Leishmania mexicana (strain MHOM/GT/2001/U1103) OX=929439 GN=LMXM_36_1300 PE=4 SV=1
+	0.633836	-0.58309	E9AJM0	E9AJM0	tr|E9AJM0|E9AJM0_LEIMU Uncharacterized protein OS=Leishmania mexicana (strain MHOM/GT/2001/U1103) OX=929439 GN=LMXM_02_0580 PE=4 SV=1
+	2.91362	-0.585703	E9AL86	E9AL86	tr|E9AL86|E9AL86_LEIMU Uncharacterized protein OS=Leishmania mexicana (strain MHOM/GT/2001/U1103) OX=929439 GN=LMXM_07_0720 PE=4 SV=1
+	3.04938	-0.587572	E9AKE3	E9AKE3	tr|E9AKE3|E9AKE3_LEIMU Uncharacterized protein OS=Leishmania mexicana (strain MHOM/GT/2001/U1103) OX=929439 GN=LMXM_05_0370 PE=4 SV=1
+	4.71507	-0.587687	E9ATU0	E9ATU0	tr|E9ATU0|E9ATU0_LEIMU Uncharacterized protein OS=Leishmania mexicana (strain MHOM/GT/2001/U1103) OX=929439 GN=LMXM_36_5060 PE=3 SV=1
+	3.59916	-0.590815	E9AS28	E9AS28	tr|E9AS28|E9AS28_LEIMU Putative transporter OS=Leishmania mexicana (strain MHOM/GT/2001/U1103) OX=929439 GN=LMXM_19_0760 PE=4 SV=1
+	4.35765	-0.592216	E9B5Y8	E9B5Y8	tr|E9B5Y8|E9B5Y8_LEIMU Uncharacterized protein OS=Leishmania mexicana (strain MHOM/GT/2001/U1103) OX=929439 GN=LMXM_34_1090 PE=4 SV=1
+	4.33612	-0.594907	E9AR24	E9AR24	tr|E9AR24|E9AR24_LEIMU Putative RNA-binding protein OS=Leishmania mexicana (strain MHOM/GT/2001/U1103) OX=929439 GN=LMXM_17_0550 PE=4 SV=1
+	3.39802	-0.595988	E9AXL4	E9AXL4	tr|E9AXL4|E9AXL4_LEIMU Uncharacterized protein OS=Leishmania mexicana (strain MHOM/GT/2001/U1103) OX=929439 GN=LMXM_25_1350 PE=4 SV=1
+	3.01777	-0.596344	E9B2D6	E9B2D6	tr|E9B2D6|E9B2D6_LEIMU Uncharacterized protein OS=Leishmania mexicana (strain MHOM/GT/2001/U1103) OX=929439 GN=LMXM_31_0160 PE=4 SV=1
+	4.6727	-0.596374	E9AYV3	E9AYV3	tr|E9AYV3|E9AYV3_LEIMU Putative radial spoke protein 3 OS=Leishmania mexicana (strain MHOM/GT/2001/U1103) OX=929439 GN=LMXM_27_0520 PE=4 SV=1
+	4.66967	-0.59707	E9AQ34	E9AQ34	tr|E9AQ34|E9AQ34_LEIMU Uncharacterized protein OS=Leishmania mexicana (strain MHOM/GT/2001/U1103) OX=929439 GN=LMXM_15_0320 PE=4 SV=1
+	3.83374	-0.597151	E9ANB4	E9ANB4	tr|E9ANB4|E9ANB4_LEIMU Uncharacterized protein OS=Leishmania mexicana (strain MHOM/GT/2001/U1103) OX=929439 GN=LMXM_10_1040 PE=4 SV=1
+	4.71521	-0.597167	E9B0U8	E9B0U8	tr|E9B0U8|E9B0U8_LEIMU Uncharacterized protein OS=Leishmania mexicana (strain MHOM/GT/2001/U1103) OX=929439 GN=LMXM_29_1760 PE=4 SV=1
+	3.95596	-0.599635	E9AVW4	E9AVW4	tr|E9AVW4|E9AVW4_LEIMU Uncharacterized protein OS=Leishmania mexicana (strain MHOM/GT/2001/U1103) OX=929439 GN=LMXM_22_1320 PE=4 SV=1
+	1.01884	-0.60129	E9AV22	E9AV22	tr|E9AV22|E9AV22_LEIMU Dihydrolipoamide acetyltransferaselike protein OS=Leishmania mexicana (strain MHOM/GT/2001/U1103) OX=929439 GN=LMXM_21_0550 PE=4 SV=1
+	5.26254	-0.602759	E9B3P4	E9B3P4	tr|E9B3P4|E9B3P4_LEIMU Uncharacterized protein OS=Leishmania mexicana (strain MHOM/GT/2001/U1103) OX=929439 GN=LMXM_32_0620 PE=4 SV=1
+	2.21258	-0.604837	E9AMI2	E9AMI2	tr|E9AMI2|E9AMI2_LEIMU Uncharacterized protein OS=Leishmania mexicana (strain MHOM/GT/2001/U1103) OX=929439 GN=LMXM_08_1120 PE=4 SV=1
+	3.99488	-0.607457	E9ATU4	E9ATU4	tr|E9ATU4|E9ATU4_LEIMU Uncharacterized protein OS=Leishmania mexicana (strain MHOM/GT/2001/U1103) OX=929439 GN=LMXM_36_5100 PE=4 SV=1
+	3.75102	-0.608165	E9AL26	E9AL26	tr|E9AL26|E9AL26_LEIMU Uncharacterized protein OS=Leishmania mexicana (strain MHOM/GT/2001/U1103) OX=929439 GN=LMXM_07_0160 PE=4 SV=1
+	4.27158	-0.609527	E9B5S9	E9B5S9	tr|E9B5S9|E9B5S9_LEIMU Uncharacterized protein OS=Leishmania mexicana (strain MHOM/GT/2001/U1103) OX=929439 GN=LMXM_34_0430 PE=4 SV=1
+	3.99379	-0.609777	E9AJX3	E9AJX3	tr|E9AJX3|E9AJX3_LEIMU Uncharacterized protein OS=Leishmania mexicana (strain MHOM/GT/2001/U1103) OX=929439 GN=LMXM_03_0890 PE=4 SV=1
+	3.14457	-0.610655	E9B1V2	E9B1V2	tr|E9B1V2|E9B1V2_LEIMU Uncharacterized protein OS=Leishmania mexicana (strain MHOM/GT/2001/U1103) OX=929439 GN=LMXM_30_1520 PE=4 SV=1
+	4.60411	-0.611187	E9AL83	E9AL83	tr|E9AL83|E9AL83_LEIMU Topoisomerase-related function protein-like protein OS=Leishmania mexicana (strain MHOM/GT/2001/U1103) OX=929439 GN=LMXM_07_0700 PE=4 SV=1
+	4.49783	-0.61405	E9B6L0	E9B6L0	tr|E9B6L0|E9B6L0_LEIMU Uncharacterized protein OS=Leishmania mexicana (strain MHOM/GT/2001/U1103) OX=929439 GN=LMXM_34_3310 PE=4 SV=1
+	3.1764	-0.615586	E9AZZ2	E9AZZ2	tr|E9AZZ2|E9AZZ2_LEIMU Proteasome regulatory non-ATP-ase subunit 2,putative OS=Leishmania mexicana (strain MHOM/GT/2001/U1103) OX=929439 GN=LMXM_28_1730 PE=3 SV=1
+	4.22449	-0.615659	E9AU26	E9AU26	tr|E9AU26|E9AU26_LEIMU Uncharacterized protein OS=Leishmania mexicana (strain MHOM/GT/2001/U1103) OX=929439 GN=LMXM_36_5910 PE=4 SV=1
+	4.09107	-0.617127	E9B236	E9B236	tr|E9B236|E9B236_LEIMU Uncharacterized protein OS=Leishmania mexicana (strain MHOM/GT/2001/U1103) OX=929439 GN=LMXM_30_2360 PE=4 SV=1
+	1.18068	-0.617896	E9AU37	E9AU37	tr|E9AU37|E9AU37_LEIMU Uncharacterized protein OS=Leishmania mexicana (strain MHOM/GT/2001/U1103) OX=929439 GN=LMXM_36_6020 PE=4 SV=1
+	4.65527	-0.620589	E9B3C9	E9B3C9	tr|E9B3C9|E9B3C9_LEIMU Uncharacterized protein OS=Leishmania mexicana (strain MHOM/GT/2001/U1103) OX=929439 GN=LMXM_31_3450 PE=4 SV=1
+	4.17911	-0.621929	E9AKX4	E9AKX4	tr|E9AKX4|E9AKX4_LEIMU Putative cell cycle associated protein MOB1 OS=Leishmania mexicana (strain MHOM/GT/2001/U1103) OX=929439 GN=LMXM_06_0960 PE=4 SV=1
+	5.29392	-0.626095	E9B2F6	E9B2F6	tr|E9B2F6|E9B2F6_LEIMU Uncharacterized protein OS=Leishmania mexicana (strain MHOM/GT/2001/U1103) OX=929439 GN=LMXM_31_0350 PE=4 SV=1
+	5.32266	-0.626259	E9ATB2	E9ATB2	tr|E9ATB2|E9ATB2_LEIMU Uncharacterized protein OS=Leishmania mexicana (strain MHOM/GT/2001/U1103) OX=929439 GN=LMXM_36_3330 PE=4 SV=1
+	2.89635	-0.62637	E9AX45	E9AX45	tr|E9AX45|E9AX45_LEIMU Uncharacterized protein OS=Leishmania mexicana (strain MHOM/GT/2001/U1103) OX=929439 GN=LMXM_24_1990 PE=4 SV=1
+	2.959	-0.626591	E9AUT3	E9AUT3	tr|E9AUT3|E9AUT3_LEIMU Uncharacterized protein OS=Leishmania mexicana (strain MHOM/GT/2001/U1103) OX=929439 GN=LMXM_20_1440 PE=4 SV=1
+	2.12998	-0.627028	E9B0Q8	E9B0Q8	tr|E9B0Q8|E9B0Q8_LEIMU Putative vacuolar assembly protein vps41 OS=Leishmania mexicana (strain MHOM/GT/2001/U1103) OX=929439 GN=LMXM_29_1280 PE=4 SV=1
+	4.31284	-0.627572	E9AXW4	E9AXW4	tr|E9AXW4|E9AXW4_LEIMU Uncharacterized protein OS=Leishmania mexicana (strain MHOM/GT/2001/U1103) OX=929439 GN=LMXM_25_2300 PE=4 SV=1
+	0.734001	-0.627766	E9APY3	E9APY3	tr|E9APY3|E9APY3_LEIMU Uncharacterized protein OS=Leishmania mexicana (strain MHOM/GT/2001/U1103) OX=929439 GN=LMXM_14_1350 PE=4 SV=1
+	3.01498	-0.629017	E9AMI3	E9AMI3	tr|E9AMI3|E9AMI3_LEIMU Phosphoribosylpyrophosphate synthetase OS=Leishmania mexicana (strain MHOM/GT/2001/U1103) OX=929439 GN=LMXM_08_1130 PE=4 SV=1
+	0.651679	-0.631664	E9B0Y7	E9B0Y7	tr|E9B0Y7|E9B0Y7_LEIMU Uncharacterized protein OS=Leishmania mexicana (strain MHOM/GT/2001/U1103) OX=929439 GN=LMXM_29_2140 PE=4 SV=1
+	3.46485	-0.63173	E9AQ26	E9AQ26	tr|E9AQ26|E9AQ26_LEIMU Uncharacterized protein OS=Leishmania mexicana (strain MHOM/GT/2001/U1103) OX=929439 GN=LMXM_15_0250 PE=4 SV=1
+	4.57411	-0.634035	E9ANC9	E9ANC9	tr|E9ANC9|E9ANC9_LEIMU Flagellar protofilament ribbon protein-like protein OS=Leishmania mexicana (strain MHOM/GT/2001/U1103) OX=929439 GN=LMXM_10_1190 PE=4 SV=1
+	2.49697	-0.639094	E9B2G8	E9B2G8	tr|E9B2G8|E9B2G8_LEIMU Uncharacterized protein OS=Leishmania mexicana (strain MHOM/GT/2001/U1103) OX=929439 GN=LMXM_31_0470 PE=4 SV=1
+	3.89092	-0.639653	E9B2C2	E9B2C2	tr|E9B2C2|E9B2C2_LEIMU Uncharacterized protein OS=Leishmania mexicana (strain MHOM/GT/2001/U1103) OX=929439 GN=LMXM_31_0020 PE=4 SV=1
+	0.767936	-0.642105	E9AWN1	E9AWN1	tr|E9AWN1|E9AWN1_LEIMU Uncharacterized protein OS=Leishmania mexicana (strain MHOM/GT/2001/U1103) OX=929439 GN=LMXM_24_0410 PE=4 SV=1
+	2.0797	-0.642914	E9B071	E9B071	tr|E9B071|E9B071_LEIMU Uncharacterized protein OS=Leishmania mexicana (strain MHOM/GT/2001/U1103) OX=929439 GN=LMXM_28_2490 PE=4 SV=1
+	2.73922	-0.648881	E9AZB9	E9AZB9	tr|E9AZB9|E9AZB9_LEIMU Uncharacterized protein OS=Leishmania mexicana (strain MHOM/GT/2001/U1103) OX=929439 GN=LMXM_27_2130 PE=4 SV=1
+	5.57148	-0.65172	E9ALG6	E9ALG6	tr|E9ALG6|E9ALG6_LEIMU Uncharacterized protein OS=Leishmania mexicana (strain MHOM/GT/2001/U1103) OX=929439 GN=LMXM_08_29_2580 PE=4 SV=1
+	3.10641	-0.657917	E9B4K2	E9B4K2	tr|E9B4K2|E9B4K2_LEIMU Uncharacterized protein OS=Leishmania mexicana (strain MHOM/GT/2001/U1103) OX=929439 GN=LMXM_33_0340 PE=4 SV=1
+	4.79347	-0.659593	E9AQN7	E9AQN7	tr|E9AQN7|E9AQN7_LEIMU Uncharacterized protein OS=Leishmania mexicana (strain MHOM/GT/2001/U1103) OX=929439 GN=LMXM_16_0780 PE=4 SV=1
+	3.41137	-0.662869	E9AR48	E9AR48	tr|E9AR48|E9AR48_LEIMU Uncharacterized protein OS=Leishmania mexicana (strain MHOM/GT/2001/U1103) OX=929439 GN=LMXM_17_0710 PE=4 SV=1
+	5.48047	-0.66291	E9AXI6	E9AXI6	tr|E9AXI6|E9AXI6_LEIMU Uncharacterized protein OS=Leishmania mexicana (strain MHOM/GT/2001/U1103) OX=929439 GN=LMXM_25_1070 PE=4 SV=1
+	4.05095	-0.671313	E9AXN8	E9AXN8	tr|E9AXN8|E9AXN8_LEIMU Putative casein kinase I OS=Leishmania mexicana (strain MHOM/GT/2001/U1103) OX=929439 GN=LMXM_25_1580 PE=4 SV=1
+	2.30594	-0.672634	E9B2Y0	E9B2Y0	tr|E9B2Y0|E9B2Y0_LEIMU Uncharacterized protein OS=Leishmania mexicana (strain MHOM/GT/2001/U1103) OX=929439 GN=LMXM_31_2000 PE=4 SV=1
+	4.8445	-0.675801	E9AYX1	E9AYX1	tr|E9AYX1|E9AYX1_LEIMU Uncharacterized protein OS=Leishmania mexicana (strain MHOM/GT/2001/U1103) OX=929439 GN=LMXM_27_0700 PE=4 SV=1
+	3.04865	-0.676886	E9AKS6	E9AKS6	tr|E9AKS6|E9AKS6_LEIMU Uncharacterized protein OS=Leishmania mexicana (strain MHOM/GT/2001/U1103) OX=929439 GN=LMXM_06_0470 PE=4 SV=1
+	3.77141	-0.67797	E9AP41	E9AP41	tr|E9AP41|E9AP41_LEIMU Uncharacterized protein OS=Leishmania mexicana (strain MHOM/GT/2001/U1103) OX=929439 GN=LMXM_13_0070 PE=4 SV=1
+	3.10258	-0.678202	E9AVT3	E9AVT3	tr|E9AVT3|E9AVT3_LEIMU Uncharacterized protein OS=Leishmania mexicana (strain MHOM/GT/2001/U1103) OX=929439 GN=LMXM_22_1010 PE=4 SV=1
+	4.4958	-0.678694	E9ASM7	E9ASM7	tr|E9ASM7|E9ASM7_LEIMU Putative ribosomal protein L24 OS=Leishmania mexicana (strain MHOM/GT/2001/U1103) OX=929439 GN=LMXM_36_1070 PE=4 SV=1
+	0.826508	-0.680642	E9AJR2	E9AJR2	tr|E9AJR2|E9AJR2_LEIMU Uncharacterized protein OS=Leishmania mexicana (strain MHOM/GT/2001/U1103) OX=929439 GN=LMXM_03_0270 PE=4 SV=1
+	4.61441	-0.681357	E9AMW9	E9AMW9	tr|E9AMW9|E9AMW9_LEIMU Uncharacterized protein OS=Leishmania mexicana (strain MHOM/GT/2001/U1103) OX=929439 GN=LMXM_09_1180 PE=4 SV=1
+	5.14792	-0.684758	Q95NJ3;Q7KFG4;E8NHN2	Q95NJ3;Q7KFG4;E8NHN2	tr|Q95NJ3|Q95NJ3_LEIAM Activated C kinase protein OS=Leishmania amazonensis OX=5659 PE=2 SV=1;tr|Q7KFG4|Q7KFG4_LEIME p36 LACK protein OS=Leishmania mexicana OX=5665 PE=4 SV=1;tr|E8NHN2|E8NHN2_LEIMU Activated protein kinase c receptor (LACK),guanine nucleot
+	4.83397	-0.684964	E9B018	E9B018	tr|E9B018|E9B018_LEIMU Uncharacterized protein OS=Leishmania mexicana (strain MHOM/GT/2001/U1103) OX=929439 GN=LMXM_28_1990 PE=4 SV=1
+	2.54024	-0.687072	E9ASK5	E9ASK5	tr|E9ASK5|E9ASK5_LEIMU Uncharacterized protein OS=Leishmania mexicana (strain MHOM/GT/2001/U1103) OX=929439 GN=LMXM_36_0850 PE=4 SV=1
+	3.89479	-0.688499	E9B5X5	E9B5X5	tr|E9B5X5|E9B5X5_LEIMU Uncharacterized protein OS=Leishmania mexicana (strain MHOM/GT/2001/U1103) OX=929439 GN=LMXM_34_0950 PE=4 SV=1
+	4.92837	-0.688792	E9ANN3	E9ANN3	tr|E9ANN3|E9ANN3_LEIMU Uncharacterized protein OS=Leishmania mexicana (strain MHOM/GT/2001/U1103) OX=929439 GN=LMXM_11_0890 PE=4 SV=1
+	4.82659	-0.691543	E9B0U9	E9B0U9	tr|E9B0U9|E9B0U9_LEIMU Uncharacterized protein OS=Leishmania mexicana (strain MHOM/GT/2001/U1103) OX=929439 GN=LMXM_29_1770 PE=4 SV=1
+	2.96033	-0.692294	E9B152	E9B152	tr|E9B152|E9B152_LEIMU Uncharacterized protein OS=Leishmania mexicana (strain MHOM/GT/2001/U1103) OX=929439 GN=LMXM_29_2790 PE=4 SV=1
+	1.28094	-0.693906	E9AKI2	E9AKI2	tr|E9AKI2|E9AKI2_LEIMU Kinesin-like protein OS=Leishmania mexicana (strain MHOM/GT/2001/U1103) OX=929439 GN=LMXM_05_0760 PE=3 SV=1
+	3.37026	-0.697978	E9ASW2	E9ASW2	tr|E9ASW2|E9ASW2_LEIMU Uncharacterized protein OS=Leishmania mexicana (strain MHOM/GT/2001/U1103) OX=929439 GN=LMXM_36_1900 PE=4 SV=1
+	2.99611	-0.699684	E9AR44	E9AR44	tr|E9AR44|E9AR44_LEIMU Uncharacterized protein OS=Leishmania mexicana (strain MHOM/GT/2001/U1103) OX=929439 GN=LMXM_17_0670 PE=4 SV=1
+	2.15664	-0.701095	E9AS52	E9AS52	tr|E9AS52|E9AS52_LEIMU Uncharacterized protein OS=Leishmania mexicana (strain MHOM/GT/2001/U1103) OX=929439 GN=LMXM_19_1010 PE=4 SV=1
+	0.723864	-0.703192	E9B1K0	E9B1K0	tr|E9B1K0|E9B1K0_LEIMU Uncharacterized protein OS=Leishmania mexicana (strain MHOM/GT/2001/U1103) OX=929439 GN=LMXM_30_0500 PE=4 SV=1
+	1.46117	-0.707427	E9ATW9	E9ATW9	tr|E9ATW9|E9ATW9_LEIMU Uncharacterized protein OS=Leishmania mexicana (strain MHOM/GT/2001/U1103) OX=929439 GN=LMXM_36_5350 PE=4 SV=1
+	4.08371	-0.713583	E9AWV4	E9AWV4	tr|E9AWV4|E9AWV4_LEIMU Uncharacterized protein OS=Leishmania mexicana (strain MHOM/GT/2001/U1103) OX=929439 GN=LMXM_24_1125 PE=4 SV=1
+	1.55327	-0.715197	E9AL41	E9AL41	tr|E9AL41|E9AL41_LEIMU Uncharacterized protein OS=Leishmania mexicana (strain MHOM/GT/2001/U1103) OX=929439 GN=LMXM_07_0310 PE=4 SV=1
+	3.00815	-0.715388	E9AWL0	E9AWL0	tr|E9AWL0|E9AWL0_LEIMU Putative transcription elongation factor OS=Leishmania mexicana (strain MHOM/GT/2001/U1103) OX=929439 GN=LMXM_24_0210 PE=4 SV=1
+	5.04464	-0.718672	E9ALS8	E9ALS8	tr|E9ALS8|E9ALS8_LEIMU Phosphatidylinositol-kinase domain protein,putative OS=Leishmania mexicana (strain MHOM/GT/2001/U1103) OX=929439 GN=LMXM_08_29_1450 PE=3 SV=1
+	4.48412	-0.730415	E9AZ22;E9AZ27	E9AZ22;E9AZ27	tr|E9AZ22|E9AZ22_LEIMU Putative histone H1 OS=Leishmania mexicana (strain MHOM/GT/2001/U1103) OX=929439 GN=LMXM_27_1190 PE=4 SV=1;tr|E9AZ27|E9AZ27_LEIMU Putative histone H1 OS=Leishmania mexicana (strain MHOM/GT/2001/U1103) OX=929439 GN=LMXM_27_1240 PE=4 S
+	1.48222	-0.73157	E9ALR3	E9ALR3	tr|E9ALR3|E9ALR3_LEIMU Uncharacterized protein OS=Leishmania mexicana (strain MHOM/GT/2001/U1103) OX=929439 GN=LMXM_08_29_1590 PE=4 SV=1
+	2.66841	-0.734364	E9B2A2	E9B2A2	tr|E9B2A2|E9B2A2_LEIMU Uncharacterized protein OS=Leishmania mexicana (strain MHOM/GT/2001/U1103) OX=929439 GN=LMXM_30_3030 PE=4 SV=1
+	4.50516	-0.734917	E9B007	E9B007	tr|E9B007|E9B007_LEIMU Uncharacterized protein OS=Leishmania mexicana (strain MHOM/GT/2001/U1103) OX=929439 GN=LMXM_28_1880 PE=4 SV=1
+	4.70662	-0.736696	E9AZ98	E9AZ98	tr|E9AZ98|E9AZ98_LEIMU Protein kinase-like protein OS=Leishmania mexicana (strain MHOM/GT/2001/U1103) OX=929439 GN=LMXM_27_1940 PE=4 SV=1
+	6.45779	-0.739448	E9ANI6	E9ANI6	tr|E9ANI6|E9ANI6_LEIMU Tubulin-tyrsoine ligase-like protein OS=Leishmania mexicana (strain MHOM/GT/2001/U1103) OX=929439 GN=LMXM_11_0400 PE=4 SV=1
+	3.33704	-0.739806	E9ALH5	E9ALH5	tr|E9ALH5|E9ALH5_LEIMU Uncharacterized protein OS=Leishmania mexicana (strain MHOM/GT/2001/U1103) OX=929439 GN=LMXM_08_29_2490 PE=4 SV=1
+	4.57429	-0.740432	E9APN0	E9APN0	tr|E9APN0|E9APN0_LEIMU Uncharacterized protein OS=Leishmania mexicana (strain MHOM/GT/2001/U1103) OX=929439 GN=LMXM_14_0370 PE=4 SV=1
+	4.6585	-0.740688	E9AXV4	E9AXV4	tr|E9AXV4|E9AXV4_LEIMU Uncharacterized protein OS=Leishmania mexicana (strain MHOM/GT/2001/U1103) OX=929439 GN=LMXM_25_2200 PE=4 SV=1
+	4.04865	-0.746432	E9AZY7	E9AZY7	tr|E9AZY7|E9AZY7_LEIMU Zinc finger protein kinase-like OS=Leishmania mexicana (strain MHOM/GT/2001/U1103) OX=929439 GN=LMXM_28_1670 PE=4 SV=1
+	4.20182	-0.747549	E9AQZ5	E9AQZ5	tr|E9AQZ5|E9AQZ5_LEIMU Uncharacterized protein OS=Leishmania mexicana (strain MHOM/GT/2001/U1103) OX=929439 GN=LMXM_17_0260 PE=4 SV=1
+	4.13375	-0.753825	E9B378	E9B378	tr|E9B378|E9B378_LEIMU Tubulin-specific chaperone A OS=Leishmania mexicana (strain MHOM/GT/2001/U1103) OX=929439 GN=LMXM_31_2970 PE=3 SV=1
+	3.12461	-0.758592	E9ATD0	E9ATD0	tr|E9ATD0|E9ATD0_LEIMU Uncharacterized protein OS=Leishmania mexicana (strain MHOM/GT/2001/U1103) OX=929439 GN=LMXM_36_3510 PE=4 SV=1
+	4.25931	-0.76402	E9ARZ7	E9ARZ7	tr|E9ARZ7|E9ARZ7_LEIMU Uncharacterized protein OS=Leishmania mexicana (strain MHOM/GT/2001/U1103) OX=929439 GN=LMXM_19_0450 PE=4 SV=1
+	4.55838	-0.765898	E9AT18	E9AT18	tr|E9AT18|E9AT18_LEIMU Uncharacterized protein OS=Leishmania mexicana (strain MHOM/GT/2001/U1103) OX=929439 GN=LMXM_36_2410 PE=3 SV=1
+	4.92262	-0.768235	E9ALV6	E9ALV6	tr|E9ALV6|E9ALV6_LEIMU Uncharacterized protein OS=Leishmania mexicana (strain MHOM/GT/2001/U1103) OX=929439 GN=LMXM_08_29_1170 PE=4 SV=1
+	4.1063	-0.769856	E9B2F9	E9B2F9	tr|E9B2F9|E9B2F9_LEIMU Uncharacterized protein OS=Leishmania mexicana (strain MHOM/GT/2001/U1103) OX=929439 GN=LMXM_31_0380 PE=4 SV=1
+	4.58027	-0.771254	E9APW9	E9APW9	tr|E9APW9|E9APW9_LEIMU Uncharacterized protein OS=Leishmania mexicana (strain MHOM/GT/2001/U1103) OX=929439 GN=LMXM_14_1220 PE=4 SV=1
+	0.788228	-0.773863	E9AN42	E9AN42	tr|E9AN42|E9AN42_LEIMU Uncharacterized protein OS=Leishmania mexicana (strain MHOM/GT/2001/U1103) OX=929439 GN=LMXM_10_0320 PE=4 SV=1
+	4.35014	-0.775861	E9AXE9	E9AXE9	tr|E9AXE9|E9AXE9_LEIMU Uncharacterized protein OS=Leishmania mexicana (strain MHOM/GT/2001/U1103) OX=929439 GN=LMXM_25_0715 PE=4 SV=1
+	3.31431	-0.777415	E9AZ79	E9AZ79	tr|E9AZ79|E9AZ79_LEIMU Uncharacterized protein OS=Leishmania mexicana (strain MHOM/GT/2001/U1103) OX=929439 GN=LMXM_27_1790 PE=4 SV=1
+	3.71596	-0.782192	E9AS32	E9AS32	tr|E9AS32|E9AS32_LEIMU Putative ABC transporter OS=Leishmania mexicana (strain MHOM/GT/2001/U1103) OX=929439 GN=LMXM_19_0800 PE=4 SV=1
+	4.20039	-0.786595	E8NHI0	E8NHI0	tr|E8NHI0|E8NHI0_LEIMU 40S ribosomal protein S3a OS=Leishmania mexicana (strain MHOM/GT/2001/U1103) OX=929439 GN=LmxM_34_0400a_1 PE=3 SV=1
+	2.99728	-0.79026	E9B6F8	E9B6F8	tr|E9B6F8|E9B6F8_LEIMU Uncharacterized protein OS=Leishmania mexicana (strain MHOM/GT/2001/U1103) OX=929439 GN=LMXM_34_2790 PE=4 SV=1
+	4.50315	-0.790708	E9AZ74	E9AZ74	tr|E9AZ74|E9AZ74_LEIMU Uncharacterized protein OS=Leishmania mexicana (strain MHOM/GT/2001/U1103) OX=929439 GN=LMXM_27_1730 PE=4 SV=1
+	3.71097	-0.799063	E9ANB3	E9ANB3	tr|E9ANB3|E9ANB3_LEIMU RNA-binding protein-like protein OS=Leishmania mexicana (strain MHOM/GT/2001/U1103) OX=929439 GN=LMXM_10_1030 PE=4 SV=1
+	5.4837	-0.804595	E9B183	E9B183	tr|E9B183|E9B183_LEIMU Uncharacterized protein OS=Leishmania mexicana (strain MHOM/GT/2001/U1103) OX=929439 GN=LMXM_29_3090 PE=4 SV=1
+	2.00131	-0.806012	E9B1A5	E9B1A5	tr|E9B1A5|E9B1A5_LEIMU UV excision repair RAD23-like protein OS=Leishmania mexicana (strain MHOM/GT/2001/U1103) OX=929439 GN=LMXM_29_3300 PE=4 SV=1
+	3.23278	-0.80682	E9AV79	E9AV79	tr|E9AV79|E9AV79_LEIMU Uncharacterized protein OS=Leishmania mexicana (strain MHOM/GT/2001/U1103) OX=929439 GN=LMXM_21_0950 PE=4 SV=1
+	3.5152	-0.807547	E9B3J0	E9B3J0	tr|E9B3J0|E9B3J0_LEIMU Uncharacterized protein OS=Leishmania mexicana (strain MHOM/GT/2001/U1103) OX=929439 GN=LMXM_32_0120 PE=4 SV=1
+	5.23983	-0.807701	E9ATM4	E9ATM4	tr|E9ATM4|E9ATM4_LEIMU ATP-dependent RNA helicase-like protein OS=Leishmania mexicana (strain MHOM/GT/2001/U1103) OX=929439 GN=LMXM_36_4400 PE=4 SV=1
+	4.41184	-0.80854	E9B1J0	E9B1J0	tr|E9B1J0|E9B1J0_LEIMU Putative calpain-like cysteine peptidase OS=Leishmania mexicana (strain MHOM/GT/2001/U1103) OX=929439 GN=LMXM_30_0390 PE=3 SV=1
+	3.25307	-0.809031	E9AJH9	E9AJH9	tr|E9AJH9|E9AJH9_LEIMU Phosphatidylinositol 3-kinase-like protein OS=Leishmania mexicana (strain MHOM/GT/2001/U1103) OX=929439 GN=LMXM_02_0120 PE=3 SV=1
+	5.98327	-0.809772	E9B0L6	E9B0L6	tr|E9B0L6|E9B0L6_LEIMU Amastin-like surface protein-like protein OS=Leishmania mexicana (strain MHOM/GT/2001/U1103) OX=929439 GN=LMXM_29_0870 PE=4 SV=1
+	5.11022	-0.81091	E8NHN7	E8NHN7	tr|E8NHN7|E8NHN7_LEIMU WGS CADB00000000 data, contig 72 (Fragment) OS=Leishmania mexicana (strain MHOM/GT/2001/U1103) OX=929439 GN=LmxM_32_3070a_1 PE=4 SV=1
+	4.00862	-0.815737	E9AYL9	E9AYL9	tr|E9AYL9|E9AYL9_LEIMU Uncharacterized protein OS=Leishmania mexicana (strain MHOM/GT/2001/U1103) OX=929439 GN=LMXM_26_2380 PE=4 SV=1
+	2.72658	-0.817293	E9AP67	E9AP67	tr|E9AP67|E9AP67_LEIMU Putative flagellar radial spoke protein OS=Leishmania mexicana (strain MHOM/GT/2001/U1103) OX=929439 GN=LMXM_13_0430 PE=4 SV=1
+	4.97341	-0.822255	E9B340	E9B340	tr|E9B340|E9B340_LEIMU Uncharacterized protein OS=Leishmania mexicana (strain MHOM/GT/2001/U1103) OX=929439 GN=LMXM_31_2610 PE=4 SV=1
+	2.25022	-0.822493	E9AK62	E9AK62	tr|E9AK62|E9AK62_LEIMU Uncharacterized protein OS=Leishmania mexicana (strain MHOM/GT/2001/U1103) OX=929439 GN=LMXM_04_0790 PE=4 SV=1
+	4.99507	-0.824791	E9B1K9	E9B1K9	tr|E9B1K9|E9B1K9_LEIMU Putative amino acid transporter aATP11 OS=Leishmania mexicana (strain MHOM/GT/2001/U1103) OX=929439 GN=LMXM_30_0580 PE=4 SV=1
+	3.83238	-0.825758	E9AKK0	E9AKK0	tr|E9AKK0|E9AKK0_LEIMU Uncharacterized protein OS=Leishmania mexicana (strain MHOM/GT/2001/U1103) OX=929439 GN=LMXM_05_0940 PE=4 SV=1
+	3.03918	-0.829915	E9ASW0	E9ASW0	tr|E9ASW0|E9ASW0_LEIMU Uncharacterized protein OS=Leishmania mexicana (strain MHOM/GT/2001/U1103) OX=929439 GN=LMXM_36_1880 PE=4 SV=1
+	4.39463	-0.830617	E9AVX8	E9AVX8	tr|E9AVX8|E9AVX8_LEIMU I/6 autoantigen-like protein OS=Leishmania mexicana (strain MHOM/GT/2001/U1103) OX=929439 GN=LMXM_22_1460 PE=4 SV=1
+	4.19051	-0.830981	E9AXK6	E9AXK6	tr|E9AXK6|E9AXK6_LEIMU Uncharacterized protein OS=Leishmania mexicana (strain MHOM/GT/2001/U1103) OX=929439 GN=LMXM_25_1280 PE=3 SV=1
+	4.36727	-0.83391	E9AKA3	E9AKA3	tr|E9AKA3|E9AKA3_LEIMU Uncharacterized protein OS=Leishmania mexicana (strain MHOM/GT/2001/U1103) OX=929439 GN=LMXM_04_1220 PE=4 SV=1
+	4.1301	-0.834591	E9B4M5	E9B4M5	tr|E9B4M5|E9B4M5_LEIMU Uncharacterized protein OS=Leishmania mexicana (strain MHOM/GT/2001/U1103) OX=929439 GN=LMXM_33_0560 PE=4 SV=1
+	5.69762	-0.83736	E9AQW7	E9AQW7	tr|E9AQW7|E9AQW7_LEIMU DNA polymerase OS=Leishmania mexicana (strain MHOM/GT/2001/U1103) OX=929439 GN=LMXM_16_1540 PE=3 SV=1
+	2.36371	-0.837486	E9AWU3	E9AWU3	tr|E9AWU3|E9AWU3_LEIMU Uncharacterized protein OS=Leishmania mexicana (strain MHOM/GT/2001/U1103) OX=929439 GN=LMXM_24_1020 PE=4 SV=1
+	2.46043	-0.840186	E9ASH9	E9ASH9	tr|E9ASH9|E9ASH9_LEIMU Uncharacterized protein OS=Leishmania mexicana (strain MHOM/GT/2001/U1103) OX=929439 GN=LMXM_36_0590 PE=3 SV=1
+	2.78562	-0.842961	E9AUP7	E9AUP7	tr|E9AUP7|E9AUP7_LEIMU Uncharacterized protein OS=Leishmania mexicana (strain MHOM/GT/2001/U1103) OX=929439 GN=LMXM_20_1080 PE=4 SV=1
+	1.19613	-0.843059	E9APF8	E9APF8	tr|E9APF8|E9APF8_LEIMU Uncharacterized protein OS=Leishmania mexicana (strain MHOM/GT/2001/U1103) OX=929439 GN=LMXM_13_1340 PE=4 SV=1
+	4.35325	-0.844135	E9B1T7	E9B1T7	tr|E9B1T7|E9B1T7_LEIMU Uncharacterized protein OS=Leishmania mexicana (strain MHOM/GT/2001/U1103) OX=929439 GN=LMXM_30_1390 PE=4 SV=1
+	6.36301	-0.844886	E9ATP0	E9ATP0	tr|E9ATP0|E9ATP0_LEIMU Uncharacterized protein OS=Leishmania mexicana (strain MHOM/GT/2001/U1103) OX=929439 GN=LMXM_36_4560 PE=4 SV=1
+	4.22209	-0.852596	O15851;E9ASH4	O15851;E9ASH4	tr|O15851|O15851_LEIME Cdc2-related kinase 3 OS=Leishmania mexicana OX=5665 GN=crk3 PE=3 SV=2;tr|E9ASH4|E9ASH4_LEIMU Cell division related protein kinase 2 OS=Leishmania mexicana (strain MHOM/GT/2001/U1103) OX=929439 GN=LMXM_36_0550 PE=3 SV=1
+	5.01345	-0.852644	E9AN68	E9AN68	tr|E9AN68|E9AN68_LEIMU Uncharacterized protein OS=Leishmania mexicana (strain MHOM/GT/2001/U1103) OX=929439 GN=LMXM_10_0580 PE=4 SV=1
+	5.79653	-0.854632	E9AR39	E9AR39	tr|E9AR39|E9AR39_LEIMU Uncharacterized protein OS=Leishmania mexicana (strain MHOM/GT/2001/U1103) OX=929439 GN=LMXM_17_0733 PE=4 SV=1
+	1.48254	-0.856505	E9AU10	E9AU10	tr|E9AU10|E9AU10_LEIMU Uncharacterized protein OS=Leishmania mexicana (strain MHOM/GT/2001/U1103) OX=929439 GN=LMXM_36_5760 PE=4 SV=1
+	5.54659	-0.858581	E9AW66	E9AW66	tr|E9AW66|E9AW66_LEIMU Uncharacterized protein OS=Leishmania mexicana (strain MHOM/GT/2001/U1103) OX=929439 GN=LMXM_23_1640 PE=4 SV=1
+	3.26349	-0.862056	E9B0Y3	E9B0Y3	tr|E9B0Y3|E9B0Y3_LEIMU Uncharacterized protein OS=Leishmania mexicana (strain MHOM/GT/2001/U1103) OX=929439 GN=LMXM_29_2100 PE=4 SV=1
+	4.25572	-0.862177	E9AMC2	E9AMC2	tr|E9AMC2|E9AMC2_LEIMU Uncharacterized protein OS=Leishmania mexicana (strain MHOM/GT/2001/U1103) OX=929439 GN=LMXM_08_0430 PE=4 SV=1
+	3.82868	-0.868278	E9APS7	E9APS7	tr|E9APS7|E9APS7_LEIMU Uncharacterized protein OS=Leishmania mexicana (strain MHOM/GT/2001/U1103) OX=929439 GN=LMXM_14_0820 PE=4 SV=1
+	4.35167	-0.869045	E9B699	E9B699	tr|E9B699|E9B699_LEIMU Putative RNA-binding protein OS=Leishmania mexicana (strain MHOM/GT/2001/U1103) OX=929439 GN=LMXM_34_2200 PE=4 SV=1
+	1.70162	-0.870634	E9AK89	E9AK89	tr|E9AK89|E9AK89_LEIMU Uncharacterized protein OS=Leishmania mexicana (strain MHOM/GT/2001/U1103) OX=929439 GN=LMXM_04_1080 PE=4 SV=1
+	3.37635	-0.873413	E9AZ25	E9AZ25	tr|E9AZ25|E9AZ25_LEIMU Uncharacterized protein OS=Leishmania mexicana (strain MHOM/GT/2001/U1103) OX=929439 GN=LMXM_27_1220 PE=4 SV=1
+	0.683645	-0.873541	E9B6U5	E9B6U5	tr|E9B6U5|E9B6U5_LEIMU Putative elongation factor 1-alpha (Hsp70 subfamily b suppressor 1) OS=Leishmania mexicana (strain MHOM/GT/2001/U1103) OX=929439 GN=LMXM_34_4150 PE=4 SV=1
+	3.66322	-0.877661	E9B0D0	E9B0D0	tr|E9B0D0|E9B0D0_LEIMU Uncharacterized protein OS=Leishmania mexicana (strain MHOM/GT/2001/U1103) OX=929439 GN=LMXM_29_0050 PE=4 SV=1
+	4.11067	-0.878021	E9ART0	E9ART0	tr|E9ART0|E9ART0_LEIMU Uncharacterized protein OS=Leishmania mexicana (strain MHOM/GT/2001/U1103) OX=929439 GN=LMXM_18_1460 PE=4 SV=1
+	4.21791	-0.878367	E9AR65;Q6T9D6	E9AR65	tr|E9AR65|E9AR65_LEIMU Putative ATP-dependent RNA helicase OS=Leishmania mexicana (strain MHOM/GT/2001/U1103) OX=929439 GN=LMXM_17_0920 PE=4 SV=1
+	4.46738	-0.879986	E9B5X9	E9B5X9	tr|E9B5X9|E9B5X9_LEIMU Uncharacterized protein OS=Leishmania mexicana (strain MHOM/GT/2001/U1103) OX=929439 GN=LMXM_34_0990 PE=4 SV=1
+	3.00453	-0.88017	E9AKR7	E9AKR7	tr|E9AKR7|E9AKR7_LEIMU Uncharacterized protein OS=Leishmania mexicana (strain MHOM/GT/2001/U1103) OX=929439 GN=LMXM_06_0390 PE=4 SV=1
+	3.99388	-0.894482	E9AMK8	E9AMK8	tr|E9AMK8|E9AMK8_LEIMU Putative RNA helicase OS=Leishmania mexicana (strain MHOM/GT/2001/U1103) OX=929439 GN=LMXM_09_0070 PE=4 SV=1
+	5.40054	-0.897748	E9AX44	E9AX44	tr|E9AX44|E9AX44_LEIMU Uncharacterized protein OS=Leishmania mexicana (strain MHOM/GT/2001/U1103) OX=929439 GN=LMXM_24_1980 PE=4 SV=1
+	4.64119	-0.902472	E9AYJ6	E9AYJ6	tr|E9AYJ6|E9AYJ6_LEIMU Uncharacterized protein OS=Leishmania mexicana (strain MHOM/GT/2001/U1103) OX=929439 GN=LMXM_26_2160 PE=4 SV=1
+	3.33324	-0.903687	E9AN40	E9AN40	tr|E9AN40|E9AN40_LEIMU Uncharacterized protein OS=Leishmania mexicana (strain MHOM/GT/2001/U1103) OX=929439 GN=LMXM_10_0300 PE=4 SV=1
+	3.44931	-0.909577	E9AUZ4	E9AUZ4	tr|E9AUZ4|E9AUZ4_LEIMU Uncharacterized protein OS=Leishmania mexicana (strain MHOM/GT/2001/U1103) OX=929439 GN=LMXM_21_0270 PE=4 SV=1
+	3.25718	-0.911541	E9AW86;E9AW57	E9AW86;E9AW57	tr|E9AW86|E9AW86_LEIMU Acetyl-coenzyme A synthetase OS=Leishmania mexicana (strain MHOM/GT/2001/U1103) OX=929439 GN=LMXM_23_0710 PE=3 SV=1;tr|E9AW57|E9AW57_LEIMU Acetyl-coenzyme A synthetase (Fragment) OS=Leishmania mexicana (strain MHOM/GT/2001/U1103) OX=
+	4.11571	-0.921697	E9AL49	E9AL49	tr|E9AL49|E9AL49_LEIMU Uncharacterized protein OS=Leishmania mexicana (strain MHOM/GT/2001/U1103) OX=929439 GN=LMXM_07_0380 PE=4 SV=1
+	5.42964	-0.930967	E9B6N5	E9B6N5	tr|E9B6N5|E9B6N5_LEIMU Uncharacterized protein OS=Leishmania mexicana (strain MHOM/GT/2001/U1103) OX=929439 GN=LMXM_34_3560 PE=4 SV=1
+	4.98429	-0.935335	E9B5U4	E9B5U4	tr|E9B5U4|E9B5U4_LEIMU Uncharacterized protein OS=Leishmania mexicana (strain MHOM/GT/2001/U1103) OX=929439 GN=LMXM_34_0630 PE=4 SV=1
+	6.01575	-0.937738	E9B1G2	E9B1G2	tr|E9B1G2|E9B1G2_LEIMU Putative ubiquitin hydrolase OS=Leishmania mexicana (strain MHOM/GT/2001/U1103) OX=929439 GN=LMXM_30_0140 PE=3 SV=1
+	4.95818	-0.942568	E9AKU5	E9AKU5	tr|E9AKU5|E9AKU5_LEIMU Uncharacterized protein OS=Leishmania mexicana (strain MHOM/GT/2001/U1103) OX=929439 GN=LMXM_06_0660 PE=4 SV=1
+	3.50071	-0.943742	E9AJC9	E9AJC9	tr|E9AJC9|E9AJC9_LEIMU 40S ribosomal protein S7 OS=Leishmania mexicana (strain MHOM/GT/2001/U1103) OX=929439 GN=LMXM_01_0410 PE=3 SV=1
+	4.86783	-0.94758	E9ANQ9	E9ANQ9	tr|E9ANQ9|E9ANQ9_LEIMU Uncharacterized protein OS=Leishmania mexicana (strain MHOM/GT/2001/U1103) OX=929439 GN=LMXM_11_1200 PE=4 SV=1
+	4.01204	-0.949398	E9AU32	E9AU32	tr|E9AU32|E9AU32_LEIMU Uncharacterized protein OS=Leishmania mexicana (strain MHOM/GT/2001/U1103) OX=929439 GN=LMXM_36_5970 PE=4 SV=1
+	3.71783	-0.953193	E9B4E7	E9B4E7	tr|E9B4E7|E9B4E7_LEIMU Uncharacterized protein (Fragment) OS=Leishmania mexicana (strain MHOM/GT/2001/U1103) OX=929439 GN=LMXM_32_3070 PE=4 SV=1
+	4.57476	-0.954318	E9B370	E9B370	tr|E9B370|E9B370_LEIMU Uncharacterized protein OS=Leishmania mexicana (strain MHOM/GT/2001/U1103) OX=929439 GN=LMXM_31_2900 PE=4 SV=1
+	4.83664	-0.960081	E9B3I8	E9B3I8	tr|E9B3I8|E9B3I8_LEIMU Uncharacterized protein OS=Leishmania mexicana (strain MHOM/GT/2001/U1103) OX=929439 GN=LMXM_32_0110 PE=4 SV=1
+	4.49042	-0.961876	E9AN72	E9AN72	tr|E9AN72|E9AN72_LEIMU Uncharacterized protein OS=Leishmania mexicana (strain MHOM/GT/2001/U1103) OX=929439 GN=LMXM_10_0620 PE=4 SV=1
+	3.97503	-0.965414	E9B367	E9B367	tr|E9B367|E9B367_LEIMU Uncharacterized protein OS=Leishmania mexicana (strain MHOM/GT/2001/U1103) OX=929439 GN=LMXM_31_2880 PE=4 SV=1
+	4.42671	-0.967269	E9ANN8	E9ANN8	tr|E9ANN8|E9ANN8_LEIMU Uncharacterized protein OS=Leishmania mexicana (strain MHOM/GT/2001/U1103) OX=929439 GN=LMXM_11_0940 PE=4 SV=1
+	3.71338	-0.967545	E9AYQ1	E9AYQ1	tr|E9AYQ1|E9AYQ1_LEIMU 6-phosphogluconolactonase OS=Leishmania mexicana (strain MHOM/GT/2001/U1103) OX=929439 GN=LMXM_26_2700 PE=3 SV=1
+	0.523639	-0.969476	E9ANT3	E9ANT3	tr|E9ANT3|E9ANT3_LEIMU Uncharacterized protein OS=Leishmania mexicana (strain MHOM/GT/2001/U1103) OX=929439 GN=LMXM_12_0070 PE=4 SV=1
+	3.9148	-0.970859	E9B682	E9B682	tr|E9B682|E9B682_LEIMU Putative ankyrin repeat protein OS=Leishmania mexicana (strain MHOM/GT/2001/U1103) OX=929439 GN=LMXM_34_2040 PE=4 SV=1
+	2.64029	-0.971818	E9B4A4	E9B4A4	tr|E9B4A4|E9B4A4_LEIMU Uncharacterized protein OS=Leishmania mexicana (strain MHOM/GT/2001/U1103) OX=929439 GN=LMXM_32_2640 PE=4 SV=1
+	4.43739	-0.980561	E9AZ16	E9AZ16	tr|E9AZ16|E9AZ16_LEIMU Putative intraflagellar transport protein IFT88 OS=Leishmania mexicana (strain MHOM/GT/2001/U1103) OX=929439 GN=LMXM_27_1130 PE=4 SV=1
+	2.76923	-0.981134	E9AJF6	E9AJF6	tr|E9AJF6|E9AJF6_LEIMU Uncharacterized protein OS=Leishmania mexicana (strain MHOM/GT/2001/U1103) OX=929439 GN=LMXM_01_0690 PE=4 SV=1
+	1.90095	-0.987947	E9B5K4	E9B5K4	tr|E9B5K4|E9B5K4_LEIMU Uncharacterized protein OS=Leishmania mexicana (strain MHOM/GT/2001/U1103) OX=929439 GN=LMXM_33_4090 PE=4 SV=1
+	4.63332	-0.992178	E9AZB6	E9AZB6	tr|E9AZB6|E9AZB6_LEIMU Putative RNA-binding protein OS=Leishmania mexicana (strain MHOM/GT/2001/U1103) OX=929439 GN=LMXM_27_2100 PE=4 SV=1
+	4.88735	-0.992295	E9AXR4	E9AXR4	tr|E9AXR4|E9AXR4_LEIMU Uncharacterized protein OS=Leishmania mexicana (strain MHOM/GT/2001/U1103) OX=929439 GN=LMXM_25_1820 PE=4 SV=1
+	4.38262	-0.997376	E9AYK5	E9AYK5	tr|E9AYK5|E9AYK5_LEIMU Uncharacterized protein OS=Leishmania mexicana (strain MHOM/GT/2001/U1103) OX=929439 GN=LMXM_26_2250 PE=4 SV=1
+	5.28046	-1.00061	E9ARW5	E9ARW5	tr|E9ARW5|E9ARW5_LEIMU Uncharacterized protein OS=Leishmania mexicana (strain MHOM/GT/2001/U1103) OX=929439 GN=LMXM_19_0140 PE=4 SV=1
+	3.945	-1.00465	E9B4Y7	E9B4Y7	tr|E9B4Y7|E9B4Y7_LEIMU Uncharacterized protein OS=Leishmania mexicana (strain MHOM/GT/2001/U1103) OX=929439 GN=LMXM_33_2020 PE=4 SV=1
+	3.50121	-1.00726	E9AQ99;E9B3Q4	E9AQ99;E9B3Q4	tr|E9AQ99|E9AQ99_LEIMU 60S ribosomal protein L6 OS=Leishmania mexicana (strain MHOM/GT/2001/U1103) OX=929439 GN=LMXM_15_1000 PE=3 SV=1;tr|E9B3Q4|E9B3Q4_LEIMU 60S ribosomal protein L6 OS=Leishmania mexicana (strain MHOM/GT/2001/U1103) OX=929439 GN=LMXM_32_0
+	4.06946	-1.01158	E9B4D6	E9B4D6	tr|E9B4D6|E9B4D6_LEIMU Uncharacterized protein OS=Leishmania mexicana (strain MHOM/GT/2001/U1103) OX=929439 GN=LMXM_32_2940 PE=4 SV=1
+	4.64885	-1.01176	E9B127	E9B127	tr|E9B127|E9B127_LEIMU Uncharacterized protein OS=Leishmania mexicana (strain MHOM/GT/2001/U1103) OX=929439 GN=LMXM_29_2570 PE=4 SV=1
+	4.26024	-1.01335	E9AWK6	E9AWK6	tr|E9AWK6|E9AWK6_LEIMU Uncharacterized protein OS=Leishmania mexicana (strain MHOM/GT/2001/U1103) OX=929439 GN=LMXM_24_0170 PE=4 SV=1
+	4.1242	-1.0148	E9AXY8	E9AXY8	tr|E9AXY8|E9AXY8_LEIMU Uncharacterized protein OS=Leishmania mexicana (strain MHOM/GT/2001/U1103) OX=929439 GN=LMXM_26_0050 PE=4 SV=1
+	2.95459	-1.01487	E9ARN4	E9ARN4	tr|E9ARN4|E9ARN4_LEIMU Uncharacterized protein OS=Leishmania mexicana (strain MHOM/GT/2001/U1103) OX=929439 GN=LMXM_18_0970 PE=4 SV=1
+	4.69106	-1.0173	O61059;E9AU63;O76486;E9AU64	O61059;E9AU63;O76486;E9AU64	tr|O61059|O61059_LEIME Glucose transporter OS=Leishmania mexicana OX=5665 GN=LmGT2 PE=3 SV=2;tr|E9AU63|E9AU63_LEIMU Glucose transporter, lmgt2 OS=Leishmania mexicana (strain MHOM/GT/2001/U1103) OX=929439 GN=LMXM_36_6290 PE=3 SV=1;tr|O76486|O76486_LEIME Glu
+	4.30835	-1.01916	E9AYF1	E9AYF1	tr|E9AYF1|E9AYF1_LEIMU Uncharacterized protein OS=Leishmania mexicana (strain MHOM/GT/2001/U1103) OX=929439 GN=LMXM_26_1720 PE=4 SV=1
+	5.33453	-1.02787	E9AP92	E9AP92	tr|E9AP92|E9AP92_LEIMU Uncharacterized protein OS=Leishmania mexicana (strain MHOM/GT/2001/U1103) OX=929439 GN=LMXM_13_0680 PE=4 SV=1
+	4.88223	-1.03038	E9ASQ7	E9ASQ7	tr|E9ASQ7|E9ASQ7_LEIMU Uncharacterized protein OS=Leishmania mexicana (strain MHOM/GT/2001/U1103) OX=929439 GN=LMXM_36_1380 PE=4 SV=1
+	4.37132	-1.03956	E9B1S3	E9B1S3	tr|E9B1S3|E9B1S3_LEIMU Uncharacterized protein OS=Leishmania mexicana (strain MHOM/GT/2001/U1103) OX=929439 GN=LMXM_30_1250 PE=4 SV=1
+	2.84052	-1.03978	E9B6L5	E9B6L5	tr|E9B6L5|E9B6L5_LEIMU Uncharacterized protein OS=Leishmania mexicana (strain MHOM/GT/2001/U1103) OX=929439 GN=LMXM_34_3360 PE=4 SV=1
+	2.10195	-1.04424	E9ALA9	E9ALA9	tr|E9ALA9|E9ALA9_LEIMU Uncharacterized protein OS=Leishmania mexicana (strain MHOM/GT/2001/U1103) OX=929439 GN=LMXM_07_0920 PE=4 SV=1
+	5.23122	-1.04661	E9AZH5	E9AZH5	tr|E9AZH5|E9AZH5_LEIMU Putative pantothenate kinase subunit OS=Leishmania mexicana (strain MHOM/GT/2001/U1103) OX=929439 GN=LMXM_28_0140 PE=4 SV=1
+	4.89733	-1.04783	E9APG0	E9APG0	tr|E9APG0|E9APG0_LEIMU Uncharacterized protein OS=Leishmania mexicana (strain MHOM/GT/2001/U1103) OX=929439 GN=LMXM_13_1360 PE=4 SV=1
+	4.49356	-1.04956	E9B1G5	E9B1G5	tr|E9B1G5|E9B1G5_LEIMU Uncharacterized protein OS=Leishmania mexicana (strain MHOM/GT/2001/U1103) OX=929439 GN=LMXM_30_0170 PE=4 SV=1
+	0.614381	-1.05105	Q2PQD2;E9AN28	Q2PQD2;E9AN28	tr|Q2PQD2|Q2PQD2_LEIME MPK10 OS=Leishmania mexicana OX=5665 PE=4 SV=1;tr|E9AN28|E9AN28_LEIMU Putative mitogen-activated protein kinase OS=Leishmania mexicana (strain MHOM/GT/2001/U1103) OX=929439 GN=LMXM_10_0200 PE=4 SV=1
+	5.85762	-1.05298	E9AKL5;E8NHN6	E9AKL5;E8NHN6	tr|E9AKL5|E9AKL5_LEIMU Uncharacterized protein OS=Leishmania mexicana (strain MHOM/GT/2001/U1103) OX=929439 GN=LMXM_05_1080 PE=4 SV=1;tr|E8NHN6|E8NHN6_LEIMU Uncharacterized protein LmxM_05_1080a_1 (Fragment) OS=Leishmania mexicana (strain MHOM/GT/2001/U110
+	4.37665	-1.05638	E9B1F6	E9B1F6	tr|E9B1F6|E9B1F6_LEIMU Uncharacterized protein OS=Leishmania mexicana (strain MHOM/GT/2001/U1103) OX=929439 GN=LMXM_30_0080 PE=4 SV=1
+	6.289	-1.05705	E9APF9	E9APF9	tr|E9APF9|E9APF9_LEIMU Uncharacterized protein OS=Leishmania mexicana (strain MHOM/GT/2001/U1103) OX=929439 GN=LMXM_13_1350 PE=4 SV=1
+	3.34048	-1.05946	E9B3T8	E9B3T8	tr|E9B3T8|E9B3T8_LEIMU Uncharacterized protein OS=Leishmania mexicana (strain MHOM/GT/2001/U1103) OX=929439 GN=LMXM_32_1040 PE=4 SV=1
+	4.89533	-1.06363	E9B5Z2	E9B5Z2	tr|E9B5Z2|E9B5Z2_LEIMU Oligosaccharyl transferase-like protein OS=Leishmania mexicana (strain MHOM/GT/2001/U1103) OX=929439 GN=LMXM_34_1130 PE=4 SV=1
+	2.48975	-1.07292	E9AR75	E9AR75	tr|E9AR75|E9AR75_LEIMU Uncharacterized protein OS=Leishmania mexicana (strain MHOM/GT/2001/U1103) OX=929439 GN=LMXM_17_1030 PE=4 SV=1
+	3.46972	-1.07457	E9AR13	E9AR13	tr|E9AR13|E9AR13_LEIMU Uncharacterized protein OS=Leishmania mexicana (strain MHOM/GT/2001/U1103) OX=929439 GN=LMXM_17_0440 PE=4 SV=1
+	1.75285	-1.08028	E9AXT3	E9AXT3	tr|E9AXT3|E9AXT3_LEIMU Uncharacterized protein OS=Leishmania mexicana (strain MHOM/GT/2001/U1103) OX=929439 GN=LMXM_25_2010 PE=4 SV=1
+	2.5962	-1.08144	E9AS23	E9AS23	tr|E9AS23|E9AS23_LEIMU Glycosomal malate dehydrogenase OS=Leishmania mexicana (strain MHOM/GT/2001/U1103) OX=929439 GN=LMXM_19_0710 PE=3 SV=1
+	4.33047	-1.08608	E9AYN4	E9AYN4	tr|E9AYN4|E9AYN4_LEIMU Serine/threonine-protein phosphatase OS=Leishmania mexicana (strain MHOM/GT/2001/U1103) OX=929439 GN=LMXM_26_2530 PE=3 SV=1
+	5.19631	-1.08845	E9AZ52	E9AZ52	tr|E9AZ52|E9AZ52_LEIMU Uncharacterized protein OS=Leishmania mexicana (strain MHOM/GT/2001/U1103) OX=929439 GN=LMXM_27_1480 PE=4 SV=1
+	3.6451	-1.08915	E9ARH6	E9ARH6	tr|E9ARH6|E9ARH6_LEIMU Uncharacterized protein OS=Leishmania mexicana (strain MHOM/GT/2001/U1103) OX=929439 GN=LMXM_18_0390 PE=4 SV=1
+	5.20907	-1.08994	E9AVA6	E9AVA6	tr|E9AVA6|E9AVA6_LEIMU Uncharacterized protein OS=Leishmania mexicana (strain MHOM/GT/2001/U1103) OX=929439 GN=LMXM_21_1220 PE=4 SV=1
+	5.12245	-1.10132	E9AQQ1	E9AQQ1	tr|E9AQQ1|E9AQQ1_LEIMU Putative flagellar calcium-binding protein OS=Leishmania mexicana (strain MHOM/GT/2001/U1103) OX=929439 GN=LMXM_16_0920 PE=4 SV=1
+	4.65165	-1.1019	E9AU67	E9AU67	tr|E9AU67|E9AU67_LEIMU Uncharacterized protein OS=Leishmania mexicana (strain MHOM/GT/2001/U1103) OX=929439 GN=LMXM_36_6330 PE=4 SV=1
+	6.5741	-1.10435	E9ALI1	E9ALI1	tr|E9ALI1|E9ALI1_LEIMU Uncharacterized protein OS=Leishmania mexicana (strain MHOM/GT/2001/U1103) OX=929439 GN=LMXM_08_29_2430 PE=4 SV=1
+	4.2689	-1.1067	E9AY91	E9AY91	tr|E9AY91|E9AY91_LEIMU Uncharacterized protein OS=Leishmania mexicana (strain MHOM/GT/2001/U1103) OX=929439 GN=LMXM_26_1120 PE=4 SV=1
+	1.38732	-1.12196	E9AQK4	E9AQK4	tr|E9AQK4|E9AQK4_LEIMU Putative 60S ribosomal protein L21 OS=Leishmania mexicana (strain MHOM/GT/2001/U1103) OX=929439 GN=LMXM_16_0460 PE=4 SV=1
+	4.0991	-1.12855	E9AXP9	E9AXP9	tr|E9AXP9|E9AXP9_LEIMU Uncharacterized protein OS=Leishmania mexicana (strain MHOM/GT/2001/U1103) OX=929439 GN=LMXM_25_1680 PE=4 SV=1
+	1.04713	-1.12986	E9AM25	E9AM25	tr|E9AM25|E9AM25_LEIMU Uncharacterized protein OS=Leishmania mexicana (strain MHOM/GT/2001/U1103) OX=929439 GN=LMXM_08_29_0540 PE=4 SV=1
+	1.74023	-1.13313	E9AJE4	E9AJE4	tr|E9AJE4|E9AJE4_LEIMU Sidoreflexin OS=Leishmania mexicana (strain MHOM/GT/2001/U1103) OX=929439 GN=LMXM_01_0570 PE=3 SV=1
+	4.52798	-1.13643	E9AWF1	E9AWF1	tr|E9AWF1|E9AWF1_LEIMU Putative dynein heavy chain OS=Leishmania mexicana (strain MHOM/GT/2001/U1103) OX=929439 GN=LMXM_23_1310 PE=4 SV=1
+	4.60152	-1.13654	E9ASZ0	E9ASZ0	tr|E9ASZ0|E9ASZ0_LEIMU Putative DEAD box RNA helicase OS=Leishmania mexicana (strain MHOM/GT/2001/U1103) OX=929439 GN=LMXM_36_2130 PE=3 SV=1
+	3.44673	-1.1409	E9AMQ1	E9AMQ1	tr|E9AMQ1|E9AMQ1_LEIMU Uncharacterized protein OS=Leishmania mexicana (strain MHOM/GT/2001/U1103) OX=929439 GN=LMXM_09_0500 PE=4 SV=1
+	4.62781	-1.14877	E9B6W9	E9B6W9	tr|E9B6W9|E9B6W9_LEIMU Uncharacterized protein OS=Leishmania mexicana (strain MHOM/GT/2001/U1103) OX=929439 GN=LMXM_34_4390 PE=4 SV=1
+	4.07864	-1.15005	E9AR93	E9AR93	tr|E9AR93|E9AR93_LEIMU Uncharacterized protein OS=Leishmania mexicana (strain MHOM/GT/2001/U1103) OX=929439 GN=LMXM_17_1210 PE=4 SV=1
+	2.10627	-1.15158	E9AV16	E9AV16	tr|E9AV16|E9AV16_LEIMU Putative DnaJ protein OS=Leishmania mexicana (strain MHOM/GT/2001/U1103) OX=929439 GN=LMXM_21_0490 PE=3 SV=1
+	4.90309	-1.15255	E9AUV1	E9AUV1	tr|E9AUV1|E9AUV1_LEIMU Uncharacterized protein OS=Leishmania mexicana (strain MHOM/GT/2001/U1103) OX=929439 GN=LMXM_20_1700 PE=4 SV=1
+	6.66354	-1.16395	E9AWB0	E9AWB0	tr|E9AWB0|E9AWB0_LEIMU Uncharacterized protein OS=Leishmania mexicana (strain MHOM/GT/2001/U1103) OX=929439 GN=LMXM_23_0980 PE=4 SV=1
+	2.68487	-1.1659	E9AQ97	E9AQ97	tr|E9AQ97|E9AQ97_LEIMU Uncharacterized protein OS=Leishmania mexicana (strain MHOM/GT/2001/U1103) OX=929439 GN=LMXM_15_0980 PE=4 SV=1
+	5.56018	-1.16968	E9AW08	E9AW08	tr|E9AW08|E9AW08_LEIMU Uncharacterized protein OS=Leishmania mexicana (strain MHOM/GT/2001/U1103) OX=929439 GN=LMXM_23_0080 PE=4 SV=1
+	5.45099	-1.16979	E9ARY3	E9ARY3	tr|E9ARY3|E9ARY3_LEIMU GDT1 family protein OS=Leishmania mexicana (strain MHOM/GT/2001/U1103) OX=929439 GN=LMXM_19_0310 PE=3 SV=1
+	1.98064	-1.17193	E9B084	E9B084	tr|E9B084|E9B084_LEIMU Uncharacterized protein OS=Leishmania mexicana (strain MHOM/GT/2001/U1103) OX=929439 GN=LMXM_28_2610 PE=4 SV=1
+	4.09431	-1.17377	E9AMU6	E9AMU6	tr|E9AMU6|E9AMU6_LEIMU Uncharacterized protein OS=Leishmania mexicana (strain MHOM/GT/2001/U1103) OX=929439 GN=LMXM_09_0940 PE=4 SV=1
+	1.4585	-1.176	E9AX96	E9AX96	tr|E9AX96|E9AX96_LEIMU Uncharacterized protein OS=Leishmania mexicana (strain MHOM/GT/2001/U1103) OX=929439 GN=LMXM_25_0200 PE=4 SV=1
+	5.74555	-1.1848	E9AZ66	E9AZ66	tr|E9AZ66|E9AZ66_LEIMU Uncharacterized protein OS=Leishmania mexicana (strain MHOM/GT/2001/U1103) OX=929439 GN=LMXM_27_1630 PE=4 SV=1
+	3.30578	-1.18771	E9AQI1	E9AQI1	tr|E9AQI1|E9AQI1_LEIMU Histone acethyltransferase-like protein OS=Leishmania mexicana (strain MHOM/GT/2001/U1103) OX=929439 GN=LMXM_16_0240 PE=4 SV=1
+	2.99631	-1.18844	E9AYG6	E9AYG6	tr|E9AYG6|E9AYG6_LEIMU Uncharacterized protein OS=Leishmania mexicana (strain MHOM/GT/2001/U1103) OX=929439 GN=LMXM_26_1860 PE=4 SV=1
+	3.2841	-1.18856	E9AJP4	E9AJP4	tr|E9AJP4|E9AJP4_LEIMU DNA primase large subunit OS=Leishmania mexicana (strain MHOM/GT/2001/U1103) OX=929439 GN=LMXM_03_0090 PE=3 SV=1
+	5.94384	-1.18888	E9B2V2	E9B2V2	tr|E9B2V2|E9B2V2_LEIMU Uncharacterized protein OS=Leishmania mexicana (strain MHOM/GT/2001/U1103) OX=929439 GN=LMXM_31_1760 PE=4 SV=1
+	4.45947	-1.19611	E9AXI8	E9AXI8	tr|E9AXI8|E9AXI8_LEIMU Uncharacterized protein OS=Leishmania mexicana (strain MHOM/GT/2001/U1103) OX=929439 GN=LMXM_25_1090 PE=4 SV=1
+	3.72083	-1.19738	E9B6X6	E9B6X6	tr|E9B6X6|E9B6X6_LEIMU Uncharacterized protein OS=Leishmania mexicana (strain MHOM/GT/2001/U1103) OX=929439 GN=LMXM_34_4470 PE=4 SV=1
+	5.98645	-1.20242	E8NHS4;E8NHP1	E8NHS4;E8NHP1	tr|E8NHS4|E8NHS4_LEIMU WGS CADB00000000 data, contig 97 (Fragment) OS=Leishmania mexicana (strain MHOM/GT/2001/U1103) OX=929439 GN=LmxM_15_0440b_1 PE=4 SV=1;tr|E8NHP1|E8NHP1_LEIMU WGS CADB00000000 data, contig 73 OS=Leishmania mexicana (strain MHOM/GT/2001
+	5.05279	-1.21239	E9B5T7	E9B5T7	tr|E9B5T7|E9B5T7_LEIMU Phosphatidylinositol-4-phosphate 5-kinase-like,putative OS=Leishmania mexicana (strain MHOM/GT/2001/U1103) OX=929439 GN=LMXM_34_0560 PE=4 SV=1
+	5.40531	-1.21575	E9AVU3	E9AVU3	tr|E9AVU3|E9AVU3_LEIMU Putative dynein heavy chain, cytosolic OS=Leishmania mexicana (strain MHOM/GT/2001/U1103) OX=929439 GN=LMXM_22_1110 PE=4 SV=1
+	2.09024	-1.21694	E9AQJ3	E9AQJ3	tr|E9AQJ3|E9AQJ3_LEIMU Uncharacterized protein OS=Leishmania mexicana (strain MHOM/GT/2001/U1103) OX=929439 GN=LMXM_16_0360 PE=4 SV=1
+	1.56185	-1.22498	E9B4W1	E9B4W1	tr|E9B4W1|E9B4W1_LEIMU Uncharacterized protein OS=Leishmania mexicana (strain MHOM/GT/2001/U1103) OX=929439 GN=LMXM_33_1370 PE=4 SV=1
+	5.62752	-1.23044	E9AQC3	E9AQC3	tr|E9AQC3|E9AQC3_LEIMU Putative cation transporter OS=Leishmania mexicana (strain MHOM/GT/2001/U1103) OX=929439 GN=LMXM_15_1310 PE=4 SV=1
+	3.91147	-1.23596	E9B467	E9B467	tr|E9B467|E9B467_LEIMU Uncharacterized protein OS=Leishmania mexicana (strain MHOM/GT/2001/U1103) OX=929439 GN=LMXM_32_2280 PE=4 SV=1
+	4.29048	-1.2485	E9AXU7;E9AXU6	E9AXU7;E9AXU6	tr|E9AXU7|E9AXU7_LEIMU Succinate--CoA ligase [ADP-forming] subunit alpha, mitochondrial OS=Leishmania mexicana (strain MHOM/GT/2001/U1103) OX=929439 GN=LMXM_25_2140 PE=3 SV=1;tr|E9AXU6|E9AXU6_LEIMU Succinate--CoA ligase [ADP-forming] subunit alpha, mitocho
+	3.36605	-1.25007	E9AU39	E9AU39	tr|E9AU39|E9AU39_LEIMU Uncharacterized protein OS=Leishmania mexicana (strain MHOM/GT/2001/U1103) OX=929439 GN=LMXM_36_6040 PE=4 SV=1
+	1.93742	-1.26342	E9B135	E9B135	tr|E9B135|E9B135_LEIMU Uncharacterized protein OS=Leishmania mexicana (strain MHOM/GT/2001/U1103) OX=929439 GN=LMXM_29_2640 PE=4 SV=1
+	2.54741	-1.26366	E9B352	E9B352	tr|E9B352|E9B352_LEIMU Uncharacterized protein OS=Leishmania mexicana (strain MHOM/GT/2001/U1103) OX=929439 GN=LMXM_31_2730 PE=4 SV=1
+	4.93023	-1.26387	E9AKS3	E9AKS3	tr|E9AKS3|E9AKS3_LEIMU Uncharacterized protein OS=Leishmania mexicana (strain MHOM/GT/2001/U1103) OX=929439 GN=LMXM_06_0440 PE=4 SV=1
+	3.61733	-1.26772	E9ALY1	E9ALY1	tr|E9ALY1|E9ALY1_LEIMU Uncharacterized protein OS=Leishmania mexicana (strain MHOM/GT/2001/U1103) OX=929439 GN=LMXM_08_29_0920 PE=4 SV=1
+	4.31228	-1.27963	E9AM16	E9AM16	tr|E9AM16|E9AM16_LEIMU Putative ABC transporter OS=Leishmania mexicana (strain MHOM/GT/2001/U1103) OX=929439 GN=LMXM_08_29_0620 PE=4 SV=1
+	4.00237	-1.28406	E9AUQ7	E9AUQ7	tr|E9AUQ7|E9AUQ7_LEIMU Calpain-like cysteine peptidase OS=Leishmania mexicana (strain MHOM/GT/2001/U1103) OX=929439 GN=LMXM_20_1180 PE=3 SV=1
+	2.61707	-1.28598	E9AZU1	E9AZU1	tr|E9AZU1|E9AZU1_LEIMU Uncharacterized protein OS=Leishmania mexicana (strain MHOM/GT/2001/U1103) OX=929439 GN=LMXM_28_1220 PE=4 SV=1
+	4.60844	-1.28665	E9ASV3	E9ASV3	tr|E9ASV3|E9ASV3_LEIMU Uncharacterized protein OS=Leishmania mexicana (strain MHOM/GT/2001/U1103) OX=929439 GN=LMXM_36_1810 PE=4 SV=1
+	4.59296	-1.28914	E9AL42	E9AL42	tr|E9AL42|E9AL42_LEIMU Uncharacterized protein OS=Leishmania mexicana (strain MHOM/GT/2001/U1103) OX=929439 GN=LMXM_07_0320 PE=4 SV=1
+	2.56476	-1.2898	E9AS17	E9AS17	tr|E9AS17|E9AS17_LEIMU Uncharacterized protein OS=Leishmania mexicana (strain MHOM/GT/2001/U1103) OX=929439 GN=LMXM_19_0650 PE=4 SV=1
+	5.40099	-1.29701	Q4TZP9;E9B0G1	Q4TZP9;E9B0G1	tr|Q4TZP9|Q4TZP9_LEIME Mitogen-activated protein kinase OS=Leishmania mexicana OX=5665 PE=3 SV=1;tr|E9B0G1|E9B0G1_LEIMU Mitogen-activated protein kinase OS=Leishmania mexicana (strain MHOM/GT/2001/U1103) OX=929439 GN=LMXM_29_0370 PE=3 SV=1
+	3.46134	-1.29807	E9AYA9	E9AYA9	tr|E9AYA9|E9AYA9_LEIMU Uncharacterized protein OS=Leishmania mexicana (strain MHOM/GT/2001/U1103) OX=929439 GN=LMXM_26_1300 PE=4 SV=1
+	2.50367	-1.3012	E9AQZ0	E9AQZ0	tr|E9AQZ0|E9AQZ0_LEIMU Uncharacterized protein OS=Leishmania mexicana (strain MHOM/GT/2001/U1103) OX=929439 GN=LMXM_17_0150 PE=4 SV=1
+	4.37475	-1.30671	E9AQ03	E9AQ03	tr|E9AQ03|E9AQ03_LEIMU Uncharacterized protein OS=Leishmania mexicana (strain MHOM/GT/2001/U1103) OX=929439 GN=LMXM_15_0060 PE=4 SV=1
+	5.20052	-1.31437	E9B6H3	E9B6H3	tr|E9B6H3|E9B6H3_LEIMU Uncharacterized protein OS=Leishmania mexicana (strain MHOM/GT/2001/U1103) OX=929439 GN=LMXM_34_2940 PE=4 SV=1
+	3.63153	-1.32708	E9AWK8	E9AWK8	tr|E9AWK8|E9AWK8_LEIMU Uncharacterized protein OS=Leishmania mexicana (strain MHOM/GT/2001/U1103) OX=929439 GN=LMXM_24_0190 PE=4 SV=1
+	2.17455	-1.32713	E9B2K1	E9B2K1	tr|E9B2K1|E9B2K1_LEIMU Uncharacterized protein OS=Leishmania mexicana (strain MHOM/GT/2001/U1103) OX=929439 GN=LMXM_31_0770 PE=4 SV=1
+	4.94462	-1.33191	E9APD4	E9APD4	tr|E9APD4|E9APD4_LEIMU Putative leucyl-tRNA synthetase OS=Leishmania mexicana (strain MHOM/GT/2001/U1103) OX=929439 GN=LMXM_13_1100 PE=3 SV=1
+	3.85359	-1.3372	E9B1W7	E9B1W7	tr|E9B1W7|E9B1W7_LEIMU Uncharacterized protein OS=Leishmania mexicana (strain MHOM/GT/2001/U1103) OX=929439 GN=LMXM_30_1670 PE=4 SV=1
+	2.3541	-1.34125	E9AQ68	E9AQ68	tr|E9AQ68|E9AQ68_LEIMU Uncharacterized protein OS=Leishmania mexicana (strain MHOM/GT/2001/U1103) OX=929439 GN=LMXM_15_0700 PE=4 SV=1
+	2.80122	-1.34875	E9AYW9	E9AYW9	tr|E9AYW9|E9AYW9_LEIMU Putative amino acid permease OS=Leishmania mexicana (strain MHOM/GT/2001/U1103) OX=929439 GN=LMXM_27_0680 PE=4 SV=1
+	2.64474	-1.35214	E9B276	E9B276	tr|E9B276|E9B276_LEIMU Uncharacterized protein OS=Leishmania mexicana (strain MHOM/GT/2001/U1103) OX=929439 GN=LMXM_30_2770 PE=4 SV=1
+	4.1488	-1.35591	E9AQH4	E9AQH4	tr|E9AQH4|E9AQH4_LEIMU Uncharacterized protein OS=Leishmania mexicana (strain MHOM/GT/2001/U1103) OX=929439 GN=LMXM_16_0170 PE=4 SV=1
+	5.39656	-1.36417	E9APV8;E8NHK3	E9APV8;E8NHK3	tr|E9APV8|E9APV8_LEIMU Putative kinesin K39 OS=Leishmania mexicana (strain MHOM/GT/2001/U1103) OX=929439 GN=LMXM_14_1120 PE=3 SV=1;tr|E8NHK3|E8NHK3_LEIMU WGS CADB00000000 data, contig 50 (Fragment) OS=Leishmania mexicana (strain MHOM/GT/2001/U1103) OX=9294
+	3.26841	-1.36733	E9B4I7	E9B4I7	tr|E9B4I7|E9B4I7_LEIMU Uncharacterized protein OS=Leishmania mexicana (strain MHOM/GT/2001/U1103) OX=929439 GN=LMXM_33_0190 PE=4 SV=1
+	5.81606	-1.36745	E9B5D3	E9B5D3	tr|E9B5D3|E9B5D3_LEIMU DNA topoisomerase I OS=Leishmania mexicana (strain MHOM/GT/2001/U1103) OX=929439 GN=LMXM_33_3440 PE=3 SV=1
+	2.9243	-1.36911	E9AM26	E9AM26	tr|E9AM26|E9AM26_LEIMU Uncharacterized protein OS=Leishmania mexicana (strain MHOM/GT/2001/U1103) OX=929439 GN=LMXM_08_29_0530 PE=4 SV=1
+	5.98075	-1.37043	E9AM51	E9AM51	tr|E9AM51|E9AM51_LEIMU Uncharacterized protein OS=Leishmania mexicana (strain MHOM/GT/2001/U1103) OX=929439 GN=LMXM_08_29_0270 PE=4 SV=1
+	4.38918	-1.37416	E9AKH1	E9AKH1	tr|E9AKH1|E9AKH1_LEIMU Uncharacterized protein OS=Leishmania mexicana (strain MHOM/GT/2001/U1103) OX=929439 GN=LMXM_05_0650 PE=4 SV=1
+	2.29131	-1.38891	E9B2X8	E9B2X8	tr|E9B2X8|E9B2X8_LEIMU Uncharacterized protein OS=Leishmania mexicana (strain MHOM/GT/2001/U1103) OX=929439 GN=LMXM_31_1980 PE=4 SV=1
+	5.04859	-1.39466	E9B0V3	E9B0V3	tr|E9B0V3|E9B0V3_LEIMU Uncharacterized protein OS=Leishmania mexicana (strain MHOM/GT/2001/U1103) OX=929439 GN=LMXM_29_1810 PE=4 SV=1
+	5.84036	-1.39798	E9AJW9	E9AJW9	tr|E9AJW9|E9AJW9_LEIMU Uncharacterized protein OS=Leishmania mexicana (strain MHOM/GT/2001/U1103) OX=929439 GN=LMXM_03_0850 PE=4 SV=1
+	4.8658	-1.4229	Q867J9;E9ALP9	Q867J9;E9ALP9	tr|Q867J9|Q867J9_LEIME Histone H2A OS=Leishmania mexicana OX=5665 GN=H2A PE=3 SV=1;tr|E9ALP9|E9ALP9_LEIMU Histone H2A OS=Leishmania mexicana (strain MHOM/GT/2001/U1103) OX=929439 GN=LMXM_08_29_1720 PE=3 SV=1
+	4.75583	-1.42486	E9AW98	E9AW98	tr|E9AW98|E9AW98_LEIMU Na/H antiporter-like protein OS=Leishmania mexicana (strain MHOM/GT/2001/U1103) OX=929439 GN=LMXM_23_0830 PE=4 SV=1
+	5.2443	-1.43482	E9APT8	E9APT8	tr|E9APT8|E9APT8_LEIMU Putative immunodominant antigen (Tc40 antigen-like) OS=Leishmania mexicana (strain MHOM/GT/2001/U1103) OX=929439 GN=LMXM_14_0930 PE=4 SV=1
+	4.45563	-1.46231	E9AZA2	E9AZA2	tr|E9AZA2|E9AZA2_LEIMU Putative rRNA methyltransferase OS=Leishmania mexicana (strain MHOM/GT/2001/U1103) OX=929439 GN=LMXM_27_1980 PE=3 SV=1
+	4.77526	-1.47987	E9ATA9	E9ATA9	tr|E9ATA9|E9ATA9_LEIMU Uncharacterized protein OS=Leishmania mexicana (strain MHOM/GT/2001/U1103) OX=929439 GN=LMXM_36_3300 PE=4 SV=1
+	3.24215	-1.48449	E9AVY2	E9AVY2	tr|E9AVY2|E9AVY2_LEIMU Putative ATP-dependent DEAD/H RNA helicase OS=Leishmania mexicana (strain MHOM/GT/2001/U1103) OX=929439 GN=LMXM_22_1500 PE=4 SV=1
+	4.08901	-1.48521	E9AJZ0	E9AJZ0	tr|E9AJZ0|E9AJZ0_LEIMU DNA topoisomerase type IB small subunit OS=Leishmania mexicana (strain MHOM/GT/2001/U1103) OX=929439 GN=LMXM_04_0060 PE=4 SV=1
+	4.52617	-1.49554	E9ASH5	E9ASH5	tr|E9ASH5|E9ASH5_LEIMU Uncharacterized protein OS=Leishmania mexicana (strain MHOM/GT/2001/U1103) OX=929439 GN=LMXM_36_0560 PE=4 SV=1
+	1.33571	-1.49617	E9B4W7	E9B4W7	tr|E9B4W7|E9B4W7_LEIMU Uncharacterized protein OS=Leishmania mexicana (strain MHOM/GT/2001/U1103) OX=929439 GN=LMXM_33_1420 PE=4 SV=1
+	4.95348	-1.49799	E9AQ49	E9AQ49	tr|E9AQ49|E9AQ49_LEIMU Putative ecotin OS=Leishmania mexicana (strain MHOM/GT/2001/U1103) OX=929439 GN=LMXM_15_0520 PE=4 SV=1
+	4.00178	-1.50248	E9AT37	E9AT37	tr|E9AT37|E9AT37_LEIMU Cyclin-e binding protein 1-like protein OS=Leishmania mexicana (strain MHOM/GT/2001/U1103) OX=929439 GN=LMXM_36_2600 PE=4 SV=1
+	3.95498	-1.51051	E9AMQ3	E9AMQ3	tr|E9AMQ3|E9AMQ3_LEIMU Uncharacterized protein OS=Leishmania mexicana (strain MHOM/GT/2001/U1103) OX=929439 GN=LMXM_09_0520 PE=4 SV=1
+	4.94992	-1.52364	E9ALS3;E8NHR4	E9ALS3	tr|E9ALS3|E9ALS3_LEIMU Uncharacterized protein OS=Leishmania mexicana (strain MHOM/GT/2001/U1103) OX=929439 GN=LMXM_08_29_1500 PE=4 SV=1
+	2.21655	-1.53219	E9ANU8	E9ANU8	tr|E9ANU8|E9ANU8_LEIMU Proteasome regulatory ATPase subunittcc1l8.3,putative OS=Leishmania mexicana (strain MHOM/GT/2001/U1103) OX=929439 GN=LMXM_12_0210 PE=3 SV=1
+	3.30659	-1.53728	E9AVB0	E9AVB0	tr|E9AVB0|E9AVB0_LEIMU Uncharacterized protein OS=Leishmania mexicana (strain MHOM/GT/2001/U1103) OX=929439 GN=LMXM_21_1260 PE=4 SV=1
+	5.26678	-1.53833	E9AVE7	E9AVE7	tr|E9AVE7|E9AVE7_LEIMU Uncharacterized protein OS=Leishmania mexicana (strain MHOM/GT/2001/U1103) OX=929439 GN=LMXM_21_1566 PE=4 SV=1
+	4.39017	-1.54181	E9ATT0	E9ATT0	tr|E9ATT0|E9ATT0_LEIMU Uncharacterized protein OS=Leishmania mexicana (strain MHOM/GT/2001/U1103) OX=929439 GN=LMXM_36_4960 PE=4 SV=1
+	3.90107	-1.55105	E9B0L2	E9B0L2	tr|E9B0L2|E9B0L2_LEIMU Uncharacterized protein OS=Leishmania mexicana (strain MHOM/GT/2001/U1103) OX=929439 GN=LMXM_29_0830 PE=4 SV=1
+	3.19075	-1.55592	E9AQW5	E9AQW5	tr|E9AQW5|E9AQW5_LEIMU Uncharacterized protein OS=Leishmania mexicana (strain MHOM/GT/2001/U1103) OX=929439 GN=LMXM_16_1520 PE=4 SV=1
+	4.49147	-1.56695	E9AUR7	E9AUR7	tr|E9AUR7|E9AUR7_LEIMU Uncharacterized protein OS=Leishmania mexicana (strain MHOM/GT/2001/U1103) OX=929439 GN=LMXM_20_1270 PE=4 SV=1
+	4.62943	-1.56835	E9B429	E9B429	tr|E9B429|E9B429_LEIMU Uncharacterized protein OS=Leishmania mexicana (strain MHOM/GT/2001/U1103) OX=929439 GN=LMXM_32_1920 PE=4 SV=1
+	5.45496	-1.57441	E9AJR6	E9AJR6	tr|E9AJR6|E9AJR6_LEIMU Uncharacterized protein OS=Leishmania mexicana (strain MHOM/GT/2001/U1103) OX=929439 GN=LMXM_03_0320 PE=4 SV=1
+	3.81326	-1.57587	E9AZC3	E9AZC3	tr|E9AZC3|E9AZC3_LEIMU Uncharacterized protein OS=Leishmania mexicana (strain MHOM/GT/2001/U1103) OX=929439 GN=LMXM_27_2170 PE=4 SV=1
+	3.90991	-1.58202	E9B5A6	E9B5A6	tr|E9B5A6|E9B5A6_LEIMU Uncharacterized protein OS=Leishmania mexicana (strain MHOM/GT/2001/U1103) OX=929439 GN=LMXM_33_3170 PE=4 SV=1
+	3.58231	-1.58412	E9B614	E9B614	tr|E9B614|E9B614_LEIMU Uncharacterized protein OS=Leishmania mexicana (strain MHOM/GT/2001/U1103) OX=929439 GN=LMXM_34_1355 PE=4 SV=1
+	3.92484	-1.58483	E9ASS0	E9ASS0	tr|E9ASS0|E9ASS0_LEIMU Uncharacterized protein OS=Leishmania mexicana (strain MHOM/GT/2001/U1103) OX=929439 GN=LMXM_36_1500 PE=4 SV=1
+	3.76034	-1.58675	E9AQT3	E9AQT3	tr|E9AQT3|E9AQT3_LEIMU Uncharacterized protein OS=Leishmania mexicana (strain MHOM/GT/2001/U1103) OX=929439 GN=LMXM_16_1220 PE=3 SV=1
+	5.19584	-1.59397	E9AMS9	E9AMS9	tr|E9AMS9|E9AMS9_LEIMU Uncharacterized protein OS=Leishmania mexicana (strain MHOM/GT/2001/U1103) OX=929439 GN=LMXM_09_0780 PE=4 SV=1
+	3.16313	-1.63009	E9AZQ5	E9AZQ5	tr|E9AZQ5|E9AZQ5_LEIMU Ribonucleoside-diphosphate reductase OS=Leishmania mexicana (strain MHOM/GT/2001/U1103) OX=929439 GN=LMXM_28_0890 PE=3 SV=1
+	3.79053	-1.63011	E9B6B2	E9B6B2	tr|E9B6B2|E9B6B2_LEIMU Uncharacterized protein OS=Leishmania mexicana (strain MHOM/GT/2001/U1103) OX=929439 GN=LMXM_34_2320 PE=4 SV=1
+	2.0721	-1.641	E9B1S1	E9B1S1	tr|E9B1S1|E9B1S1_LEIMU Uncharacterized protein OS=Leishmania mexicana (strain MHOM/GT/2001/U1103) OX=929439 GN=LMXM_30_1230 PE=4 SV=1
+	4.32301	-1.67011	E9B1E7;E9B1E6	E9B1E7;E9B1E6	tr|E9B1E7|E9B1E7_LEIMU Putative 60S acidic ribosomal protein P2 OS=Leishmania mexicana (strain MHOM/GT/2001/U1103) OX=929439 GN=LMXM_29_3730 PE=3 SV=1;tr|E9B1E6|E9B1E6_LEIMU Putative 60S acidic ribosomal protein P2 OS=Leishmania mexicana (strain MHOM/GT/20
+	3.86117	-1.67626	E9AS61	E9AS61	tr|E9AS61|E9AS61_LEIMU Uncharacterized protein OS=Leishmania mexicana (strain MHOM/GT/2001/U1103) OX=929439 GN=LMXM_19_1100 PE=4 SV=1
+	5.30726	-1.67753	E9ART5	E9ART5	tr|E9ART5|E9ART5_LEIMU Putative P-type H+-ATPase OS=Leishmania mexicana (strain MHOM/GT/2001/U1103) OX=929439 GN=LMXM_18_1510 PE=4 SV=1
+	1.95142	-1.68012	E9AZI7	E9AZI7	tr|E9AZI7|E9AZI7_LEIMU Uncharacterized protein OS=Leishmania mexicana (strain MHOM/GT/2001/U1103) OX=929439 GN=LMXM_28_0260 PE=4 SV=1
+	2.80846	-1.68297	E9B0B0	E9B0B0	tr|E9B0B0|E9B0B0_LEIMU Putative dynein heavy chain OS=Leishmania mexicana (strain MHOM/GT/2001/U1103) OX=929439 GN=LMXM_28_2880 PE=4 SV=1
+	3.72506	-1.68342	E9AN04	E9AN04	tr|E9AN04|E9AN04_LEIMU Uncharacterized protein OS=Leishmania mexicana (strain MHOM/GT/2001/U1103) OX=929439 GN=LMXM_09_1510 PE=4 SV=1
+	5.09998	-1.69056	E9B1R8	E9B1R8	tr|E9B1R8|E9B1R8_LEIMU Uncharacterized protein OS=Leishmania mexicana (strain MHOM/GT/2001/U1103) OX=929439 GN=LMXM_30_1200 PE=4 SV=1
+	3.30526	-1.69912	E9B2H7	E9B2H7	tr|E9B2H7|E9B2H7_LEIMU Uncharacterized protein OS=Leishmania mexicana (strain MHOM/GT/2001/U1103) OX=929439 GN=LMXM_31_0540 PE=4 SV=1
+	4.48309	-1.74287	E9AZV0	E9AZV0	tr|E9AZV0|E9AZV0_LEIMU Putative ATP-dependent RNA helicase OS=Leishmania mexicana (strain MHOM/GT/2001/U1103) OX=929439 GN=LMXM_28_1310 PE=3 SV=1
+	3.57151	-1.78105	E9AN47	E9AN47	tr|E9AN47|E9AN47_LEIMU Putative pteridine transporter ft5 OS=Leishmania mexicana (strain MHOM/GT/2001/U1103) OX=929439 GN=LMXM_10_0400 PE=4 SV=1
+	4.56855	-1.78424	E9B0H5	E9B0H5	tr|E9B0H5|E9B0H5_LEIMU Uncharacterized protein OS=Leishmania mexicana (strain MHOM/GT/2001/U1103) OX=929439 GN=LMXM_29_0500 PE=4 SV=1
+	6.49616	-1.78483	E9B6W3	E9B6W3	tr|E9B6W3|E9B6W3_LEIMU Uncharacterized protein OS=Leishmania mexicana (strain MHOM/GT/2001/U1103) OX=929439 GN=LMXM_34_4330 PE=4 SV=1
+	5.36977	-1.79644	E9AQ46	E9AQ46	tr|E9AQ46|E9AQ46_LEIMU Tb-292 membrane associated protein-like protein (Fragment) OS=Leishmania mexicana (strain MHOM/GT/2001/U1103) OX=929439 GN=LMXM_15_0440 PE=4 SV=1
+	4.67265	-1.79669	E9ANX9	E9ANX9	tr|E9ANX9|E9ANX9_LEIMU Uncharacterized protein OS=Leishmania mexicana (strain MHOM/GT/2001/U1103) OX=929439 GN=LMXM_12_0510 PE=4 SV=1
+	3.58853	-1.82435	E9AWM6	E9AWM6	tr|E9AWM6|E9AWM6_LEIMU Putative CMP-sialic acid transporter OS=Leishmania mexicana (strain MHOM/GT/2001/U1103) OX=929439 GN=LMXM_24_0365 PE=4 SV=1
+	5.30406	-1.82562	Q000I2;Q000I1;E9B5F5;E9B5F3	Q000I2;Q000I1;E9B5F5;E9B5F3	tr|Q000I2|Q000I2_LEIME A600-1 OS=Leishmania mexicana OX=5665 PE=4 SV=1;tr|Q000I1|Q000I1_LEIME A600-3 OS=Leishmania mexicana OX=5665 PE=4 SV=1;tr|E9B5F5|E9B5F5_LEIMU Uncharacterized protein LMXM_33_3642 OS=Leishmania mexicana (strain MHOM/GT/2001/U1103) OX=
+	5.05501	-1.84693	E9AY81	E9AY81	tr|E9AY81|E9AY81_LEIMU Putative dynein heavy chain OS=Leishmania mexicana (strain MHOM/GT/2001/U1103) OX=929439 GN=LMXM_26_1020 PE=4 SV=1
+	4.64597	-1.87705	E9AV98	E9AV98	tr|E9AV98|E9AV98_LEIMU Uncharacterized protein OS=Leishmania mexicana (strain MHOM/GT/2001/U1103) OX=929439 GN=LMXM_21_1140 PE=4 SV=1
+	2.12008	-1.88112	E9AYC7	E9AYC7	tr|E9AYC7|E9AYC7_LEIMU Uncharacterized protein OS=Leishmania mexicana (strain MHOM/GT/2001/U1103) OX=929439 GN=LMXM_26_1480 PE=4 SV=1
+	3.54432	-1.90511	E9B3V1	E9B3V1	tr|E9B3V1|E9B3V1_LEIMU Uncharacterized protein OS=Leishmania mexicana (strain MHOM/GT/2001/U1103) OX=929439 GN=LMXM_32_1170 PE=4 SV=1
+	4.53234	-1.91241	E9B2T9	E9B2T9	tr|E9B2T9|E9B2T9_LEIMU Uncharacterized protein OS=Leishmania mexicana (strain MHOM/GT/2001/U1103) OX=929439 GN=LMXM_31_1635 PE=4 SV=1
+	3.53339	-1.91457	E9AYS6	E9AYS6	tr|E9AYS6|E9AYS6_LEIMU Kinetoplast-associated protein-like protein OS=Leishmania mexicana (strain MHOM/GT/2001/U1103) OX=929439 GN=LMXM_27_0240 PE=4 SV=1
+	3.434	-1.91824	E9ARR5	E9ARR5	tr|E9ARR5|E9ARR5_LEIMU Uncharacterized protein OS=Leishmania mexicana (strain MHOM/GT/2001/U1103) OX=929439 GN=LMXM_18_1310 PE=4 SV=1
+	3.38215	-1.92312	E9AV95	E9AV95	tr|E9AV95|E9AV95_LEIMU Uncharacterized protein OS=Leishmania mexicana (strain MHOM/GT/2001/U1103) OX=929439 GN=LMXM_21_1110 PE=4 SV=1
+	4.71631	-1.93363	E9AQB1	E9AQB1	tr|E9AQB1|E9AQB1_LEIMU 60S acidic ribosomal protein P2 OS=Leishmania mexicana (strain MHOM/GT/2001/U1103) OX=929439 GN=LMXM_15_1203 PE=3 SV=1
+	4.98446	-1.93989	E9B4M2	E9B4M2	tr|E9B4M2|E9B4M2_LEIMU Uncharacterized protein OS=Leishmania mexicana (strain MHOM/GT/2001/U1103) OX=929439 GN=LMXM_33_0530 PE=4 SV=1
+	1.97905	-1.94978	E9B2U6	E9B2U6	tr|E9B2U6|E9B2U6_LEIMU Uncharacterized protein OS=Leishmania mexicana (strain MHOM/GT/2001/U1103) OX=929439 GN=LMXM_31_1700 PE=4 SV=1
+	4.80184	-1.97354	E9ARJ0	E9ARJ0	tr|E9ARJ0|E9ARJ0_LEIMU Uncharacterized protein OS=Leishmania mexicana (strain MHOM/GT/2001/U1103) OX=929439 GN=LMXM_18_0530 PE=4 SV=1
+	4.2333	-1.97904	E9B214	E9B214	tr|E9B214|E9B214_LEIMU Uncharacterized protein OS=Leishmania mexicana (strain MHOM/GT/2001/U1103) OX=929439 GN=LMXM_30_2140 PE=4 SV=1
+	5.91483	-1.97962	E9B1J1	E9B1J1	tr|E9B1J1|E9B1J1_LEIMU Putative calpain-like protein OS=Leishmania mexicana (strain MHOM/GT/2001/U1103) OX=929439 GN=LMXM_30_0400 PE=3 SV=1
+	0.704092	-1.98434	E9AYW8	E9AYW8	tr|E9AYW8|E9AYW8_LEIMU Putative amino acid permease OS=Leishmania mexicana (strain MHOM/GT/2001/U1103) OX=929439 GN=LMXM_27_0670 PE=4 SV=1
+	4.37392	-1.98662	E9AS04	E9AS04	tr|E9AS04|E9AS04_LEIMU Uncharacterized protein OS=Leishmania mexicana (strain MHOM/GT/2001/U1103) OX=929439 GN=LMXM_19_0520 PE=4 SV=1
+	4.04396	-2.0066	E9AX72	E9AX72	tr|E9AX72|E9AX72_LEIMU Putative notchless homolog OS=Leishmania mexicana (strain MHOM/GT/2001/U1103) OX=929439 GN=LMXM_24_2260 PE=4 SV=1
+	1.67775	-2.01928	E9AKQ5	E9AKQ5	tr|E9AKQ5|E9AKQ5_LEIMU Uncharacterized protein OS=Leishmania mexicana (strain MHOM/GT/2001/U1103) OX=929439 GN=LMXM_06_0270 PE=4 SV=1
+	5.01653	-2.01985	E9AKH0	E9AKH0	tr|E9AKH0|E9AKH0_LEIMU Uncharacterized protein OS=Leishmania mexicana (strain MHOM/GT/2001/U1103) OX=929439 GN=LMXM_05_0640 PE=4 SV=1
+	4.97876	-2.02103	E9AVM8	E9AVM8	tr|E9AVM8|E9AVM8_LEIMU Uncharacterized protein OS=Leishmania mexicana (strain MHOM/GT/2001/U1103) OX=929439 GN=LMXM_22_0450 PE=4 SV=1
+	5.6862	-2.02332	E9B2G1	E9B2G1	tr|E9B2G1|E9B2G1_LEIMU Putative ATP-dependent RNA helicase OS=Leishmania mexicana (strain MHOM/GT/2001/U1103) OX=929439 GN=LMXM_31_0400 PE=3 SV=1
+	6.76198	-2.0406	E9AWR7	E9AWR7	tr|E9AWR7|E9AWR7_LEIMU Malic enzyme OS=Leishmania mexicana (strain MHOM/GT/2001/U1103) OX=929439 GN=LMXM_24_0761 PE=3 SV=1
+	1.49943	-2.04137	E9AYL7	E9AYL7	tr|E9AYL7|E9AYL7_LEIMU Putative sec1 family transport protein OS=Leishmania mexicana (strain MHOM/GT/2001/U1103) OX=929439 GN=LMXM_26_2360 PE=3 SV=1
+	2.83451	-2.04291	E9B508	E9B508	tr|E9B508|E9B508_LEIMU Uncharacterized protein OS=Leishmania mexicana (strain MHOM/GT/2001/U1103) OX=929439 GN=LMXM_33_2220 PE=4 SV=1
+	5.28523	-2.04357	E9AXK0	E9AXK0	tr|E9AXK0|E9AXK0_LEIMU Uncharacterized protein OS=Leishmania mexicana (strain MHOM/GT/2001/U1103) OX=929439 GN=LMXM_25_1210 PE=4 SV=1
+	4.91235	-2.04445	E9ARM0	E9ARM0	tr|E9ARM0|E9ARM0_LEIMU Periodic tryptophan protein 2-like protein OS=Leishmania mexicana (strain MHOM/GT/2001/U1103) OX=929439 GN=LMXM_18_0830 PE=4 SV=1
+	4.39527	-2.05538	E9B6I4	E9B6I4	tr|E9B6I4|E9B6I4_LEIMU Uncharacterized protein OS=Leishmania mexicana (strain MHOM/GT/2001/U1103) OX=929439 GN=LMXM_34_3050 PE=4 SV=1
+	4.08207	-2.06679	E9AQT6	E9AQT6	tr|E9AQT6|E9AQT6_LEIMU Uncharacterized protein OS=Leishmania mexicana (strain MHOM/GT/2001/U1103) OX=929439 GN=LMXM_16_1250 PE=4 SV=1
+	4.65462	-2.10765	E9AX38	E9AX38	tr|E9AX38|E9AX38_LEIMU Uncharacterized protein OS=Leishmania mexicana (strain MHOM/GT/2001/U1103) OX=929439 GN=LMXM_24_1920 PE=4 SV=1
+	4.2469	-2.11011	E9ATT6	E9ATT6	tr|E9ATT6|E9ATT6_LEIMU Uncharacterized protein OS=Leishmania mexicana (strain MHOM/GT/2001/U1103) OX=929439 GN=LMXM_36_5020 PE=4 SV=1
+	2.19928	-2.11216	E9ANU2	E9ANU2	tr|E9ANU2|E9ANU2_LEIMU Putative leucine-rich repeat protein OS=Leishmania mexicana (strain MHOM/GT/2001/U1103) OX=929439 GN=LMXM_12_0150 PE=4 SV=1
+	2.39501	-2.12029	E9AW34	E9AW34	tr|E9AW34|E9AW34_LEIMU Uncharacterized protein OS=Leishmania mexicana (strain MHOM/GT/2001/U1103) OX=929439 GN=LMXM_23_0310 PE=4 SV=1
+	2.69149	-2.12802	E9B4E2	E9B4E2	tr|E9B4E2|E9B4E2_LEIMU Uncharacterized protein OS=Leishmania mexicana (strain MHOM/GT/2001/U1103) OX=929439 GN=LMXM_32_3010 PE=4 SV=1
+	4.53788	-2.14027	E9AX69	E9AX69	tr|E9AX69|E9AX69_LEIMU Hypothetical predicted multi-pass transmembrane protein OS=Leishmania mexicana (strain MHOM/GT/2001/U1103) OX=929439 GN=LMXM_24_2230 PE=4 SV=1
+	1.81429	-2.14415	E9B0S6	E9B0S6	tr|E9B0S6|E9B0S6_LEIMU Uncharacterized protein OS=Leishmania mexicana (strain MHOM/GT/2001/U1103) OX=929439 GN=LMXM_29_1520 PE=4 SV=1
+	5.09624	-2.15128	E9B012	E9B012	tr|E9B012|E9B012_LEIMU Putative zinc transporter OS=Leishmania mexicana (strain MHOM/GT/2001/U1103) OX=929439 GN=LMXM_28_1930 PE=4 SV=1
+	3.74584	-2.16996	E9AXQ1	E9AXQ1	tr|E9AXQ1|E9AXQ1_LEIMU Uncharacterized protein OS=Leishmania mexicana (strain MHOM/GT/2001/U1103) OX=929439 GN=LMXM_25_1700 PE=4 SV=1
+	3.60533	-2.18013	E9AWK0	E9AWK0	tr|E9AWK0|E9AWK0_LEIMU Uncharacterized protein OS=Leishmania mexicana (strain MHOM/GT/2001/U1103) OX=929439 GN=LMXM_24_0100 PE=4 SV=1
+	3.32862	-2.18646	E9AQZ2	E9AQZ2	tr|E9AQZ2|E9AQZ2_LEIMU Uncharacterized protein OS=Leishmania mexicana (strain MHOM/GT/2001/U1103) OX=929439 GN=LMXM_17_0170 PE=4 SV=1
+	3.01265	-2.18926	E9AKJ5	E9AKJ5	tr|E9AKJ5|E9AKJ5_LEIMU Uncharacterized protein OS=Leishmania mexicana (strain MHOM/GT/2001/U1103) OX=929439 GN=LMXM_05_0890 PE=4 SV=1
+	2.21773	-2.19884	E9AM38	E9AM38	tr|E9AM38|E9AM38_LEIMU Uncharacterized protein OS=Leishmania mexicana (strain MHOM/GT/2001/U1103) OX=929439 GN=LMXM_08_29_0410 PE=4 SV=1
+	4.16599	-2.22847	E9ARN1	E9ARN1	tr|E9ARN1|E9ARN1_LEIMU Uncharacterized protein OS=Leishmania mexicana (strain MHOM/GT/2001/U1103) OX=929439 GN=LMXM_18_0940 PE=3 SV=1
+	5.23582	-2.23909	E9B6W8	E9B6W8	tr|E9B6W8|E9B6W8_LEIMU Uncharacterized protein OS=Leishmania mexicana (strain MHOM/GT/2001/U1103) OX=929439 GN=LMXM_34_4380 PE=4 SV=1
+	3.82973	-2.25982	E8NHH1	E8NHH1	tr|E8NHH1|E8NHH1_LEIMU WGS CADB00000000 data, contig 26 (Fragment) OS=Leishmania mexicana (strain MHOM/GT/2001/U1103) OX=929439 GN=LmxM_15_0440c_1 PE=4 SV=1
+	3.68179	-2.32432	E9AL89	E9AL89	tr|E9AL89|E9AL89_LEIMU Uncharacterized protein OS=Leishmania mexicana (strain MHOM/GT/2001/U1103) OX=929439 GN=LMXM_07_0743 PE=4 SV=1
+	3.74468	-2.33196	E9AQ19	E9AQ19	tr|E9AQ19|E9AQ19_LEIMU Putative 60S ribosomal protein L13a OS=Leishmania mexicana (strain MHOM/GT/2001/U1103) OX=929439 GN=LMXM_15_0200 PE=3 SV=1
+	3.06762	-2.35734	E9ALT2	E9ALT2	tr|E9ALT2|E9ALT2_LEIMU Uncharacterized protein OS=Leishmania mexicana (strain MHOM/GT/2001/U1103) OX=929439 GN=LMXM_08_29_1400 PE=4 SV=1
+	4.59559	-2.36089	E9AJI1	E9AJI1	tr|E9AJI1|E9AJI1_LEIMU Uncharacterized protein OS=Leishmania mexicana (strain MHOM/GT/2001/U1103) OX=929439 GN=LMXM_02_0140 PE=4 SV=1
+	4.43523	-2.36323	E9B2P3	E9B2P3	tr|E9B2P3|E9B2P3_LEIMU Uncharacterized protein OS=Leishmania mexicana (strain MHOM/GT/2001/U1103) OX=929439 GN=LMXM_31_1180 PE=4 SV=1
+	5.38199	-2.36756	E9B2N1	E9B2N1	tr|E9B2N1|E9B2N1_LEIMU Putative dynein OS=Leishmania mexicana (strain MHOM/GT/2001/U1103) OX=929439 GN=LMXM_31_1060 PE=4 SV=1
+	3.50103	-2.3725	E9B3J4	E9B3J4	tr|E9B3J4|E9B3J4_LEIMU Uncharacterized protein OS=Leishmania mexicana (strain MHOM/GT/2001/U1103) OX=929439 GN=LMXM_32_0160 PE=4 SV=1
+	3.58118	-2.45097	Q0PKW0;E9B727	Q0PKW0;E9B727	tr|Q0PKW0|Q0PKW0_LEIME Putative mitogen-activated protein kinase 13 OS=Leishmania mexicana OX=5665 GN=MPK13 PE=4 SV=1;tr|E9B727|E9B727_LEIMU Uncharacterized protein OS=Leishmania mexicana (strain MHOM/GT/2001/U1103) OX=929439 GN=LMXM_34_5010 PE=4 SV=1
+	1.08128	-2.45304	E9ARR6	E9ARR6	tr|E9ARR6|E9ARR6_LEIMU Uncharacterized protein OS=Leishmania mexicana (strain MHOM/GT/2001/U1103) OX=929439 GN=LMXM_18_1320 PE=4 SV=1
+	4.30175	-2.4574	E9AVK6	E9AVK6	tr|E9AVK6|E9AVK6_LEIMU Putative amino acid permease OS=Leishmania mexicana (strain MHOM/GT/2001/U1103) OX=929439 GN=LMXM_22_0230 PE=4 SV=1
+	4.23747	-2.46166	E9AUD3	E9AUD3	tr|E9AUD3|E9AUD3_LEIMU Uncharacterized protein OS=Leishmania mexicana (strain MHOM/GT/2001/U1103) OX=929439 GN=LMXM_36_6960 PE=4 SV=1
+	2.32272	-2.48595	E9AYC3	E9AYC3	tr|E9AYC3|E9AYC3_LEIMU Uncharacterized protein OS=Leishmania mexicana (strain MHOM/GT/2001/U1103) OX=929439 GN=LMXM_26_1440 PE=4 SV=1
+	3.93207	-2.55917	E9AR52	E9AR52	tr|E9AR52|E9AR52_LEIMU Kinesin-like protein OS=Leishmania mexicana (strain MHOM/GT/2001/U1103) OX=929439 GN=LMXM_17_0800 PE=3 SV=1
+	3.27212	-2.56098	E9B712	E9B712	tr|E9B712|E9B712_LEIMU Uncharacterized protein OS=Leishmania mexicana (strain MHOM/GT/2001/U1103) OX=929439 GN=LMXM_34_4840 PE=4 SV=1
+	1.08827	-2.58467	E9B741	E9B741	tr|E9B741|E9B741_LEIMU Putative biopterin transporter OS=Leishmania mexicana (strain MHOM/GT/2001/U1103) OX=929439 GN=LMXM_34_5150 PE=4 SV=1
+	2.98995	-2.58692	E9AM07	E9AM07	tr|E9AM07|E9AM07_LEIMU Uncharacterized protein OS=Leishmania mexicana (strain MHOM/GT/2001/U1103) OX=929439 GN=LMXM_08_29_0710 PE=4 SV=1
+	3.82946	-2.59579	E9B4V5	E9B4V5	tr|E9B4V5|E9B4V5_LEIMU Uncharacterized protein OS=Leishmania mexicana (strain MHOM/GT/2001/U1103) OX=929439 GN=LMXM_33_1310 PE=4 SV=1
+	2.70107	-2.62023	E9AVV7	E9AVV7	tr|E9AVV7|E9AVV7_LEIMU Uncharacterized protein OS=Leishmania mexicana (strain MHOM/GT/2001/U1103) OX=929439 GN=LMXM_22_1250 PE=4 SV=1
+	4.65651	-2.65015	E8NHS7;E9B1X9;E9B1Y0	E8NHS7;E9B1X9;E9B1Y0	tr|E8NHS7|E8NHS7_LEIMU WGS CADB00000000 data, contig 99 OS=Leishmania mexicana (strain MHOM/GT/2001/U1103) OX=929439 GN=LmxM_30_1800a_1 PE=4 SV=1;tr|E9B1X9|E9B1X9_LEIMU Amino acid permease OS=Leishmania mexicana (strain MHOM/GT/2001/U1103) OX=929439 GN=LMX
+	2.60075	-2.67486	E9AZU5	E9AZU5	tr|E9AZU5|E9AZU5_LEIMU Uncharacterized protein OS=Leishmania mexicana (strain MHOM/GT/2001/U1103) OX=929439 GN=LMXM_28_1260 PE=4 SV=1
+	2.85535	-2.71975	E9B596	E9B596	tr|E9B596|E9B596_LEIMU Uncharacterized protein OS=Leishmania mexicana (strain MHOM/GT/2001/U1103) OX=929439 GN=LMXM_33_3070 PE=4 SV=1
+	3.75139	-2.72242	E9AVT5	E9AVT5	tr|E9AVT5|E9AVT5_LEIMU Uncharacterized protein OS=Leishmania mexicana (strain MHOM/GT/2001/U1103) OX=929439 GN=LMXM_22_1030 PE=4 SV=1
+	5.6387	-2.74428	E9ALJ1	E9ALJ1	tr|E9ALJ1|E9ALJ1_LEIMU Uncharacterized protein OS=Leishmania mexicana (strain MHOM/GT/2001/U1103) OX=929439 GN=LMXM_08_29_2330 PE=4 SV=1
+	2.74872	-2.75602	E9AK39	E9AK39	tr|E9AK39|E9AK39_LEIMU Uncharacterized protein OS=Leishmania mexicana (strain MHOM/GT/2001/U1103) OX=929439 GN=LMXM_04_0570 PE=4 SV=1
+	1.96844	-2.83295	E9ATW3	E9ATW3	tr|E9ATW3|E9ATW3_LEIMU Uncharacterized protein OS=Leishmania mexicana (strain MHOM/GT/2001/U1103) OX=929439 GN=LMXM_36_5290 PE=4 SV=1
+	4.5606	-2.9982	E9AYU9	E9AYU9	tr|E9AYU9|E9AYU9_LEIMU Putative ABC transporter OS=Leishmania mexicana (strain MHOM/GT/2001/U1103) OX=929439 GN=LMXM_27_0470 PE=4 SV=1
+	2.40965	-3.03245	E9B3J8	E9B3J8	tr|E9B3J8|E9B3J8_LEIMU Putative zinc carboxypeptidase OS=Leishmania mexicana (strain MHOM/GT/2001/U1103) OX=929439 GN=LMXM_32_0200 PE=4 SV=1
+	3.99263	-3.1319	E9AXC0	E9AXC0	tr|E9AXC0|E9AXC0_LEIMU Uncharacterized protein OS=Leishmania mexicana (strain MHOM/GT/2001/U1103) OX=929439 GN=LMXM_25_0430 PE=4 SV=1
+	4.19313	-3.24373	E9B064	E9B064	tr|E9B064|E9B064_LEIMU Putative vacuolar ATP synthase subunit b OS=Leishmania mexicana (strain MHOM/GT/2001/U1103) OX=929439 GN=LMXM_28_2430 PE=3 SV=1
+	0.937257	-3.39012	E9AVB4	E9AVB4	tr|E9AVB4|E9AVB4_LEIMU Uncharacterized protein OS=Leishmania mexicana (strain MHOM/GT/2001/U1103) OX=929439 GN=LMXM_21_1295 PE=4 SV=1
+	0.975304	-3.40175	E9AUS4	E9AUS4	tr|E9AUS4|E9AUS4_LEIMU Coatomer subunit beta OS=Leishmania mexicana (strain MHOM/GT/2001/U1103) OX=929439 GN=LMXM_20_1350 PE=4 SV=1
+	2.44604	-3.47477	E9AUK5	E9AUK5	tr|E9AUK5|E9AUK5_LEIMU Uncharacterized protein OS=Leishmania mexicana (strain MHOM/GT/2001/U1103) OX=929439 GN=LMXM_20_0620 PE=4 SV=1
+	2.27564	-3.57033	E9ANN6	E9ANN6	tr|E9ANN6|E9ANN6_LEIMU Uncharacterized protein OS=Leishmania mexicana (strain MHOM/GT/2001/U1103) OX=929439 GN=LMXM_11_0920 PE=4 SV=1
+	3.61954	-3.80872	E9AZR2	E9AZR2	tr|E9AZR2|E9AZR2_LEIMU 40S ribosomal protein S14 OS=Leishmania mexicana (strain MHOM/GT/2001/U1103) OX=929439 GN=LMXM_28_0960 PE=3 SV=1
+	2.45903	-3.88026	E9AZM2	E9AZM2	tr|E9AZM2|E9AZM2_LEIMU Putative dynein heavy chain OS=Leishmania mexicana (strain MHOM/GT/2001/U1103) OX=929439 GN=LMXM_28_0610 PE=4 SV=1
+	2.90794	-4.24515	E9B1A4	E9B1A4	tr|E9B1A4|E9B1A4_LEIMU Uncharacterized protein OS=Leishmania mexicana (strain MHOM/GT/2001/U1103) OX=929439 GN=LMXM_29_3290 PE=4 SV=1
+	2.99305	-4.39318	E9AYF9	E9AYF9	tr|E9AYF9|E9AYF9_LEIMU Uncharacterized protein OS=Leishmania mexicana (strain MHOM/GT/2001/U1103) OX=929439 GN=LMXM_26_1790 PE=4 SV=1
+	2.06865	-4.52841	E9AN06	E9AN06	tr|E9AN06|E9AN06_LEIMU Uncharacterized protein OS=Leishmania mexicana (strain MHOM/GT/2001/U1103) OX=929439 GN=LMXM_09_1530 PE=4 SV=1
+	2.38858	-4.7534	E9AYG7	E9AYG7	tr|E9AYG7|E9AYG7_LEIMU Uncharacterized protein OS=Leishmania mexicana (strain MHOM/GT/2001/U1103) OX=929439 GN=LMXM_26_1870 PE=4 SV=1
+	3.15231	-5.1169	E9B5Z5	E9B5Z5	tr|E9B5Z5|E9B5Z5_LEIMU Putative oligosaccharyl transferase subunit OS=Leishmania mexicana (strain MHOM/GT/2001/U1103) OX=929439 GN=LMXM_34_1160 PE=4 SV=1
+	1.81461	-5.15178	E9AZ19	E9AZ19	tr|E9AZ19|E9AZ19_LEIMU Uncharacterized protein OS=Leishmania mexicana (strain MHOM/GT/2001/U1103) OX=929439 GN=LMXM_27_1160 PE=4 SV=1
+	3.26104	-5.47144	E9ALZ3	E9ALZ3	tr|E9ALZ3|E9ALZ3_LEIMU Uncharacterized protein OS=Leishmania mexicana (strain MHOM/GT/2001/U1103) OX=929439 GN=LMXM_08_29_0840 PE=4 SV=1
+	2.22882	-5.54199	E9AJS6;E9AJS7	E9AJS6;E9AJS7	tr|E9AJS6|E9AJS6_LEIMU Putative 60S acidic ribosomal protein P2 OS=Leishmania mexicana (strain MHOM/GT/2001/U1103) OX=929439 GN=LMXM_03_0430 PE=3 SV=1;tr|E9AJS7|E9AJS7_LEIMU Putative 60S acidic ribosomal protein P2 OS=Leishmania mexicana (strain MHOM/GT/20
+	1.14733	-7.28236	E9AQN9	E9AQN9	tr|E9AQN9|E9AQN9_LEIMU Uncharacterized protein OS=Leishmania mexicana (strain MHOM/GT/2001/U1103) OX=929439 GN=LMXM_16_0800 PE=4 SV=1
