# Supplementary material for: Inhibition of HSP90 distinctively modulates the global phosphoproteome of Leishmania mexicana developmental stages
Source: Microbiol Spectr. 2023 Oct 31;11(6):e02960-23. doi: 10.1128/spectrum.02960-23 (PMC10715028; doi:10.1128/spectrum.02960-23)
Supplement: Table S7 — Effect of HSP90 inhibition via tanespimycin treatment on the phosphoproteome of L. mexicana axenic amastigotes (AXAs). [file spectrum.02960-23-s0008.xlsx]

## Sheet: HSP90i PPs_AXA
Table S7: Effect of HSP90 inhibition via tanespimycin treatment on the phosphoproteome of L. mexicana axenic amastigotes (AXAs)
Significant	Negative LOG(P-value)	Log2 FC (Tan AXA vs AXA)	Protein IDs	Majority protein IDs	Fasta headers
+	2.75264	5.19246	E9B429	E9B429	tr|E9B429|E9B429_LEIMU Uncharacterized protein OS=Leishmania mexicana (strain MHOM/GT/2001/U1103) OX=929439 GN=LMXM_32_1920 PE=4 SV=1
+	1.70333	4.71364	E9AV21	E9AV21	tr|E9AV21|E9AV21_LEIMU Putative la RNA binding protein OS=Leishmania mexicana (strain MHOM/GT/2001/U1103) OX=929439 GN=LMXM_21_0540 PE=4 SV=1
+	1.70882	4.52845	E9AKI6	E9AKI6	tr|E9AKI6|E9AKI6_LEIMU MYND zinc finger (ZnF) domain-like protein OS=Leishmania mexicana (strain MHOM/GT/2001/U1103) OX=929439 GN=LMXM_05_0800 PE=4 SV=1
+	2.21862	4.49831	E9ARG7	E9ARG7	tr|E9ARG7|E9ARG7_LEIMU Uncharacterized protein OS=Leishmania mexicana (strain MHOM/GT/2001/U1103) OX=929439 GN=LMXM_18_0300 PE=4 SV=1
+	4.84579	4.27344	E9AZ99	E9AZ99	tr|E9AZ99|E9AZ99_LEIMU Uncharacterized protein OS=Leishmania mexicana (strain MHOM/GT/2001/U1103) OX=929439 GN=LMXM_27_1950 PE=4 SV=1
+	3.06017	4.05645	Q6RIA4;E9AP47	Q6RIA4;E9AP47	tr|Q6RIA4|Q6RIA4_LEIME Kinesin-like protein OS=Leishmania mexicana OX=5665 GN=KLP PE=3 SV=1;tr|E9AP47|E9AP47_LEIMU Kinesin-like protein OS=Leishmania mexicana (strain MHOM/GT/2001/U1103) OX=929439 GN=LMXM_13_0130 PE=3 SV=1
+	1.11376	3.55869	E9ANB4	E9ANB4	tr|E9ANB4|E9ANB4_LEIMU Uncharacterized protein OS=Leishmania mexicana (strain MHOM/GT/2001/U1103) OX=929439 GN=LMXM_10_1040 PE=4 SV=1
+	1.78871	3.36236	E9AU68	E9AU68	tr|E9AU68|E9AU68_LEIMU Putative ubiquitin-protein ligase OS=Leishmania mexicana (strain MHOM/GT/2001/U1103) OX=929439 GN=LMXM_36_6340 PE=4 SV=1
+	1.11313	3.35715	E9B076	E9B076	tr|E9B076|E9B076_LEIMU Uncharacterized protein OS=Leishmania mexicana (strain MHOM/GT/2001/U1103) OX=929439 GN=LMXM_28_2540 PE=4 SV=1
+	1.33482	3.22126	E9AKM5	E9AKM5	tr|E9AKM5|E9AKM5_LEIMU Uncharacterized protein OS=Leishmania mexicana (strain MHOM/GT/2001/U1103) OX=929439 GN=LMXM_05_1190 PE=4 SV=1
+	3.56544	3.07419	E9B6C0	E9B6C0	tr|E9B6C0|E9B6C0_LEIMU Uncharacterized protein OS=Leishmania mexicana (strain MHOM/GT/2001/U1103) OX=929439 GN=LMXM_34_2400 PE=4 SV=1
+	1.74917	2.94235	E9AXK0	E9AXK0	tr|E9AXK0|E9AXK0_LEIMU Uncharacterized protein OS=Leishmania mexicana (strain MHOM/GT/2001/U1103) OX=929439 GN=LMXM_25_1210 PE=4 SV=1
+	1.33028	2.92642	E9B523	E9B523	tr|E9B523|E9B523_LEIMU Uncharacterized protein OS=Leishmania mexicana (strain MHOM/GT/2001/U1103) OX=929439 GN=LMXM_33_2370 PE=4 SV=1
+	2.62337	2.83304	E9AS04	E9AS04	tr|E9AS04|E9AS04_LEIMU Uncharacterized protein OS=Leishmania mexicana (strain MHOM/GT/2001/U1103) OX=929439 GN=LMXM_19_0520 PE=4 SV=1
+	4.35463	2.6283	E9AUG6	E9AUG6	tr|E9AUG6|E9AUG6_LEIMU Midasin OS=Leishmania mexicana (strain MHOM/GT/2001/U1103) OX=929439 GN=LMXM_20_0260 PE=3 SV=1
+	4.28922	2.43238	E9AZ19	E9AZ19	tr|E9AZ19|E9AZ19_LEIMU Uncharacterized protein OS=Leishmania mexicana (strain MHOM/GT/2001/U1103) OX=929439 GN=LMXM_27_1160 PE=4 SV=1
+	4.79523	2.3881	E9B0P0	E9B0P0	tr|E9B0P0|E9B0P0_LEIMU Putative RNA-binding protein OS=Leishmania mexicana (strain MHOM/GT/2001/U1103) OX=929439 GN=LMXM_29_1110 PE=4 SV=1
+	1.16154	2.27153	E9B144	E9B144	tr|E9B144|E9B144_LEIMU Uncharacterized protein OS=Leishmania mexicana (strain MHOM/GT/2001/U1103) OX=929439 GN=LMXM_29_2720 PE=4 SV=1
+	1.23539	2.22073	E9AZX7	E9AZX7	tr|E9AZX7|E9AZX7_LEIMU Putative hydrolase, alpha/beta fold family OS=Leishmania mexicana (strain MHOM/GT/2001/U1103) OX=929439 GN=LMXM_28_1570 PE=4 SV=1
+	3.0285	2.21902	E9ANV6	E9ANV6	tr|E9ANV6|E9ANV6_LEIMU Uncharacterized protein OS=Leishmania mexicana (strain MHOM/GT/2001/U1103) OX=929439 GN=LMXM_12_0290 PE=4 SV=1
+	1.57665	2.21691	E9AR50	E9AR50	tr|E9AR50|E9AR50_LEIMU GMP reductase OS=Leishmania mexicana (strain MHOM/GT/2001/U1103) OX=929439 GN=GMPR PE=3 SV=1
+	5.19912	2.2169	E9ATR2	E9ATR2	tr|E9ATR2|E9ATR2_LEIMU Uncharacterized protein OS=Leishmania mexicana (strain MHOM/GT/2001/U1103) OX=929439 GN=LMXM_36_4780 PE=4 SV=1
+	2.59305	2.12917	E9B5U2	E9B5U2	tr|E9B5U2|E9B5U2_LEIMU Uncharacterized protein OS=Leishmania mexicana (strain MHOM/GT/2001/U1103) OX=929439 GN=LMXM_34_0610 PE=4 SV=1
+	2.70465	2.01438	E9AMS7	E9AMS7	tr|E9AMS7|E9AMS7_LEIMU Uncharacterized protein OS=Leishmania mexicana (strain MHOM/GT/2001/U1103) OX=929439 GN=LMXM_09_0760 PE=4 SV=1
+	3.97316	1.99658	E9ALH2	E9ALH2	tr|E9ALH2|E9ALH2_LEIMU Uncharacterized protein OS=Leishmania mexicana (strain MHOM/GT/2001/U1103) OX=929439 GN=LMXM_08_29_2520 PE=4 SV=1
+	0.667805	1.99153	E9AV47	E9AV47	tr|E9AV47|E9AV47_LEIMU Putative small GTPase OS=Leishmania mexicana (strain MHOM/GT/2001/U1103) OX=929439 GN=LMXM_21_0790 PE=4 SV=1
+	3.78138	1.96498	E9AV44	E9AV44	tr|E9AV44|E9AV44_LEIMU Proteasome regulatory non-ATP-ase subunit 5,putative OS=Leishmania mexicana (strain MHOM/GT/2001/U1103) OX=929439 GN=LMXM_21_0760 PE=4 SV=1
+	2.44241	1.96046	E9B5T8	E9B5T8	tr|E9B5T8|E9B5T8_LEIMU Uncharacterized protein OS=Leishmania mexicana (strain MHOM/GT/2001/U1103) OX=929439 GN=LMXM_34_0570 PE=4 SV=1
+	1.91633	1.95949	E9ATN2	E9ATN2	tr|E9ATN2|E9ATN2_LEIMU Transmembrane amino acid transporter protein-like protein OS=Leishmania mexicana (strain MHOM/GT/2001/U1103) OX=929439 GN=LMXM_36_4480 PE=4 SV=1
+	2.75534	1.95466	E9APC3	E9APC3	tr|E9APC3|E9APC3_LEIMU Uncharacterized protein OS=Leishmania mexicana (strain MHOM/GT/2001/U1103) OX=929439 GN=LMXM_13_0990 PE=4 SV=1
+	2.55265	1.95179	E9AVN3	E9AVN3	tr|E9AVN3|E9AVN3_LEIMU Uncharacterized protein OS=Leishmania mexicana (strain MHOM/GT/2001/U1103) OX=929439 GN=LMXM_22_0500 PE=4 SV=1
+	2.06195	1.94114	Q9GRU2;E9AN59	Q9GRU2;E9AN59	tr|Q9GRU2|Q9GRU2_LEIME Mitogen-activated protein kinase OS=Leishmania mexicana mexicana OX=44270 GN=MPK3 PE=3 SV=1;tr|E9AN59|E9AN59_LEIMU Mitogen-activated protein kinase OS=Leishmania mexicana (strain MHOM/GT/2001/U1103) OX=929439 GN=LMXM_10_0490 PE=3 SV=
+	4.67015	1.88334	E9ALV6	E9ALV6	tr|E9ALV6|E9ALV6_LEIMU Uncharacterized protein OS=Leishmania mexicana (strain MHOM/GT/2001/U1103) OX=929439 GN=LMXM_08_29_1170 PE=4 SV=1
+	2.73326	1.87352	E9B017	E9B017	tr|E9B017|E9B017_LEIMU Uncharacterized protein OS=Leishmania mexicana (strain MHOM/GT/2001/U1103) OX=929439 GN=LMXM_28_1980 PE=4 SV=1
+	5.51691	1.86899	Q2PQD2;E9AN28	Q2PQD2;E9AN28	tr|Q2PQD2|Q2PQD2_LEIME MPK10 OS=Leishmania mexicana OX=5665 PE=4 SV=1;tr|E9AN28|E9AN28_LEIMU Putative mitogen-activated protein kinase OS=Leishmania mexicana (strain MHOM/GT/2001/U1103) OX=929439 GN=LMXM_10_0200 PE=4 SV=1
+	2.27521	1.85094	E9B2D4	E9B2D4	tr|E9B2D4|E9B2D4_LEIMU Uncharacterized protein OS=Leishmania mexicana (strain MHOM/GT/2001/U1103) OX=929439 GN=LMXM_31_0140 PE=4 SV=1
+	3.31975	1.8432	E9AV88	E9AV88	tr|E9AV88|E9AV88_LEIMU Putative kinesin OS=Leishmania mexicana (strain MHOM/GT/2001/U1103) OX=929439 GN=LMXM_21_1040 PE=3 SV=1
+	1.53694	1.82839	E9ANA2	E9ANA2	tr|E9ANA2|E9ANA2_LEIMU Uncharacterized protein OS=Leishmania mexicana (strain MHOM/GT/2001/U1103) OX=929439 GN=LMXM_10_0920 PE=4 SV=1
+	5.78118	1.82211	E9B259	E9B259	tr|E9B259|E9B259_LEIMU Putative calreticulin OS=Leishmania mexicana (strain MHOM/GT/2001/U1103) OX=929439 GN=LMXM_30_2600 PE=3 SV=1
+	2.04272	1.76189	E9ATG9	E9ATG9	tr|E9ATG9|E9ATG9_LEIMU Uncharacterized protein OS=Leishmania mexicana (strain MHOM/GT/2001/U1103) OX=929439 GN=LMXM_36_3870 PE=4 SV=1
+	0.567654	1.76066	E9ARX8	E9ARX8	tr|E9ARX8|E9ARX8_LEIMU Uncharacterized protein OS=Leishmania mexicana (strain MHOM/GT/2001/U1103) OX=929439 GN=LMXM_19_0270 PE=4 SV=1
+	3.49332	1.75476	E9AQB0	E9AQB0	tr|E9AQB0|E9AQB0_LEIMU Uncharacterized protein OS=Leishmania mexicana (strain MHOM/GT/2001/U1103) OX=929439 GN=LMXM_15_1200 PE=4 SV=1
+	2.36119	1.75368	E9AVL6	E9AVL6	tr|E9AVL6|E9AVL6_LEIMU Uncharacterized protein OS=Leishmania mexicana (strain MHOM/GT/2001/U1103) OX=929439 GN=LMXM_22_0320 PE=4 SV=1
+	4.5079	1.75037	E9ALD4	E9ALD4	tr|E9ALD4|E9ALD4_LEIMU Uncharacterized protein OS=Leishmania mexicana (strain MHOM/GT/2001/U1103) OX=929439 GN=LMXM_07_1150 PE=4 SV=1
+	2.38501	1.70814	E9AX69	E9AX69	tr|E9AX69|E9AX69_LEIMU Hypothetical predicted multi-pass transmembrane protein OS=Leishmania mexicana (strain MHOM/GT/2001/U1103) OX=929439 GN=LMXM_24_2230 PE=4 SV=1
+	1.75558	1.69975	E9B4I7	E9B4I7	tr|E9B4I7|E9B4I7_LEIMU Uncharacterized protein OS=Leishmania mexicana (strain MHOM/GT/2001/U1103) OX=929439 GN=LMXM_33_0190 PE=4 SV=1
+	3.17875	1.66716	E9B0F9	E9B0F9	tr|E9B0F9|E9B0F9_LEIMU Kinesin-like protein OS=Leishmania mexicana (strain MHOM/GT/2001/U1103) OX=929439 GN=LMXM_29_0350 PE=3 SV=1
+	2.33035	1.62737	E9AJR9	E9AJR9	tr|E9AJR9|E9AJR9_LEIMU Uncharacterized protein OS=Leishmania mexicana (strain MHOM/GT/2001/U1103) OX=929439 GN=LMXM_03_0350 PE=4 SV=1
+	2.08445	1.59984	E9AZD9	E9AZD9	tr|E9AZD9|E9AZD9_LEIMU Protein phosphatase-like protein OS=Leishmania mexicana (strain MHOM/GT/2001/U1103) OX=929439 GN=LMXM_27_2320 PE=4 SV=1
+	2.40363	1.58505	E9B2D5	E9B2D5	tr|E9B2D5|E9B2D5_LEIMU Uncharacterized protein OS=Leishmania mexicana (strain MHOM/GT/2001/U1103) OX=929439 GN=LMXM_31_0150 PE=4 SV=1
+	3.4164	1.57594	E9ASS0	E9ASS0	tr|E9ASS0|E9ASS0_LEIMU Uncharacterized protein OS=Leishmania mexicana (strain MHOM/GT/2001/U1103) OX=929439 GN=LMXM_36_1500 PE=4 SV=1
+	3.58738	1.55224	E9AS79	E9AS79	tr|E9AS79|E9AS79_LEIMU Uncharacterized protein OS=Leishmania mexicana (strain MHOM/GT/2001/U1103) OX=929439 GN=LMXM_19_1280 PE=4 SV=1
+	1.00918	1.5265	E9ASE2	E9ASE2	tr|E9ASE2|E9ASE2_LEIMU eIF3-interacting protein-like protein OS=Leishmania mexicana (strain MHOM/GT/2001/U1103) OX=929439 GN=LMXM_36_0250 PE=4 SV=1
+	2.34997	1.51036	E9AS92	E9AS92	tr|E9AS92|E9AS92_LEIMU Putative cation transporter OS=Leishmania mexicana (strain MHOM/GT/2001/U1103) OX=929439 GN=LMXM_19_1380 PE=4 SV=1
+	3.1166	1.47924	E9AMV2	E9AMV2	tr|E9AMV2|E9AMV2_LEIMU Uncharacterized protein OS=Leishmania mexicana (strain MHOM/GT/2001/U1103) OX=929439 GN=LMXM_09_1000 PE=4 SV=1
+	4.55	1.46655	E9ALU6	E9ALU6	tr|E9ALU6|E9ALU6_LEIMU Putative ATP-dependent Clp protease subunit, heat shock protein 100 (HSP100) OS=Leishmania mexicana (strain MHOM/GT/2001/U1103) OX=929439 GN=LMXM_08_29_1270 PE=3 SV=1
+	0.613687	1.45923	E9AWW2	E9AWW2	tr|E9AWW2|E9AWW2_LEIMU Uncharacterized protein OS=Leishmania mexicana (strain MHOM/GT/2001/U1103) OX=929439 GN=LMXM_24_1200 PE=4 SV=1
+	0.870847	1.44885	E9B1L8	E9B1L8	tr|E9B1L8|E9B1L8_LEIMU Uncharacterized protein OS=Leishmania mexicana (strain MHOM/GT/2001/U1103) OX=929439 GN=LMXM_30_0670 PE=4 SV=1
+	1.75252	1.40744	E9B5U1;E9B2L2	E9B5U1;E9B2L2	tr|E9B5U1|E9B5U1_LEIMU 60S ribosomal protein L18a OS=Leishmania mexicana (strain MHOM/GT/2001/U1103) OX=929439 GN=LMXM_34_0600 PE=3 SV=1;tr|E9B2L2|E9B2L2_LEIMU 60S ribosomal protein L18a OS=Leishmania mexicana (strain MHOM/GT/2001/U1103) OX=929439 GN=LMXM_
+	2.25291	1.40391	E9AW78	E9AW78	tr|E9AW78|E9AW78_LEIMU Uncharacterized protein OS=Leishmania mexicana (strain MHOM/GT/2001/U1103) OX=929439 GN=LMXM_23_0630 PE=4 SV=1
+	3.97308	1.40004	E9AN77	E9AN77	tr|E9AN77|E9AN77_LEIMU Uncharacterized protein OS=Leishmania mexicana (strain MHOM/GT/2001/U1103) OX=929439 GN=LMXM_10_0670 PE=4 SV=1
+	1.42919	1.38941	E9AK89	E9AK89	tr|E9AK89|E9AK89_LEIMU Uncharacterized protein OS=Leishmania mexicana (strain MHOM/GT/2001/U1103) OX=929439 GN=LMXM_04_1080 PE=4 SV=1
+	4.85531	1.38784	E9B2D2	E9B2D2	tr|E9B2D2|E9B2D2_LEIMU Uncharacterized protein OS=Leishmania mexicana (strain MHOM/GT/2001/U1103) OX=929439 GN=LMXM_31_0120 PE=4 SV=1
+	1.82818	1.38491	E9B2Q9	E9B2Q9	tr|E9B2Q9|E9B2Q9_LEIMU Cleavage and polyadenylation specificity factor-like protein OS=Leishmania mexicana (strain MHOM/GT/2001/U1103) OX=929439 GN=LMXM_31_1340 PE=4 SV=1
+	2.84157	1.37953	E9ANY4	E9ANY4	tr|E9ANY4|E9ANY4_LEIMU Uncharacterized protein OS=Leishmania mexicana (strain MHOM/GT/2001/U1103) OX=929439 GN=LMXM_12_0560 PE=4 SV=1
+	2.11713	1.37728	E9AL46	E9AL46	tr|E9AL46|E9AL46_LEIMU Uncharacterized protein OS=Leishmania mexicana (strain MHOM/GT/2001/U1103) OX=929439 GN=LMXM_07_0350 PE=4 SV=1
+	1.52177	1.36909	E9AKX3	E9AKX3	tr|E9AKX3|E9AKX3_LEIMU Putative glucosamine-fructose-6-phosphate aminotransferase OS=Leishmania mexicana (strain MHOM/GT/2001/U1103) OX=929439 GN=LMXM_06_0950 PE=4 SV=1
+	2.89984	1.36611	E9AL50	E9AL50	tr|E9AL50|E9AL50_LEIMU Uncharacterized protein OS=Leishmania mexicana (strain MHOM/GT/2001/U1103) OX=929439 GN=LMXM_07_0390 PE=4 SV=1
+	2.69219	1.33393	E9B5V8	E9B5V8	tr|E9B5V8|E9B5V8_LEIMU Uncharacterized protein OS=Leishmania mexicana (strain MHOM/GT/2001/U1103) OX=929439 GN=LMXM_34_0780 PE=4 SV=1
+	1.95599	1.31545	E9AJM0	E9AJM0	tr|E9AJM0|E9AJM0_LEIMU Uncharacterized protein OS=Leishmania mexicana (strain MHOM/GT/2001/U1103) OX=929439 GN=LMXM_02_0580 PE=4 SV=1
+	2.61716	1.30765	E9AZ69	E9AZ69	tr|E9AZ69|E9AZ69_LEIMU Uncharacterized protein OS=Leishmania mexicana (strain MHOM/GT/2001/U1103) OX=929439 GN=LMXM_27_1660 PE=4 SV=1
+	1.9808	1.29917	E9B6B2	E9B6B2	tr|E9B6B2|E9B6B2_LEIMU Uncharacterized protein OS=Leishmania mexicana (strain MHOM/GT/2001/U1103) OX=929439 GN=LMXM_34_2320 PE=4 SV=1
+	2.81766	1.27866	E9ATK5	E9ATK5	tr|E9ATK5|E9ATK5_LEIMU Uncharacterized protein OS=Leishmania mexicana (strain MHOM/GT/2001/U1103) OX=929439 GN=LMXM_36_4210 PE=4 SV=1
+	4.47729	1.2757	E9B5N3	E9B5N3	tr|E9B5N3|E9B5N3_LEIMU RNA-binding protein-like protein OS=Leishmania mexicana (strain MHOM/GT/2001/U1103) OX=929439 GN=LMXM_33_4560 PE=4 SV=1
+	1.96348	1.27514	E9AZZ8	E9AZZ8	tr|E9AZZ8|E9AZZ8_LEIMU ATPase-like protein OS=Leishmania mexicana (strain MHOM/GT/2001/U1103) OX=929439 GN=LMXM_28_1790 PE=3 SV=1
+	3.24869	1.24144	E9B1P3;E8NHE8;E8NHE7	E9B1P3;E8NHE8;E8NHE7	tr|E9B1P3|E9B1P3_LEIMU Sodium stibogluconate resistance protein,putative OS=Leishmania mexicana (strain MHOM/GT/2001/U1103) OX=929439 GN=LMXM_30_0930 PE=4 SV=1;tr|E8NHE8|E8NHE8_LEIMU Uncharacterized protein LmxM_30_0950_1 OS=Leishmania mexicana (strain MHO
+	2.66883	1.23543	E9AYP7	E9AYP7	tr|E9AYP7|E9AYP7_LEIMU Uncharacterized protein OS=Leishmania mexicana (strain MHOM/GT/2001/U1103) OX=929439 GN=LMXM_26_2660 PE=4 SV=1
+	3.37007	1.22422	E9AJU8	E9AJU8	tr|E9AJU8|E9AJU8_LEIMU Uncharacterized protein OS=Leishmania mexicana (strain MHOM/GT/2001/U1103) OX=929439 GN=LMXM_03_0650 PE=4 SV=1
+	2.01984	1.20256	E9B2W1	E9B2W1	tr|E9B2W1|E9B2W1_LEIMU Putative rab11B GTPase OS=Leishmania mexicana (strain MHOM/GT/2001/U1103) OX=929439 GN=LMXM_31_1840 PE=4 SV=1
+	2.19691	1.20192	E9ARJ3	E9ARJ3	tr|E9ARJ3|E9ARJ3_LEIMU V-type proton ATPase subunit C OS=Leishmania mexicana (strain MHOM/GT/2001/U1103) OX=929439 GN=LMXM_18_0560 PE=3 SV=1
+	3.07925	1.19864	E9B620	E9B620	tr|E9B620|E9B620_LEIMU Putative threonyl-tRNA synthetase OS=Leishmania mexicana (strain MHOM/GT/2001/U1103) OX=929439 GN=LMXM_34_1410 PE=3 SV=1
+	1.60783	1.18893	E9B3T5	E9B3T5	tr|E9B3T5|E9B3T5_LEIMU Uncharacterized protein OS=Leishmania mexicana (strain MHOM/GT/2001/U1103) OX=929439 GN=LMXM_32_1020 PE=4 SV=1
+	4.19812	1.18713	E9APN6	E9APN6	tr|E9APN6|E9APN6_LEIMU Uncharacterized protein OS=Leishmania mexicana (strain MHOM/GT/2001/U1103) OX=929439 GN=LMXM_14_0410 PE=4 SV=1
+	3.5837	1.1828	E9AZ71	E9AZ71	tr|E9AZ71|E9AZ71_LEIMU Uncharacterized protein OS=Leishmania mexicana (strain MHOM/GT/2001/U1103) OX=929439 GN=LMXM_27_1680 PE=4 SV=1
+	4.09829	1.17842	E9ARY3	E9ARY3	tr|E9ARY3|E9ARY3_LEIMU GDT1 family protein OS=Leishmania mexicana (strain MHOM/GT/2001/U1103) OX=929439 GN=LMXM_19_0310 PE=3 SV=1
+	4.96289	1.17711	E9B461	E9B461	tr|E9B461|E9B461_LEIMU Uncharacterized protein OS=Leishmania mexicana (strain MHOM/GT/2001/U1103) OX=929439 GN=LMXM_32_2220 PE=4 SV=1
+	2.66524	1.17612	E9B298	E9B298	tr|E9B298|E9B298_LEIMU Uncharacterized protein OS=Leishmania mexicana (strain MHOM/GT/2001/U1103) OX=929439 GN=LMXM_30_2980 PE=4 SV=1
+	3.39744	1.16227	E9AXQ9	E9AXQ9	tr|E9AXQ9|E9AXQ9_LEIMU Putative 3-oxo-5-alpha-steroid 4-dehydrogenase OS=Leishmania mexicana (strain MHOM/GT/2001/U1103) OX=929439 GN=LMXM_25_1770 PE=4 SV=1
+	3.63085	1.15657	E9ALN7	E9ALN7	tr|E9ALN7|E9ALN7_LEIMU Uncharacterized protein OS=Leishmania mexicana (strain MHOM/GT/2001/U1103) OX=929439 GN=LMXM_08_29_1870 PE=4 SV=1
+	2.55364	1.15619	E9AQM8	E9AQM8	tr|E9AQM8|E9AQM8_LEIMU Uncharacterized protein OS=Leishmania mexicana (strain MHOM/GT/2001/U1103) OX=929439 GN=LMXM_16_0690 PE=4 SV=1
+	4.68044	1.15373	E9AV04	E9AV04	tr|E9AV04|E9AV04_LEIMU Uncharacterized protein OS=Leishmania mexicana (strain MHOM/GT/2001/U1103) OX=929439 GN=LMXM_21_0370 PE=4 SV=1
+	2.41099	1.15215	E9AYJ6	E9AYJ6	tr|E9AYJ6|E9AYJ6_LEIMU Uncharacterized protein OS=Leishmania mexicana (strain MHOM/GT/2001/U1103) OX=929439 GN=LMXM_26_2160 PE=4 SV=1
+	4.5198	1.13974	E9AUK8	E9AUK8	tr|E9AUK8|E9AUK8_LEIMU rRNA biogenesis protein-like protein OS=Leishmania mexicana (strain MHOM/GT/2001/U1103) OX=929439 GN=LMXM_20_0650 PE=4 SV=1
+	2.44578	1.13717	E9AXC0	E9AXC0	tr|E9AXC0|E9AXC0_LEIMU Uncharacterized protein OS=Leishmania mexicana (strain MHOM/GT/2001/U1103) OX=929439 GN=LMXM_25_0430 PE=4 SV=1
+	3.39954	1.12638	E9ASG2	E9ASG2	tr|E9ASG2|E9ASG2_LEIMU Uncharacterized protein OS=Leishmania mexicana (strain MHOM/GT/2001/U1103) OX=929439 GN=LMXM_36_0450 PE=4 SV=1
+	3.39099	1.12146	E9AYF9	E9AYF9	tr|E9AYF9|E9AYF9_LEIMU Uncharacterized protein OS=Leishmania mexicana (strain MHOM/GT/2001/U1103) OX=929439 GN=LMXM_26_1790 PE=4 SV=1
+	1.56013	1.12139	E9B3P3	E9B3P3	tr|E9B3P3|E9B3P3_LEIMU Uncharacterized protein OS=Leishmania mexicana (strain MHOM/GT/2001/U1103) OX=929439 GN=LMXM_32_0610 PE=4 SV=1
+	4.78281	1.11126	Q000I2;Q000I1;E9B5F5;E9B5F3	Q000I2;Q000I1;E9B5F5;E9B5F3	tr|Q000I2|Q000I2_LEIME A600-1 OS=Leishmania mexicana OX=5665 PE=4 SV=1;tr|Q000I1|Q000I1_LEIME A600-3 OS=Leishmania mexicana OX=5665 PE=4 SV=1;tr|E9B5F5|E9B5F5_LEIMU Uncharacterized protein LMXM_33_3642 OS=Leishmania mexicana (strain MHOM/GT/2001/U1103) OX=
+	0.622292	1.10982	E9AU49	E9AU49	tr|E9AU49|E9AU49_LEIMU Uncharacterized protein OS=Leishmania mexicana (strain MHOM/GT/2001/U1103) OX=929439 GN=LMXM_36_6140 PE=4 SV=1
+	2.2331	1.09708	E9B4S7	E9B4S7	tr|E9B4S7|E9B4S7_LEIMU Uncharacterized protein OS=Leishmania mexicana (strain MHOM/GT/2001/U1103) OX=929439 GN=LMXM_33_1050 PE=4 SV=1
+	1.47544	1.09393	E9AV37	E9AV37	tr|E9AV37|E9AV37_LEIMU Putative ribonuclease L inhibitor OS=Leishmania mexicana (strain MHOM/GT/2001/U1103) OX=929439 GN=LMXM_21_0710 PE=4 SV=1
+	2.92836	1.09385	E9B0K3	E9B0K3	tr|E9B0K3|E9B0K3_LEIMU Uncharacterized protein OS=Leishmania mexicana (strain MHOM/GT/2001/U1103) OX=929439 GN=LMXM_29_0760 PE=4 SV=1
+	2.19975	1.08885	E9AZU4	E9AZU4	tr|E9AZU4|E9AZU4_LEIMU Uncharacterized protein OS=Leishmania mexicana (strain MHOM/GT/2001/U1103) OX=929439 GN=LMXM_28_1250 PE=4 SV=1
+	3.28844	1.07917	E9ASH1	E9ASH1	tr|E9ASH1|E9ASH1_LEIMU Putative small nuclear ribonucleaoprotein OS=Leishmania mexicana (strain MHOM/GT/2001/U1103) OX=929439 GN=LMXM_36_0535 PE=4 SV=1
+	5.47282	1.0759	E9AU26	E9AU26	tr|E9AU26|E9AU26_LEIMU Uncharacterized protein OS=Leishmania mexicana (strain MHOM/GT/2001/U1103) OX=929439 GN=LMXM_36_5910 PE=4 SV=1
+	3.6534	1.05505	E9AWY6	E9AWY6	tr|E9AWY6|E9AWY6_LEIMU Putative kinesin OS=Leishmania mexicana (strain MHOM/GT/2001/U1103) OX=929439 GN=LMXM_24_1430 PE=3 SV=1
+	3.32895	1.05181	E9AYF5	E9AYF5	tr|E9AYF5|E9AYF5_LEIMU Uncharacterized protein OS=Leishmania mexicana (strain MHOM/GT/2001/U1103) OX=929439 GN=LMXM_26_1770 PE=4 SV=1
+	3.74648	1.05086	E9AJD9	E9AJD9	tr|E9AJD9|E9AJD9_LEIMU Putative long-chain-fatty-acid-CoA ligase OS=Leishmania mexicana (strain MHOM/GT/2001/U1103) OX=929439 GN=LMXM_01_0520 PE=4 SV=1
+	3.08115	1.04762	E9B6Z9	E9B6Z9	tr|E9B6Z9|E9B6Z9_LEIMU Putative MCAK-like kinesin OS=Leishmania mexicana (strain MHOM/GT/2001/U1103) OX=929439 GN=LMXM_34_4700 PE=3 SV=1
+	1.69355	1.04752	E9AZV4	E9AZV4	tr|E9AZV4|E9AZV4_LEIMU Haloacid dehalogenase-like hydrolase-like protein OS=Leishmania mexicana (strain MHOM/GT/2001/U1103) OX=929439 GN=LMXM_28_1350 PE=4 SV=1
+	2.34697	1.04161	E9AL31	E9AL31	tr|E9AL31|E9AL31_LEIMU Uncharacterized protein OS=Leishmania mexicana (strain MHOM/GT/2001/U1103) OX=929439 GN=LMXM_07_0210 PE=4 SV=1
+	1.26348	1.04055	E9B276	E9B276	tr|E9B276|E9B276_LEIMU Uncharacterized protein OS=Leishmania mexicana (strain MHOM/GT/2001/U1103) OX=929439 GN=LMXM_30_2770 PE=4 SV=1
+	2.71796	1.03301	E9B2L3	E9B2L3	tr|E9B2L3|E9B2L3_LEIMU Ethanolamine-phosphate cytidylyltransferase,putative OS=Leishmania mexicana (strain MHOM/GT/2001/U1103) OX=929439 GN=LMXM_31_0890 PE=4 SV=1
+	2.72433	1.03215	E9B0I1	E9B0I1	tr|E9B0I1|E9B0I1_LEIMU Uncharacterized protein OS=Leishmania mexicana (strain MHOM/GT/2001/U1103) OX=929439 GN=LMXM_29_0560 PE=4 SV=1
+	2.62828	1.02075	E9AUH3	E9AUH3	tr|E9AUH3|E9AUH3_LEIMU Uncharacterized protein OS=Leishmania mexicana (strain MHOM/GT/2001/U1103) OX=929439 GN=LMXM_20_0320 PE=4 SV=1
+	3.01125	1.02063	E9B0N8	E9B0N8	tr|E9B0N8|E9B0N8_LEIMU Uncharacterized protein OS=Leishmania mexicana (strain MHOM/GT/2001/U1103) OX=929439 GN=LMXM_29_1090 PE=4 SV=1
+	3.31192	1.01282	E9B268	E9B268	tr|E9B268|E9B268_LEIMU Uncharacterized protein OS=Leishmania mexicana (strain MHOM/GT/2001/U1103) OX=929439 GN=LMXM_30_2700 PE=4 SV=1
+	1.62129	1.01248	E9AJV4	E9AJV4	tr|E9AJV4|E9AJV4_LEIMU Uncharacterized protein OS=Leishmania mexicana (strain MHOM/GT/2001/U1103) OX=929439 GN=LMXM_03_0710 PE=4 SV=1
+	1.12675	1.00621	E9ARJ6	E9ARJ6	tr|E9ARJ6|E9ARJ6_LEIMU Putative RNA binding protein OS=Leishmania mexicana (strain MHOM/GT/2001/U1103) OX=929439 GN=LMXM_18_0590 PE=4 SV=1
+	1.61504	1.00569	E9AZ50	E9AZ50	tr|E9AZ50|E9AZ50_LEIMU Uncharacterized protein OS=Leishmania mexicana (strain MHOM/GT/2001/U1103) OX=929439 GN=LMXM_27_1450 PE=4 SV=1
+	2.42775	0.991974	E9AL22	E9AL22	tr|E9AL22|E9AL22_LEIMU Uncharacterized protein OS=Leishmania mexicana (strain MHOM/GT/2001/U1103) OX=929439 GN=LMXM_07_0120 PE=4 SV=1
+	2.7917	0.987797	E9B5W4	E9B5W4	tr|E9B5W4|E9B5W4_LEIMU Uncharacterized protein OS=Leishmania mexicana (strain MHOM/GT/2001/U1103) OX=929439 GN=LMXM_34_0840 PE=4 SV=1
+	5.36033	0.969319	E9ALS3;E8NHR4	E9ALS3	tr|E9ALS3|E9ALS3_LEIMU Uncharacterized protein OS=Leishmania mexicana (strain MHOM/GT/2001/U1103) OX=929439 GN=LMXM_08_29_1500 PE=4 SV=1
+	3.02446	0.966488	E9AYG7	E9AYG7	tr|E9AYG7|E9AYG7_LEIMU Uncharacterized protein OS=Leishmania mexicana (strain MHOM/GT/2001/U1103) OX=929439 GN=LMXM_26_1870 PE=4 SV=1
+	3.23498	0.964311	E9B4D6	E9B4D6	tr|E9B4D6|E9B4D6_LEIMU Uncharacterized protein OS=Leishmania mexicana (strain MHOM/GT/2001/U1103) OX=929439 GN=LMXM_32_2940 PE=4 SV=1
+	2.10189	0.961714	E9ATL4	E9ATL4	tr|E9ATL4|E9ATL4_LEIMU Trypanothione synthetase-like protein OS=Leishmania mexicana (strain MHOM/GT/2001/U1103) OX=929439 GN=LMXM_36_4300 PE=4 SV=1
+	3.38259	0.95404	E9B510	E9B510	tr|E9B510|E9B510_LEIMU Uncharacterized protein OS=Leishmania mexicana (strain MHOM/GT/2001/U1103) OX=929439 GN=LMXM_33_2240 PE=4 SV=1
+	1.72841	0.946045	E9API3	E9API3	tr|E9API3|E9API3_LEIMU Uncharacterized protein OS=Leishmania mexicana (strain MHOM/GT/2001/U1103) OX=929439 GN=LMXM_13_1590 PE=4 SV=1
+	1.46253	0.945107	E9AM16	E9AM16	tr|E9AM16|E9AM16_LEIMU Putative ABC transporter OS=Leishmania mexicana (strain MHOM/GT/2001/U1103) OX=929439 GN=LMXM_08_29_0620 PE=4 SV=1
+	3.90343	0.935787	E9ARM1	E9ARM1	tr|E9ARM1|E9ARM1_LEIMU Uncharacterized protein OS=Leishmania mexicana (strain MHOM/GT/2001/U1103) OX=929439 GN=LMXM_18_0840 PE=4 SV=1
+	3.29249	0.935663	E9AZ09	E9AZ09	tr|E9AZ09|E9AZ09_LEIMU Putative vesicular-fusion ATPase-like protein OS=Leishmania mexicana (strain MHOM/GT/2001/U1103) OX=929439 GN=LMXM_27_1070 PE=4 SV=1
+	4.23541	0.924385	E9AV30	E9AV30	tr|E9AV30|E9AV30_LEIMU Putative phosphoglucomutase OS=Leishmania mexicana (strain MHOM/GT/2001/U1103) OX=929439 GN=LMXM_21_0640 PE=3 SV=1
+	4.36361	0.923073	E9AR96	E9AR96	tr|E9AR96|E9AR96_LEIMU Uncharacterized protein OS=Leishmania mexicana (strain MHOM/GT/2001/U1103) OX=929439 GN=LMXM_17_1240 PE=4 SV=1
+	4.20262	0.921172	E9AR29	E9AR29	tr|E9AR29|E9AR29_LEIMU Putative P-type ATPase OS=Leishmania mexicana (strain MHOM/GT/2001/U1103) OX=929439 GN=LMXM_17_0600 PE=3 SV=1
+	2.18229	0.920016	E9B071	E9B071	tr|E9B071|E9B071_LEIMU Uncharacterized protein OS=Leishmania mexicana (strain MHOM/GT/2001/U1103) OX=929439 GN=LMXM_28_2490 PE=4 SV=1
+	3.07224	0.919321	E9AR83	E9AR83	tr|E9AR83|E9AR83_LEIMU Putative kinesin OS=Leishmania mexicana (strain MHOM/GT/2001/U1103) OX=929439 GN=LMXM_17_1110 PE=3 SV=1
+	2.02796	0.915308	E9B543	E9B543	tr|E9B543|E9B543_LEIMU Uncharacterized protein OS=Leishmania mexicana (strain MHOM/GT/2001/U1103) OX=929439 GN=LMXM_33_2520 PE=4 SV=1
+	2.98846	0.914722	E9AWU8	E9AWU8	tr|E9AWU8|E9AWU8_LEIMU Uncharacterized protein OS=Leishmania mexicana (strain MHOM/GT/2001/U1103) OX=929439 GN=LMXM_24_1070 PE=4 SV=1
+	3.78893	0.914085	E9B2P8	E9B2P8	tr|E9B2P8|E9B2P8_LEIMU Putative ADP-ribosylation factor GTPase activating protein 1 OS=Leishmania mexicana (strain MHOM/GT/2001/U1103) OX=929439 GN=LMXM_31_1230 PE=4 SV=1
+	2.09117	0.913239	E9AT60	E9AT60	tr|E9AT60|E9AT60_LEIMU Putative pre-mRNA splicing factor ATP-dependent RNA helicase OS=Leishmania mexicana (strain MHOM/GT/2001/U1103) OX=929439 GN=LMXM_36_2830 PE=4 SV=1
+	4.15728	0.913116	E9AQH5	E9AQH5	tr|E9AQH5|E9AQH5_LEIMU Uncharacterized protein OS=Leishmania mexicana (strain MHOM/GT/2001/U1103) OX=929439 GN=LMXM_16_0180 PE=4 SV=1
+	2.39408	0.90962	E9APA2	E9APA2	tr|E9APA2|E9APA2_LEIMU Uncharacterized protein OS=Leishmania mexicana (strain MHOM/GT/2001/U1103) OX=929439 GN=LMXM_13_0780 PE=4 SV=1
+	3.4972	0.909179	E9AKA3	E9AKA3	tr|E9AKA3|E9AKA3_LEIMU Uncharacterized protein OS=Leishmania mexicana (strain MHOM/GT/2001/U1103) OX=929439 GN=LMXM_04_1220 PE=4 SV=1
+	1.71066	0.903515	E9AQ97	E9AQ97	tr|E9AQ97|E9AQ97_LEIMU Uncharacterized protein OS=Leishmania mexicana (strain MHOM/GT/2001/U1103) OX=929439 GN=LMXM_15_0980 PE=4 SV=1
+	2.13378	0.897789	E9AWV2	E9AWV2	tr|E9AWV2|E9AWV2_LEIMU Putative formin OS=Leishmania mexicana (strain MHOM/GT/2001/U1103) OX=929439 GN=LMXM_24_1110 PE=4 SV=1
+	1.9235	0.894362	E9B2J9	E9B2J9	tr|E9B2J9|E9B2J9_LEIMU Putative RNA binding protein OS=Leishmania mexicana (strain MHOM/GT/2001/U1103) OX=929439 GN=LMXM_31_0750 PE=4 SV=1
+	2.38624	0.893702	E9AQU2	E9AQU2	tr|E9AQU2|E9AQU2_LEIMU Putative cytochrome c OS=Leishmania mexicana (strain MHOM/GT/2001/U1103) OX=929439 GN=LMXM_16_1310 PE=3 SV=1
+	3.74536	0.890985	E8NHS7;E9B1X9;E9B1Y0	E8NHS7;E9B1X9;E9B1Y0	tr|E8NHS7|E8NHS7_LEIMU WGS CADB00000000 data, contig 99 OS=Leishmania mexicana (strain MHOM/GT/2001/U1103) OX=929439 GN=LmxM_30_1800a_1 PE=4 SV=1;tr|E9B1X9|E9B1X9_LEIMU Amino acid permease OS=Leishmania mexicana (strain MHOM/GT/2001/U1103) OX=929439 GN=LMX
+	3.75797	0.880147	E9AJZ6	E9AJZ6	tr|E9AJZ6|E9AJZ6_LEIMU Putative exosome complex exonuclease RRP40 OS=Leishmania mexicana (strain MHOM/GT/2001/U1103) OX=929439 GN=LMXM_04_0120 PE=4 SV=1
+	4.63964	0.878836	E9AN48	E9AN48	tr|E9AN48|E9AN48_LEIMU Dihydroxyacetone kinase 1-like protein OS=Leishmania mexicana (strain MHOM/GT/2001/U1103) OX=929439 GN=LMXM_10_0420 PE=4 SV=1
+	0.802006	0.87192	E9ASD3	E9ASD3	tr|E9ASD3|E9ASD3_LEIMU Fructose-6-phosphate2-kinase/fructose-2,6-bisph os phatase-likeprotein OS=Leishmania mexicana (strain MHOM/GT/2001/U1103) OX=929439 GN=LMXM_36_0150 PE=4 SV=1
+	4.09294	0.869839	E9ALS8	E9ALS8	tr|E9ALS8|E9ALS8_LEIMU Phosphatidylinositol-kinase domain protein,putative OS=Leishmania mexicana (strain MHOM/GT/2001/U1103) OX=929439 GN=LMXM_08_29_1450 PE=3 SV=1
+	4.90182	0.855179	E9ARX7	E9ARX7	tr|E9ARX7|E9ARX7_LEIMU Kinesin-like protein OS=Leishmania mexicana (strain MHOM/GT/2001/U1103) OX=929439 GN=LMXM_19_0260 PE=3 SV=1
+	0.849492	0.855168	E9AM18	E9AM18	tr|E9AM18|E9AM18_LEIMU Uncharacterized protein OS=Leishmania mexicana (strain MHOM/GT/2001/U1103) OX=929439 GN=LMXM_08_29_0600 PE=4 SV=1
+	0.847492	0.852808	E9APL5	E9APL5	tr|E9APL5|E9APL5_LEIMU Uncharacterized protein OS=Leishmania mexicana (strain MHOM/GT/2001/U1103) OX=929439 GN=LMXM_14_0220 PE=4 SV=1
+	4.48244	0.85231	E9AYB7	E9AYB7	tr|E9AYB7|E9AYB7_LEIMU Prefoldin subunit 3 OS=Leishmania mexicana (strain MHOM/GT/2001/U1103) OX=929439 GN=LMXM_26_1380 PE=3 SV=1
+	5.04835	0.851594	E9AWN1	E9AWN1	tr|E9AWN1|E9AWN1_LEIMU Uncharacterized protein OS=Leishmania mexicana (strain MHOM/GT/2001/U1103) OX=929439 GN=LMXM_24_0410 PE=4 SV=1
+	3.27225	0.849544	E9B1K9	E9B1K9	tr|E9B1K9|E9B1K9_LEIMU Putative amino acid transporter aATP11 OS=Leishmania mexicana (strain MHOM/GT/2001/U1103) OX=929439 GN=LMXM_30_0580 PE=4 SV=1
+	3.2977	0.838063	E9B0H6	E9B0H6	tr|E9B0H6|E9B0H6_LEIMU Uncharacterized protein OS=Leishmania mexicana (strain MHOM/GT/2001/U1103) OX=929439 GN=LMXM_29_0510 PE=4 SV=1
+	4.45909	0.835843	E9AQY8	E9AQY8	tr|E9AQY8|E9AQY8_LEIMU Uncharacterized protein OS=Leishmania mexicana (strain MHOM/GT/2001/U1103) OX=929439 GN=LMXM_17_0130 PE=4 SV=1
+	1.36034	0.835247	E9B0Q6	E9B0Q6	tr|E9B0Q6|E9B0Q6_LEIMU Uncharacterized protein OS=Leishmania mexicana (strain MHOM/GT/2001/U1103) OX=929439 GN=LMXM_29_1260 PE=4 SV=1
+	4.5237	0.830273	E9B1B6	E9B1B6	tr|E9B1B6|E9B1B6_LEIMU Uncharacterized protein OS=Leishmania mexicana (strain MHOM/GT/2001/U1103) OX=929439 GN=LMXM_29_3410 PE=4 SV=1
+	4.14285	0.824873	E9AZM0	E9AZM0	tr|E9AZM0|E9AZM0_LEIMU Uncharacterized protein OS=Leishmania mexicana (strain MHOM/GT/2001/U1103) OX=929439 GN=LMXM_28_0590 PE=4 SV=1
+	3.97369	0.824688	E9AU41	E9AU41	tr|E9AU41|E9AU41_LEIMU Uncharacterized protein OS=Leishmania mexicana (strain MHOM/GT/2001/U1103) OX=929439 GN=LMXM_36_6060 PE=4 SV=1
+	1.09068	0.819362	E9ARS8	E9ARS8	tr|E9ARS8|E9ARS8_LEIMU Uncharacterized protein OS=Leishmania mexicana (strain MHOM/GT/2001/U1103) OX=929439 GN=LMXM_18_1440 PE=4 SV=1
+	3.09457	0.81901	E9AY72	E9AY72	tr|E9AY72|E9AY72_LEIMU Uncharacterized protein OS=Leishmania mexicana (strain MHOM/GT/2001/U1103) OX=929439 GN=LMXM_26_0940 PE=4 SV=1
+	2.33684	0.818187	Q7YWC7;E9AVU6	Q7YWC7;E9AVU6	tr|Q7YWC7|Q7YWC7_LEIME Mu adaptin OS=Leishmania mexicana mexicana OX=44270 GN=mu PE=3 SV=1;tr|E9AVU6|E9AVU6_LEIMU Putative adaptor complex AP-1 medium subunit (Putative mu-adaptin 1) OS=Leishmania mexicana (strain MHOM/GT/2001/U1103) OX=929439 GN=LMXM_22_1
+	0.699854	0.818021	E9ANW5	E9ANW5	tr|E9ANW5|E9ANW5_LEIMU Uncharacterized protein OS=Leishmania mexicana (strain MHOM/GT/2001/U1103) OX=929439 GN=LMXM_12_0380 PE=4 SV=1
+	3.3117	0.813384	E9APT4	E9APT4	tr|E9APT4|E9APT4_LEIMU Uncharacterized protein OS=Leishmania mexicana (strain MHOM/GT/2001/U1103) OX=929439 GN=LMXM_14_0890 PE=4 SV=1
+	4.2761	0.812482	E9AXA5	E9AXA5	tr|E9AXA5|E9AXA5_LEIMU Uncharacterized protein OS=Leishmania mexicana (strain MHOM/GT/2001/U1103) OX=929439 GN=LMXM_25_0290 PE=4 SV=1
+	3.90324	0.811594	E9ARV1	E9ARV1	tr|E9ARV1|E9ARV1_LEIMU Putative gamma-glutamylcysteine synthetase OS=Leishmania mexicana (strain MHOM/GT/2001/U1103) OX=929439 GN=LMXM_18_1660 PE=4 SV=1
+	1.77989	0.810158	E9APB6	E9APB6	tr|E9APB6|E9APB6_LEIMU Uncharacterized protein OS=Leishmania mexicana (strain MHOM/GT/2001/U1103) OX=929439 GN=LMXM_13_0920 PE=4 SV=1
+	4.27374	0.807688	E9AKH1	E9AKH1	tr|E9AKH1|E9AKH1_LEIMU Uncharacterized protein OS=Leishmania mexicana (strain MHOM/GT/2001/U1103) OX=929439 GN=LMXM_05_0650 PE=4 SV=1
+	3.69523	0.806554	E8NHD6;E8NHF5;E8NHM0	E8NHD6;E8NHF5;E8NHM0	tr|E8NHD6|E8NHD6_LEIMU WGS CADB00000000 data, contig 100 OS=Leishmania mexicana (strain MHOM/GT/2001/U1103) OX=929439 GN=LmxM_33_1920_1 PE=4 SV=1;tr|E8NHF5|E8NHF5_LEIMU Putative amastin-like surface protein OS=Leishmania mexicana (strain MHOM/GT/2001/U1103
+	1.75152	0.805846	E9B2X5	E9B2X5	tr|E9B2X5|E9B2X5_LEIMU Uncharacterized protein OS=Leishmania mexicana (strain MHOM/GT/2001/U1103) OX=929439 GN=LMXM_31_1965 PE=4 SV=1
+	3.66159	0.803341	E9AZX3	E9AZX3	tr|E9AZX3|E9AZX3_LEIMU Putative DEAD box RNA helicase OS=Leishmania mexicana (strain MHOM/GT/2001/U1103) OX=929439 GN=LMXM_28_1530 PE=3 SV=1
+	2.76638	0.802162	E9B1K5	E9B1K5	tr|E9B1K5|E9B1K5_LEIMU Uncharacterized protein OS=Leishmania mexicana (strain MHOM/GT/2001/U1103) OX=929439 GN=LMXM_30_0550 PE=4 SV=1
+	3.24252	0.798917	Q4TZP8;E9B3X5	Q4TZP8;E9B3X5	tr|Q4TZP8|Q4TZP8_LEIME Putative mitogen-activated protein kinase 11 OS=Leishmania mexicana OX=5665 PE=4 SV=1;tr|E9B3X5|E9B3X5_LEIMU Putative mitogen activated protein kinase OS=Leishmania mexicana (strain MHOM/GT/2001/U1103) OX=929439 GN=LMXM_32_1380 PE=4
+	1.96444	0.790404	E9B1K4	E9B1K4	tr|E9B1K4|E9B1K4_LEIMU Putative ATP-binding cassette protein subfamily D, member 2 OS=Leishmania mexicana (strain MHOM/GT/2001/U1103) OX=929439 GN=LMXM_30_0540 PE=4 SV=1
+	3.52944	0.78833	E9B228	E9B228	tr|E9B228|E9B228_LEIMU Uncharacterized protein OS=Leishmania mexicana (strain MHOM/GT/2001/U1103) OX=929439 GN=LMXM_30_2270 PE=4 SV=1
+	1.77559	0.787089	E9AJL8	E9AJL8	tr|E9AJL8|E9AJL8_LEIMU Uncharacterized protein OS=Leishmania mexicana (strain MHOM/GT/2001/U1103) OX=929439 GN=LMXM_02_0560 PE=4 SV=1
+	1.99196	0.782601	E9AN06	E9AN06	tr|E9AN06|E9AN06_LEIMU Uncharacterized protein OS=Leishmania mexicana (strain MHOM/GT/2001/U1103) OX=929439 GN=LMXM_09_1530 PE=4 SV=1
+	3.73697	0.781914	E9B146	E9B146	tr|E9B146|E9B146_LEIMU Conserved TPR domain protein OS=Leishmania mexicana (strain MHOM/GT/2001/U1103) OX=929439 GN=LMXM_29_2740 PE=4 SV=1
+	2.44686	0.776992	E9B1F2	E9B1F2	tr|E9B1F2|E9B1F2_LEIMU Uncharacterized protein OS=Leishmania mexicana (strain MHOM/GT/2001/U1103) OX=929439 GN=LMXM_30_0040 PE=4 SV=1
+	2.93408	0.775263	E9B3T8	E9B3T8	tr|E9B3T8|E9B3T8_LEIMU Uncharacterized protein OS=Leishmania mexicana (strain MHOM/GT/2001/U1103) OX=929439 GN=LMXM_32_1040 PE=4 SV=1
+	3.72756	0.774492	E9AMC2	E9AMC2	tr|E9AMC2|E9AMC2_LEIMU Uncharacterized protein OS=Leishmania mexicana (strain MHOM/GT/2001/U1103) OX=929439 GN=LMXM_08_0430 PE=4 SV=1
+	1.97565	0.766398	E9B1S4	E9B1S4	tr|E9B1S4|E9B1S4_LEIMU Uncharacterized protein OS=Leishmania mexicana (strain MHOM/GT/2001/U1103) OX=929439 GN=LMXM_30_1260 PE=4 SV=1
+	2.18743	0.760867	E9B3D1	E9B3D1	tr|E9B3D1|E9B3D1_LEIMU Putative RNA-binding, protein OS=Leishmania mexicana (strain MHOM/GT/2001/U1103) OX=929439 GN=LMXM_31_3470 PE=4 SV=1
+	3.97428	0.760786	E9AUR7	E9AUR7	tr|E9AUR7|E9AUR7_LEIMU Uncharacterized protein OS=Leishmania mexicana (strain MHOM/GT/2001/U1103) OX=929439 GN=LMXM_20_1270 PE=4 SV=1
+	6.75073	0.756596	E9AXK5	E9AXK5	tr|E9AXK5|E9AXK5_LEIMU Uncharacterized protein OS=Leishmania mexicana (strain MHOM/GT/2001/U1103) OX=929439 GN=LMXM_25_1270 PE=4 SV=1
+	5.41877	0.755341	E9B307	E9B307	tr|E9B307|E9B307_LEIMU Uncharacterized protein OS=Leishmania mexicana (strain MHOM/GT/2001/U1103) OX=929439 GN=LMXM_31_2260 PE=4 SV=1
+	1.57519	0.748032	E9ANL6	E9ANL6	tr|E9ANL6|E9ANL6_LEIMU Uncharacterized protein OS=Leishmania mexicana (strain MHOM/GT/2001/U1103) OX=929439 GN=LMXM_11_0710 PE=4 SV=1
+	3.32741	0.746752	E9AUY7	E9AUY7	tr|E9AUY7|E9AUY7_LEIMU Major vault protein-like protein OS=Leishmania mexicana (strain MHOM/GT/2001/U1103) OX=929439 GN=LMXM_21_0200 PE=4 SV=1
+	2.12675	0.744989	E9AQ99;E9B3Q4	E9AQ99;E9B3Q4	tr|E9AQ99|E9AQ99_LEIMU 60S ribosomal protein L6 OS=Leishmania mexicana (strain MHOM/GT/2001/U1103) OX=929439 GN=LMXM_15_1000 PE=3 SV=1;tr|E9B3Q4|E9B3Q4_LEIMU 60S ribosomal protein L6 OS=Leishmania mexicana (strain MHOM/GT/2001/U1103) OX=929439 GN=LMXM_32_0
+	2.47596	0.74451	E9ALS1	E9ALS1	tr|E9ALS1|E9ALS1_LEIMU Uncharacterized protein OS=Leishmania mexicana (strain MHOM/GT/2001/U1103) OX=929439 GN=LMXM_08_29_1530 PE=4 SV=1
+	2.46398	0.743355	E9AM13	E9AM13	tr|E9AM13|E9AM13_LEIMU Phosphate transporter (Fragment) OS=Leishmania mexicana (strain MHOM/GT/2001/U1103) OX=929439 GN=LMXM_08_29_0650 PE=3 SV=1
+	1.48643	0.740526	E9B0H3	E9B0H3	tr|E9B0H3|E9B0H3_LEIMU Putative bystin OS=Leishmania mexicana (strain MHOM/GT/2001/U1103) OX=929439 GN=LMXM_29_0480 PE=4 SV=1
+	0.699331	0.739967	E9ASL3	E9ASL3	tr|E9ASL3|E9ASL3_LEIMU Putative 40S ribosomal protein S18 OS=Leishmania mexicana (strain MHOM/GT/2001/U1103) OX=929439 GN=LMXM_36_0930 PE=3 SV=1
+	4.28322	0.739483	E9ART5	E9ART5	tr|E9ART5|E9ART5_LEIMU Putative P-type H+-ATPase OS=Leishmania mexicana (strain MHOM/GT/2001/U1103) OX=929439 GN=LMXM_18_1510 PE=4 SV=1
+	3.33069	0.737162	E9ARY1	E9ARY1	tr|E9ARY1|E9ARY1_LEIMU Putative RNA binding protein OS=Leishmania mexicana (strain MHOM/GT/2001/U1103) OX=929439 GN=LMXM_19_0300 PE=4 SV=1
+	3.35119	0.733925	E9B1N7	E9B1N7	tr|E9B1N7|E9B1N7_LEIMU Putative ras-like small GTPases OS=Leishmania mexicana (strain MHOM/GT/2001/U1103) OX=929439 GN=LMXM_30_0860 PE=4 SV=1
+	1.0231	0.728204	E9AT14	E9AT14	tr|E9AT14|E9AT14_LEIMU Uncharacterized protein OS=Leishmania mexicana (strain MHOM/GT/2001/U1103) OX=929439 GN=LMXM_36_2370 PE=4 SV=1
+	3.2485	0.725434	E8NHH1	E8NHH1	tr|E8NHH1|E8NHH1_LEIMU WGS CADB00000000 data, contig 26 (Fragment) OS=Leishmania mexicana (strain MHOM/GT/2001/U1103) OX=929439 GN=LmxM_15_0440c_1 PE=4 SV=1
+	3.17992	0.723053	E9B1S5;E9B1S6;E9B1S7	E9B1S5	tr|E9B1S5|E9B1S5_LEIMU p-glycoprotein e OS=Leishmania mexicana (strain MHOM/GT/2001/U1103) OX=929439 GN=LMXM_30_1270 PE=4 SV=1
+	3.55803	0.7215	E9AN97	E9AN97	tr|E9AN97|E9AN97_LEIMU Histone H3 OS=Leishmania mexicana (strain MHOM/GT/2001/U1103) OX=929439 GN=LMXM_10_0870 PE=3 SV=1
+	3.91912	0.71963	E9ARJ0	E9ARJ0	tr|E9ARJ0|E9ARJ0_LEIMU Uncharacterized protein OS=Leishmania mexicana (strain MHOM/GT/2001/U1103) OX=929439 GN=LMXM_18_0530 PE=4 SV=1
+	3.10169	0.718893	E9B2R2	E9B2R2	tr|E9B2R2|E9B2R2_LEIMU Uncharacterized protein OS=Leishmania mexicana (strain MHOM/GT/2001/U1103) OX=929439 GN=LMXM_31_1370 PE=4 SV=1
+	2.92133	0.718376	E9ARN6	E9ARN6	tr|E9ARN6|E9ARN6_LEIMU UTP--glucose-1-phosphate uridylyltransferase OS=Leishmania mexicana (strain MHOM/GT/2001/U1103) OX=929439 GN=LMXM_18_0990 PE=3 SV=1
+	3.57415	0.717463	E9B0W8	E9B0W8	tr|E9B0W8|E9B0W8_LEIMU Uncharacterized protein OS=Leishmania mexicana (strain MHOM/GT/2001/U1103) OX=929439 GN=LMXM_29_1975 PE=4 SV=1
+	4.12204	0.712816	E9AX60	E9AX60	tr|E9AX60|E9AX60_LEIMU Uncharacterized protein OS=Leishmania mexicana (strain MHOM/GT/2001/U1103) OX=929439 GN=LMXM_24_2140 PE=4 SV=1
+	3.97321	0.712204	E9B127	E9B127	tr|E9B127|E9B127_LEIMU Uncharacterized protein OS=Leishmania mexicana (strain MHOM/GT/2001/U1103) OX=929439 GN=LMXM_29_2570 PE=4 SV=1
+	4.05962	0.711244	E9AZR2	E9AZR2	tr|E9AZR2|E9AZR2_LEIMU 40S ribosomal protein S14 OS=Leishmania mexicana (strain MHOM/GT/2001/U1103) OX=929439 GN=LMXM_28_0960 PE=3 SV=1
+	3.81807	0.710525	E9AQE5;B8K1J7;E9AQE4	E9AQE5	tr|E9AQE5|E9AQE5_LEIMU Phosphodiesterase OS=Leishmania mexicana (strain MHOM/GT/2001/U1103) OX=929439 GN=LMXM_15_1481 PE=3 SV=1
+	1.29284	0.7078	O15851;E9ASH4	O15851;E9ASH4	tr|O15851|O15851_LEIME Cdc2-related kinase 3 OS=Leishmania mexicana OX=5665 GN=crk3 PE=3 SV=2;tr|E9ASH4|E9ASH4_LEIMU Cell division related protein kinase 2 OS=Leishmania mexicana (strain MHOM/GT/2001/U1103) OX=929439 GN=LMXM_36_0550 PE=3 SV=1
+	2.43117	0.707216	E9B3E2	E9B3E2	tr|E9B3E2|E9B3E2_LEIMU Uncharacterized protein OS=Leishmania mexicana (strain MHOM/GT/2001/U1103) OX=929439 GN=LMXM_31_3620 PE=4 SV=1
+	3.01586	0.706502	E9ARS7	E9ARS7	tr|E9ARS7|E9ARS7_LEIMU Putative chaperone DNAJ protein OS=Leishmania mexicana (strain MHOM/GT/2001/U1103) OX=929439 GN=LMXM_18_1430 PE=4 SV=1
+	2.54896	0.706245	E9APZ7	E9APZ7	tr|E9APZ7|E9APZ7_LEIMU Putative synaptojanin (N-terminal domain) (Putative inositol 5-phosphatase) OS=Leishmania mexicana (strain MHOM/GT/2001/U1103) OX=929439 GN=LMXM_14_1490 PE=4 SV=1
+	3.20825	0.70583	E9ATP0	E9ATP0	tr|E9ATP0|E9ATP0_LEIMU Uncharacterized protein OS=Leishmania mexicana (strain MHOM/GT/2001/U1103) OX=929439 GN=LMXM_36_4560 PE=4 SV=1
+	6.30986	0.702306	E9APU4	E9APU4	tr|E9APU4|E9APU4_LEIMU ADP/ATP mitochondrial carrier-like protein OS=Leishmania mexicana (strain MHOM/GT/2001/U1103) OX=929439 GN=LMXM_14_0990 PE=3 SV=1
+	2.2739	0.702268	E9AY14	E9AY14	tr|E9AY14|E9AY14_LEIMU C-1-tetrahydrofolate synthase, cytoplasmic,putative OS=Leishmania mexicana (strain MHOM/GT/2001/U1103) OX=929439 GN=LMXM_26_0320 PE=3 SV=1
+	5.04764	0.701388	E9ANA1	E9ANA1	tr|E9ANA1|E9ANA1_LEIMU Putative small GTP-binding protein Rab11 OS=Leishmania mexicana (strain MHOM/GT/2001/U1103) OX=929439 GN=LMXM_10_0910 PE=4 SV=1
+	6.60568	0.698151	E9AQC3	E9AQC3	tr|E9AQC3|E9AQC3_LEIMU Putative cation transporter OS=Leishmania mexicana (strain MHOM/GT/2001/U1103) OX=929439 GN=LMXM_15_1310 PE=4 SV=1
+	4.65659	0.693427	E8NHE2	E8NHE2	tr|E8NHE2|E8NHE2_LEIMU Uncharacterized protein LmxM_11_1120_1 OS=Leishmania mexicana (strain MHOM/GT/2001/U1103) OX=929439 GN=LmxM_11_1120_1 PE=4 SV=1
+	2.04186	0.692693	E9ASW5	E9ASW5	tr|E9ASW5|E9ASW5_LEIMU Uncharacterized protein OS=Leishmania mexicana (strain MHOM/GT/2001/U1103) OX=929439 GN=LMXM_36_1920 PE=4 SV=1
+	3.81773	0.692303	E9AL77	E9AL77	tr|E9AL77|E9AL77_LEIMU Uncharacterized protein OS=Leishmania mexicana (strain MHOM/GT/2001/U1103) OX=929439 GN=LMXM_07_0640 PE=4 SV=1
+	4.07356	0.691487	E9AY81	E9AY81	tr|E9AY81|E9AY81_LEIMU Putative dynein heavy chain OS=Leishmania mexicana (strain MHOM/GT/2001/U1103) OX=929439 GN=LMXM_26_1020 PE=4 SV=1
+	3.62871	0.688645	E9AXH8	E9AXH8	tr|E9AXH8|E9AXH8_LEIMU Uncharacterized protein OS=Leishmania mexicana (strain MHOM/GT/2001/U1103) OX=929439 GN=LMXM_25_1000 PE=4 SV=1
+	4.06032	0.685686	E9AZ73	E9AZ73	tr|E9AZ73|E9AZ73_LEIMU Putative eukaryotic translation release factor OS=Leishmania mexicana (strain MHOM/GT/2001/U1103) OX=929439 GN=LMXM_27_1710 PE=4 SV=1
+	1.30073	0.685152	E9B6N4	E9B6N4	tr|E9B6N4|E9B6N4_LEIMU Uncharacterized protein OS=Leishmania mexicana (strain MHOM/GT/2001/U1103) OX=929439 GN=LMXM_34_3550 PE=4 SV=1
+	3.42446	0.68488	E9B141	E9B141	tr|E9B141|E9B141_LEIMU SH3 domain protein-like protein OS=Leishmania mexicana (strain MHOM/GT/2001/U1103) OX=929439 GN=LMXM_29_2690 PE=4 SV=1
+	2.98757	0.684045	E9ASC2	E9ASC2	tr|E9ASC2|E9ASC2_LEIMU Putative PUF1 OS=Leishmania mexicana (strain MHOM/GT/2001/U1103) OX=929439 GN=LMXM_36_0050 PE=4 SV=1
+	2.19467	0.682066	E9AM33	E9AM33	tr|E9AM33|E9AM33_LEIMU Uncharacterized protein OS=Leishmania mexicana (strain MHOM/GT/2001/U1103) OX=929439 GN=LMXM_08_29_0460 PE=4 SV=1
+	4.0666	0.678432	E9ASJ4	E9ASJ4	tr|E9ASJ4|E9ASJ4_LEIMU Uncharacterized protein OS=Leishmania mexicana (strain MHOM/GT/2001/U1103) OX=929439 GN=LMXM_36_0740 PE=4 SV=1
+	2.96791	0.676891	E9B2F2	E9B2F2	tr|E9B2F2|E9B2F2_LEIMU Uncharacterized protein OS=Leishmania mexicana (strain MHOM/GT/2001/U1103) OX=929439 GN=LMXM_31_0310 PE=4 SV=1
+	4.82167	0.674155	E9B6M3	E9B6M3	tr|E9B6M3|E9B6M3_LEIMU Uncharacterized protein OS=Leishmania mexicana (strain MHOM/GT/2001/U1103) OX=929439 GN=LMXM_34_3440 PE=4 SV=1
+	2.82959	0.672236	E9ATI9	E9ATI9	tr|E9ATI9|E9ATI9_LEIMU Uncharacterized protein OS=Leishmania mexicana (strain MHOM/GT/2001/U1103) OX=929439 GN=LMXM_36_4060 PE=4 SV=1
+	3.78245	0.670739	E9AMM1	E9AMM1	tr|E9AMM1|E9AMM1_LEIMU Uncharacterized protein OS=Leishmania mexicana (strain MHOM/GT/2001/U1103) OX=929439 GN=LMXM_09_0220 PE=4 SV=1
+	3.9944	0.670026	E9AZ98	E9AZ98	tr|E9AZ98|E9AZ98_LEIMU Protein kinase-like protein OS=Leishmania mexicana (strain MHOM/GT/2001/U1103) OX=929439 GN=LMXM_27_1940 PE=4 SV=1
+	3.2338	0.668659	E9AKK8	E9AKK8	tr|E9AKK8|E9AKK8_LEIMU Uncharacterized protein OS=Leishmania mexicana (strain MHOM/GT/2001/U1103) OX=929439 GN=LMXM_05_1020 PE=4 SV=1
+	3.15708	0.663431	E9AUU8	E9AUU8	tr|E9AUU8|E9AUU8_LEIMU Putative ribosome biogenesis protein OS=Leishmania mexicana (strain MHOM/GT/2001/U1103) OX=929439 GN=LMXM_20_1670 PE=4 SV=1
+	3.98184	0.661423	E9ANX9	E9ANX9	tr|E9ANX9|E9ANX9_LEIMU Uncharacterized protein OS=Leishmania mexicana (strain MHOM/GT/2001/U1103) OX=929439 GN=LMXM_12_0510 PE=4 SV=1
+	3.50739	0.659783	E9AYH9	E9AYH9	tr|E9AYH9|E9AYH9_LEIMU Uncharacterized protein OS=Leishmania mexicana (strain MHOM/GT/2001/U1103) OX=929439 GN=LMXM_26_1990 PE=4 SV=1
+	3.54497	0.659607	E9ANQ9	E9ANQ9	tr|E9ANQ9|E9ANQ9_LEIMU Uncharacterized protein OS=Leishmania mexicana (strain MHOM/GT/2001/U1103) OX=929439 GN=LMXM_11_1200 PE=4 SV=1
+	3.04292	0.657442	E9AK23	E9AK23	tr|E9AK23|E9AK23_LEIMU Uncharacterized protein OS=Leishmania mexicana (strain MHOM/GT/2001/U1103) OX=929439 GN=LMXM_04_0420 PE=4 SV=1
+	2.34966	0.657435	E9AW51	E9AW51	tr|E9AW51|E9AW51_LEIMU Uncharacterized protein OS=Leishmania mexicana (strain MHOM/GT/2001/U1103) OX=929439 GN=LMXM_23_0480 PE=4 SV=1
+	3.81724	0.657222	E9AN09;E9ANE4	E9AN09;E9ANE4	tr|E9AN09|E9AN09_LEIMU Phosphate transporter (Fragment) OS=Leishmania mexicana (strain MHOM/GT/2001/U1103) OX=929439 GN=LMXM_10_0030 PE=3 SV=1;tr|E9ANE4|E9ANE4_LEIMU Phosphate transporter OS=Leishmania mexicana (strain MHOM/GT/2001/U1103) OX=929439 GN=LMXM
+	2.41615	0.655923	E9B178	E9B178	tr|E9B178|E9B178_LEIMU Eukaryotic translation initiation factor 3 subunit 7-like protein OS=Leishmania mexicana (strain MHOM/GT/2001/U1103) OX=929439 GN=LMXM_29_3040 PE=3 SV=1
+	3.95554	0.655204	E9AXP3	E9AXP3	tr|E9AXP3|E9AXP3_LEIMU Uncharacterized protein OS=Leishmania mexicana (strain MHOM/GT/2001/U1103) OX=929439 GN=LMXM_25_1630 PE=4 SV=1
+	3.84273	0.653309	E9B6T1	E9B6T1	tr|E9B6T1|E9B6T1_LEIMU RNA helicase OS=Leishmania mexicana (strain MHOM/GT/2001/U1103) OX=929439 GN=LMXM_34_4030 PE=3 SV=1
+	3.94415	0.651612	E9AM03	E9AM03	tr|E9AM03|E9AM03_LEIMU Putative U3 small nucleolar ribonucleoprotein protein MPP10 OS=Leishmania mexicana (strain MHOM/GT/2001/U1103) OX=929439 GN=LMXM_08_29_0750 PE=4 SV=1
+	2.2643	0.649331	E9B4J3	E9B4J3	tr|E9B4J3|E9B4J3_LEIMU Uncharacterized protein OS=Leishmania mexicana (strain MHOM/GT/2001/U1103) OX=929439 GN=LMXM_33_0250 PE=4 SV=1
+	3.34797	0.648462	E9B2E1	E9B2E1	tr|E9B2E1|E9B2E1_LEIMU Uncharacterized protein OS=Leishmania mexicana (strain MHOM/GT/2001/U1103) OX=929439 GN=LMXM_31_0200 PE=4 SV=1
+	2.41653	0.646863	E9AW19	E9AW19	tr|E9AW19|E9AW19_LEIMU Uncharacterized protein OS=Leishmania mexicana (strain MHOM/GT/2001/U1103) OX=929439 GN=LMXM_23_0180 PE=4 SV=1
+	4.86455	0.646233	E9AJV2	E9AJV2	tr|E9AJV2|E9AJV2_LEIMU Uncharacterized protein OS=Leishmania mexicana (strain MHOM/GT/2001/U1103) OX=929439 GN=LMXM_03_0690 PE=4 SV=1
+	3.30125	0.639809	E9AR60;Q8MTW1	E9AR60;Q8MTW1	tr|E9AR60|E9AR60_LEIMU Uncharacterized protein OS=Leishmania mexicana (strain MHOM/GT/2001/U1103) OX=929439 GN=LMXM_17_0870 PE=4 SV=1;tr|Q8MTW1|Q8MTW1_LEIAM Meta 2 protein OS=Leishmania amazonensis OX=5659 GN=meta2 PE=2 SV=2
+	3.44945	0.637404	E9B038	E9B038	tr|E9B038|E9B038_LEIMU Uncharacterized protein OS=Leishmania mexicana (strain MHOM/GT/2001/U1103) OX=929439 GN=LMXM_28_2170 PE=4 SV=1
+	3.86393	0.636794	E9ANA3	E9ANA3	tr|E9ANA3|E9ANA3_LEIMU Uncharacterized protein OS=Leishmania mexicana (strain MHOM/GT/2001/U1103) OX=929439 GN=LMXM_10_0940 PE=4 SV=1
+	3.09762	0.634478	E9B4N7	E9B4N7	tr|E9B4N7|E9B4N7_LEIMU Uncharacterized protein OS=Leishmania mexicana (strain MHOM/GT/2001/U1103) OX=929439 GN=LMXM_33_0680 PE=4 SV=1
+	4.95107	0.633438	E9AZ22;E9AZ27	E9AZ22;E9AZ27	tr|E9AZ22|E9AZ22_LEIMU Putative histone H1 OS=Leishmania mexicana (strain MHOM/GT/2001/U1103) OX=929439 GN=LMXM_27_1190 PE=4 SV=1;tr|E9AZ27|E9AZ27_LEIMU Putative histone H1 OS=Leishmania mexicana (strain MHOM/GT/2001/U1103) OX=929439 GN=LMXM_27_1240 PE=4 S
+	4.26299	0.633433	E9B5N0	E9B5N0	tr|E9B5N0|E9B5N0_LEIMU Serine/threonine-protein kinase TOR OS=Leishmania mexicana (strain MHOM/GT/2001/U1103) OX=929439 GN=LMXM_33_4530 PE=3 SV=1
+	4.12329	0.631088	E9AK51	E9AK51	tr|E9AK51|E9AK51_LEIMU Putative ubiquitin-conjugating enzyme e2 OS=Leishmania mexicana (strain MHOM/GT/2001/U1103) OX=929439 GN=LMXM_04_0680 PE=3 SV=1
+	2.77911	0.630248	E8NHL4	E8NHL4	tr|E8NHL4|E8NHL4_LEIMU Brix domain containing-like protein OS=Leishmania mexicana (strain MHOM/GT/2001/U1103) OX=929439 GN=LMXM_26_0010 PE=4 SV=1
+	3.75362	0.629978	E9AZA2	E9AZA2	tr|E9AZA2|E9AZA2_LEIMU Putative rRNA methyltransferase OS=Leishmania mexicana (strain MHOM/GT/2001/U1103) OX=929439 GN=LMXM_27_1980 PE=3 SV=1
+	2.17603	0.627151	E9B0Y3	E9B0Y3	tr|E9B0Y3|E9B0Y3_LEIMU Uncharacterized protein OS=Leishmania mexicana (strain MHOM/GT/2001/U1103) OX=929439 GN=LMXM_29_2100 PE=4 SV=1
+	2.50846	0.62683	E9AZK5	E9AZK5	tr|E9AZK5|E9AZK5_LEIMU Putative ribonuclease II-like protein OS=Leishmania mexicana (strain MHOM/GT/2001/U1103) OX=929439 GN=LMXM_28_0450 PE=3 SV=1
+	4.32339	0.626817	E9AJK8	E9AJK8	tr|E9AJK8|E9AJK8_LEIMU Uncharacterized protein OS=Leishmania mexicana (strain MHOM/GT/2001/U1103) OX=929439 GN=LMXM_02_0460 PE=4 SV=1
+	6.141	0.624126	E9AXW4	E9AXW4	tr|E9AXW4|E9AXW4_LEIMU Uncharacterized protein OS=Leishmania mexicana (strain MHOM/GT/2001/U1103) OX=929439 GN=LMXM_25_2300 PE=4 SV=1
+	2.1025	0.620067	E9B1A5	E9B1A5	tr|E9B1A5|E9B1A5_LEIMU UV excision repair RAD23-like protein OS=Leishmania mexicana (strain MHOM/GT/2001/U1103) OX=929439 GN=LMXM_29_3300 PE=4 SV=1
+	2.6155	0.619123	E9AL41	E9AL41	tr|E9AL41|E9AL41_LEIMU Uncharacterized protein OS=Leishmania mexicana (strain MHOM/GT/2001/U1103) OX=929439 GN=LMXM_07_0310 PE=4 SV=1
+	2.1663	0.618071	E9AS18	E9AS18	tr|E9AS18|E9AS18_LEIMU DNA-directed RNA polymerase, alpha subunit,putative OS=Leishmania mexicana (strain MHOM/GT/2001/U1103) OX=929439 GN=LMXM_19_0660 PE=4 SV=1
+	4.48815	0.617693	E9AZN4	E9AZN4	tr|E9AZN4|E9AZN4_LEIMU Uncharacterized protein OS=Leishmania mexicana (strain MHOM/GT/2001/U1103) OX=929439 GN=LMXM_28_0720 PE=4 SV=1
+	1.53768	0.61584	E9AKL1	E9AKL1	tr|E9AKL1|E9AKL1_LEIMU Uncharacterized protein OS=Leishmania mexicana (strain MHOM/GT/2001/U1103) OX=929439 GN=LMXM_05_1050 PE=4 SV=1
+	1.34112	0.610618	E9AP81	E9AP81	tr|E9AP81|E9AP81_LEIMU 40S ribosomal protein S12 OS=Leishmania mexicana (strain MHOM/GT/2001/U1103) OX=929439 GN=LMXM_13_0570 PE=3 SV=1
+	6.32534	0.608803	E9AX01	E9AX01	tr|E9AX01|E9AX01_LEIMU Uncharacterized protein OS=Leishmania mexicana (strain MHOM/GT/2001/U1103) OX=929439 GN=LMXM_24_1560 PE=4 SV=1
+	2.17169	0.608553	E9B024	E9B024	tr|E9B024|E9B024_LEIMU Uncharacterized protein OS=Leishmania mexicana (strain MHOM/GT/2001/U1103) OX=929439 GN=LMXM_28_2040 PE=4 SV=1
+	3.41685	0.607768	E9AWX3	E9AWX3	tr|E9AWX3|E9AWX3_LEIMU Uncharacterized protein OS=Leishmania mexicana (strain MHOM/GT/2001/U1103) OX=929439 GN=LMXM_24_1310 PE=4 SV=1
+	3.39589	0.605831	E9AQ24	E9AQ24	tr|E9AQ24|E9AQ24_LEIMU Lysine--tRNA ligase OS=Leishmania mexicana (strain MHOM/GT/2001/U1103) OX=929439 GN=LMXM_15_0230 PE=3 SV=1
+	2.20931	0.604987	E9AQ91	E9AQ91	tr|E9AQ91|E9AQ91_LEIMU Protein phosphatase 2A regulatory subunit,putative OS=Leishmania mexicana (strain MHOM/GT/2001/U1103) OX=929439 GN=LMXM_15_0920 PE=4 SV=1
+	5.73071	0.604114	Q0PKV9;E9AYR2	Q0PKV9;E9AYR2	tr|Q0PKV9|Q0PKV9_LEIME Putative mitogen-activated protein kinase 14 OS=Leishmania mexicana OX=5665 GN=MPK14 PE=4 SV=1;tr|E9AYR2|E9AYR2_LEIMU Uncharacterized protein OS=Leishmania mexicana (strain MHOM/GT/2001/U1103) OX=929439 GN=LMXM_27_0100 PE=4 SV=1
+	3.22942	0.588406	E9AVA6	E9AVA6	tr|E9AVA6|E9AVA6_LEIMU Uncharacterized protein OS=Leishmania mexicana (strain MHOM/GT/2001/U1103) OX=929439 GN=LMXM_21_1220 PE=4 SV=1
+	4.50842	0.587439	E9ANG0	E9ANG0	tr|E9ANG0|E9ANG0_LEIMU Uncharacterized protein OS=Leishmania mexicana (strain MHOM/GT/2001/U1103) OX=929439 GN=LMXM_11_0140 PE=4 SV=1
+	4.09658	0.585876	Q0PKV3;E9ARG4	Q0PKV3;E9ARG4	tr|Q0PKV3|Q0PKV3_LEIME Putative glycogen synthase kinase 3 beta OS=Leishmania mexicana OX=5665 GN=GSK3b PE=4 SV=1;tr|E9ARG4|E9ARG4_LEIMU Uncharacterized protein OS=Leishmania mexicana (strain MHOM/GT/2001/U1103) OX=929439 GN=LMXM_18_0270 PE=4 SV=1
+	3.09088	0.582287	E9AQF6	E9AQF6	tr|E9AQF6|E9AQF6_LEIMU Anti-silencing protein a-like protein OS=Leishmania mexicana (strain MHOM/GT/2001/U1103) OX=929439 GN=LMXM_16_0005 PE=4 SV=1
+	2.77689	0.581891	E9B3P4	E9B3P4	tr|E9B3P4|E9B3P4_LEIMU Uncharacterized protein OS=Leishmania mexicana (strain MHOM/GT/2001/U1103) OX=929439 GN=LMXM_32_0620 PE=4 SV=1
+	3.07712	0.58152	E9ALG2	E9ALG2	tr|E9ALG2|E9ALG2_LEIMU Uncharacterized protein OS=Leishmania mexicana (strain MHOM/GT/2001/U1103) OX=929439 GN=LMXM_08_29_2620 PE=4 SV=1
+	2.18955	0.580211	E9AMC3	E9AMC3	tr|E9AMC3|E9AMC3_LEIMU Uncharacterized protein OS=Leishmania mexicana (strain MHOM/GT/2001/U1103) OX=929439 GN=LMXM_08_0440 PE=4 SV=1
+	3.08434	0.577846	E9B2Y3	E9B2Y3	tr|E9B2Y3|E9B2Y3_LEIMU Putative ras-related protein rab-2a OS=Leishmania mexicana (strain MHOM/GT/2001/U1103) OX=929439 GN=LMXM_31_2030 PE=4 SV=1
+	2.91508	0.577842	E9ASQ7	E9ASQ7	tr|E9ASQ7|E9ASQ7_LEIMU Uncharacterized protein OS=Leishmania mexicana (strain MHOM/GT/2001/U1103) OX=929439 GN=LMXM_36_1380 PE=4 SV=1
+	4.41226	0.576571	E9AT87	E9AT87	tr|E9AT87|E9AT87_LEIMU Uncharacterized protein OS=Leishmania mexicana (strain MHOM/GT/2001/U1103) OX=929439 GN=LMXM_36_3090 PE=4 SV=1
+	1.39755	0.576232	E9AYN4	E9AYN4	tr|E9AYN4|E9AYN4_LEIMU Serine/threonine-protein phosphatase OS=Leishmania mexicana (strain MHOM/GT/2001/U1103) OX=929439 GN=LMXM_26_2530 PE=3 SV=1
+	4.0756	0.5754	E9AT37	E9AT37	tr|E9AT37|E9AT37_LEIMU Cyclin-e binding protein 1-like protein OS=Leishmania mexicana (strain MHOM/GT/2001/U1103) OX=929439 GN=LMXM_36_2600 PE=4 SV=1
+	4.5012	0.574485	E9AKB8	E9AKB8	tr|E9AKB8|E9AKB8_LEIMU Putative nucleolar RNA helicase II OS=Leishmania mexicana (strain MHOM/GT/2001/U1103) OX=929439 GN=LMXM_05_0140 PE=4 SV=1
+	4.17057	0.572675	E9B760	E9B760	tr|E9B760|E9B760_LEIMU Uncharacterized protein OS=Leishmania mexicana (strain MHOM/GT/2001/U1103) OX=929439 GN=LMXM_34_5340 PE=4 SV=1
+	3.16488	0.572404	E9ANE1	E9ANE1	tr|E9ANE1|E9ANE1_LEIMU Uncharacterized protein OS=Leishmania mexicana (strain MHOM/GT/2001/U1103) OX=929439 GN=LMXM_10_1270 PE=4 SV=1
+	3.80747	0.570804	E9B4K2	E9B4K2	tr|E9B4K2|E9B4K2_LEIMU Uncharacterized protein OS=Leishmania mexicana (strain MHOM/GT/2001/U1103) OX=929439 GN=LMXM_33_0340 PE=4 SV=1
+	3.18006	0.569537	E9AT54	E9AT54	tr|E9AT54|E9AT54_LEIMU Uncharacterized protein OS=Leishmania mexicana (strain MHOM/GT/2001/U1103) OX=929439 GN=LMXM_36_2770 PE=4 SV=1
+	3.01795	0.569203	E9AMV7	E9AMV7	tr|E9AMV7|E9AMV7_LEIMU Uncharacterized protein OS=Leishmania mexicana (strain MHOM/GT/2001/U1103) OX=929439 GN=LMXM_09_1050 PE=4 SV=1
+	1.16397	0.568576	E9AXD4	E9AXD4	tr|E9AXD4|E9AXD4_LEIMU Uncharacterized protein OS=Leishmania mexicana (strain MHOM/GT/2001/U1103) OX=929439 GN=LMXM_25_0570 PE=4 SV=1
+	1.506	0.563647	Q95NJ3;Q7KFG4;E8NHN2	Q95NJ3;Q7KFG4;E8NHN2	tr|Q95NJ3|Q95NJ3_LEIAM Activated C kinase protein OS=Leishmania amazonensis OX=5659 PE=2 SV=1;tr|Q7KFG4|Q7KFG4_LEIME p36 LACK protein OS=Leishmania mexicana OX=5665 PE=4 SV=1;tr|E8NHN2|E8NHN2_LEIMU Activated protein kinase c receptor (LACK),guanine nucleot
+	3.00599	0.562573	Q4TZP9;E9B0G1	Q4TZP9;E9B0G1	tr|Q4TZP9|Q4TZP9_LEIME Mitogen-activated protein kinase OS=Leishmania mexicana OX=5665 PE=3 SV=1;tr|E9B0G1|E9B0G1_LEIMU Mitogen-activated protein kinase OS=Leishmania mexicana (strain MHOM/GT/2001/U1103) OX=929439 GN=LMXM_29_0370 PE=3 SV=1
+	0.735932	0.561077	E9AZJ4	E9AZJ4	tr|E9AZJ4|E9AZJ4_LEIMU Putative rrp44p homologue OS=Leishmania mexicana (strain MHOM/GT/2001/U1103) OX=929439 GN=LMXM_28_0330 PE=3 SV=1
+	3.6084	0.560898	E9B3Z2	E9B3Z2	tr|E9B3Z2|E9B3Z2_LEIMU Uncharacterized protein OS=Leishmania mexicana (strain MHOM/GT/2001/U1103) OX=929439 GN=LMXM_32_1560 PE=4 SV=1
+	2.40876	0.560885	E9AUQ7	E9AUQ7	tr|E9AUQ7|E9AUQ7_LEIMU Calpain-like cysteine peptidase OS=Leishmania mexicana (strain MHOM/GT/2001/U1103) OX=929439 GN=LMXM_20_1180 PE=3 SV=1
+	2.61011	0.560324	E9B5H0	E9B5H0	tr|E9B5H0|E9B5H0_LEIMU Phosphomannomutase-like protein OS=Leishmania mexicana (strain MHOM/GT/2001/U1103) OX=929439 GN=LMXM_33_3780 PE=3 SV=1
+	5.44685	0.558615	E9AYV3	E9AYV3	tr|E9AYV3|E9AYV3_LEIMU Putative radial spoke protein 3 OS=Leishmania mexicana (strain MHOM/GT/2001/U1103) OX=929439 GN=LMXM_27_0520 PE=4 SV=1
+	1.79172	0.558438	E9AXI8	E9AXI8	tr|E9AXI8|E9AXI8_LEIMU Uncharacterized protein OS=Leishmania mexicana (strain MHOM/GT/2001/U1103) OX=929439 GN=LMXM_25_1090 PE=4 SV=1
+	2.66729	0.557284	E9B0A1	E9B0A1	tr|E9B0A1|E9B0A1_LEIMU Uncharacterized protein OS=Leishmania mexicana (strain MHOM/GT/2001/U1103) OX=929439 GN=LMXM_28_2790 PE=4 SV=1
+	3.76661	0.555913	E9B6V3	E9B6V3	tr|E9B6V3|E9B6V3_LEIMU Uncharacterized protein OS=Leishmania mexicana (strain MHOM/GT/2001/U1103) OX=929439 GN=LMXM_34_4230 PE=4 SV=1
+	3.34247	0.555162	E9APH1	E9APH1	tr|E9APH1|E9APH1_LEIMU Uncharacterized protein OS=Leishmania mexicana (strain MHOM/GT/2001/U1103) OX=929439 GN=LMXM_13_1470 PE=4 SV=1
+	4.54105	0.554762	E9AWU7	E9AWU7	tr|E9AWU7|E9AWU7_LEIMU Uncharacterized protein OS=Leishmania mexicana (strain MHOM/GT/2001/U1103) OX=929439 GN=LMXM_24_1060 PE=4 SV=1
+	3.03039	0.553213	Q06309;E9AV92	Q06309;E9AV92	sp|Q06309|CRK1_LEIME Cell division protein kinase 2 homolog CRK1 OS=Leishmania mexicana OX=5665 GN=CRK1 PE=2 SV=1;tr|E9AV92|E9AV92_LEIMU Cell division protein kinase 2 OS=Leishmania mexicana (strain MHOM/GT/2001/U1103) OX=929439 GN=LMXM_21_1080 PE=3 SV=1
+	3.70501	0.548427	E9AT94	E9AT94	tr|E9AT94|E9AT94_LEIMU Uncharacterized protein OS=Leishmania mexicana (strain MHOM/GT/2001/U1103) OX=929439 GN=LMXM_36_3160 PE=4 SV=1
+	3.56201	0.548153	E9AMI5	E9AMI5	tr|E9AMI5|E9AMI5_LEIMU Uncharacterized protein OS=Leishmania mexicana (strain MHOM/GT/2001/U1103) OX=929439 GN=LMXM_08_1150 PE=4 SV=1
+	3.80228	0.547678	E9AY65	E9AY65	tr|E9AY65|E9AY65_LEIMU Uncharacterized protein OS=Leishmania mexicana (strain MHOM/GT/2001/U1103) OX=929439 GN=LMXM_26_0870 PE=4 SV=1
+	1.77455	0.54593	E9AX45	E9AX45	tr|E9AX45|E9AX45_LEIMU Uncharacterized protein OS=Leishmania mexicana (strain MHOM/GT/2001/U1103) OX=929439 GN=LMXM_24_1990 PE=4 SV=1
+	2.04146	0.544123	Q9GRS9;E9B2T4;A7UFK1;A7UFK2	Q9GRS9;E9B2T4;A7UFK1;A7UFK2	tr|Q9GRS9|Q9GRS9_LEIME Mannose-6-phosphate isomerase OS=Leishmania mexicana OX=5665 GN=pmi PE=3 SV=1;tr|E9B2T4|E9B2T4_LEIMU Mannose-6-phosphate isomerase OS=Leishmania mexicana (strain MHOM/GT/2001/U1103) OX=929439 GN=LMXM_31_1580 PE=3 SV=1;tr|A7UFK1|A7UFK
+	1.43237	0.542558	E9AT02	E9AT02	tr|E9AT02|E9AT02_LEIMU Developmentally regulated GTP-binding protein 1,putative OS=Leishmania mexicana (strain MHOM/GT/2001/U1103) OX=929439 GN=LMXM_36_2250 PE=4 SV=1
+	3.37729	0.542246	E9AYK5	E9AYK5	tr|E9AYK5|E9AYK5_LEIMU Uncharacterized protein OS=Leishmania mexicana (strain MHOM/GT/2001/U1103) OX=929439 GN=LMXM_26_2250 PE=4 SV=1
+	1.74651	0.540276	E9AT32	E9AT32	tr|E9AT32|E9AT32_LEIMU Uncharacterized protein OS=Leishmania mexicana (strain MHOM/GT/2001/U1103) OX=929439 GN=LMXM_36_2550 PE=4 SV=1
+	5.34232	0.538514	E9AMS9	E9AMS9	tr|E9AMS9|E9AMS9_LEIMU Uncharacterized protein OS=Leishmania mexicana (strain MHOM/GT/2001/U1103) OX=929439 GN=LMXM_09_0780 PE=4 SV=1
+	1.43191	0.536162	E9AM17	E9AM17	tr|E9AM17|E9AM17_LEIMU Uncharacterized protein OS=Leishmania mexicana (strain MHOM/GT/2001/U1103) OX=929439 GN=LMXM_08_29_0610 PE=4 SV=1
+	2.71111	0.534155	E9AXK6	E9AXK6	tr|E9AXK6|E9AXK6_LEIMU Uncharacterized protein OS=Leishmania mexicana (strain MHOM/GT/2001/U1103) OX=929439 GN=LMXM_25_1280 PE=3 SV=1
+	3.90395	0.534021	E9AVK4	E9AVK4	tr|E9AVK4|E9AVK4_LEIMU Uncharacterized protein OS=Leishmania mexicana (strain MHOM/GT/2001/U1103) OX=929439 GN=LMXM_22_0210 PE=4 SV=1
+	3.62305	0.533669	E9AR10	E9AR10	tr|E9AR10|E9AR10_LEIMU Uncharacterized protein OS=Leishmania mexicana (strain MHOM/GT/2001/U1103) OX=929439 GN=LMXM_17_0410 PE=4 SV=1
+	2.19034	0.526027	E9AJR6	E9AJR6	tr|E9AJR6|E9AJR6_LEIMU Uncharacterized protein OS=Leishmania mexicana (strain MHOM/GT/2001/U1103) OX=929439 GN=LMXM_03_0320 PE=4 SV=1
+	2.39799	0.52597	E9APM1	E9APM1	tr|E9APM1|E9APM1_LEIMU Uncharacterized protein OS=Leishmania mexicana (strain MHOM/GT/2001/U1103) OX=929439 GN=LMXM_14_0280 PE=4 SV=1
+	3.79038	0.525212	E9AZU1	E9AZU1	tr|E9AZU1|E9AZU1_LEIMU Uncharacterized protein OS=Leishmania mexicana (strain MHOM/GT/2001/U1103) OX=929439 GN=LMXM_28_1220 PE=4 SV=1
+	4.47477	0.524583	E9AW46	E9AW46	tr|E9AW46|E9AW46_LEIMU Aldose 1-epimerase-like protein OS=Leishmania mexicana (strain MHOM/GT/2001/U1103) OX=929439 GN=LMXM_23_0430 PE=4 SV=1
+	1.81626	0.522305	E9AM07	E9AM07	tr|E9AM07|E9AM07_LEIMU Uncharacterized protein OS=Leishmania mexicana (strain MHOM/GT/2001/U1103) OX=929439 GN=LMXM_08_29_0710 PE=4 SV=1
+	4.08306	0.52168	E9AU32	E9AU32	tr|E9AU32|E9AU32_LEIMU Uncharacterized protein OS=Leishmania mexicana (strain MHOM/GT/2001/U1103) OX=929439 GN=LMXM_36_5970 PE=4 SV=1
+	2.64154	0.51832	E9AVW3	E9AVW3	tr|E9AVW3|E9AVW3_LEIMU Uncharacterized protein OS=Leishmania mexicana (strain MHOM/GT/2001/U1103) OX=929439 GN=LMXM_22_1310 PE=4 SV=1
+	4.18403	0.518166	E9AJN2	E9AJN2	tr|E9AJN2|E9AJN2_LEIMU Uncharacterized protein OS=Leishmania mexicana (strain MHOM/GT/2001/U1103) OX=929439 GN=LMXM_02_0700 PE=4 SV=1
+	3.77952	0.516393	E9AXU0	E9AXU0	tr|E9AXU0|E9AXU0_LEIMU Elongation factor 2-like protein OS=Leishmania mexicana (strain MHOM/GT/2001/U1103) OX=929439 GN=LMXM_25_2080 PE=4 SV=1
+	2.55367	0.513207	E9ASV1	E9ASV1	tr|E9ASV1|E9ASV1_LEIMU Putative exoribonuclease 2 OS=Leishmania mexicana (strain MHOM/GT/2001/U1103) OX=929439 GN=LMXM_36_1790 PE=4 SV=1
+	3.21396	0.512293	E9B398	E9B398	tr|E9B398|E9B398_LEIMU Uncharacterized protein OS=Leishmania mexicana (strain MHOM/GT/2001/U1103) OX=929439 GN=LMXM_31_3150 PE=4 SV=1
+	3.91727	0.511442	E9ARV8	E9ARV8	tr|E9ARV8|E9ARV8_LEIMU Uncharacterized protein OS=Leishmania mexicana (strain MHOM/GT/2001/U1103) OX=929439 GN=LMXM_19_0070 PE=4 SV=1
+	2.83392	0.509574	E9AYC4	E9AYC4	tr|E9AYC4|E9AYC4_LEIMU Uncharacterized protein OS=Leishmania mexicana (strain MHOM/GT/2001/U1103) OX=929439 GN=LMXM_26_1450 PE=4 SV=1
+	3.2436	0.507893	E9B6T5	E9B6T5	tr|E9B6T5|E9B6T5_LEIMU Uncharacterized protein OS=Leishmania mexicana (strain MHOM/GT/2001/U1103) OX=929439 GN=LMXM_34_4060 PE=4 SV=1
+	2.40973	0.507747	E9AR05	E9AR05	tr|E9AR05|E9AR05_LEIMU Cytidine deaminase-like protein OS=Leishmania mexicana (strain MHOM/GT/2001/U1103) OX=929439 GN=LMXM_17_0360 PE=4 SV=1
+	3.7882	0.506875	E9AJY2;A0A0A7MB88;A0A0A7M9F0;A0A0A7M8W9	E9AJY2	tr|E9AJY2|E9AJY2_LEIMU Elongation initiation factor 2 alpha subunit,putative OS=Leishmania mexicana (strain MHOM/GT/2001/U1103) OX=929439 GN=LMXM_03_0980 PE=4 SV=1
+	2.0255	0.504432	E9B5I7	E9B5I7	tr|E9B5I7|E9B5I7_LEIMU Phosphatidylinositol 3-kinase-like protein OS=Leishmania mexicana (strain MHOM/GT/2001/U1103) OX=929439 GN=LMXM_33_3940 PE=3 SV=1
+	3.5496	0.502454	E9B2C2	E9B2C2	tr|E9B2C2|E9B2C2_LEIMU Uncharacterized protein OS=Leishmania mexicana (strain MHOM/GT/2001/U1103) OX=929439 GN=LMXM_31_0020 PE=4 SV=1
+	3.38786	0.500294	E9AQ51	E9AQ51	tr|E9AQ51|E9AQ51_LEIMU Uncharacterized protein OS=Leishmania mexicana (strain MHOM/GT/2001/U1103) OX=929439 GN=LMXM_15_0540 PE=4 SV=1
+	2.35297	0.499718	E9B204	E9B204	tr|E9B204|E9B204_LEIMU Uncharacterized protein OS=Leishmania mexicana (strain MHOM/GT/2001/U1103) OX=929439 GN=LMXM_30_2050 PE=4 SV=1
+	3.6907	0.49908	E9ATT6	E9ATT6	tr|E9ATT6|E9ATT6_LEIMU Uncharacterized protein OS=Leishmania mexicana (strain MHOM/GT/2001/U1103) OX=929439 GN=LMXM_36_5020 PE=4 SV=1
+	2.43918	0.497892	E9AQZ5	E9AQZ5	tr|E9AQZ5|E9AQZ5_LEIMU Uncharacterized protein OS=Leishmania mexicana (strain MHOM/GT/2001/U1103) OX=929439 GN=LMXM_17_0260 PE=4 SV=1
+	3.35234	0.497276	E9ASR4	E9ASR4	tr|E9ASR4|E9ASR4_LEIMU Uncharacterized protein OS=Leishmania mexicana (strain MHOM/GT/2001/U1103) OX=929439 GN=LMXM_36_1440 PE=4 SV=1
+	2.86828	0.496181	E9AMW8	E9AMW8	tr|E9AMW8|E9AMW8_LEIMU Uncharacterized protein OS=Leishmania mexicana (strain MHOM/GT/2001/U1103) OX=929439 GN=LMXM_09_1170 PE=4 SV=1
+	4.63902	0.494905	E9AV20	E9AV20	tr|E9AV20|E9AV20_LEIMU Uncharacterized protein OS=Leishmania mexicana (strain MHOM/GT/2001/U1103) OX=929439 GN=LMXM_21_0530 PE=4 SV=1
+	3.15242	0.493806	E9AYY3	E9AYY3	tr|E9AYY3|E9AYY3_LEIMU Glutaredoxin-like protein OS=Leishmania mexicana (strain MHOM/GT/2001/U1103) OX=929439 GN=LMXM_27_0810 PE=4 SV=1
+	2.39786	0.492579	E9AYQ1	E9AYQ1	tr|E9AYQ1|E9AYQ1_LEIMU 6-phosphogluconolactonase OS=Leishmania mexicana (strain MHOM/GT/2001/U1103) OX=929439 GN=LMXM_26_2700 PE=3 SV=1
+	1.38415	0.491653	E9AQU1	E9AQU1	tr|E9AQU1|E9AQU1_LEIMU Uncharacterized protein OS=Leishmania mexicana (strain MHOM/GT/2001/U1103) OX=929439 GN=LMXM_16_1300 PE=4 SV=1
+	3.00241	0.487819	E9AL38	E9AL38	tr|E9AL38|E9AL38_LEIMU Putative ubiquitin-protein ligase-like OS=Leishmania mexicana (strain MHOM/GT/2001/U1103) OX=929439 GN=LMXM_07_0280 PE=4 SV=1
+	3.80467	0.487059	E9ASW2	E9ASW2	tr|E9ASW2|E9ASW2_LEIMU Uncharacterized protein OS=Leishmania mexicana (strain MHOM/GT/2001/U1103) OX=929439 GN=LMXM_36_1900 PE=4 SV=1
+	2.21453	0.486678	E9ANK3	E9ANK3	tr|E9ANK3|E9ANK3_LEIMU Putative cytochrome b5 OS=Leishmania mexicana (strain MHOM/GT/2001/U1103) OX=929439 GN=LMXM_11_0580 PE=3 SV=1
+	3.19857	0.486242	E9AJL7	E9AJL7	tr|E9AJL7|E9AJL7_LEIMU Uncharacterized protein OS=Leishmania mexicana (strain MHOM/GT/2001/U1103) OX=929439 GN=LMXM_02_0550 PE=4 SV=1
+	3.03592	0.48616	E9AV14	E9AV14	tr|E9AV14|E9AV14_LEIMU Vacuolar protein sorting-associated protein 35 OS=Leishmania mexicana (strain MHOM/GT/2001/U1103) OX=929439 GN=LMXM_21_0470 PE=3 SV=1
+	4.52898	0.484733	E9AU67	E9AU67	tr|E9AU67|E9AU67_LEIMU Uncharacterized protein OS=Leishmania mexicana (strain MHOM/GT/2001/U1103) OX=929439 GN=LMXM_36_6330 PE=4 SV=1
+	6.14298	0.483912	E9B6W8	E9B6W8	tr|E9B6W8|E9B6W8_LEIMU Uncharacterized protein OS=Leishmania mexicana (strain MHOM/GT/2001/U1103) OX=929439 GN=LMXM_34_4380 PE=4 SV=1
+	2.9625	0.48197	E9AL70	E9AL70	tr|E9AL70|E9AL70_LEIMU Uncharacterized protein OS=Leishmania mexicana (strain MHOM/GT/2001/U1103) OX=929439 GN=LMXM_07_0580 PE=4 SV=1
+	1.00846	0.481789	E9APY0	E9APY0	tr|E9APY0|E9APY0_LEIMU Serine hydroxymethyltransferase OS=Leishmania mexicana (strain MHOM/GT/2001/U1103) OX=929439 GN=LMXM_14_1320 PE=3 SV=1
+	2.26894	0.481212	E9AXS1	E9AXS1	tr|E9AXS1|E9AXS1_LEIMU Uncharacterized protein OS=Leishmania mexicana (strain MHOM/GT/2001/U1103) OX=929439 GN=LMXM_25_1890 PE=4 SV=1
+	1.20737	0.480944	E9ARI4	E9ARI4	tr|E9ARI4|E9ARI4_LEIMU Uncharacterized protein OS=Leishmania mexicana (strain MHOM/GT/2001/U1103) OX=929439 GN=LMXM_18_0470 PE=4 SV=1
+	1.01939	0.480426	E9AW70	E9AW70	tr|E9AW70|E9AW70_LEIMU Putative ubiquitin-activating enzyme e1 OS=Leishmania mexicana (strain MHOM/GT/2001/U1103) OX=929439 GN=LMXM_23_0550 PE=3 SV=1
+	2.65872	0.479363	E9AW53	E9AW53	tr|E9AW53|E9AW53_LEIMU Uncharacterized protein OS=Leishmania mexicana (strain MHOM/GT/2001/U1103) OX=929439 GN=LMXM_23_0500 PE=4 SV=1
+	4.91336	0.479291	E9AQX3	E9AQX3	tr|E9AQX3|E9AQX3_LEIMU Uncharacterized protein OS=Leishmania mexicana (strain MHOM/GT/2001/U1103) OX=929439 GN=LMXM_16_1600 PE=4 SV=1
+	2.91292	0.479262	E9AZV9	E9AZV9	tr|E9AZV9|E9AZV9_LEIMU Amastin-like protein OS=Leishmania mexicana (strain MHOM/GT/2001/U1103) OX=929439 GN=LMXM_28_1400 PE=4 SV=1
+	4.05172	0.479253	E9B1T5	E9B1T5	tr|E9B1T5|E9B1T5_LEIMU Uncharacterized protein OS=Leishmania mexicana (strain MHOM/GT/2001/U1103) OX=929439 GN=LMXM_30_1370 PE=4 SV=1
+	1.48259	0.474742	E9AT99	E9AT99	tr|E9AT99|E9AT99_LEIMU 14-3-3 protein-like protein OS=Leishmania mexicana (strain MHOM/GT/2001/U1103) OX=929439 GN=LMXM_36_3210 PE=3 SV=1
+	3.2477	0.474236	E9B5D9	E9B5D9	tr|E9B5D9|E9B5D9_LEIMU RuvB-like helicase OS=Leishmania mexicana (strain MHOM/GT/2001/U1103) OX=929439 GN=LMXM_33_3500 PE=3 SV=1
+	6.30042	0.472367	E9AXI5	E9AXI5	tr|E9AXI5|E9AXI5_LEIMU Uncharacterized protein OS=Leishmania mexicana (strain MHOM/GT/2001/U1103) OX=929439 GN=LMXM_25_1060 PE=4 SV=1
+	2.08669	0.469544	E9B6C2	E9B6C2	tr|E9B6C2|E9B6C2_LEIMU Putative phosphoinositide-binding protein OS=Leishmania mexicana (strain MHOM/GT/2001/U1103) OX=929439 GN=LMXM_34_2420 PE=4 SV=1
+	2.59596	0.465852	E9AY62	E9AY62	tr|E9AY62|E9AY62_LEIMU Uncharacterized protein OS=Leishmania mexicana (strain MHOM/GT/2001/U1103) OX=929439 GN=LMXM_26_0840 PE=4 SV=1
+	1.91685	0.465697	E9AX84	E9AX84	tr|E9AX84|E9AX84_LEIMU Putative poly(A)-binding protein OS=Leishmania mexicana (strain MHOM/GT/2001/U1103) OX=929439 GN=LMXM_25_0080 PE=4 SV=1
+	2.52723	0.464715	E9ALK3	E9ALK3	tr|E9ALK3|E9ALK3_LEIMU Putative GTP-binding protein OS=Leishmania mexicana (strain MHOM/GT/2001/U1103) OX=929439 GN=LMXM_08_29_2200 PE=3 SV=1
+	3.31736	0.463332	E9AQG4	E9AQG4	tr|E9AQG4|E9AQG4_LEIMU Uncharacterized protein OS=Leishmania mexicana (strain MHOM/GT/2001/U1103) OX=929439 GN=LMXM_16_0080 PE=4 SV=1
+	2.21074	0.460725	E9B355	E9B355	tr|E9B355|E9B355_LEIMU Uncharacterized protein OS=Leishmania mexicana (strain MHOM/GT/2001/U1103) OX=929439 GN=LMXM_31_2760 PE=4 SV=1
+	3.62938	0.4591	E9AXW8	E9AXW8	tr|E9AXW8|E9AXW8_LEIMU Putative serine/threonine-protein kinase (Putative protein kinase) OS=Leishmania mexicana (strain MHOM/GT/2001/U1103) OX=929439 GN=LMXM_25_2340 PE=3 SV=1
+	2.15917	0.457321	E9B360	E9B360	tr|E9B360|E9B360_LEIMU Putative RNA-binding protein OS=Leishmania mexicana (strain MHOM/GT/2001/U1103) OX=929439 GN=LMXM_31_2810 PE=4 SV=1
+	3.78874	0.457205	E9ASQ4	E9ASQ4	tr|E9ASQ4|E9ASQ4_LEIMU Uncharacterized protein OS=Leishmania mexicana (strain MHOM/GT/2001/U1103) OX=929439 GN=LMXM_36_1350 PE=4 SV=1
+	2.76523	0.456588	E9AXS3	E9AXS3	tr|E9AXS3|E9AXS3_LEIMU Uncharacterized protein OS=Leishmania mexicana (strain MHOM/GT/2001/U1103) OX=929439 GN=LMXM_25_1910 PE=4 SV=1
+	2.81527	0.455884	E9AKJ5	E9AKJ5	tr|E9AKJ5|E9AKJ5_LEIMU Uncharacterized protein OS=Leishmania mexicana (strain MHOM/GT/2001/U1103) OX=929439 GN=LMXM_05_0890 PE=4 SV=1
+	4.43874	0.452533	E9AW60	E9AW60	tr|E9AW60|E9AW60_LEIMU Uncharacterized protein OS=Leishmania mexicana (strain MHOM/GT/2001/U1103) OX=929439 GN=LMXM_23_0547 PE=4 SV=1
+	3.14368	0.451713	E9AN21	E9AN21	tr|E9AN21|E9AN21_LEIMU Uncharacterized protein OS=Leishmania mexicana (strain MHOM/GT/2001/U1103) OX=929439 GN=LMXM_10_0150 PE=4 SV=1
+	2.66454	0.44997	E9AWL0	E9AWL0	tr|E9AWL0|E9AWL0_LEIMU Putative transcription elongation factor OS=Leishmania mexicana (strain MHOM/GT/2001/U1103) OX=929439 GN=LMXM_24_0210 PE=4 SV=1
+	2.49429	0.449886	E9AXL4	E9AXL4	tr|E9AXL4|E9AXL4_LEIMU Uncharacterized protein OS=Leishmania mexicana (strain MHOM/GT/2001/U1103) OX=929439 GN=LMXM_25_1350 PE=4 SV=1
+	2.64805	0.449211	E9B074	E9B074	tr|E9B074|E9B074_LEIMU Uncharacterized protein OS=Leishmania mexicana (strain MHOM/GT/2001/U1103) OX=929439 GN=LMXM_28_2520 PE=4 SV=1
+	2.32287	0.448597	E9AWK6	E9AWK6	tr|E9AWK6|E9AWK6_LEIMU Uncharacterized protein OS=Leishmania mexicana (strain MHOM/GT/2001/U1103) OX=929439 GN=LMXM_24_0170 PE=4 SV=1
+	0.980719	0.448233	E9B2H7	E9B2H7	tr|E9B2H7|E9B2H7_LEIMU Uncharacterized protein OS=Leishmania mexicana (strain MHOM/GT/2001/U1103) OX=929439 GN=LMXM_31_0540 PE=4 SV=1
+	1.27771	0.447281	E9B2G2	E9B2G2	tr|E9B2G2|E9B2G2_LEIMU Uncharacterized protein OS=Leishmania mexicana (strain MHOM/GT/2001/U1103) OX=929439 GN=LMXM_31_0410 PE=4 SV=1
+	2.25913	0.447189	E9ANJ4	E9ANJ4	tr|E9ANJ4|E9ANJ4_LEIMU Uncharacterized protein OS=Leishmania mexicana (strain MHOM/GT/2001/U1103) OX=929439 GN=LMXM_11_0480 PE=4 SV=1
+	2.20773	0.445315	E9AQQ6	E9AQQ6	tr|E9AQQ6|E9AQQ6_LEIMU Uncharacterized protein OS=Leishmania mexicana (strain MHOM/GT/2001/U1103) OX=929439 GN=LMXM_16_0970 PE=4 SV=1
+	2.78607	0.443546	E9AN68	E9AN68	tr|E9AN68|E9AN68_LEIMU Uncharacterized protein OS=Leishmania mexicana (strain MHOM/GT/2001/U1103) OX=929439 GN=LMXM_10_0580 PE=4 SV=1
+	2.54266	0.443355	E9AS32	E9AS32	tr|E9AS32|E9AS32_LEIMU Putative ABC transporter OS=Leishmania mexicana (strain MHOM/GT/2001/U1103) OX=929439 GN=LMXM_19_0800 PE=4 SV=1
+	2.34564	0.441227	E9B3L5	E9B3L5	tr|E9B3L5|E9B3L5_LEIMU Uncharacterized protein OS=Leishmania mexicana (strain MHOM/GT/2001/U1103) OX=929439 GN=LMXM_32_0370 PE=4 SV=1
+	2.30981	0.439393	E9AMP8	E9AMP8	tr|E9AMP8|E9AMP8_LEIMU Serine/threonine-protein phosphatase OS=Leishmania mexicana (strain MHOM/GT/2001/U1103) OX=929439 GN=LMXM_09_0470 PE=3 SV=1
+	2.27585	0.438351	Q867J9;E9ALP9	Q867J9;E9ALP9	tr|Q867J9|Q867J9_LEIME Histone H2A OS=Leishmania mexicana OX=5665 GN=H2A PE=3 SV=1;tr|E9ALP9|E9ALP9_LEIMU Histone H2A OS=Leishmania mexicana (strain MHOM/GT/2001/U1103) OX=929439 GN=LMXM_08_29_1720 PE=3 SV=1
+	5.68763	0.438315	E9AZE8	E9AZE8	tr|E9AZE8|E9AZE8_LEIMU Putative TPR-repeat protein OS=Leishmania mexicana (strain MHOM/GT/2001/U1103) OX=929439 GN=LMXM_27_2390 PE=4 SV=1
+	2.17254	0.437899	E9AL83	E9AL83	tr|E9AL83|E9AL83_LEIMU Topoisomerase-related function protein-like protein OS=Leishmania mexicana (strain MHOM/GT/2001/U1103) OX=929439 GN=LMXM_07_0700 PE=4 SV=1
+	2.05551	0.437543	E9AQ27	E9AQ27	tr|E9AQ27|E9AQ27_LEIMU Uncharacterized protein OS=Leishmania mexicana (strain MHOM/GT/2001/U1103) OX=929439 GN=LMXM_15_0260 PE=4 SV=1
+	1.77672	0.43739	E9AYL0	E9AYL0	tr|E9AYL0|E9AYL0_LEIMU Uncharacterized protein OS=Leishmania mexicana (strain MHOM/GT/2001/U1103) OX=929439 GN=LMXM_26_2300 PE=4 SV=1
+	1.72985	0.437245	E9ASW0	E9ASW0	tr|E9ASW0|E9ASW0_LEIMU Uncharacterized protein OS=Leishmania mexicana (strain MHOM/GT/2001/U1103) OX=929439 GN=LMXM_36_1880 PE=4 SV=1
+	0.745888	0.433593	E9B4N6	E9B4N6	tr|E9B4N6|E9B4N6_LEIMU ABC transporter-like protein OS=Leishmania mexicana (strain MHOM/GT/2001/U1103) OX=929439 GN=LMXM_33_0670 PE=4 SV=1
+	3.64191	0.432895	E9ANI6	E9ANI6	tr|E9ANI6|E9ANI6_LEIMU Tubulin-tyrsoine ligase-like protein OS=Leishmania mexicana (strain MHOM/GT/2001/U1103) OX=929439 GN=LMXM_11_0400 PE=4 SV=1
+	2.93902	0.430464	E9AUU6	E9AUU6	tr|E9AUU6|E9AUU6_LEIMU Putative 40S ribosomal protein S11 OS=Leishmania mexicana (strain MHOM/GT/2001/U1103) OX=929439 GN=LMXM_20_1650 PE=3 SV=1
+	2.48736	0.43012	E9B370	E9B370	tr|E9B370|E9B370_LEIMU Uncharacterized protein OS=Leishmania mexicana (strain MHOM/GT/2001/U1103) OX=929439 GN=LMXM_31_2900 PE=4 SV=1
+	2.00623	0.426698	E9ALH6	E9ALH6	tr|E9ALH6|E9ALH6_LEIMU Uncharacterized protein OS=Leishmania mexicana (strain MHOM/GT/2001/U1103) OX=929439 GN=LMXM_08_29_2480 PE=4 SV=1
+	2.67584	0.42653	E9AUP9	E9AUP9	tr|E9AUP9|E9AUP9_LEIMU Uncharacterized protein OS=Leishmania mexicana (strain MHOM/GT/2001/U1103) OX=929439 GN=LMXM_20_1100 PE=4 SV=1
+	1.9777	0.42614	E9AYN0	E9AYN0	tr|E9AYN0|E9AYN0_LEIMU Uncharacterized protein OS=Leishmania mexicana (strain MHOM/GT/2001/U1103) OX=929439 GN=LMXM_26_2490 PE=4 SV=1
+	2.58293	0.425379	E9B1A1	E9B1A1	tr|E9B1A1|E9B1A1_LEIMU Uncharacterized protein OS=Leishmania mexicana (strain MHOM/GT/2001/U1103) OX=929439 GN=LMXM_29_3260 PE=4 SV=1
+	1.13036	0.423723	E9B5Z2	E9B5Z2	tr|E9B5Z2|E9B5Z2_LEIMU Oligosaccharyl transferase-like protein OS=Leishmania mexicana (strain MHOM/GT/2001/U1103) OX=929439 GN=LMXM_34_1130 PE=4 SV=1
+	2.30247	0.421809	E9APM5	E9APM5	tr|E9APM5|E9APM5_LEIMU Putative amino acid permease OS=Leishmania mexicana (strain MHOM/GT/2001/U1103) OX=929439 GN=LMXM_14_0320 PE=4 SV=1
+	2.45985	0.417917	E9ATS5	E9ATS5	tr|E9ATS5|E9ATS5_LEIMU Uncharacterized protein OS=Leishmania mexicana (strain MHOM/GT/2001/U1103) OX=929439 GN=LMXM_36_4910 PE=4 SV=1
+	2.44232	0.416546	E9AYC7	E9AYC7	tr|E9AYC7|E9AYC7_LEIMU Uncharacterized protein OS=Leishmania mexicana (strain MHOM/GT/2001/U1103) OX=929439 GN=LMXM_26_1480 PE=4 SV=1
+	2.8366	0.414313	E9B2N4	E9B2N4	tr|E9B2N4|E9B2N4_LEIMU Uncharacterized protein OS=Leishmania mexicana (strain MHOM/GT/2001/U1103) OX=929439 GN=LMXM_31_1090 PE=4 SV=1
+	4.51782	0.414031	E9AKL5;E8NHN6	E9AKL5;E8NHN6	tr|E9AKL5|E9AKL5_LEIMU Uncharacterized protein OS=Leishmania mexicana (strain MHOM/GT/2001/U1103) OX=929439 GN=LMXM_05_1080 PE=4 SV=1;tr|E8NHN6|E8NHN6_LEIMU Uncharacterized protein LmxM_05_1080a_1 (Fragment) OS=Leishmania mexicana (strain MHOM/GT/2001/U110
+	1.1506	0.41207	E9AMU2	E9AMU2	tr|E9AMU2|E9AMU2_LEIMU Putative ef-hand protein 5 OS=Leishmania mexicana (strain MHOM/GT/2001/U1103) OX=929439 GN=LMXM_09_0900 PE=4 SV=1
+	2.80997	0.409717	E9AM68	E9AM68	tr|E9AM68|E9AM68_LEIMU Uncharacterized protein OS=Leishmania mexicana (strain MHOM/GT/2001/U1103) OX=929439 GN=LMXM_08_29_0110 PE=3 SV=1
+	2.21692	0.409126	Q9GRT6;E9ARW9	Q9GRT6;E9ARW9	tr|Q9GRT6|Q9GRT6_LEIME Putative mitogen-activated protein kinase 9 OS=Leishmania mexicana mexicana OX=44270 GN=MPK9 PE=3 SV=1;tr|E9ARW9|E9ARW9_LEIMU Putative mitogen activated protein kinase OS=Leishmania mexicana (strain MHOM/GT/2001/U1103) OX=929439 GN=L
+	2.98356	0.407686	E9AYJ8	E9AYJ8	tr|E9AYJ8|E9AYJ8_LEIMU Uncharacterized protein OS=Leishmania mexicana (strain MHOM/GT/2001/U1103) OX=929439 GN=LMXM_26_2180 PE=4 SV=1
+	4.55334	0.407437	E9B1K0	E9B1K0	tr|E9B1K0|E9B1K0_LEIMU Uncharacterized protein OS=Leishmania mexicana (strain MHOM/GT/2001/U1103) OX=929439 GN=LMXM_30_0500 PE=4 SV=1
+	1.67553	0.40703	E9AYA9	E9AYA9	tr|E9AYA9|E9AYA9_LEIMU Uncharacterized protein OS=Leishmania mexicana (strain MHOM/GT/2001/U1103) OX=929439 GN=LMXM_26_1300 PE=4 SV=1
+	2.56368	0.406523	E9ANV7	E9ANV7	tr|E9ANV7|E9ANV7_LEIMU Uncharacterized protein OS=Leishmania mexicana (strain MHOM/GT/2001/U1103) OX=929439 GN=LMXM_12_0300 PE=4 SV=1
+	3.36383	0.404882	E9B0M2	E9B0M2	tr|E9B0M2|E9B0M2_LEIMU Uncharacterized protein OS=Leishmania mexicana (strain MHOM/GT/2001/U1103) OX=929439 GN=LMXM_29_0930 PE=4 SV=1
+	3.50518	0.401554	E9ANN8	E9ANN8	tr|E9ANN8|E9ANN8_LEIMU Uncharacterized protein OS=Leishmania mexicana (strain MHOM/GT/2001/U1103) OX=929439 GN=LMXM_11_0940 PE=4 SV=1
+	1.74374	0.398155	E9AUK0	E9AUK0	tr|E9AUK0|E9AUK0_LEIMU CTP synthase OS=Leishmania mexicana (strain MHOM/GT/2001/U1103) OX=929439 GN=LMXM_20_0560 PE=3 SV=1
+	4.95891	0.396869	E9AUQ0	E9AUQ0	tr|E9AUQ0|E9AUQ0_LEIMU Uncharacterized protein OS=Leishmania mexicana (strain MHOM/GT/2001/U1103) OX=929439 GN=LMXM_20_1110 PE=4 SV=1
+	2.27193	0.396416	E9AUF0;E9AUF1	E9AUF0;E9AUF1	tr|E9AUF0|E9AUF0_LEIMU Phosphoglycerate kinase OS=Leishmania mexicana (strain MHOM/GT/2001/U1103) OX=929439 GN=LMXM_20_0100 PE=3 SV=1;tr|E9AUF1|E9AUF1_LEIMU Phosphoglycerate kinase OS=Leishmania mexicana (strain MHOM/GT/2001/U1103) OX=929439 GN=LMXM_20_011
+	3.3649	0.395784	E9B2V2	E9B2V2	tr|E9B2V2|E9B2V2_LEIMU Uncharacterized protein OS=Leishmania mexicana (strain MHOM/GT/2001/U1103) OX=929439 GN=LMXM_31_1760 PE=4 SV=1
+	3.8133	0.395586	E9B2E8	E9B2E8	tr|E9B2E8|E9B2E8_LEIMU Uncharacterized protein OS=Leishmania mexicana (strain MHOM/GT/2001/U1103) OX=929439 GN=LMXM_31_0270 PE=4 SV=1
+	3.31294	0.393675	E9AU38	E9AU38	tr|E9AU38|E9AU38_LEIMU Uncharacterized protein OS=Leishmania mexicana (strain MHOM/GT/2001/U1103) OX=929439 GN=LMXM_36_6030 PE=4 SV=1
+	3.54538	0.392354	E9AVE7	E9AVE7	tr|E9AVE7|E9AVE7_LEIMU Uncharacterized protein OS=Leishmania mexicana (strain MHOM/GT/2001/U1103) OX=929439 GN=LMXM_21_1566 PE=4 SV=1
+	4.97563	0.390583	E9B0Y4	E9B0Y4	tr|E9B0Y4|E9B0Y4_LEIMU Uncharacterized protein OS=Leishmania mexicana (strain MHOM/GT/2001/U1103) OX=929439 GN=LMXM_29_2110 PE=4 SV=1
+	1.20714	0.39058	E9AVW5	E9AVW5	tr|E9AVW5|E9AVW5_LEIMU Uncharacterized protein OS=Leishmania mexicana (strain MHOM/GT/2001/U1103) OX=929439 GN=LMXM_22_1330 PE=4 SV=1
+	2.50154	0.387875	E9AZZ2	E9AZZ2	tr|E9AZZ2|E9AZZ2_LEIMU Proteasome regulatory non-ATP-ase subunit 2,putative OS=Leishmania mexicana (strain MHOM/GT/2001/U1103) OX=929439 GN=LMXM_28_1730 PE=3 SV=1
+	1.348	0.387547	E9AN18	E9AN18	tr|E9AN18|E9AN18_LEIMU Uncharacterized protein OS=Leishmania mexicana (strain MHOM/GT/2001/U1103) OX=929439 GN=LMXM_10_0120 PE=4 SV=1
+	1.79694	0.387485	E9B5W1	E9B5W1	tr|E9B5W1|E9B5W1_LEIMU Uncharacterized protein OS=Leishmania mexicana (strain MHOM/GT/2001/U1103) OX=929439 GN=LMXM_34_0810 PE=4 SV=1
+	2.67077	0.385222	E9B511	E9B511	tr|E9B511|E9B511_LEIMU Uncharacterized protein OS=Leishmania mexicana (strain MHOM/GT/2001/U1103) OX=929439 GN=LMXM_33_2250 PE=4 SV=1
+	2.91089	0.384935	E9AKJ3	E9AKJ3	tr|E9AKJ3|E9AKJ3_LEIMU Uncharacterized protein OS=Leishmania mexicana (strain MHOM/GT/2001/U1103) OX=929439 GN=LMXM_05_0870 PE=4 SV=1
+	0.869418	0.383536	E9APJ8	E9APJ8	tr|E9APJ8|E9APJ8_LEIMU Putative j-binding protein OS=Leishmania mexicana (strain MHOM/GT/2001/U1103) OX=929439 GN=LMXM_14_0040 PE=4 SV=1
+	4.27332	0.38329	E9B6L0	E9B6L0	tr|E9B6L0|E9B6L0_LEIMU Uncharacterized protein OS=Leishmania mexicana (strain MHOM/GT/2001/U1103) OX=929439 GN=LMXM_34_3310 PE=4 SV=1
+	3.31787	0.383012	A0A0R6YBU4;E9B405;A0A0R6XTW5	A0A0R6YBU4;E9B405;A0A0R6XTW5	tr|A0A0R6YBU4|A0A0R6YBU4_LEIME Thiamine biosynthesis-like protein (Fragment) OS=Leishmania mexicana OX=5665 PE=4 SV=1;tr|E9B405|E9B405_LEIMU Thiamine biosynthesis-like protein OS=Leishmania mexicana (strain MHOM/GT/2001/U1103) OX=929439 GN=LMXM_32_1680 PE=
+	3.4916	0.381944	E9ALH5	E9ALH5	tr|E9ALH5|E9ALH5_LEIMU Uncharacterized protein OS=Leishmania mexicana (strain MHOM/GT/2001/U1103) OX=929439 GN=LMXM_08_29_2490 PE=4 SV=1
+	3.82715	0.38189	E9AXT4	E9AXT4	tr|E9AXT4|E9AXT4_LEIMU Uncharacterized protein OS=Leishmania mexicana (strain MHOM/GT/2001/U1103) OX=929439 GN=LMXM_25_2020 PE=4 SV=1
+	1.02466	0.381432	E9APA5	E9APA5	tr|E9APA5|E9APA5_LEIMU Uncharacterized protein OS=Leishmania mexicana (strain MHOM/GT/2001/U1103) OX=929439 GN=LMXM_13_0810 PE=4 SV=1
+	3.05953	0.381114	E9AN16	E9AN16	tr|E9AN16|E9AN16_LEIMU Uncharacterized protein OS=Leishmania mexicana (strain MHOM/GT/2001/U1103) OX=929439 GN=LMXM_10_0100 PE=4 SV=1
+	1.00548	0.378664	E9AQR8	E9AQR8	tr|E9AQR8|E9AQR8_LEIMU Uncharacterized protein OS=Leishmania mexicana (strain MHOM/GT/2001/U1103) OX=929439 GN=LMXM_16_1090 PE=4 SV=1
+	2.30002	0.378493	E9AK95	E9AK95	tr|E9AK95|E9AK95_LEIMU Uncharacterized protein OS=Leishmania mexicana (strain MHOM/GT/2001/U1103) OX=929439 GN=LMXM_04_1140 PE=4 SV=1
+	1.40098	0.377868	E9B4G6	E9B4G6	tr|E9B4G6|E9B4G6_LEIMU Putative fatty acid desaturase OS=Leishmania mexicana (strain MHOM/GT/2001/U1103) OX=929439 GN=LMXM_32_3270 PE=4 SV=1
+	3.44151	0.373623	E9ARM0	E9ARM0	tr|E9ARM0|E9ARM0_LEIMU Periodic tryptophan protein 2-like protein OS=Leishmania mexicana (strain MHOM/GT/2001/U1103) OX=929439 GN=LMXM_18_0830 PE=4 SV=1
+	2.65186	0.373463	E9B1S3	E9B1S3	tr|E9B1S3|E9B1S3_LEIMU Uncharacterized protein OS=Leishmania mexicana (strain MHOM/GT/2001/U1103) OX=929439 GN=LMXM_30_1250 PE=4 SV=1
+	1.66014	0.371701	E9AU10	E9AU10	tr|E9AU10|E9AU10_LEIMU Uncharacterized protein OS=Leishmania mexicana (strain MHOM/GT/2001/U1103) OX=929439 GN=LMXM_36_5760 PE=4 SV=1
+	1.25776	0.370587	E9AM15	E9AM15	tr|E9AM15|E9AM15_LEIMU Putative BET1-like protein OS=Leishmania mexicana (strain MHOM/GT/2001/U1103) OX=929439 GN=LMXM_08_29_0630 PE=4 SV=1
+	1.8069	0.3702	E9B5R9	E9B5R9	tr|E9B5R9|E9B5R9_LEIMU Uncharacterized protein OS=Leishmania mexicana (strain MHOM/GT/2001/U1103) OX=929439 GN=LMXM_34_0310 PE=4 SV=1
+	2.08016	0.369972	E9AQA9	E9AQA9	tr|E9AQA9|E9AQA9_LEIMU Uncharacterized protein OS=Leishmania mexicana (strain MHOM/GT/2001/U1103) OX=929439 GN=LMXM_15_1190 PE=4 SV=1
+	2.80452	0.367887	E9AKZ0	E9AKZ0	tr|E9AKZ0|E9AKZ0_LEIMU Uncharacterized protein OS=Leishmania mexicana (strain MHOM/GT/2001/U1103) OX=929439 GN=LMXM_06_1110 PE=4 SV=1
+	1.42245	0.366217	E9ATC1	E9ATC1	tr|E9ATC1|E9ATC1_LEIMU Vacuolar protein sorting-associated protein-like protein OS=Leishmania mexicana (strain MHOM/GT/2001/U1103) OX=929439 GN=LMXM_36_3420 PE=4 SV=1
+	0.979013	0.364967	E9ASV3	E9ASV3	tr|E9ASV3|E9ASV3_LEIMU Uncharacterized protein OS=Leishmania mexicana (strain MHOM/GT/2001/U1103) OX=929439 GN=LMXM_36_1810 PE=4 SV=1
+	3.91684	0.364611	E9B0K7	E9B0K7	tr|E9B0K7|E9B0K7_LEIMU Putative rac serine-threonine kinase OS=Leishmania mexicana (strain MHOM/GT/2001/U1103) OX=929439 GN=LMXM_29_0800 PE=4 SV=1
+	2.20793	0.360227	Q0PKV8;E9B445	Q0PKV8;E9B445	tr|Q0PKV8|Q0PKV8_LEIME Putative mitogen-activated protein kinase 15 OS=Leishmania mexicana OX=5665 GN=MPK15 PE=4 SV=1;tr|E9B445|E9B445_LEIMU Uncharacterized protein OS=Leishmania mexicana (strain MHOM/GT/2001/U1103) OX=929439 GN=LMXM_32_2070 PE=4 SV=1
+	1.74455	0.356715	E9AUX2	E9AUX2	tr|E9AUX2|E9AUX2_LEIMU Uncharacterized protein OS=Leishmania mexicana (strain MHOM/GT/2001/U1103) OX=929439 GN=LMXM_21_0060 PE=4 SV=1
+	1.11815	0.352558	E9AV43	E9AV43	tr|E9AV43|E9AV43_LEIMU Uncharacterized protein OS=Leishmania mexicana (strain MHOM/GT/2001/U1103) OX=929439 GN=LMXM_21_0750 PE=4 SV=1
+	1.66562	0.351657	E9AZM9	E9AZM9	tr|E9AZM9|E9AZM9_LEIMU Uncharacterized protein OS=Leishmania mexicana (strain MHOM/GT/2001/U1103) OX=929439 GN=LMXM_28_0680 PE=4 SV=1
+	4.3141	0.351061	O61059;E9AU63;O76486;E9AU64	O61059;E9AU63;O76486;E9AU64	tr|O61059|O61059_LEIME Glucose transporter OS=Leishmania mexicana OX=5665 GN=LmGT2 PE=3 SV=2;tr|E9AU63|E9AU63_LEIMU Glucose transporter, lmgt2 OS=Leishmania mexicana (strain MHOM/GT/2001/U1103) OX=929439 GN=LMXM_36_6290 PE=3 SV=1;tr|O76486|O76486_LEIME Glu
+	2.27851	0.350386	E9APF9	E9APF9	tr|E9APF9|E9APF9_LEIMU Uncharacterized protein OS=Leishmania mexicana (strain MHOM/GT/2001/U1103) OX=929439 GN=LMXM_13_1350 PE=4 SV=1
+	4.84038	0.350015	E9AQC2	E9AQC2	tr|E9AQC2|E9AQC2_LEIMU Putative ubiquitin hydrolase (Cysteine peptidase, clan ca, family c19,putative) OS=Leishmania mexicana (strain MHOM/GT/2001/U1103) OX=929439 GN=LMXM_15_1300 PE=3 SV=1
+	1.64445	0.349336	E9ATZ3	E9ATZ3	tr|E9ATZ3|E9ATZ3_LEIMU Uncharacterized protein OS=Leishmania mexicana (strain MHOM/GT/2001/U1103) OX=929439 GN=LMXM_36_5580 PE=4 SV=1
+	1.81061	0.347949	E9AK71	E9AK71	tr|E9AK71|E9AK71_LEIMU Uncharacterized protein OS=Leishmania mexicana (strain MHOM/GT/2001/U1103) OX=929439 GN=LMXM_04_0890 PE=4 SV=1
+	1.88771	0.347283	E9AQ15	E9AQ15	tr|E9AQ15|E9AQ15_LEIMU Putative serine/threonine-protein kinase (Putative protein kinase) OS=Leishmania mexicana (strain MHOM/GT/2001/U1103) OX=929439 GN=LMXM_15_0180 PE=4 SV=1
+	1.25731	0.34558	E9B5U8	E9B5U8	tr|E9B5U8|E9B5U8_LEIMU Uncharacterized protein OS=Leishmania mexicana (strain MHOM/GT/2001/U1103) OX=929439 GN=LMXM_34_0680 PE=4 SV=1
+	1.17566	0.34508	E9AM85	E9AM85	tr|E9AM85|E9AM85_LEIMU Uncharacterized protein OS=Leishmania mexicana (strain MHOM/GT/2001/U1103) OX=929439 GN=LMXM_08_0070 PE=4 SV=1
+	2.25309	0.343093	E9AQQ1	E9AQQ1	tr|E9AQQ1|E9AQQ1_LEIMU Putative flagellar calcium-binding protein OS=Leishmania mexicana (strain MHOM/GT/2001/U1103) OX=929439 GN=LMXM_16_0920 PE=4 SV=1
+	2.07317	0.342533	E9B296	E9B296	tr|E9B296|E9B296_LEIMU Putative serine/threonine-protein kinase OS=Leishmania mexicana (strain MHOM/GT/2001/U1103) OX=929439 GN=LMXM_30_2960 PE=3 SV=1
+	0.95772	0.340863	E9AKR1	E9AKR1	tr|E9AKR1|E9AKR1_LEIMU Uncharacterized protein OS=Leishmania mexicana (strain MHOM/GT/2001/U1103) OX=929439 GN=LMXM_06_0330 PE=4 SV=1
+	1.21142	0.340815	E9AV66	E9AV66	tr|E9AV66|E9AV66_LEIMU Uncharacterized protein OS=Leishmania mexicana (strain MHOM/GT/2001/U1103) OX=929439 GN=LMXM_21_0875 PE=4 SV=1
+	2.6298	0.340196	E9B699	E9B699	tr|E9B699|E9B699_LEIMU Putative RNA-binding protein OS=Leishmania mexicana (strain MHOM/GT/2001/U1103) OX=929439 GN=LMXM_34_2200 PE=4 SV=1
+	1.83121	0.339946	E9AQN0	E9AQN0	tr|E9AQN0|E9AQN0_LEIMU Uncharacterized protein OS=Leishmania mexicana (strain MHOM/GT/2001/U1103) OX=929439 GN=LMXM_16_0710 PE=4 SV=1
+	1.96091	0.338829	E9APL6	E9APL6	tr|E9APL6|E9APL6_LEIMU Uncharacterized protein OS=Leishmania mexicana (strain MHOM/GT/2001/U1103) OX=929439 GN=LMXM_14_0230 PE=4 SV=1
+	2.90993	0.336578	E9AXM2	E9AXM2	tr|E9AXM2|E9AXM2_LEIMU Uncharacterized protein OS=Leishmania mexicana (strain MHOM/GT/2001/U1103) OX=929439 GN=LMXM_25_1430 PE=4 SV=1
+	2.74569	0.336087	E9B1B7	E9B1B7	tr|E9B1B7|E9B1B7_LEIMU Uncharacterized protein OS=Leishmania mexicana (strain MHOM/GT/2001/U1103) OX=929439 GN=LMXM_29_3420 PE=4 SV=1
+	3.17991	0.335958	E9AMW2	E9AMW2	tr|E9AMW2|E9AMW2_LEIMU Uncharacterized protein OS=Leishmania mexicana (strain MHOM/GT/2001/U1103) OX=929439 GN=LMXM_09_1110 PE=4 SV=1
+	3.28731	0.335927	E9B2B1	E9B2B1	tr|E9B2B1|E9B2B1_LEIMU Uncharacterized protein OS=Leishmania mexicana (strain MHOM/GT/2001/U1103) OX=929439 GN=LMXM_30_3110 PE=4 SV=1
+	3.33789	0.331001	E8NHR7;E8NHE0	E8NHR7;E8NHE0	tr|E8NHR7|E8NHR7_LEIMU WGS CADB00000000 data, contig 93 OS=Leishmania mexicana (strain MHOM/GT/2001/U1103) OX=929439 GN=LmxM_33_1720c_1 PE=4 SV=1;tr|E8NHE0|E8NHE0_LEIMU Uncharacterized protein LmxM_33_1720a_1 OS=Leishmania mexicana (strain MHOM/GT/2001/U11
+	3.325	0.330951	E9B2X1	E9B2X1	tr|E9B2X1|E9B2X1_LEIMU Uncharacterized protein OS=Leishmania mexicana (strain MHOM/GT/2001/U1103) OX=929439 GN=LMXM_31_1930 PE=4 SV=1
+	2.53783	0.330273	Q2HWD2;E9ANQ3;C7FGL3	Q2HWD2;E9ANQ3;C7FGL3	tr|Q2HWD2|Q2HWD2_LEIAM Putative lanosterol C-14 demethylase OS=Leishmania amazonensis OX=5659 GN=CYP51 PE=3 SV=1;tr|E9ANQ3|E9ANQ3_LEIMU Putative lanosterol 14-alpha-demethylase OS=Leishmania mexicana (strain MHOM/GT/2001/U1103) OX=929439 GN=LMXM_11_1100 PE
+	2.24651	0.330234	E9AV10	E9AV10	tr|E9AV10|E9AV10_LEIMU Uncharacterized protein OS=Leishmania mexicana (strain MHOM/GT/2001/U1103) OX=929439 GN=LMXM_21_0430 PE=4 SV=1
+	2.9596	0.329257	E9B3C9	E9B3C9	tr|E9B3C9|E9B3C9_LEIMU Uncharacterized protein OS=Leishmania mexicana (strain MHOM/GT/2001/U1103) OX=929439 GN=LMXM_31_3450 PE=4 SV=1
+	2.05116	0.327665	E9B5Q7	E9B5Q7	tr|E9B5Q7|E9B5Q7_LEIMU Uncharacterized protein OS=Leishmania mexicana (strain MHOM/GT/2001/U1103) OX=929439 GN=LMXM_34_0190 PE=4 SV=1
+	3.38891	0.325976	E9AJG4	E9AJG4	tr|E9AJG4|E9AJG4_LEIMU Uncharacterized protein OS=Leishmania mexicana (strain MHOM/GT/2001/U1103) OX=929439 GN=LMXM_01_0770 PE=3 SV=1
+	2.2526	0.325256	E9AU51	E9AU51	tr|E9AU51|E9AU51_LEIMU Uncharacterized protein OS=Leishmania mexicana (strain MHOM/GT/2001/U1103) OX=929439 GN=LMXM_36_6160 PE=4 SV=1
+	3.01652	0.325087	E9AKU3	E9AKU3	tr|E9AKU3|E9AKU3_LEIMU Uncharacterized protein OS=Leishmania mexicana (strain MHOM/GT/2001/U1103) OX=929439 GN=LMXM_06_0640 PE=4 SV=1
+	2.36922	0.323839	E9AKC4	E9AKC4	tr|E9AKC4|E9AKC4_LEIMU Uncharacterized protein OS=Leishmania mexicana (strain MHOM/GT/2001/U1103) OX=929439 GN=LMXM_05_0200 PE=4 SV=1
+	2.87849	0.323819	E9AR19	E9AR19	tr|E9AR19|E9AR19_LEIMU Uncharacterized protein OS=Leishmania mexicana (strain MHOM/GT/2001/U1103) OX=929439 GN=LMXM_17_0500 PE=4 SV=1
+	3.90163	0.322314	E9AJT5	E9AJT5	tr|E9AJT5|E9AJT5_LEIMU Uncharacterized protein OS=Leishmania mexicana (strain MHOM/GT/2001/U1103) OX=929439 GN=LMXM_03_0520 PE=4 SV=1
+	0.992663	0.319514	E9AUG4	E9AUG4	tr|E9AUG4|E9AUG4_LEIMU Uncharacterized protein OS=Leishmania mexicana (strain MHOM/GT/2001/U1103) OX=929439 GN=LMXM_20_0240 PE=4 SV=1
+	1.9589	0.314513	E9B549	E9B549	tr|E9B549|E9B549_LEIMU Uncharacterized protein OS=Leishmania mexicana (strain MHOM/GT/2001/U1103) OX=929439 GN=LMXM_33_2580 PE=4 SV=1
+	3.41547	0.313037	E9B485	E9B485	tr|E9B485|E9B485_LEIMU Uncharacterized protein OS=Leishmania mexicana (strain MHOM/GT/2001/U1103) OX=929439 GN=LMXM_32_2460 PE=4 SV=1
+	2.03148	0.312795	E9B556	E9B556	tr|E9B556|E9B556_LEIMU Uncharacterized protein OS=Leishmania mexicana (strain MHOM/GT/2001/U1103) OX=929439 GN=LMXM_33_2660 PE=4 SV=1
+	2.14464	0.312149	E9AU86	E9AU86	tr|E9AU86|E9AU86_LEIMU Uncharacterized protein OS=Leishmania mexicana (strain MHOM/GT/2001/U1103) OX=929439 GN=LMXM_36_6520 PE=4 SV=1
+	1.43362	0.310091	E9AV49	E9AV49	tr|E9AV49|E9AV49_LEIMU Putative methionyl-tRNA synthetase OS=Leishmania mexicana (strain MHOM/GT/2001/U1103) OX=929439 GN=LMXM_21_0810 PE=3 SV=1
+	2.64642	0.308056	E9AZV0	E9AZV0	tr|E9AZV0|E9AZV0_LEIMU Putative ATP-dependent RNA helicase OS=Leishmania mexicana (strain MHOM/GT/2001/U1103) OX=929439 GN=LMXM_28_1310 PE=3 SV=1
+	1.9863	0.307742	E9ANN6	E9ANN6	tr|E9ANN6|E9ANN6_LEIMU Uncharacterized protein OS=Leishmania mexicana (strain MHOM/GT/2001/U1103) OX=929439 GN=LMXM_11_0920 PE=4 SV=1
+	4.98594	0.30751	E9ATU9	E9ATU9	tr|E9ATU9|E9ATU9_LEIMU Uncharacterized protein OS=Leishmania mexicana (strain MHOM/GT/2001/U1103) OX=929439 GN=LMXM_36_5150 PE=3 SV=1
+	1.83407	0.305442	E9B3U1	E9B3U1	tr|E9B3U1|E9B3U1_LEIMU Uncharacterized protein OS=Leishmania mexicana (strain MHOM/GT/2001/U1103) OX=929439 GN=LMXM_32_1070 PE=4 SV=1
+	1.18366	0.303536	E9AXW6	E9AXW6	tr|E9AXW6|E9AXW6_LEIMU Uncharacterized protein OS=Leishmania mexicana (strain MHOM/GT/2001/U1103) OX=929439 GN=LMXM_25_2320 PE=4 SV=1
+	1.77909	0.302954	E9B3T0	E9B3T0	tr|E9B3T0|E9B3T0_LEIMU Uncharacterized protein OS=Leishmania mexicana (strain MHOM/GT/2001/U1103) OX=929439 GN=LMXM_32_0970 PE=4 SV=1
+	3.0114	0.30189	E9AP92	E9AP92	tr|E9AP92|E9AP92_LEIMU Uncharacterized protein OS=Leishmania mexicana (strain MHOM/GT/2001/U1103) OX=929439 GN=LMXM_13_0680 PE=4 SV=1
+	3.18808	0.301722	E9AJX3	E9AJX3	tr|E9AJX3|E9AJX3_LEIMU Uncharacterized protein OS=Leishmania mexicana (strain MHOM/GT/2001/U1103) OX=929439 GN=LMXM_03_0890 PE=4 SV=1
+	3.82413	0.300292	E9APE3	E9APE3	tr|E9APE3|E9APE3_LEIMU Adenylosuccinate synthetase OS=Leishmania mexicana (strain MHOM/GT/2001/U1103) OX=929439 GN=LMXM_13_1190 PE=3 SV=1
+	2.94677	0.299321	E9ASZ0	E9ASZ0	tr|E9ASZ0|E9ASZ0_LEIMU Putative DEAD box RNA helicase OS=Leishmania mexicana (strain MHOM/GT/2001/U1103) OX=929439 GN=LMXM_36_2130 PE=3 SV=1
+	1.48492	0.298973	E9AM45	E9AM45	tr|E9AM45|E9AM45_LEIMU Uncharacterized protein OS=Leishmania mexicana (strain MHOM/GT/2001/U1103) OX=929439 GN=LMXM_08_29_0340 PE=4 SV=1
+	2.98324	0.296769	E9AX72	E9AX72	tr|E9AX72|E9AX72_LEIMU Putative notchless homolog OS=Leishmania mexicana (strain MHOM/GT/2001/U1103) OX=929439 GN=LMXM_24_2260 PE=4 SV=1
+	2.41773	0.296742	E9AY13	E9AY13	tr|E9AY13|E9AY13_LEIMU 6-phosphofructo-2-kinase/fructose-2,6-biphosphata se-1-like protein OS=Leishmania mexicana (strain MHOM/GT/2001/U1103) OX=929439 GN=LMXM_26_0310 PE=4 SV=1
+	1.76658	0.29536	E9AZU3	E9AZU3	tr|E9AZU3|E9AZU3_LEIMU Putative p450 reductase OS=Leishmania mexicana (strain MHOM/GT/2001/U1103) OX=929439 GN=LMXM_28_1240 PE=4 SV=1
+	3.55304	0.29426	E9ARC2	E9ARC2	tr|E9ARC2|E9ARC2_LEIMU Uncharacterized protein OS=Leishmania mexicana (strain MHOM/GT/2001/U1103) OX=929439 GN=LMXM_17_0010 PE=4 SV=1
+	4.27124	0.292274	E9AY61	E9AY61	tr|E9AY61|E9AY61_LEIMU Putative asparagine synthetase a (Putative aspartate--ammonia ligase) OS=Leishmania mexicana (strain MHOM/GT/2001/U1103) OX=929439 GN=LMXM_26_0830 PE=4 SV=1
+	1.46321	0.291457	E9B258	E9B258	tr|E9B258|E9B258_LEIMU Uncharacterized protein OS=Leishmania mexicana (strain MHOM/GT/2001/U1103) OX=929439 GN=LMXM_30_2590 PE=4 SV=1
+	2.92653	0.29008	E9AMA6	E9AMA6	tr|E9AMA6|E9AMA6_LEIMU Uncharacterized protein OS=Leishmania mexicana (strain MHOM/GT/2001/U1103) OX=929439 GN=LMXM_08_0270 PE=4 SV=1
+	4.77527	0.289141	E9ASC5	E9ASC5	tr|E9ASC5|E9ASC5_LEIMU Stress-inducible protein STI1 homolog OS=Leishmania mexicana (strain MHOM/GT/2001/U1103) OX=929439 GN=LMXM_36_0070 PE=4 SV=1
+	2.4407	0.288606	E9ARP5	E9ARP5	tr|E9ARP5|E9ARP5_LEIMU Protein kinase A catalytic subunit OS=Leishmania mexicana (strain MHOM/GT/2001/U1103) OX=929439 GN=LMXM_18_1080 PE=3 SV=1
+	2.00406	0.287654	E9B425	E9B425	tr|E9B425|E9B425_LEIMU Uncharacterized protein OS=Leishmania mexicana (strain MHOM/GT/2001/U1103) OX=929439 GN=LMXM_32_1890 PE=4 SV=1
+	2.46855	0.287094	E9ALV2	E9ALV2	tr|E9ALV2|E9ALV2_LEIMU Uncharacterized protein OS=Leishmania mexicana (strain MHOM/GT/2001/U1103) OX=929439 GN=LMXM_08_29_1210 PE=4 SV=1
+	2.52746	0.286651	E9ASM7	E9ASM7	tr|E9ASM7|E9ASM7_LEIMU Putative ribosomal protein L24 OS=Leishmania mexicana (strain MHOM/GT/2001/U1103) OX=929439 GN=LMXM_36_1070 PE=4 SV=1
+	2.96424	0.286156	E9B5S5	E9B5S5	tr|E9B5S5|E9B5S5_LEIMU Putative ATP-dependent DEAD-box RNA helicase OS=Leishmania mexicana (strain MHOM/GT/2001/U1103) OX=929439 GN=LMXM_34_0370 PE=3 SV=1
+	2.78643	0.286031	E9AVL4	E9AVL4	tr|E9AVL4|E9AVL4_LEIMU Uncharacterized protein OS=Leishmania mexicana (strain MHOM/GT/2001/U1103) OX=929439 GN=LMXM_22_0300 PE=4 SV=1
+	2.07485	0.285676	E9AL69	E9AL69	tr|E9AL69|E9AL69_LEIMU Uncharacterized protein OS=Leishmania mexicana (strain MHOM/GT/2001/U1103) OX=929439 GN=LMXM_07_0570 PE=4 SV=1
+	3.50787	0.285273	E9AN60	E9AN60	tr|E9AN60|E9AN60_LEIMU Uncharacterized protein OS=Leishmania mexicana (strain MHOM/GT/2001/U1103) OX=929439 GN=LMXM_10_0500 PE=4 SV=1
+	2.5177	0.285259	E9AQI3	E9AQI3	tr|E9AQI3|E9AQI3_LEIMU Uncharacterized protein OS=Leishmania mexicana (strain MHOM/GT/2001/U1103) OX=929439 GN=LMXM_16_0260 PE=4 SV=1
+	2.97509	0.285206	E9ARA1	E9ARA1	tr|E9ARA1|E9ARA1_LEIMU Putative translation initiation factor OS=Leishmania mexicana (strain MHOM/GT/2001/U1103) OX=929439 GN=LMXM_17_1290 PE=4 SV=1
+	3.26907	0.285131	E9B6S9;E9B6S4	E9B6S9	tr|E9B6S9|E9B6S9_LEIMU Protein kinase A catalytic subunit isoform 1 OS=Leishmania mexicana (strain MHOM/GT/2001/U1103) OX=929439 GN=LMXM_34_4010 PE=3 SV=1
+	1.31936	0.282182	E9ARP6	E9ARP6	tr|E9ARP6|E9ARP6_LEIMU Phosphodiesterase OS=Leishmania mexicana (strain MHOM/GT/2001/U1103) OX=929439 GN=LMXM_18_1090 PE=3 SV=1
+	0.95999	0.282119	E9AZ42	E9AZ42	tr|E9AZ42|E9AZ42_LEIMU Uncharacterized protein OS=Leishmania mexicana (strain MHOM/GT/2001/U1103) OX=929439 GN=LMXM_27_1360 PE=4 SV=1
+	1.86975	0.281454	E9B1G1	E9B1G1	tr|E9B1G1|E9B1G1_LEIMU Uncharacterized protein OS=Leishmania mexicana (strain MHOM/GT/2001/U1103) OX=929439 GN=LMXM_30_0130 PE=4 SV=1
+	1.03657	0.281377	E9ATX9	E9ATX9	tr|E9ATX9|E9ATX9_LEIMU Uncharacterized protein OS=Leishmania mexicana (strain MHOM/GT/2001/U1103) OX=929439 GN=LMXM_36_5440 PE=4 SV=1
+	3.06983	0.276657	E9B1R9	E9B1R9	tr|E9B1R9|E9B1R9_LEIMU Uncharacterized protein OS=Leishmania mexicana (strain MHOM/GT/2001/U1103) OX=929439 GN=LMXM_30_1210 PE=4 SV=1
+	4.08045	0.275028	E9APG0	E9APG0	tr|E9APG0|E9APG0_LEIMU Uncharacterized protein OS=Leishmania mexicana (strain MHOM/GT/2001/U1103) OX=929439 GN=LMXM_13_1360 PE=4 SV=1
+	3.63507	0.274812	E9AP20	E9AP20	tr|E9AP20|E9AP20_LEIMU Uncharacterized protein OS=Leishmania mexicana (strain MHOM/GT/2001/U1103) OX=929439 GN=LMXM_12_1200 PE=4 SV=1
+	2.05872	0.274371	E9ANB3	E9ANB3	tr|E9ANB3|E9ANB3_LEIMU RNA-binding protein-like protein OS=Leishmania mexicana (strain MHOM/GT/2001/U1103) OX=929439 GN=LMXM_10_1030 PE=4 SV=1
+	1.24363	0.273834	E9ARL1	E9ARL1	tr|E9ARL1|E9ARL1_LEIMU Putative elongation factor Tu OS=Leishmania mexicana (strain MHOM/GT/2001/U1103) OX=929439 GN=LMXM_18_0740 PE=4 SV=1
+	3.49917	0.27323	E9ANX3	E9ANX3	tr|E9ANX3|E9ANX3_LEIMU Uncharacterized protein OS=Leishmania mexicana (strain MHOM/GT/2001/U1103) OX=929439 GN=LMXM_12_0450 PE=4 SV=1
+	4.03983	0.273123	E9AVX8	E9AVX8	tr|E9AVX8|E9AVX8_LEIMU I/6 autoantigen-like protein OS=Leishmania mexicana (strain MHOM/GT/2001/U1103) OX=929439 GN=LMXM_22_1460 PE=4 SV=1
+	2.67079	0.270486	E9B367	E9B367	tr|E9B367|E9B367_LEIMU Uncharacterized protein OS=Leishmania mexicana (strain MHOM/GT/2001/U1103) OX=929439 GN=LMXM_31_2880 PE=4 SV=1
+	3.11708	0.270179	E9AMH0	E9AMH0	tr|E9AMH0|E9AMH0_LEIMU Uncharacterized protein OS=Leishmania mexicana (strain MHOM/GT/2001/U1103) OX=929439 GN=LMXM_08_0960 PE=4 SV=1
+	2.52147	0.26496	E9ANB8	E9ANB8	tr|E9ANB8|E9ANB8_LEIMU Uncharacterized protein OS=Leishmania mexicana (strain MHOM/GT/2001/U1103) OX=929439 GN=LMXM_10_1080 PE=4 SV=1
+	3.1828	0.262979	E9B013	E9B013	tr|E9B013|E9B013_LEIMU Uncharacterized protein OS=Leishmania mexicana (strain MHOM/GT/2001/U1103) OX=929439 GN=LMXM_28_1940 PE=4 SV=1
+	2.34949	0.262376	E9AR65;Q6T9D6	E9AR65	tr|E9AR65|E9AR65_LEIMU Putative ATP-dependent RNA helicase OS=Leishmania mexicana (strain MHOM/GT/2001/U1103) OX=929439 GN=LMXM_17_0920 PE=4 SV=1
+	1.92722	0.262206	E9AKL7	E9AKL7	tr|E9AKL7|E9AKL7_LEIMU Uncharacterized protein OS=Leishmania mexicana (strain MHOM/GT/2001/U1103) OX=929439 GN=LMXM_05_1100 PE=4 SV=1
+	1.84724	0.260265	E9B0V4	E9B0V4	tr|E9B0V4|E9B0V4_LEIMU Putative splicing factor 3a OS=Leishmania mexicana (strain MHOM/GT/2001/U1103) OX=929439 GN=LMXM_29_1830 PE=4 SV=1
+	2.28996	0.259835	E9ARA5	E9ARA5	tr|E9ARA5|E9ARA5_LEIMU Uncharacterized protein OS=Leishmania mexicana (strain MHOM/GT/2001/U1103) OX=929439 GN=LMXM_17_1320 PE=4 SV=1
+	2.60355	0.257791	E9ATD0	E9ATD0	tr|E9ATD0|E9ATD0_LEIMU Uncharacterized protein OS=Leishmania mexicana (strain MHOM/GT/2001/U1103) OX=929439 GN=LMXM_36_3510 PE=4 SV=1
+	1.91263	0.257157	E9AL86	E9AL86	tr|E9AL86|E9AL86_LEIMU Uncharacterized protein OS=Leishmania mexicana (strain MHOM/GT/2001/U1103) OX=929439 GN=LMXM_07_0720 PE=4 SV=1
+	2.02354	0.253555	E9AXM7	E9AXM7	tr|E9AXM7|E9AXM7_LEIMU Uncharacterized protein OS=Leishmania mexicana (strain MHOM/GT/2001/U1103) OX=929439 GN=LMXM_25_1460 PE=4 SV=1
+	1.18696	0.251808	E9B722	E9B722	tr|E9B722|E9B722_LEIMU Uncharacterized protein OS=Leishmania mexicana (strain MHOM/GT/2001/U1103) OX=929439 GN=LMXM_34_4950 PE=4 SV=1
+	1.4652	0.251775	Q5MY89;E9B001	Q5MY89;E9B001	tr|Q5MY89|Q5MY89_LEIAM Replication protein A subunit OS=Leishmania amazonensis OX=5659 GN=RPA-1 PE=3 SV=1;tr|E9B001|E9B001_LEIMU Replication protein A subunit OS=Leishmania mexicana (strain MHOM/GT/2001/U1103) OX=929439 GN=LMXM_28_1820 PE=3 SV=1
+	2.94739	0.251537	E9B545	E9B545	tr|E9B545|E9B545_LEIMU Uncharacterized protein OS=Leishmania mexicana (strain MHOM/GT/2001/U1103) OX=929439 GN=LMXM_33_2540 PE=4 SV=1
+	1.94144	0.249688	E9B4L6	E9B4L6	tr|E9B4L6|E9B4L6_LEIMU Putative calcium channel protein (Putative ion transporter) OS=Leishmania mexicana (strain MHOM/GT/2001/U1103) OX=929439 GN=LMXM_33_0480 PE=4 SV=1
+	3.55139	0.249288	E9B183	E9B183	tr|E9B183|E9B183_LEIMU Uncharacterized protein OS=Leishmania mexicana (strain MHOM/GT/2001/U1103) OX=929439 GN=LMXM_29_3090 PE=4 SV=1
+	1.50768	0.248189	E9ANZ2	E9ANZ2	tr|E9ANZ2|E9ANZ2_LEIMU Uncharacterized protein OS=Leishmania mexicana (strain MHOM/GT/2001/U1103) OX=929439 GN=LMXM_12_0650 PE=4 SV=1
+	1.21743	0.247723	E9B5U4	E9B5U4	tr|E9B5U4|E9B5U4_LEIMU Uncharacterized protein OS=Leishmania mexicana (strain MHOM/GT/2001/U1103) OX=929439 GN=LMXM_34_0630 PE=4 SV=1
+	1.58724	0.24437	E9AQH1	E9AQH1	tr|E9AQH1|E9AQH1_LEIMU Eukaryotic translation initiation factor 1A,putative OS=Leishmania mexicana (strain MHOM/GT/2001/U1103) OX=929439 GN=LMXM_16_0140 PE=3 SV=1
+	2.36496	0.2431	E9B408	E9B408	tr|E9B408|E9B408_LEIMU Uncharacterized protein OS=Leishmania mexicana (strain MHOM/GT/2001/U1103) OX=929439 GN=LMXM_32_1710 PE=4 SV=1
+	2.72407	0.24189	E9B594	E9B594	tr|E9B594|E9B594_LEIMU Uncharacterized protein OS=Leishmania mexicana (strain MHOM/GT/2001/U1103) OX=929439 GN=LMXM_33_3050 PE=3 SV=1
+	2.51511	0.241717	E9AW86;E9AW57	E9AW86;E9AW57	tr|E9AW86|E9AW86_LEIMU Acetyl-coenzyme A synthetase OS=Leishmania mexicana (strain MHOM/GT/2001/U1103) OX=929439 GN=LMXM_23_0710 PE=3 SV=1;tr|E9AW57|E9AW57_LEIMU Acetyl-coenzyme A synthetase (Fragment) OS=Leishmania mexicana (strain MHOM/GT/2001/U1103) OX=
+	4.36276	0.241066	E9ANM5	E9ANM5	tr|E9ANM5|E9ANM5_LEIMU Uncharacterized protein OS=Leishmania mexicana (strain MHOM/GT/2001/U1103) OX=929439 GN=LMXM_11_0810 PE=4 SV=1
+	2.19177	0.24104	E9B0E9	E9B0E9	tr|E9B0E9|E9B0E9_LEIMU Putative ubiquitin hydrolase OS=Leishmania mexicana (strain MHOM/GT/2001/U1103) OX=929439 GN=LMXM_29_0250 PE=4 SV=1
+	1.90929	0.2384	E9AUL5	E9AUL5	tr|E9AUL5|E9AUL5_LEIMU Uncharacterized protein OS=Leishmania mexicana (strain MHOM/GT/2001/U1103) OX=929439 GN=LMXM_20_0770 PE=4 SV=1
+	2.58887	0.238394	E9AZ47	E9AZ47	tr|E9AZ47|E9AZ47_LEIMU Putative choline/ethanolamine kinase OS=Leishmania mexicana (strain MHOM/GT/2001/U1103) OX=929439 GN=LMXM_27_1420 PE=4 SV=1
+	2.45377	0.238373	E9AJY5	E9AJY5	tr|E9AJY5|E9AJY5_LEIMU Putative cAMP-specific phosphodiesterase OS=Leishmania mexicana (strain MHOM/GT/2001/U1103) OX=929439 GN=LMXM_04_0030 PE=4 SV=1
+	1.38379	0.237452	E9B1M3	E9B1M3	tr|E9B1M3|E9B1M3_LEIMU Uncharacterized protein OS=Leishmania mexicana (strain MHOM/GT/2001/U1103) OX=929439 GN=LMXM_30_0720 PE=4 SV=1
+	1.44347	0.235229	E9B108	E9B108	tr|E9B108|E9B108_LEIMU Sphingosine phosphate lyase-like protein,putative OS=Leishmania mexicana (strain MHOM/GT/2001/U1103) OX=929439 GN=LMXM_29_2350 PE=3 SV=1
+	4.15051	0.232993	E9AW08	E9AW08	tr|E9AW08|E9AW08_LEIMU Uncharacterized protein OS=Leishmania mexicana (strain MHOM/GT/2001/U1103) OX=929439 GN=LMXM_23_0080 PE=4 SV=1
+	1.25675	0.232453	E9AM10	E9AM10	tr|E9AM10|E9AM10_LEIMU Putative RNA-binding protein OS=Leishmania mexicana (strain MHOM/GT/2001/U1103) OX=929439 GN=LMXM_08_29_0680 PE=4 SV=1
+	1.63822	0.23232	E9AJE9	E9AJE9	tr|E9AJE9|E9AJE9_LEIMU Uncharacterized protein OS=Leishmania mexicana (strain MHOM/GT/2001/U1103) OX=929439 GN=LMXM_01_0620 PE=4 SV=1
+	2.26626	0.229428	E9AK97	E9AK97	tr|E9AK97|E9AK97_LEIMU Putative fructose-1,6-bisphosphatase, cytosolic OS=Leishmania mexicana (strain MHOM/GT/2001/U1103) OX=929439 GN=LMXM_04_1160 PE=3 SV=1
+	1.66327	0.229299	E9AVA8	E9AVA8	tr|E9AVA8|E9AVA8_LEIMU Uncharacterized protein OS=Leishmania mexicana (strain MHOM/GT/2001/U1103) OX=929439 GN=LMXM_21_1240 PE=4 SV=1
+	2.10891	0.229236	E9AVT2	E9AVT2	tr|E9AVT2|E9AVT2_LEIMU Uncharacterized protein OS=Leishmania mexicana (strain MHOM/GT/2001/U1103) OX=929439 GN=LMXM_22_1000 PE=4 SV=1
+	2.8126	0.228856	E9APW9	E9APW9	tr|E9APW9|E9APW9_LEIMU Uncharacterized protein OS=Leishmania mexicana (strain MHOM/GT/2001/U1103) OX=929439 GN=LMXM_14_1220 PE=4 SV=1
+	2.5331	0.228272	E9B2E6	E9B2E6	tr|E9B2E6|E9B2E6_LEIMU Uncharacterized protein OS=Leishmania mexicana (strain MHOM/GT/2001/U1103) OX=929439 GN=LMXM_31_0250 PE=4 SV=1
+	1.57212	0.22608	E9AU34	E9AU34	tr|E9AU34|E9AU34_LEIMU Uncharacterized protein OS=Leishmania mexicana (strain MHOM/GT/2001/U1103) OX=929439 GN=LMXM_36_5990 PE=4 SV=1
+	2.04183	0.226054	Q9BLW4;E9AW11	Q9BLW4;E9AW11	tr|Q9BLW4|Q9BLW4_LEIME GDP-mannose pyrophosphorylase OS=Leishmania mexicana OX=5665 GN=exgmp PE=4 SV=1;tr|E9AW11|E9AW11_LEIMU Mannose-1-phosphate guanyltransferase OS=Leishmania mexicana (strain MHOM/GT/2001/U1103) OX=929439 GN=LMXM_23_0110 PE=4 SV=1
+	2.78574	0.225305	E9APV8;E8NHK3	E9APV8;E8NHK3	tr|E9APV8|E9APV8_LEIMU Putative kinesin K39 OS=Leishmania mexicana (strain MHOM/GT/2001/U1103) OX=929439 GN=LMXM_14_1120 PE=3 SV=1;tr|E8NHK3|E8NHK3_LEIMU WGS CADB00000000 data, contig 50 (Fragment) OS=Leishmania mexicana (strain MHOM/GT/2001/U1103) OX=9294
+	2.12536	0.224554	E9B1T6	E9B1T6	tr|E9B1T6|E9B1T6_LEIMU Uncharacterized protein OS=Leishmania mexicana (strain MHOM/GT/2001/U1103) OX=929439 GN=LMXM_30_1380 PE=4 SV=1
+	2.2567	0.223756	E9B6E6	E9B6E6	tr|E9B6E6|E9B6E6_LEIMU Uncharacterized protein OS=Leishmania mexicana (strain MHOM/GT/2001/U1103) OX=929439 GN=LMXM_34_2680 PE=4 SV=1
+	1.62519	0.222459	E9ARR5	E9ARR5	tr|E9ARR5|E9ARR5_LEIMU Uncharacterized protein OS=Leishmania mexicana (strain MHOM/GT/2001/U1103) OX=929439 GN=LMXM_18_1310 PE=4 SV=1
+	1.82522	0.218564	E9ARW2	E9ARW2	tr|E9ARW2|E9ARW2_LEIMU Clathrin light chain OS=Leishmania mexicana (strain MHOM/GT/2001/U1103) OX=929439 GN=LMXM_19_0110 PE=3 SV=1
+	3.08965	0.214945	E9ALH7	E9ALH7	tr|E9ALH7|E9ALH7_LEIMU Putative 60S ribosomal protein L13 OS=Leishmania mexicana (strain MHOM/GT/2001/U1103) OX=929439 GN=LMXM_08_29_2460 PE=3 SV=1
+	2.07011	0.211816	E9B2X4	E9B2X4	tr|E9B2X4|E9B2X4_LEIMU Putative 1-acyl-sn-glycerol-3-phosphateacyltransferase-lik e protein OS=Leishmania mexicana (strain MHOM/GT/2001/U1103) OX=929439 GN=LMXM_31_1960 PE=4 SV=1
+	2.31384	0.211568	E9ALG1	E9ALG1	tr|E9ALG1|E9ALG1_LEIMU Uncharacterized protein OS=Leishmania mexicana (strain MHOM/GT/2001/U1103) OX=929439 GN=LMXM_08_29_2630 PE=4 SV=1
+	1.75832	0.211366	E9B6D6	E9B6D6	tr|E9B6D6|E9B6D6_LEIMU Uncharacterized protein OS=Leishmania mexicana (strain MHOM/GT/2001/U1103) OX=929439 GN=LMXM_34_2570 PE=4 SV=1
+	2.55834	0.210213	E9AYH5	E9AYH5	tr|E9AYH5|E9AYH5_LEIMU Putative mitotubule-associated protein Gb4 OS=Leishmania mexicana (strain MHOM/GT/2001/U1103) OX=929439 GN=LMXM_26_1950 PE=4 SV=1
+	1.78538	0.209252	E9AW05	E9AW05	tr|E9AW05|E9AW05_LEIMU Peptidyl-prolyl cis-trans isomerase OS=Leishmania mexicana (strain MHOM/GT/2001/U1103) OX=929439 GN=LMXM_23_0050 PE=3 SV=1
+	2.14664	0.20439	E9B323	E9B323	tr|E9B323|E9B323_LEIMU Uncharacterized protein OS=Leishmania mexicana (strain MHOM/GT/2001/U1103) OX=929439 GN=LMXM_31_2430 PE=3 SV=1
+	1.90735	0.202403	E9AV16	E9AV16	tr|E9AV16|E9AV16_LEIMU Putative DnaJ protein OS=Leishmania mexicana (strain MHOM/GT/2001/U1103) OX=929439 GN=LMXM_21_0490 PE=3 SV=1
+	2.05908	0.20235	E9AV98	E9AV98	tr|E9AV98|E9AV98_LEIMU Uncharacterized protein OS=Leishmania mexicana (strain MHOM/GT/2001/U1103) OX=929439 GN=LMXM_21_1140 PE=4 SV=1
+	1.93249	0.19573	E9ASP9	E9ASP9	tr|E9ASP9|E9ASP9_LEIMU Uncharacterized protein OS=Leishmania mexicana (strain MHOM/GT/2001/U1103) OX=929439 GN=LMXM_36_1300 PE=4 SV=1
+	2.49114	0.194163	E9AML1	E9AML1	tr|E9AML1|E9AML1_LEIMU Uncharacterized protein OS=Leishmania mexicana (strain MHOM/GT/2001/U1103) OX=929439 GN=LMXM_09_0100 PE=4 SV=1
+	2.20358	0.193507	E9AZ36	E9AZ36	tr|E9AZ36|E9AZ36_LEIMU Uncharacterized protein OS=Leishmania mexicana (strain MHOM/GT/2001/U1103) OX=929439 GN=LMXM_27_1300 PE=4 SV=1
+	2.48338	0.187579	E9AKF1	E9AKF1	tr|E9AKF1|E9AKF1_LEIMU Uncharacterized protein OS=Leishmania mexicana (strain MHOM/GT/2001/U1103) OX=929439 GN=LMXM_05_0450 PE=4 SV=1
+	3.93851	0.181225	E9AVW4	E9AVW4	tr|E9AVW4|E9AVW4_LEIMU Uncharacterized protein OS=Leishmania mexicana (strain MHOM/GT/2001/U1103) OX=929439 GN=LMXM_22_1320 PE=4 SV=1
+	3.07323	0.178181	E9B5X5	E9B5X5	tr|E9B5X5|E9B5X5_LEIMU Uncharacterized protein OS=Leishmania mexicana (strain MHOM/GT/2001/U1103) OX=929439 GN=LMXM_34_0950 PE=4 SV=1
+	2.06097	0.172937	E9B007	E9B007	tr|E9B007|E9B007_LEIMU Uncharacterized protein OS=Leishmania mexicana (strain MHOM/GT/2001/U1103) OX=929439 GN=LMXM_28_1880 PE=4 SV=1
+	2.47743	0.169375	E9AYX1	E9AYX1	tr|E9AYX1|E9AYX1_LEIMU Uncharacterized protein OS=Leishmania mexicana (strain MHOM/GT/2001/U1103) OX=929439 GN=LMXM_27_0700 PE=4 SV=1
+	1.98002	0.167539	E9B256	E9B256	tr|E9B256|E9B256_LEIMU Uncharacterized protein OS=Leishmania mexicana (strain MHOM/GT/2001/U1103) OX=929439 GN=LMXM_30_2570 PE=4 SV=1
+	2.95564	0.167209	E9AMG0	E9AMG0	tr|E9AMG0|E9AMG0_LEIMU Uncharacterized protein OS=Leishmania mexicana (strain MHOM/GT/2001/U1103) OX=929439 GN=LMXM_08_0860 PE=4 SV=1
+	2.14194	0.163285	E9AUI1	E9AUI1	tr|E9AUI1|E9AUI1_LEIMU Uncharacterized protein OS=Leishmania mexicana (strain MHOM/GT/2001/U1103) OX=929439 GN=LMXM_20_0375 PE=4 SV=1
+	2.27031	0.162199	E9AUA1;Q86N96	E9AUA1	tr|E9AUA1|E9AUA1_LEIMU 2,3-bisphosphoglycerate-independent phosphoglycerate mutase OS=Leishmania mexicana (strain MHOM/GT/2001/U1103) OX=929439 GN=LMXM_36_6650 PE=4 SV=1
+	2.31501	0.161824	E9AXG9	E9AXG9	tr|E9AXG9|E9AXG9_LEIMU Peptidyl-prolyl cis-trans isomerase OS=Leishmania mexicana (strain MHOM/GT/2001/U1103) OX=929439 GN=LMXM_25_0910 PE=3 SV=1
+	2.84393	0.161605	E9B2F6	E9B2F6	tr|E9B2F6|E9B2F6_LEIMU Uncharacterized protein OS=Leishmania mexicana (strain MHOM/GT/2001/U1103) OX=929439 GN=LMXM_31_0350 PE=4 SV=1
+	2.87672	0.157515	E9AP12	E9AP12	tr|E9AP12|E9AP12_LEIMU Uncharacterized protein OS=Leishmania mexicana (strain MHOM/GT/2001/U1103) OX=929439 GN=LMXM_12_1120 PE=4 SV=1
+	2.62786	0.156702	E9B5Z5	E9B5Z5	tr|E9B5Z5|E9B5Z5_LEIMU Putative oligosaccharyl transferase subunit OS=Leishmania mexicana (strain MHOM/GT/2001/U1103) OX=929439 GN=LMXM_34_1160 PE=4 SV=1
+	2.80605	0.154096	E9B5Y8	E9B5Y8	tr|E9B5Y8|E9B5Y8_LEIMU Uncharacterized protein OS=Leishmania mexicana (strain MHOM/GT/2001/U1103) OX=929439 GN=LMXM_34_1090 PE=4 SV=1
+	2.59737	0.149046	E9B3R1	E9B3R1	tr|E9B3R1|E9B3R1_LEIMU Uncharacterized protein OS=Leishmania mexicana (strain MHOM/GT/2001/U1103) OX=929439 GN=LMXM_32_0780 PE=4 SV=1
+	2.56393	0.147951	E9ARW7	E9ARW7	tr|E9ARW7|E9ARW7_LEIMU Putative aminopeptidase OS=Leishmania mexicana (strain MHOM/GT/2001/U1103) OX=929439 GN=LMXM_19_0160 PE=4 SV=1
+	3.35634	0.1414	E9AR17	E9AR17	tr|E9AR17|E9AR17_LEIMU Uncharacterized protein OS=Leishmania mexicana (strain MHOM/GT/2001/U1103) OX=929439 GN=LMXM_17_0480 PE=4 SV=1
+	2.67904	-0.144664	E9ARZ6	E9ARZ6	tr|E9ARZ6|E9ARZ6_LEIMU Putative nucleosome assembly protein OS=Leishmania mexicana (strain MHOM/GT/2001/U1103) OX=929439 GN=LMXM_19_0440 PE=3 SV=1
+	2.13986	-0.15702	E9B2U5	E9B2U5	tr|E9B2U5|E9B2U5_LEIMU Uncharacterized protein OS=Leishmania mexicana (strain MHOM/GT/2001/U1103) OX=929439 GN=LMXM_31_1690 PE=4 SV=1
+	2.80042	-0.161366	E9AWQ4	E9AWQ4	tr|E9AWQ4|E9AWQ4_LEIMU Kinesin-like protein OS=Leishmania mexicana (strain MHOM/GT/2001/U1103) OX=929439 GN=LMXM_24_0640 PE=3 SV=1
+	2.18906	-0.161641	E9B0L6	E9B0L6	tr|E9B0L6|E9B0L6_LEIMU Amastin-like surface protein-like protein OS=Leishmania mexicana (strain MHOM/GT/2001/U1103) OX=929439 GN=LMXM_29_0870 PE=4 SV=1
+	2.14788	-0.165058	E9B5D3	E9B5D3	tr|E9B5D3|E9B5D3_LEIMU DNA topoisomerase I OS=Leishmania mexicana (strain MHOM/GT/2001/U1103) OX=929439 GN=LMXM_33_3440 PE=3 SV=1
+	2.59587	-0.166735	E9AYL8	E9AYL8	tr|E9AYL8|E9AYL8_LEIMU Uncharacterized protein OS=Leishmania mexicana (strain MHOM/GT/2001/U1103) OX=929439 GN=LMXM_26_2370 PE=4 SV=1
+	1.89186	-0.172735	E9B113	E9B113	tr|E9B113|E9B113_LEIMU Uncharacterized protein OS=Leishmania mexicana (strain MHOM/GT/2001/U1103) OX=929439 GN=LMXM_29_2400 PE=4 SV=1
+	1.70658	-0.173136	Q4TZP6;E9AKR5	Q4TZP6;E9AKR5	tr|Q4TZP6|Q4TZP6_LEIME Glutamine synthetase OS=Leishmania mexicana OX=5665 PE=3 SV=1;tr|E9AKR5|E9AKR5_LEIMU Putative glutamine synthetase OS=Leishmania mexicana (strain MHOM/GT/2001/U1103) OX=929439 GN=LMXM_06_0370 PE=3 SV=1
+	1.70629	-0.174221	E9B2G1	E9B2G1	tr|E9B2G1|E9B2G1_LEIMU Putative ATP-dependent RNA helicase OS=Leishmania mexicana (strain MHOM/GT/2001/U1103) OX=929439 GN=LMXM_31_0400 PE=3 SV=1
+	2.87953	-0.174441	E9AZY7	E9AZY7	tr|E9AZY7|E9AZY7_LEIMU Zinc finger protein kinase-like OS=Leishmania mexicana (strain MHOM/GT/2001/U1103) OX=929439 GN=LMXM_28_1670 PE=4 SV=1
+	1.76356	-0.181913	E9B547	E9B547	tr|E9B547|E9B547_LEIMU Uncharacterized protein OS=Leishmania mexicana (strain MHOM/GT/2001/U1103) OX=929439 GN=LMXM_33_2560 PE=4 SV=1
+	1.98037	-0.187542	E9AQX2	E9AQX2	tr|E9AQX2|E9AQX2_LEIMU Putative U1 small nuclear ribonucleoprotein OS=Leishmania mexicana (strain MHOM/GT/2001/U1103) OX=929439 GN=LMXM_16_1590 PE=4 SV=1
+	2.00384	-0.189159	E9B308;Q58GH4	E9B308;Q58GH4	tr|E9B308|E9B308_LEIMU Membrane associated protein-like protein OS=Leishmania mexicana (strain MHOM/GT/2001/U1103) OX=929439 GN=LMXM_31_2270 PE=4 SV=1;tr|Q58GH4|Q58GH4_LEIME Collagen-binding protein (Fragment) OS=Leishmania mexicana OX=5665 PE=2 SV=1
+	1.86857	-0.190677	E9B1R8	E9B1R8	tr|E9B1R8|E9B1R8_LEIMU Uncharacterized protein OS=Leishmania mexicana (strain MHOM/GT/2001/U1103) OX=929439 GN=LMXM_30_1200 PE=4 SV=1
+	3.74752	-0.192899	E9AVJ3	E9AVJ3	tr|E9AVJ3|E9AVJ3_LEIMU Putative heat shock protein DNAJ OS=Leishmania mexicana (strain MHOM/GT/2001/U1103) OX=929439 GN=LMXM_22_0080 PE=4 SV=1
+	2.24601	-0.195026	E9AMV0	E9AMV0	tr|E9AMV0|E9AMV0_LEIMU Uncharacterized protein OS=Leishmania mexicana (strain MHOM/GT/2001/U1103) OX=929439 GN=LMXM_09_0980 PE=4 SV=1
+	3.51808	-0.196288	E9AZT9	E9AZT9	tr|E9AZT9|E9AZT9_LEIMU Putative glucose-regulated protein 78 OS=Leishmania mexicana (strain MHOM/GT/2001/U1103) OX=929439 GN=LMXM_28_1200 PE=3 SV=1
+	2.86779	-0.201422	E9B3T7	E9B3T7	tr|E9B3T7|E9B3T7_LEIMU Uncharacterized protein OS=Leishmania mexicana (strain MHOM/GT/2001/U1103) OX=929439 GN=LMXM_32_1035 PE=4 SV=1
+	2.77235	-0.20624	E9B1G8	E9B1G8	tr|E9B1G8|E9B1G8_LEIMU Uncharacterized protein OS=Leishmania mexicana (strain MHOM/GT/2001/U1103) OX=929439 GN=LMXM_30_0200 PE=4 SV=1
+	1.9958	-0.206932	E9AYV1	E9AYV1	tr|E9AYV1|E9AYV1_LEIMU Putative calpain-like cysteine peptidase (Fragment) OS=Leishmania mexicana (strain MHOM/GT/2001/U1103) OX=929439 GN=LMXM_27_0490 PE=3 SV=1
+	1.50896	-0.209815	E9B2N8	E9B2N8	tr|E9B2N8|E9B2N8_LEIMU Uncharacterized protein OS=Leishmania mexicana (strain MHOM/GT/2001/U1103) OX=929439 GN=LMXM_31_1130 PE=4 SV=1
+	2.62347	-0.21068	E9AU20	E9AU20	tr|E9AU20|E9AU20_LEIMU Uncharacterized protein OS=Leishmania mexicana (strain MHOM/GT/2001/U1103) OX=929439 GN=LMXM_36_5850 PE=4 SV=1
+	1.91197	-0.211725	E9AXE9	E9AXE9	tr|E9AXE9|E9AXE9_LEIMU Uncharacterized protein OS=Leishmania mexicana (strain MHOM/GT/2001/U1103) OX=929439 GN=LMXM_25_0715 PE=4 SV=1
+	1.68979	-0.214918	E9ATK1;A1Y2C5;A1Y2C4;Q25222;P42865	E9ATK1;A1Y2C5	tr|E9ATK1|E9ATK1_LEIMU Putative oxidoreductase OS=Leishmania mexicana (strain MHOM/GT/2001/U1103) OX=929439 GN=LMXM_36_4170 PE=4 SV=1;tr|A1Y2C5|A1Y2C5_LEIME Zeta-crystallin/NADPH-oxidoreductase-like protein (Fragment) OS=Leishmania mexicana OX=5665 PE=4 SV
+	1.95361	-0.216769	E9B0P9	E9B0P9	tr|E9B0P9|E9B0P9_LEIMU Putative ubiquitin hydrolase OS=Leishmania mexicana (strain MHOM/GT/2001/U1103) OX=929439 GN=LMXM_29_1200 PE=4 SV=1
+	2.24943	-0.21732	E9B1E2	E9B1E2	tr|E9B1E2|E9B1E2_LEIMU Uncharacterized protein OS=Leishmania mexicana (strain MHOM/GT/2001/U1103) OX=929439 GN=LMXM_29_3680 PE=4 SV=1
+	2.99358	-0.219351	E9B1E3	E9B1E3	tr|E9B1E3|E9B1E3_LEIMU Uncharacterized protein OS=Leishmania mexicana (strain MHOM/GT/2001/U1103) OX=929439 GN=LMXM_29_3690 PE=4 SV=1
+	1.34935	-0.22208	E9AM37	E9AM37	tr|E9AM37|E9AM37_LEIMU Uncharacterized protein OS=Leishmania mexicana (strain MHOM/GT/2001/U1103) OX=929439 GN=LMXM_08_29_0420 PE=4 SV=1
+	1.31913	-0.223831	E9AP97	E9AP97	tr|E9AP97|E9AP97_LEIMU Ubiquitin-like protein OS=Leishmania mexicana (strain MHOM/GT/2001/U1103) OX=929439 GN=LMXM_13_0730 PE=4 SV=1
+	2.30991	-0.225991	E9B0H1	E9B0H1	tr|E9B0H1|E9B0H1_LEIMU Putative aspartyl-tRNA synthetase OS=Leishmania mexicana (strain MHOM/GT/2001/U1103) OX=929439 GN=LMXM_29_0460 PE=3 SV=1
+	1.21592	-0.226548	E9AXG4	E9AXG4	tr|E9AXG4|E9AXG4_LEIMU Uncharacterized protein OS=Leishmania mexicana (strain MHOM/GT/2001/U1103) OX=929439 GN=LMXM_25_0860 PE=4 SV=1
+	2.17987	-0.226892	E9B1C6	E9B1C6	tr|E9B1C6|E9B1C6_LEIMU S-adenosylmethionine synthase OS=Leishmania mexicana (strain MHOM/GT/2001/U1103) OX=929439 GN=LMXM_29_3500 PE=3 SV=1
+	2.24017	-0.231678	E9B5S0	E9B5S0	tr|E9B5S0|E9B5S0_LEIMU Putative serine palmitoyltransferase OS=Leishmania mexicana (strain MHOM/GT/2001/U1103) OX=929439 GN=LMXM_34_0320 PE=3 SV=1
+	1.61678	-0.236702	E9AZE9	E9AZE9	tr|E9AZE9|E9AZE9_LEIMU Putative heat shock protein DNAJ OS=Leishmania mexicana (strain MHOM/GT/2001/U1103) OX=929439 GN=LMXM_27_2400 PE=3 SV=1
+	1.44418	-0.236715	E9B732	E9B732	tr|E9B732|E9B732_LEIMU Uncharacterized protein OS=Leishmania mexicana (strain MHOM/GT/2001/U1103) OX=929439 GN=LMXM_34_5060 PE=4 SV=1
+	2.60337	-0.241547	E9AZ16	E9AZ16	tr|E9AZ16|E9AZ16_LEIMU Putative intraflagellar transport protein IFT88 OS=Leishmania mexicana (strain MHOM/GT/2001/U1103) OX=929439 GN=LMXM_27_1130 PE=4 SV=1
+	2.39453	-0.247266	E9AYU5	E9AYU5	tr|E9AYU5|E9AYU5_LEIMU Uncharacterized protein OS=Leishmania mexicana (strain MHOM/GT/2001/U1103) OX=929439 GN=LMXM_27_0430 PE=4 SV=1
+	4.55134	-0.247908	E9ASD6	E9ASD6	tr|E9ASD6|E9ASD6_LEIMU Elongation factor 2 OS=Leishmania mexicana (strain MHOM/GT/2001/U1103) OX=929439 GN=LMXM_36_0180 PE=4 SV=1
+	2.70072	-0.2485	E9ALH3	E9ALH3	tr|E9ALH3|E9ALH3_LEIMU ATP-dependent 6-phosphofructokinase OS=Leishmania mexicana (strain MHOM/GT/2001/U1103) OX=929439 GN=pfk PE=3 SV=1
+	2.97461	-0.248707	E9AN40	E9AN40	tr|E9AN40|E9AN40_LEIMU Uncharacterized protein OS=Leishmania mexicana (strain MHOM/GT/2001/U1103) OX=929439 GN=LMXM_10_0300 PE=4 SV=1
+	2.69446	-0.250033	E9AMD0	E9AMD0	tr|E9AMD0|E9AMD0_LEIMU Putative ribose-phosphate pyrophosphokinase OS=Leishmania mexicana (strain MHOM/GT/2001/U1103) OX=929439 GN=LMXM_08_0510 PE=4 SV=1
+	2.69244	-0.253474	E9B483	E9B483	tr|E9B483|E9B483_LEIMU Uncharacterized protein OS=Leishmania mexicana (strain MHOM/GT/2001/U1103) OX=929439 GN=LMXM_32_2440 PE=4 SV=1
+	1.5164	-0.257393	E9B3X4	E9B3X4	tr|E9B3X4|E9B3X4_LEIMU Uncharacterized protein OS=Leishmania mexicana (strain MHOM/GT/2001/U1103) OX=929439 GN=LMXM_32_1370 PE=4 SV=1
+	2.72693	-0.260671	E9AZT1	E9AZT1	tr|E9AZT1|E9AZT1_LEIMU Uncharacterized protein OS=Leishmania mexicana (strain MHOM/GT/2001/U1103) OX=929439 GN=LMXM_28_1130 PE=4 SV=1
+	2.34511	-0.261167	E9AYA3;Q25329	E9AYA3	tr|E9AYA3|E9AYA3_LEIMU Heat shock protein 70-related protein OS=Leishmania mexicana (strain MHOM/GT/2001/U1103) OX=929439 GN=LMXM_26_1240 PE=3 SV=1
+	1.92337	-0.26184	E9AY75	E9AY75	tr|E9AY75|E9AY75_LEIMU 60S ribosomal export protein NMD3 OS=Leishmania mexicana (strain MHOM/GT/2001/U1103) OX=929439 GN=LMXM_26_0970 PE=3 SV=1
+	2.35797	-0.262814	E9APS5	E9APS5	tr|E9APS5|E9APS5_LEIMU Uncharacterized protein OS=Leishmania mexicana (strain MHOM/GT/2001/U1103) OX=929439 GN=LMXM_14_0800 PE=4 SV=1
+	2.65097	-0.264781	E9B1E7;E9B1E6	E9B1E7;E9B1E6	tr|E9B1E7|E9B1E7_LEIMU Putative 60S acidic ribosomal protein P2 OS=Leishmania mexicana (strain MHOM/GT/2001/U1103) OX=929439 GN=LMXM_29_3730 PE=3 SV=1;tr|E9B1E6|E9B1E6_LEIMU Putative 60S acidic ribosomal protein P2 OS=Leishmania mexicana (strain MHOM/GT/20
+	1.49973	-0.269928	E9AYY9	E9AYY9	tr|E9AYY9|E9AYY9_LEIMU Uncharacterized protein OS=Leishmania mexicana (strain MHOM/GT/2001/U1103) OX=929439 GN=LMXM_27_0870 PE=4 SV=1
+	3.39954	-0.270639	E9AVQ7	E9AVQ7	tr|E9AVQ7|E9AVQ7_LEIMU Uncharacterized protein OS=Leishmania mexicana (strain MHOM/GT/2001/U1103) OX=929439 GN=LMXM_22_0730 PE=4 SV=1
+	1.89444	-0.272777	E9B072	E9B072	tr|E9B072|E9B072_LEIMU Eukaryotic translation initiation factor,putative OS=Leishmania mexicana (strain MHOM/GT/2001/U1103) OX=929439 GN=LMXM_28_2500 PE=3 SV=1
+	2.45899	-0.272868	E9B4Q3;E9B4Q5	E9B4Q3;E9B4Q5	tr|E9B4Q3|E9B4Q3_LEIMU Elongation factor 1-beta OS=Leishmania mexicana (strain MHOM/GT/2001/U1103) OX=929439 GN=LMXM_33_0820 PE=3 SV=1;tr|E9B4Q5|E9B4Q5_LEIMU Putative translation elongation factor 1-beta OS=Leishmania mexicana (strain MHOM/GT/2001/U1103) O
+	1.09509	-0.274129	E9B339	E9B339	tr|E9B339|E9B339_LEIMU Uncharacterized protein OS=Leishmania mexicana (strain MHOM/GT/2001/U1103) OX=929439 GN=LMXM_31_2600 PE=4 SV=1
+	1.47032	-0.276942	E9ASJ7	E9ASJ7	tr|E9ASJ7|E9ASJ7_LEIMU Uncharacterized protein OS=Leishmania mexicana (strain MHOM/GT/2001/U1103) OX=929439 GN=LMXM_36_0770 PE=4 SV=1
+	2.66787	-0.278545	E9AUE8	E9AUE8	tr|E9AUE8|E9AUE8_LEIMU Uncharacterized protein OS=Leishmania mexicana (strain MHOM/GT/2001/U1103) OX=929439 GN=LMXM_20_0080 PE=4 SV=1
+	1.76646	-0.281148	E9AWV4	E9AWV4	tr|E9AWV4|E9AWV4_LEIMU Uncharacterized protein OS=Leishmania mexicana (strain MHOM/GT/2001/U1103) OX=929439 GN=LMXM_24_1125 PE=4 SV=1
+	2.65142	-0.282205	E9AZS3	E9AZS3	tr|E9AZS3|E9AZS3_LEIMU Uncharacterized protein OS=Leishmania mexicana (strain MHOM/GT/2001/U1103) OX=929439 GN=LMXM_28_1060 PE=4 SV=1
+	3.15694	-0.283122	E9ATU4	E9ATU4	tr|E9ATU4|E9ATU4_LEIMU Uncharacterized protein OS=Leishmania mexicana (strain MHOM/GT/2001/U1103) OX=929439 GN=LMXM_36_5100 PE=4 SV=1
+	1.46881	-0.287197	E9AZP7	E9AZP7	tr|E9AZP7|E9AZP7_LEIMU Putative RNA binding protein rbp16 OS=Leishmania mexicana (strain MHOM/GT/2001/U1103) OX=929439 GN=LMXM_28_0825 PE=4 SV=1
+	1.59901	-0.290232	E9B1V0	E9B1V0	tr|E9B1V0|E9B1V0_LEIMU Uncharacterized protein OS=Leishmania mexicana (strain MHOM/GT/2001/U1103) OX=929439 GN=LMXM_30_1500 PE=4 SV=1
+	1.93236	-0.29028	E9AT95	E9AT95	tr|E9AT95|E9AT95_LEIMU Uncharacterized protein OS=Leishmania mexicana (strain MHOM/GT/2001/U1103) OX=929439 GN=LMXM_36_3170 PE=4 SV=1
+	2.2932	-0.294177	E9AMD5	E9AMD5	tr|E9AMD5|E9AMD5_LEIMU Translation initiation factor-like protein OS=Leishmania mexicana (strain MHOM/GT/2001/U1103) OX=929439 GN=LMXM_08_0550 PE=4 SV=1
+	2.34836	-0.299601	E9AXN7	E9AXN7	tr|E9AXN7|E9AXN7_LEIMU Uncharacterized protein OS=Leishmania mexicana (strain MHOM/GT/2001/U1103) OX=929439 GN=LMXM_25_1570 PE=4 SV=1
+	1.04839	-0.299744	E9ASL0	E9ASL0	tr|E9ASL0|E9ASL0_LEIMU Uncharacterized protein (Fragment) OS=Leishmania mexicana (strain MHOM/GT/2001/U1103) OX=929439 GN=LMXM_36_0900 PE=3 SV=1
+	2.93104	-0.303273	E9B617	E9B617	tr|E9B617|E9B617_LEIMU Mitochondrial processing peptidase, beta subunit,putative,metallo-peptidase, Clan ME, Family M16 OS=Leishmania mexicana (strain MHOM/GT/2001/U1103) OX=929439 GN=LMXM_34_1380 PE=4 SV=1
+	1.31603	-0.306079	E9AKK0	E9AKK0	tr|E9AKK0|E9AKK0_LEIMU Uncharacterized protein OS=Leishmania mexicana (strain MHOM/GT/2001/U1103) OX=929439 GN=LMXM_05_0940 PE=4 SV=1
+	3.68623	-0.307882	E9AW84	E9AW84	tr|E9AW84|E9AW84_LEIMU 3-ketoacyl-CoA thiolase-like protein OS=Leishmania mexicana (strain MHOM/GT/2001/U1103) OX=929439 GN=LMXM_23_0690 PE=1 SV=1
+	1.19384	-0.309117	E9B1K1	E9B1K1	tr|E9B1K1|E9B1K1_LEIMU Uncharacterized protein OS=Leishmania mexicana (strain MHOM/GT/2001/U1103) OX=929439 GN=LMXM_30_0510 PE=4 SV=1
+	1.53135	-0.309268	E9AKK2	E9AKK2	tr|E9AKK2|E9AKK2_LEIMU Dipeptidyl peptidase 3 OS=Leishmania mexicana (strain MHOM/GT/2001/U1103) OX=929439 GN=LMXM_05_0960 PE=3 SV=1
+	4.13202	-0.310487	E9B3L2;P27741	E9B3L2;P27741	tr|E9B3L2|E9B3L2_LEIMU Heat shock protein 83-1 OS=Leishmania mexicana (strain MHOM/GT/2001/U1103) OX=929439 GN=LMXM_32_0312 PE=3 SV=1;sp|P27741|HSP83_LEIAM Heat shock protein 83 OS=Leishmania amazonensis OX=5659 GN=HSP83 PE=3 SV=1
+	1.14657	-0.311635	E9B592	E9B592	tr|E9B592|E9B592_LEIMU Uncharacterized protein OS=Leishmania mexicana (strain MHOM/GT/2001/U1103) OX=929439 GN=LMXM_33_3030 PE=4 SV=1
+	2.18568	-0.313918	E9ASL8	E9ASL8	tr|E9ASL8|E9ASL8_LEIMU Putative 40S ribosomal protein S10 OS=Leishmania mexicana (strain MHOM/GT/2001/U1103) OX=929439 GN=LMXM_36_0980 PE=4 SV=1
+	4.40008	-0.314112	E9AST4	E9AST4	tr|E9AST4|E9AST4_LEIMU Clathrin heavy chain OS=Leishmania mexicana (strain MHOM/GT/2001/U1103) OX=929439 GN=LMXM_36_1630 PE=3 SV=1
+	3.25814	-0.315505	E9ALA6	E9ALA6	tr|E9ALA6|E9ALA6_LEIMU Uncharacterized protein OS=Leishmania mexicana (strain MHOM/GT/2001/U1103) OX=929439 GN=LMXM_07_0890 PE=4 SV=1
+	1.98218	-0.316046	E9AJ99	E9AJ99	tr|E9AJ99|E9AJ99_LEIMU Uncharacterized protein OS=Leishmania mexicana (strain MHOM/GT/2001/U1103) OX=929439 GN=LMXM_01_0130 PE=4 SV=1
+	3.16768	-0.31675	E9AKT3	E9AKT3	tr|E9AKT3|E9AKT3_LEIMU Uncharacterized protein OS=Leishmania mexicana (strain MHOM/GT/2001/U1103) OX=929439 GN=LMXM_06_0540 PE=4 SV=1
+	1.80406	-0.320014	E9ANL9	E9ANL9	tr|E9ANL9|E9ANL9_LEIMU Uncharacterized protein OS=Leishmania mexicana (strain MHOM/GT/2001/U1103) OX=929439 GN=LMXM_11_0740 PE=4 SV=1
+	1.85771	-0.320261	E9AWQ5	E9AWQ5	tr|E9AWQ5|E9AWQ5_LEIMU Uncharacterized protein OS=Leishmania mexicana (strain MHOM/GT/2001/U1103) OX=929439 GN=LMXM_24_0650 PE=4 SV=1
+	2.68879	-0.320856	E9B0C5	E9B0C5	tr|E9B0C5|E9B0C5_LEIMU Uncharacterized protein LMXM_28_3030 OS=Leishmania mexicana (strain MHOM/GT/2001/U1103) OX=929439 GN=LMXM_28_3030 PE=4 SV=1
+	2.89598	-0.323386	E9AW66	E9AW66	tr|E9AW66|E9AW66_LEIMU Uncharacterized protein OS=Leishmania mexicana (strain MHOM/GT/2001/U1103) OX=929439 GN=LMXM_23_1640 PE=4 SV=1
+	1.9182	-0.3243	E9AVP4	E9AVP4	tr|E9AVP4|E9AVP4_LEIMU Putative proteasome regulatory ATPase subunit 5 OS=Leishmania mexicana (strain MHOM/GT/2001/U1103) OX=929439 GN=LMXM_22_0620 PE=3 SV=1
+	1.38873	-0.326088	E9AMX3	E9AMX3	tr|E9AMX3|E9AMX3_LEIMU Putative AAA family ATPase OS=Leishmania mexicana (strain MHOM/GT/2001/U1103) OX=929439 GN=LMXM_09_1220 PE=4 SV=1
+	2.3156	-0.326251	E9B1F6	E9B1F6	tr|E9B1F6|E9B1F6_LEIMU Uncharacterized protein OS=Leishmania mexicana (strain MHOM/GT/2001/U1103) OX=929439 GN=LMXM_30_0080 PE=4 SV=1
+	3.99393	-0.327009	E8NHG6;E8NHG3;E8NHQ2	E8NHG6	tr|E8NHG6|E8NHG6_LEIMU Uncharacterized protein LmxM_30_0440_1 OS=Leishmania mexicana (strain MHOM/GT/2001/U1103) OX=929439 GN=LmxM_30_0440_1 PE=3 SV=1
+	3.09143	-0.327492	E9AJL4	E9AJL4	tr|E9AJL4|E9AJL4_LEIMU Uncharacterized protein OS=Leishmania mexicana (strain MHOM/GT/2001/U1103) OX=929439 GN=LMXM_02_0520 PE=4 SV=1
+	1.31178	-0.328083	E9AZ24	E9AZ24	tr|E9AZ24|E9AZ24_LEIMU Putative translation initiation factor eIF2B subunit-like protein OS=Leishmania mexicana (strain MHOM/GT/2001/U1103) OX=929439 GN=LMXM_27_1210 PE=3 SV=1
+	2.31457	-0.332539	E9AXD6	E9AXD6	tr|E9AXD6|E9AXD6_LEIMU Uncharacterized protein OS=Leishmania mexicana (strain MHOM/GT/2001/U1103) OX=929439 GN=LMXM_25_0590 PE=4 SV=1
+	3.49471	-0.333232	E9AVJ8	E9AVJ8	tr|E9AVJ8|E9AVJ8_LEIMU Uncharacterized protein OS=Leishmania mexicana (strain MHOM/GT/2001/U1103) OX=929439 GN=LMXM_22_0140 PE=4 SV=1
+	1.56474	-0.34628	E8NHP9	E8NHP9	tr|E8NHP9|E8NHP9_LEIMU WGS CADB00000000 data, contig 81 OS=Leishmania mexicana (strain MHOM/GT/2001/U1103) OX=929439 GN=LMXM_30_3040 PE=4 SV=1
+	3.35253	-0.35099	E9B686	E9B686	tr|E9B686|E9B686_LEIMU Putative calcium motive P-type ATPase OS=Leishmania mexicana (strain MHOM/GT/2001/U1103) OX=929439 GN=LMXM_34_2080 PE=3 SV=1
+	1.95519	-0.352175	E9B0G2	E9B0G2	tr|E9B0G2|E9B0G2_LEIMU Putative phosphatase 2C OS=Leishmania mexicana (strain MHOM/GT/2001/U1103) OX=929439 GN=LMXM_29_0380 PE=4 SV=1
+	3.50951	-0.355278	E9B6K2	E9B6K2	tr|E9B6K2|E9B6K2_LEIMU Putative cystathione gamma lyase OS=Leishmania mexicana (strain MHOM/GT/2001/U1103) OX=929439 GN=LMXM_34_3230 PE=3 SV=1
+	2.67312	-0.356218	E9B3Y5	E9B3Y5	tr|E9B3Y5|E9B3Y5_LEIMU Uncharacterized protein OS=Leishmania mexicana (strain MHOM/GT/2001/U1103) OX=929439 GN=LMXM_32_1490 PE=4 SV=1
+	2.46532	-0.356714	E9AJQ8	E9AJQ8	tr|E9AJQ8|E9AJQ8_LEIMU Putative long chain fatty Acyl CoA synthetase OS=Leishmania mexicana (strain MHOM/GT/2001/U1103) OX=929439 GN=LMXM_03_0230 PE=4 SV=1
+	3.28034	-0.359926	E9B0U9	E9B0U9	tr|E9B0U9|E9B0U9_LEIMU Uncharacterized protein OS=Leishmania mexicana (strain MHOM/GT/2001/U1103) OX=929439 GN=LMXM_29_1770 PE=4 SV=1
+	2.05764	-0.360362	E9B1J0	E9B1J0	tr|E9B1J0|E9B1J0_LEIMU Putative calpain-like cysteine peptidase OS=Leishmania mexicana (strain MHOM/GT/2001/U1103) OX=929439 GN=LMXM_30_0390 PE=3 SV=1
+	3.19942	-0.360946	E9B2E7	E9B2E7	tr|E9B2E7|E9B2E7_LEIMU Uncharacterized protein OS=Leishmania mexicana (strain MHOM/GT/2001/U1103) OX=929439 GN=LMXM_31_0260 PE=4 SV=1
+	2.38715	-0.365403	E9AT43	E9AT43	tr|E9AT43|E9AT43_LEIMU Dihydrolipoamide acetyltransferase component of pyruvate dehydrogenase complex OS=Leishmania mexicana (strain MHOM/GT/2001/U1103) OX=929439 GN=LMXM_36_2660 PE=3 SV=1
+	2.80236	-0.371377	E9AYS3	E9AYS3	tr|E9AYS3|E9AYS3_LEIMU Uncharacterized protein OS=Leishmania mexicana (strain MHOM/GT/2001/U1103) OX=929439 GN=LMXM_27_0210 PE=4 SV=1
+	2.51295	-0.371807	E9ARI0	E9ARI0	tr|E9ARI0|E9ARI0_LEIMU Uncharacterized protein OS=Leishmania mexicana (strain MHOM/GT/2001/U1103) OX=929439 GN=LMXM_18_0430 PE=4 SV=1
+	1.67667	-0.375018	E9B6E5	E9B6E5	tr|E9B6E5|E9B6E5_LEIMU Putative ankyrin repeat protein OS=Leishmania mexicana (strain MHOM/GT/2001/U1103) OX=929439 GN=LMXM_34_2670 PE=4 SV=1
+	1.25335	-0.379715	E9AM02	E9AM02	tr|E9AM02|E9AM02_LEIMU Putative lipophosphoglycan biosynthetic protein OS=Leishmania mexicana (strain MHOM/GT/2001/U1103) OX=929439 GN=LMXM_08_29_0760 PE=3 SV=1
+	3.98555	-0.381011	E9B3V4	E9B3V4	tr|E9B3V4|E9B3V4_LEIMU Uncharacterized protein OS=Leishmania mexicana (strain MHOM/GT/2001/U1103) OX=929439 GN=LMXM_32_1200 PE=4 SV=1
+	2.88352	-0.38114	E9ARF8	E9ARF8	tr|E9ARF8|E9ARF8_LEIMU Uncharacterized protein OS=Leishmania mexicana (strain MHOM/GT/2001/U1103) OX=929439 GN=LMXM_18_0210 PE=4 SV=1
+	3.38579	-0.381614	E9AKU5	E9AKU5	tr|E9AKU5|E9AKU5_LEIMU Uncharacterized protein OS=Leishmania mexicana (strain MHOM/GT/2001/U1103) OX=929439 GN=LMXM_06_0660 PE=4 SV=1
+	2.44233	-0.382843	E9AXD1	E9AXD1	tr|E9AXD1|E9AXD1_LEIMU Uncharacterized protein OS=Leishmania mexicana (strain MHOM/GT/2001/U1103) OX=929439 GN=LMXM_25_0540 PE=4 SV=1
+	2.75958	-0.384404	E9AN32	E9AN32	tr|E9AN32|E9AN32_LEIMU Uncharacterized protein OS=Leishmania mexicana (strain MHOM/GT/2001/U1103) OX=929439 GN=LMXM_10_0220 PE=4 SV=1
+	4.05354	-0.386419	E9AR39	E9AR39	tr|E9AR39|E9AR39_LEIMU Uncharacterized protein OS=Leishmania mexicana (strain MHOM/GT/2001/U1103) OX=929439 GN=LMXM_17_0733 PE=4 SV=1
+	2.89682	-0.38645	E9B078	E9B078	tr|E9B078|E9B078_LEIMU Putative 40S ribosomal protein S17 OS=Leishmania mexicana (strain MHOM/GT/2001/U1103) OX=929439 GN=LMXM_28_2555 PE=3 SV=1
+	3.18362	-0.386578	E9ALW5;E9ALW4	E9ALW5;E9ALW4	tr|E9ALW5|E9ALW5_LEIMU Putative ribosomal protein L1a OS=Leishmania mexicana (strain MHOM/GT/2001/U1103) OX=929439 GN=LMXM_08_29_1070 PE=4 SV=1;tr|E9ALW4|E9ALW4_LEIMU Putative ribosomal protein L1a OS=Leishmania mexicana (strain MHOM/GT/2001/U1103) OX=9294
+	3.35348	-0.387438	E9B2G6;O43992;E9ARV7	E9B2G6;O43992;E9ARV7	tr|E9B2G6|E9B2G6_LEIMU 40S ribosomal protein S2 OS=Leishmania mexicana (strain MHOM/GT/2001/U1103) OX=929439 GN=LMXM_31_0450 PE=3 SV=1;sp|O43992|RS2_LEIAM 40S ribosomal protein S2 OS=Leishmania amazonensis OX=5659 PE=3 SV=1;tr|E9ARV7|E9ARV7_LEIMU 40S ribos
+	4.37484	-0.388881	E9AYI6	E9AYI6	tr|E9AYI6|E9AYI6_LEIMU Uncharacterized protein OS=Leishmania mexicana (strain MHOM/GT/2001/U1103) OX=929439 GN=LMXM_26_2060 PE=4 SV=1
+	4.77358	-0.389397	E9APT8	E9APT8	tr|E9APT8|E9APT8_LEIMU Putative immunodominant antigen (Tc40 antigen-like) OS=Leishmania mexicana (strain MHOM/GT/2001/U1103) OX=929439 GN=LMXM_14_0930 PE=4 SV=1
+	2.91506	-0.389477	E9AUG8	E9AUG8	tr|E9AUG8|E9AUG8_LEIMU Uncharacterized protein OS=Leishmania mexicana (strain MHOM/GT/2001/U1103) OX=929439 GN=LMXM_20_0270 PE=4 SV=1
+	1.9966	-0.394947	E9AXZ5	E9AXZ5	tr|E9AXZ5|E9AXZ5_LEIMU Adenine phosphoribosyltransferase OS=Leishmania mexicana (strain MHOM/GT/2001/U1103) OX=929439 GN=LMXM_26_0140 PE=4 SV=1
+	3.23242	-0.395856	E9ALG6	E9ALG6	tr|E9ALG6|E9ALG6_LEIMU Uncharacterized protein OS=Leishmania mexicana (strain MHOM/GT/2001/U1103) OX=929439 GN=LMXM_08_29_2580 PE=4 SV=1
+	3.1957	-0.396549	E9ASP6;Q9U5N6	E9ASP6	tr|E9ASP6|E9ASP6_LEIMU Fructose-bisphosphate aldolase OS=Leishmania mexicana (strain MHOM/GT/2001/U1103) OX=929439 GN=LMXM_36_1260 PE=3 SV=1
+	2.94969	-0.398098	E9B1G2	E9B1G2	tr|E9B1G2|E9B1G2_LEIMU Putative ubiquitin hydrolase OS=Leishmania mexicana (strain MHOM/GT/2001/U1103) OX=929439 GN=LMXM_30_0140 PE=3 SV=1
+	3.95138	-0.401171	E9AKE4	E9AKE4	tr|E9AKE4|E9AKE4_LEIMU Putative microtubule-associated protein (Fragment) OS=Leishmania mexicana (strain MHOM/GT/2001/U1103) OX=929439 GN=LMXM_05_0380 PE=4 SV=1
+	2.10782	-0.404366	E9B5V5	E9B5V5	tr|E9B5V5|E9B5V5_LEIMU Putative proteasome activator protein pa26 OS=Leishmania mexicana (strain MHOM/GT/2001/U1103) OX=929439 GN=LMXM_34_0750 PE=4 SV=1
+	2.48839	-0.404608	E9ASR3	E9ASR3	tr|E9ASR3|E9ASR3_LEIMU Putative translation elongation factor 1-beta OS=Leishmania mexicana (strain MHOM/GT/2001/U1103) OX=929439 GN=LMXM_36_1430 PE=3 SV=1
+	2.3304	-0.408069	E9AVX3	E9AVX3	tr|E9AVX3|E9AVX3_LEIMU Putative centrin (Ca2+-binding ef-hand protein) OS=Leishmania mexicana (strain MHOM/GT/2001/U1103) OX=929439 GN=LMXM_22_1410 PE=4 SV=1
+	3.39615	-0.413896	E9AU39	E9AU39	tr|E9AU39|E9AU39_LEIMU Uncharacterized protein OS=Leishmania mexicana (strain MHOM/GT/2001/U1103) OX=929439 GN=LMXM_36_6040 PE=4 SV=1
+	1.64431	-0.416155	E9B541	E9B541	tr|E9B541|E9B541_LEIMU Protein phosphatase 2C-like protein OS=Leishmania mexicana (strain MHOM/GT/2001/U1103) OX=929439 GN=LMXM_33_2510 PE=3 SV=1
+	1.57248	-0.416599	E9B0Q8	E9B0Q8	tr|E9B0Q8|E9B0Q8_LEIMU Putative vacuolar assembly protein vps41 OS=Leishmania mexicana (strain MHOM/GT/2001/U1103) OX=929439 GN=LMXM_29_1280 PE=4 SV=1
+	2.74274	-0.417163	E9B624	E9B624	tr|E9B624|E9B624_LEIMU Uncharacterized protein OS=Leishmania mexicana (strain MHOM/GT/2001/U1103) OX=929439 GN=LMXM_34_1450 PE=4 SV=1
+	5.77248	-0.420641	E9AP62;E8NHR0;E8NHQ9	E9AP62;E8NHR0	tr|E9AP62|E9AP62_LEIMU Tubulin alpha chain OS=Leishmania mexicana (strain MHOM/GT/2001/U1103) OX=929439 GN=LMXM_13_0280 PE=3 SV=1;tr|E8NHR0|E8NHR0_LEIMU Tubulin alpha chain (Fragment) OS=Leishmania mexicana (strain MHOM/GT/2001/U1103) OX=929439 GN=LmxM_13_
+	2.86162	-0.42102	E9AQW7	E9AQW7	tr|E9AQW7|E9AQW7_LEIMU DNA polymerase OS=Leishmania mexicana (strain MHOM/GT/2001/U1103) OX=929439 GN=LMXM_16_1540 PE=3 SV=1
+	1.80707	-0.421705	E9B4X7	E9B4X7	tr|E9B4X7|E9B4X7_LEIMU Uncharacterized protein OS=Leishmania mexicana (strain MHOM/GT/2001/U1103) OX=929439 GN=LMXM_33_1520 PE=4 SV=1
+	2.77417	-0.425477	E9APP0	E9APP0	tr|E9APP0|E9APP0_LEIMU Uncharacterized protein OS=Leishmania mexicana (strain MHOM/GT/2001/U1103) OX=929439 GN=LMXM_14_0450 PE=4 SV=1
+	3.72403	-0.426333	E9B236	E9B236	tr|E9B236|E9B236_LEIMU Uncharacterized protein OS=Leishmania mexicana (strain MHOM/GT/2001/U1103) OX=929439 GN=LMXM_30_2360 PE=4 SV=1
+	5.48819	-0.42703	E9AMU9	E9AMU9	tr|E9AMU9|E9AMU9_LEIMU Elongation factor-1 gamma OS=Leishmania mexicana (strain MHOM/GT/2001/U1103) OX=929439 GN=LMXM_09_0970 PE=4 SV=1
+	3.1644	-0.434998	E9AW40	E9AW40	tr|E9AW40|E9AW40_LEIMU Putative NADP-dependent alcohol dehydrogenase OS=Leishmania mexicana (strain MHOM/GT/2001/U1103) OX=929439 GN=LMXM_23_0360 PE=3 SV=1
+	2.35694	-0.436866	E9AJH3	E9AJH3	tr|E9AJH3|E9AJH3_LEIMU Uncharacterized protein OS=Leishmania mexicana (strain MHOM/GT/2001/U1103) OX=929439 GN=LMXM_02_0070 PE=4 SV=1
+	2.72903	-0.441406	E9B3I8	E9B3I8	tr|E9B3I8|E9B3I8_LEIMU Uncharacterized protein OS=Leishmania mexicana (strain MHOM/GT/2001/U1103) OX=929439 GN=LMXM_32_0110 PE=4 SV=1
+	2.10619	-0.443008	E9AWE0	E9AWE0	tr|E9AWE0|E9AWE0_LEIMU T-complex protein 1 subunit gamma OS=Leishmania mexicana (strain MHOM/GT/2001/U1103) OX=929439 GN=LMXM_23_1220 PE=3 SV=1
+	1.07427	-0.443835	E9AXY8	E9AXY8	tr|E9AXY8|E9AXY8_LEIMU Uncharacterized protein OS=Leishmania mexicana (strain MHOM/GT/2001/U1103) OX=929439 GN=LMXM_26_0050 PE=4 SV=1
+	2.91591	-0.445439	E9B2K7	E9B2K7	tr|E9B2K7|E9B2K7_LEIMU Uncharacterized protein OS=Leishmania mexicana (strain MHOM/GT/2001/U1103) OX=929439 GN=LMXM_31_0830 PE=4 SV=1
+	3.14161	-0.447632	E9APA9	E9APA9	tr|E9APA9|E9APA9_LEIMU Uncharacterized protein OS=Leishmania mexicana (strain MHOM/GT/2001/U1103) OX=929439 GN=LMXM_13_0850 PE=4 SV=1
+	3.35908	-0.448022	E9AQB1	E9AQB1	tr|E9AQB1|E9AQB1_LEIMU 60S acidic ribosomal protein P2 OS=Leishmania mexicana (strain MHOM/GT/2001/U1103) OX=929439 GN=LMXM_15_1203 PE=3 SV=1
+	3.72704	-0.450575	E9B099;Q07437;D2CRG4;S6D4K6;D2EAV9;D2CRG3;S6D4M5;A0A1L7S7I0;A0A2S0SHV0;S6D9G8;E9B0A0;A0A2Z4LFZ3;A0A1L6CBW6	E9B099;Q07437;D2CRG4;S6D4K6;D2EAV9;D2CRG3;S6D4M5;A0A1L7S7I0;A0A2S0SHV0;S6D9G8	tr|E9B099|E9B099_LEIMU Putative heat-shock protein hsp70 OS=Leishmania mexicana (strain MHOM/GT/2001/U1103) OX=929439 GN=LMXM_28_2770 PE=3 SV=1;sp|Q07437|HSP70_LEIAM Heat shock 70 kDa protein OS=Leishmania amazonensis OX=5659 GN=HSP70 PE=2 SV=1;tr|D2CRG4|D
+	1.61906	-0.456698	E9AZB6	E9AZB6	tr|E9AZB6|E9AZB6_LEIMU Putative RNA-binding protein OS=Leishmania mexicana (strain MHOM/GT/2001/U1103) OX=929439 GN=LMXM_27_2100 PE=4 SV=1
+	1.39933	-0.462848	E9AM32	E9AM32	tr|E9AM32|E9AM32_LEIMU Uncharacterized protein OS=Leishmania mexicana (strain MHOM/GT/2001/U1103) OX=929439 GN=LMXM_08_29_0470 PE=4 SV=1
+	3.9457	-0.465063	E8NHK6	E8NHK6	tr|E8NHK6|E8NHK6_LEIMU WGS CADB00000000 data, contig 52 (Fragment) OS=Leishmania mexicana (strain MHOM/GT/2001/U1103) OX=929439 GN=LmxM_16_1460c_1 PE=3 SV=1
+	3.09212	-0.466287	E9B4D7	E9B4D7	tr|E9B4D7|E9B4D7_LEIMU Uncharacterized protein OS=Leishmania mexicana (strain MHOM/GT/2001/U1103) OX=929439 GN=LMXM_32_2960 PE=4 SV=1
+	1.3326	-0.466757	E9AP95	E9AP95	tr|E9AP95|E9AP95_LEIMU Uncharacterized protein OS=Leishmania mexicana (strain MHOM/GT/2001/U1103) OX=929439 GN=LMXM_13_0710 PE=4 SV=1
+	3.56608	-0.469762	V5RIA5;E9AMU3	V5RIA5;E9AMU3	tr|V5RIA5|V5RIA5_LEIAM Calmodulin-like protein OS=Leishmania amazonensis OX=5659 GN=CALA2 PE=3 SV=1;tr|E9AMU3|E9AMU3_LEIMU Putative calmodulin OS=Leishmania mexicana (strain MHOM/GT/2001/U1103) OX=929439 GN=LMXM_09_0910 PE=3 SV=1
+	2.52939	-0.470792	E9AXF3	E9AXF3	tr|E9AXF3|E9AXF3_LEIMU Uncharacterized protein OS=Leishmania mexicana (strain MHOM/GT/2001/U1103) OX=929439 GN=LMXM_25_0750 PE=3 SV=1
+	1.70803	-0.474014	E9B466	E9B466	tr|E9B466|E9B466_LEIMU Uncharacterized protein OS=Leishmania mexicana (strain MHOM/GT/2001/U1103) OX=929439 GN=LMXM_32_2270 PE=4 SV=1
+	2.62453	-0.474787	E9AMI1	E9AMI1	tr|E9AMI1|E9AMI1_LEIMU Stress-induced protein sti1 OS=Leishmania mexicana (strain MHOM/GT/2001/U1103) OX=929439 GN=LMXM_08_1110 PE=4 SV=1
+	2.53925	-0.477415	E9AUD3	E9AUD3	tr|E9AUD3|E9AUD3_LEIMU Uncharacterized protein OS=Leishmania mexicana (strain MHOM/GT/2001/U1103) OX=929439 GN=LMXM_36_6960 PE=4 SV=1
+	1.38368	-0.480791	E9AYY4	E9AYY4	tr|E9AYY4|E9AYY4_LEIMU Uncharacterized protein OS=Leishmania mexicana (strain MHOM/GT/2001/U1103) OX=929439 GN=LMXM_27_0820 PE=4 SV=1
+	0.790296	-0.48116	E9B489	E9B489	tr|E9B489|E9B489_LEIMU Uncharacterized protein OS=Leishmania mexicana (strain MHOM/GT/2001/U1103) OX=929439 GN=LMXM_32_2500 PE=4 SV=1
+	2.2694	-0.48879	E9ANC1	E9ANC1	tr|E9ANC1|E9ANC1_LEIMU Uncharacterized protein OS=Leishmania mexicana (strain MHOM/GT/2001/U1103) OX=929439 GN=LMXM_10_1110 PE=4 SV=1
+	2.88095	-0.489876	E9B465	E9B465	tr|E9B465|E9B465_LEIMU Glycosyl hydrolase-like protein OS=Leishmania mexicana (strain MHOM/GT/2001/U1103) OX=929439 GN=LMXM_32_2260 PE=4 SV=1
+	3.20075	-0.494945	E9B4X6	E9B4X6	tr|E9B4X6|E9B4X6_LEIMU Uncharacterized protein OS=Leishmania mexicana (strain MHOM/GT/2001/U1103) OX=929439 GN=LMXM_33_1510 PE=4 SV=1
+	2.88127	-0.497721	E9AJY9	E9AJY9	tr|E9AJY9|E9AJY9_LEIMU Uncharacterized protein OS=Leishmania mexicana (strain MHOM/GT/2001/U1103) OX=929439 GN=LMXM_04_0050 PE=4 SV=1
+	3.63864	-0.499356	E9AP76	E9AP76	tr|E9AP76|E9AP76_LEIMU Uncharacterized protein OS=Leishmania mexicana (strain MHOM/GT/2001/U1103) OX=929439 GN=LMXM_13_0520 PE=4 SV=1
+	1.24866	-0.502347	E8NHQ7;E9AKF7	E8NHQ7;E9AKF7	tr|E8NHQ7|E8NHQ7_LEIMU Putative ATPase alpha subunit OS=Leishmania mexicana (strain MHOM/GT/2001/U1103) OX=929439 GN=LMXM_05_0500 PE=4 SV=1;tr|E9AKF7|E9AKF7_LEIMU Putative ATPase alpha subunit OS=Leishmania mexicana (strain MHOM/GT/2001/U1103) OX=929439 GN
+	2.08861	-0.504932	E9B376;A0A1Y0DDB3	E9B376;A0A1Y0DDB3	tr|E9B376|E9B376_LEIMU Nucleoside diphosphate kinase OS=Leishmania mexicana (strain MHOM/GT/2001/U1103) OX=929439 GN=LMXM_31_2950 PE=3 SV=1;tr|A0A1Y0DDB3|A0A1Y0DDB3_LEIAM Nucleoside diphosphate kinase OS=Leishmania amazonensis OX=5659 PE=1 SV=1
+	0.76957	-0.50902	E9AVJ0	E9AVJ0	tr|E9AVJ0|E9AVJ0_LEIMU Uncharacterized protein OS=Leishmania mexicana (strain MHOM/GT/2001/U1103) OX=929439 GN=LMXM_22_0050 PE=4 SV=1
+	1.7542	-0.511527	E9ARI8	E9ARI8	tr|E9ARI8|E9ARI8_LEIMU Aconitate hydratase OS=Leishmania mexicana (strain MHOM/GT/2001/U1103) OX=929439 GN=LMXM_18_0510 PE=3 SV=1
+	4.47163	-0.511671	E9ATT7	E9ATT7	tr|E9ATT7|E9ATT7_LEIMU Uncharacterized protein OS=Leishmania mexicana (strain MHOM/GT/2001/U1103) OX=929439 GN=LMXM_36_5030 PE=4 SV=1
+	4.67555	-0.517329	E9ASY1	E9ASY1	tr|E9ASY1|E9ASY1_LEIMU Serine/threonine-protein phosphatase OS=Leishmania mexicana (strain MHOM/GT/2001/U1103) OX=929439 GN=LMXM_36_2050 PE=3 SV=1
+	1.79643	-0.519365	E9B4Z4	E9B4Z4	tr|E9B4Z4|E9B4Z4_LEIMU Uncharacterized protein OS=Leishmania mexicana (strain MHOM/GT/2001/U1103) OX=929439 GN=LMXM_33_2090 PE=4 SV=1
+	1.65598	-0.5233	E9AQN2	E9AQN2	tr|E9AQN2|E9AQN2_LEIMU Putative ubiquitin hydrolase (Cysteine peptidase, clan ca, family c19,putative) OS=Leishmania mexicana (strain MHOM/GT/2001/U1103) OX=929439 GN=LMXM_16_0730 PE=3 SV=1
+	2.18423	-0.529413	E9AMP9	E9AMP9	tr|E9AMP9|E9AMP9_LEIMU Uncharacterized protein OS=Leishmania mexicana (strain MHOM/GT/2001/U1103) OX=929439 GN=LMXM_09_0480 PE=3 SV=1
+	1.49465	-0.529486	E9AYD6	E9AYD6	tr|E9AYD6|E9AYD6_LEIMU Putative thimet oligopeptidase (Metallo-peptidase, clan ma(E), family m3) OS=Leishmania mexicana (strain MHOM/GT/2001/U1103) OX=929439 GN=LMXM_26_1570 PE=3 SV=1
+	5.18193	-0.529977	E9AXH6	E9AXH6	tr|E9AXH6|E9AXH6_LEIMU Putative dynein heavy chain OS=Leishmania mexicana (strain MHOM/GT/2001/U1103) OX=929439 GN=LMXM_25_0980 PE=4 SV=1
+	3.77066	-0.536732	E9ART6	E9ART6	tr|E9ART6|E9ART6_LEIMU Plasma membrane ATPase OS=Leishmania mexicana (strain MHOM/GT/2001/U1103) OX=929439 GN=LMXM_18_1520 PE=3 SV=1
+	2.07544	-0.537558	E9AQA2	E9AQA2	tr|E9AQA2|E9AQA2_LEIMU Uncharacterized protein OS=Leishmania mexicana (strain MHOM/GT/2001/U1103) OX=929439 GN=LMXM_15_1030 PE=4 SV=1
+	2.64735	-0.540433	E9ARS1	E9ARS1	tr|E9ARS1|E9ARS1_LEIMU Putative heat shock protein OS=Leishmania mexicana (strain MHOM/GT/2001/U1103) OX=929439 GN=LMXM_18_1370 PE=3 SV=1
+	2.50318	-0.548337	E9AR33;E9AR31	E9AR33;E9AR31	tr|E9AR33|E9AR33_LEIMU Uncharacterized protein OS=Leishmania mexicana (strain MHOM/GT/2001/U1103) OX=929439 GN=LMXM_17_0780 PE=4 SV=1;tr|E9AR31|E9AR31_LEIMU Uncharacterized protein OS=Leishmania mexicana (strain MHOM/GT/2001/U1103) OX=929439 GN=LMXM_17_062
+	2.1329	-0.552992	E9AZ29	E9AZ29	tr|E9AZ29|E9AZ29_LEIMU Putative T-complex protein 1, beta subunit OS=Leishmania mexicana (strain MHOM/GT/2001/U1103) OX=929439 GN=LMXM_27_1260 PE=3 SV=1
+	1.88889	-0.554242	E9ALV7	E9ALV7	tr|E9ALV7|E9ALV7_LEIMU Tryparedoxin OS=Leishmania mexicana (strain MHOM/GT/2001/U1103) OX=929439 GN=LMXM_08_29_1160 PE=4 SV=1
+	2.77979	-0.560958	E9AJC0	E9AJC0	tr|E9AJC0|E9AJC0_LEIMU Uncharacterized protein OS=Leishmania mexicana (strain MHOM/GT/2001/U1103) OX=929439 GN=LMXM_01_0330 PE=4 SV=1
+	3.82821	-0.562247	E9AN29	E9AN29	tr|E9AN29|E9AN29_LEIMU Putative nucleolar protein OS=Leishmania mexicana (strain MHOM/GT/2001/U1103) OX=929439 GN=LMXM_10_0210 PE=4 SV=1
+	0.928007	-0.563257	E9AX38	E9AX38	tr|E9AX38|E9AX38_LEIMU Uncharacterized protein OS=Leishmania mexicana (strain MHOM/GT/2001/U1103) OX=929439 GN=LMXM_24_1920 PE=4 SV=1
+	2.12526	-0.565988	E9AW29;A0A0R6XTR4;A0A0R6YBG3	E9AW29;A0A0R6XTR4;A0A0R6YBG3	tr|E9AW29|E9AW29_LEIMU Putative argininosuccinate synthase OS=Leishmania mexicana (strain MHOM/GT/2001/U1103) OX=929439 GN=LMXM_23_0260 PE=3 SV=1;tr|A0A0R6XTR4|A0A0R6XTR4_LEIME Putative argininosuccinate synthase OS=Leishmania mexicana OX=5665 PE=3 SV=1;tr
+	3.69287	-0.567414	E9AT16;E9AT15;C9E262	E9AT16;E9AT15;C9E262	tr|E9AT16|E9AT16_LEIMU Methyltransferase OS=Leishmania mexicana (strain MHOM/GT/2001/U1103) OX=929439 GN=LMXM_36_2390 PE=3 SV=1;tr|E9AT15|E9AT15_LEIMU Methyltransferase OS=Leishmania mexicana (strain MHOM/GT/2001/U1103) OX=929439 GN=LMXM_36_2380 PE=3 SV=1;
+	2.92247	-0.569128	E9B5K1	E9B5K1	tr|E9B5K1|E9B5K1_LEIMU Putative ubiquitin hydrolase (Cysteine peptidase, clan ca, family c19,putative) OS=Leishmania mexicana (strain MHOM/GT/2001/U1103) OX=929439 GN=LMXM_33_4060 PE=3 SV=1
+	1.14841	-0.570038	E9AQK4	E9AQK4	tr|E9AQK4|E9AQK4_LEIMU Putative 60S ribosomal protein L21 OS=Leishmania mexicana (strain MHOM/GT/2001/U1103) OX=929439 GN=LMXM_16_0460 PE=4 SV=1
+	3.3526	-0.571862	E9B2F9	E9B2F9	tr|E9B2F9|E9B2F9_LEIMU Uncharacterized protein OS=Leishmania mexicana (strain MHOM/GT/2001/U1103) OX=929439 GN=LMXM_31_0380 PE=4 SV=1
+	3.9031	-0.572918	E9AQ75	E9AQ75	tr|E9AQ75|E9AQ75_LEIMU Uncharacterized protein OS=Leishmania mexicana (strain MHOM/GT/2001/U1103) OX=929439 GN=LMXM_15_0770 PE=4 SV=1
+	2.85061	-0.575345	E9B757	E9B757	tr|E9B757|E9B757_LEIMU Putative GTP-binding protein OS=Leishmania mexicana (strain MHOM/GT/2001/U1103) OX=929439 GN=LMXM_34_5310 PE=4 SV=1
+	1.31623	-0.575879	E9AUP7	E9AUP7	tr|E9AUP7|E9AUP7_LEIMU Uncharacterized protein OS=Leishmania mexicana (strain MHOM/GT/2001/U1103) OX=929439 GN=LMXM_20_1080 PE=4 SV=1
+	4.14462	-0.575911	E9B010	E9B010	tr|E9B010|E9B010_LEIMU Uncharacterized protein OS=Leishmania mexicana (strain MHOM/GT/2001/U1103) OX=929439 GN=LMXM_28_1910 PE=4 SV=1
+	3.43703	-0.58019	E9AVJ7	E9AVJ7	tr|E9AVJ7|E9AVJ7_LEIMU Uncharacterized protein OS=Leishmania mexicana (strain MHOM/GT/2001/U1103) OX=929439 GN=LMXM_22_0120 PE=4 SV=1
+	2.4704	-0.58168	E9B632	E9B632	tr|E9B632|E9B632_LEIMU Putative reiske iron-sulfur protein OS=Leishmania mexicana (strain MHOM/GT/2001/U1103) OX=929439 GN=LMXM_34_1540 PE=4 SV=1
+	4.32959	-0.589959	E9AMJ9;E9B3R4;P21148	E9AMJ9;E9B3R4;P21148	tr|E9AMJ9|E9AMJ9_LEIMU Tubulin beta chain OS=Leishmania mexicana (strain MHOM/GT/2001/U1103) OX=929439 GN=LMXM_08_1171 PE=3 SV=1;tr|E9B3R4|E9B3R4_LEIMU Tubulin beta chain OS=Leishmania mexicana (strain MHOM/GT/2001/U1103) OX=929439 GN=LMXM_32_0794 PE=3 SV=
+	2.11798	-0.593181	E9B1E4	E9B1E4	tr|E9B1E4|E9B1E4_LEIMU Uncharacterized protein OS=Leishmania mexicana (strain MHOM/GT/2001/U1103) OX=929439 GN=LMXM_29_3700 PE=4 SV=1
+	1.34034	-0.597295	E9AWH2	E9AWH2	tr|E9AWH2|E9AWH2_LEIMU Uncharacterized protein OS=Leishmania mexicana (strain MHOM/GT/2001/U1103) OX=929439 GN=LMXM_23_1740 PE=4 SV=1
+	1.18315	-0.597351	E9AVY6	E9AVY6	tr|E9AVY6|E9AVY6_LEIMU Alanine--tRNA ligase OS=Leishmania mexicana (strain MHOM/GT/2001/U1103) OX=929439 GN=LMXM_22_1540 PE=3 SV=1
+	1.97598	-0.607592	E9B2U6	E9B2U6	tr|E9B2U6|E9B2U6_LEIMU Uncharacterized protein OS=Leishmania mexicana (strain MHOM/GT/2001/U1103) OX=929439 GN=LMXM_31_1700 PE=4 SV=1
+	2.06659	-0.607973	E9B4E7	E9B4E7	tr|E9B4E7|E9B4E7_LEIMU Uncharacterized protein (Fragment) OS=Leishmania mexicana (strain MHOM/GT/2001/U1103) OX=929439 GN=LMXM_32_3070 PE=4 SV=1
+	3.34928	-0.610629	E9ATL8	E9ATL8	tr|E9ATL8|E9ATL8_LEIMU Uncharacterized protein OS=Leishmania mexicana (strain MHOM/GT/2001/U1103) OX=929439 GN=LMXM_36_4340 PE=4 SV=1
+	3.22966	-0.610751	E9AR35	E9AR35	tr|E9AR35|E9AR35_LEIMU Uncharacterized protein OS=Leishmania mexicana (strain MHOM/GT/2001/U1103) OX=929439 GN=LMXM_17_0760 PE=4 SV=1
+	1.16718	-0.611905	E9AKH0	E9AKH0	tr|E9AKH0|E9AKH0_LEIMU Uncharacterized protein OS=Leishmania mexicana (strain MHOM/GT/2001/U1103) OX=929439 GN=LMXM_05_0640 PE=4 SV=1
+	2.95899	-0.617092	E9AWT9	E9AWT9	tr|E9AWT9|E9AWT9_LEIMU Uncharacterized protein OS=Leishmania mexicana (strain MHOM/GT/2001/U1103) OX=929439 GN=LMXM_24_0980 PE=4 SV=1
+	3.12471	-0.620083	E9AQR5	E9AQR5	tr|E9AQR5|E9AQR5_LEIMU Uncharacterized protein OS=Leishmania mexicana (strain MHOM/GT/2001/U1103) OX=929439 GN=LMXM_16_1065 PE=4 SV=1
+	3.74438	-0.622875	E9B612	E9B612	tr|E9B612|E9B612_LEIMU Uncharacterized protein OS=Leishmania mexicana (strain MHOM/GT/2001/U1103) OX=929439 GN=LMXM_34_1330 PE=4 SV=1
+	2.30082	-0.625559	E9AQ58	E9AQ58	tr|E9AQ58|E9AQ58_LEIMU Uncharacterized protein OS=Leishmania mexicana (strain MHOM/GT/2001/U1103) OX=929439 GN=LMXM_15_0600 PE=4 SV=1
+	2.38212	-0.626397	E9AVP7	E9AVP7	tr|E9AVP7|E9AVP7_LEIMU Uncharacterized protein OS=Leishmania mexicana (strain MHOM/GT/2001/U1103) OX=929439 GN=LMXM_22_0650 PE=4 SV=1
+	3.89815	-0.627717	E9ATD2;E9B1Y9;E9AMU1	E9ATD2;E9B1Y9;E9AMU1	tr|E9ATD2|E9ATD2_LEIMU Putative polyubiquitin (Fragment) OS=Leishmania mexicana (strain MHOM/GT/2001/U1103) OX=929439 GN=LMXM_36_3530 PE=4 SV=1;tr|E9B1Y9|E9B1Y9_LEIMU Ubiquitin-fusion protein OS=Leishmania mexicana (strain MHOM/GT/2001/U1103) OX=929439 GN=
+	3.00385	-0.628172	E9ANF6;A0A0C5D115	E9ANF6;A0A0C5D115	tr|E9ANF6|E9ANF6_LEIMU Putative seryl-tRNA synthetase OS=Leishmania mexicana (strain MHOM/GT/2001/U1103) OX=929439 GN=LMXM_11_0100 PE=4 SV=1;tr|A0A0C5D115|A0A0C5D115_LEIAM Seryl-tRNA synthetase protein (Fragment) OS=Leishmania amazonensis OX=5659 PE=4 SV=1
+	2.32296	-0.628187	E9B4T9	E9B4T9	tr|E9B4T9|E9B4T9_LEIMU Uncharacterized protein OS=Leishmania mexicana (strain MHOM/GT/2001/U1103) OX=929439 GN=LMXM_33_1170 PE=4 SV=1
+	2.21595	-0.630126	E9AXF6	E9AXF6	tr|E9AXF6|E9AXF6_LEIMU Uncharacterized protein OS=Leishmania mexicana (strain MHOM/GT/2001/U1103) OX=929439 GN=LMXM_25_0780 PE=4 SV=1
+	2.97334	-0.631088	E9AZ96	E9AZ96	tr|E9AZ96|E9AZ96_LEIMU Uncharacterized protein OS=Leishmania mexicana (strain MHOM/GT/2001/U1103) OX=929439 GN=LMXM_27_1930 PE=4 SV=1
+	0.854051	-0.631599	E9B3V1	E9B3V1	tr|E9B3V1|E9B3V1_LEIMU Uncharacterized protein OS=Leishmania mexicana (strain MHOM/GT/2001/U1103) OX=929439 GN=LMXM_32_1170 PE=4 SV=1
+	2.37284	-0.631741	E9B5F8	E9B5F8	tr|E9B5F8|E9B5F8_LEIMU Vacuolar ATP synthase catalytic subunit A,putative OS=Leishmania mexicana (strain MHOM/GT/2001/U1103) OX=929439 GN=LMXM_33_3670 PE=3 SV=1
+	1.41002	-0.635754	E9AYI0	E9AYI0	tr|E9AYI0|E9AYI0_LEIMU Uncharacterized protein OS=Leishmania mexicana (strain MHOM/GT/2001/U1103) OX=929439 GN=LMXM_26_2000 PE=4 SV=1
+	2.02995	-0.636849	E9ATI0	E9ATI0	tr|E9ATI0|E9ATI0_LEIMU Uncharacterized protein OS=Leishmania mexicana (strain MHOM/GT/2001/U1103) OX=929439 GN=LMXM_36_3980 PE=4 SV=1
+	4.00721	-0.639582	E9AMV3	E9AMV3	tr|E9AMV3|E9AMV3_LEIMU Uncharacterized protein OS=Leishmania mexicana (strain MHOM/GT/2001/U1103) OX=929439 GN=LMXM_09_1010 PE=4 SV=1
+	4.30294	-0.646195	E9AXJ7;E9AXJ6	E9AXJ7;E9AXJ6	tr|E9AXJ7|E9AXJ7_LEIMU ATP synthase subunit beta OS=Leishmania mexicana (strain MHOM/GT/2001/U1103) OX=929439 GN=LMXM_25_1180 PE=3 SV=1;tr|E9AXJ6|E9AXJ6_LEIMU ATP synthase subunit beta OS=Leishmania mexicana (strain MHOM/GT/2001/U1103) OX=929439 GN=LMXM_25
+	3.97308	-0.650862	E9ATS6	E9ATS6	tr|E9ATS6|E9ATS6_LEIMU Uncharacterized protein OS=Leishmania mexicana (strain MHOM/GT/2001/U1103) OX=929439 GN=LMXM_36_4920 PE=4 SV=1
+	4.06674	-0.655861	E9AJC9	E9AJC9	tr|E9AJC9|E9AJC9_LEIMU 40S ribosomal protein S7 OS=Leishmania mexicana (strain MHOM/GT/2001/U1103) OX=929439 GN=LMXM_01_0410 PE=3 SV=1
+	2.25337	-0.659136	E9B3G5	E9B3G5	tr|E9B3G5|E9B3G5_LEIMU Putative myosin heavy chain OS=Leishmania mexicana (strain MHOM/GT/2001/U1103) OX=929439 GN=LMXM_31_3870 PE=3 SV=1
+	2.31962	-0.659689	E9B0D7	E9B0D7	tr|E9B0D7|E9B0D7_LEIMU Alkyl dihydroxyacetonephosphate synthase OS=Leishmania mexicana (strain MHOM/GT/2001/U1103) OX=929439 GN=LMXM_29_0120 PE=4 SV=1
+	3.93838	-0.663066	E9ANI1	E9ANI1	tr|E9ANI1|E9ANI1_LEIMU Putative 14-3-3 protein OS=Leishmania mexicana (strain MHOM/GT/2001/U1103) OX=929439 GN=LMXM_11_0350 PE=3 SV=1
+	2.12807	-0.671037	E9B0L9	E9B0L9	tr|E9B0L9|E9B0L9_LEIMU Uncharacterized protein OS=Leishmania mexicana (strain MHOM/GT/2001/U1103) OX=929439 GN=LMXM_29_0900 PE=4 SV=1
+	2.53764	-0.674272	E9B5J3	E9B5J3	tr|E9B5J3|E9B5J3_LEIMU Nucleolar protein family a member-like protein OS=Leishmania mexicana (strain MHOM/GT/2001/U1103) OX=929439 GN=LMXM_33_3980 PE=4 SV=1
+	1.40697	-0.675828	E9ARZ7	E9ARZ7	tr|E9ARZ7|E9ARZ7_LEIMU Uncharacterized protein OS=Leishmania mexicana (strain MHOM/GT/2001/U1103) OX=929439 GN=LMXM_19_0450 PE=4 SV=1
+	3.28676	-0.68399	E9AQ46	E9AQ46	tr|E9AQ46|E9AQ46_LEIMU Tb-292 membrane associated protein-like protein (Fragment) OS=Leishmania mexicana (strain MHOM/GT/2001/U1103) OX=929439 GN=LMXM_15_0440 PE=4 SV=1
+	3.12486	-0.6865	E9AYL4	E9AYL4	tr|E9AYL4|E9AYL4_LEIMU Putative 60S ribosomal protein L35 OS=Leishmania mexicana (strain MHOM/GT/2001/U1103) OX=929439 GN=LMXM_26_2330 PE=3 SV=1
+	4.61319	-0.693175	E9ALP7;Q86PL4;E9ALP8;Q86PL5	E9ALP7;Q86PL4;E9ALP8;Q86PL5	tr|E9ALP7|E9ALP7_LEIMU Putative paraflagellar rod protein 1D OS=Leishmania mexicana (strain MHOM/GT/2001/U1103) OX=929439 GN=LMXM_08_29_1760 PE=4 SV=1;tr|Q86PL4|Q86PL4_LEIME Paraflagellar rod protein 1D OS=Leishmania mexicana OX=5665 GN=PFR1D PE=4 SV=1;tr|
+	4.55095	-0.697025	E9B1A6	E9B1A6	tr|E9B1A6|E9B1A6_LEIMU Uncharacterized protein OS=Leishmania mexicana (strain MHOM/GT/2001/U1103) OX=929439 GN=LMXM_29_3310 PE=4 SV=1
+	4.38027	-0.706646	E9AKL0;Q86LI1	E9AKL0;Q86LI1	tr|E9AKL0|E9AKL0_LEIMU Stomatin-like protein OS=Leishmania mexicana (strain MHOM/GT/2001/U1103) OX=929439 GN=LMXM_05_1040 PE=4 SV=1;tr|Q86LI1|Q86LI1_LEIEN Stomatin-like protein OS=Leishmania enriettii OX=5663 GN=Stm1 PE=2 SV=1
+	4.97756	-0.711396	E9AUB1	E9AUB1	tr|E9AUB1|E9AUB1_LEIMU Uncharacterized protein OS=Leishmania mexicana (strain MHOM/GT/2001/U1103) OX=929439 GN=LMXM_36_6760 PE=4 SV=1
+	3.01011	-0.717077	E9AUD5	E9AUD5	tr|E9AUD5|E9AUD5_LEIMU Putative eukaryotic translation initiation factor 3 subunit 8 OS=Leishmania mexicana (strain MHOM/GT/2001/U1103) OX=929439 GN=LMXM_36_6980 PE=4 SV=1
+	2.53138	-0.718385	E9AXU7;E9AXU6	E9AXU7;E9AXU6	tr|E9AXU7|E9AXU7_LEIMU Succinate--CoA ligase [ADP-forming] subunit alpha, mitochondrial OS=Leishmania mexicana (strain MHOM/GT/2001/U1103) OX=929439 GN=LMXM_25_2140 PE=3 SV=1;tr|E9AXU6|E9AXU6_LEIMU Succinate--CoA ligase [ADP-forming] subunit alpha, mitocho
+	2.27846	-0.721816	E9B333	E9B333	tr|E9B333|E9B333_LEIMU Uncharacterized protein OS=Leishmania mexicana (strain MHOM/GT/2001/U1103) OX=929439 GN=LMXM_31_2540 PE=4 SV=1
+	1.81881	-0.726592	E9ANA4	E9ANA4	tr|E9ANA4|E9ANA4_LEIMU Uncharacterized protein OS=Leishmania mexicana (strain MHOM/GT/2001/U1103) OX=929439 GN=LMXM_10_0945 PE=4 SV=1
+	3.18908	-0.729169	E9ASX8	E9ASX8	tr|E9ASX8|E9ASX8_LEIMU Chaperonin HSP60, mitochondrial OS=Leishmania mexicana (strain MHOM/GT/2001/U1103) OX=929439 GN=LMXM_36_2030 PE=3 SV=1
+	4.68208	-0.731298	E9B3A6	E9B3A6	tr|E9B3A6|E9B3A6_LEIMU Putative dynein light intermediate chain OS=Leishmania mexicana (strain MHOM/GT/2001/U1103) OX=929439 GN=LMXM_31_3230 PE=4 SV=1
+	1.5107	-0.735664	E9AUC7	E9AUC7	tr|E9AUC7|E9AUC7_LEIMU Putative T-complex protein 1, theta subunit OS=Leishmania mexicana (strain MHOM/GT/2001/U1103) OX=929439 GN=LMXM_36_6910 PE=3 SV=1
+	3.49811	-0.735857	E9AVY4	E9AVY4	tr|E9AVY4|E9AVY4_LEIMU Putative 40S ribosomal protein L14 OS=Leishmania mexicana (strain MHOM/GT/2001/U1103) OX=929439 GN=LMXM_22_1520 PE=4 SV=1
+	3.47309	-0.743302	E9ARI1	E9ARI1	tr|E9ARI1|E9ARI1_LEIMU Putative phosphatidic acid phosphatase OS=Leishmania mexicana (strain MHOM/GT/2001/U1103) OX=929439 GN=LMXM_18_0440 PE=4 SV=1
+	3.9428	-0.752192	E8NHJ5;E9AWZ6	E8NHJ5;E9AWZ6	tr|E8NHJ5|E8NHJ5_LEIMU WGS CADB00000000 data, contig 43 OS=Leishmania mexicana (strain MHOM/GT/2001/U1103) OX=929439 GN=LmxM_24_1500a_1 PE=3 SV=1;tr|E9AWZ6|E9AWZ6_LEIMU IgE-dependent histamine-releasing factor,putative OS=Leishmania mexicana (strain MHOM/G
+	5.3545	-0.753165	E9ALU9	E9ALU9	tr|E9ALU9|E9ALU9_LEIMU Uncharacterized protein OS=Leishmania mexicana (strain MHOM/GT/2001/U1103) OX=929439 GN=LMXM_08_29_1240 PE=4 SV=1
+	3.26705	-0.765383	E9B2K8	E9B2K8	tr|E9B2K8|E9B2K8_LEIMU Uncharacterized protein OS=Leishmania mexicana (strain MHOM/GT/2001/U1103) OX=929439 GN=LMXM_31_0840 PE=4 SV=1
+	3.39083	-0.765994	E9B0B3	E9B0B3	tr|E9B0B3|E9B0B3_LEIMU Glutamate dehydrogenase OS=Leishmania mexicana (strain MHOM/GT/2001/U1103) OX=929439 GN=LMXM_28_2910 PE=3 SV=1
+	1.31428	-0.7691	E9B444	E9B444	tr|E9B444|E9B444_LEIMU Uncharacterized protein OS=Leishmania mexicana (strain MHOM/GT/2001/U1103) OX=929439 GN=LMXM_32_2060 PE=4 SV=1
+	3.21318	-0.771669	E9AKQ4	E9AKQ4	tr|E9AKQ4|E9AKQ4_LEIMU Putative 5-3 exonuclease OS=Leishmania mexicana (strain MHOM/GT/2001/U1103) OX=929439 GN=LMXM_06_0260 PE=4 SV=1
+	2.48358	-0.773055	E9AQY6	E9AQY6	tr|E9AQY6|E9AQY6_LEIMU Uncharacterized protein OS=Leishmania mexicana (strain MHOM/GT/2001/U1103) OX=929439 GN=LMXM_17_0110 PE=4 SV=1
+	3.3247	-0.774378	E9AW88	E9AW88	tr|E9AW88|E9AW88_LEIMU Putative RNA-binding protein OS=Leishmania mexicana (strain MHOM/GT/2001/U1103) OX=929439 GN=LMXM_23_0730 PE=4 SV=1
+	3.51784	-0.778104	Q8I910;E9B4H4;Q8I911	Q8I910;E9B4H4;Q8I911	tr|Q8I910|Q8I910_LEIME Glucose-6-phosphate 1-dehydrogenase OS=Leishmania mexicana OX=5665 GN=G6PD PE=2 SV=1;tr|E9B4H4|E9B4H4_LEIMU Glucose-6-phosphate 1-dehydrogenase OS=Leishmania mexicana (strain MHOM/GT/2001/U1103) OX=929439 GN=LMXM_33_0080 PE=3 SV=1;tr
+	1.99496	-0.780307	E9AKR8	E9AKR8	tr|E9AKR8|E9AKR8_LEIMU Putative 60S ribosomal protein L19 OS=Leishmania mexicana (strain MHOM/GT/2001/U1103) OX=929439 GN=LMXM_06_0410 PE=3 SV=1
+	2.39674	-0.78388	E9ANM6	E9ANM6	tr|E9ANM6|E9ANM6_LEIMU Uncharacterized protein OS=Leishmania mexicana (strain MHOM/GT/2001/U1103) OX=929439 GN=LMXM_11_0820 PE=4 SV=1
+	2.2843	-0.799495	E9APZ8;E9AKM9	E9APZ8;E9AKM9	tr|E9APZ8|E9APZ8_LEIMU Histone H4 OS=Leishmania mexicana (strain MHOM/GT/2001/U1103) OX=929439 GN=LMXM_15_0010 PE=3 SV=1;tr|E9AKM9|E9AKM9_LEIMU Histone H4 OS=Leishmania mexicana (strain MHOM/GT/2001/U1103) OX=929439 GN=LMXM_06_0010 PE=3 SV=1
+	0.991464	-0.810125	E9AZX1	E9AZX1	tr|E9AZX1|E9AZX1_LEIMU Uncharacterized protein OS=Leishmania mexicana (strain MHOM/GT/2001/U1103) OX=929439 GN=LMXM_28_1515 PE=4 SV=1
+	1.75385	-0.811804	E9AWR7	E9AWR7	tr|E9AWR7|E9AWR7_LEIMU Malic enzyme OS=Leishmania mexicana (strain MHOM/GT/2001/U1103) OX=929439 GN=LMXM_24_0761 PE=3 SV=1
+	1.66487	-0.819197	E9ALP4	E9ALP4	tr|E9ALP4|E9ALP4_LEIMU Putative 40S ribosomal protein S15A OS=Leishmania mexicana (strain MHOM/GT/2001/U1103) OX=929439 GN=LMXM_08_29_1800 PE=3 SV=1
+	1.5444	-0.823673	E9B658	E9B658	tr|E9B658|E9B658_LEIMU Trypanin-like protein OS=Leishmania mexicana (strain MHOM/GT/2001/U1103) OX=929439 GN=LMXM_34_1810 PE=4 SV=1
+	0.8034	-0.83037	E9AZY4	E9AZY4	tr|E9AZY4|E9AZY4_LEIMU Uncharacterized protein OS=Leishmania mexicana (strain MHOM/GT/2001/U1103) OX=929439 GN=LMXM_28_1640 PE=4 SV=1
+	1.26803	-0.8382	E9AXN2	E9AXN2	tr|E9AXN2|E9AXN2_LEIMU Uncharacterized protein OS=Leishmania mexicana (strain MHOM/GT/2001/U1103) OX=929439 GN=LMXM_25_1520 PE=4 SV=1
+	2.57731	-0.839495	E9ATU7	E9ATU7	tr|E9ATU7|E9ATU7_LEIMU Uncharacterized protein OS=Leishmania mexicana (strain MHOM/GT/2001/U1103) OX=929439 GN=LMXM_36_5130 PE=4 SV=1
+	3.26321	-0.84179	E8NHI0	E8NHI0	tr|E8NHI0|E8NHI0_LEIMU 40S ribosomal protein S3a OS=Leishmania mexicana (strain MHOM/GT/2001/U1103) OX=929439 GN=LmxM_34_0400a_1 PE=3 SV=1
+	2.73341	-0.842175	E9B0K4	E9B0K4	tr|E9B0K4|E9B0K4_LEIMU Uncharacterized protein OS=Leishmania mexicana (strain MHOM/GT/2001/U1103) OX=929439 GN=LMXM_29_0770 PE=4 SV=1
+	4.26708	-0.856929	Q9U1F9	Q9U1F9	tr|Q9U1F9|Q9U1F9_LEIME Hydrophilic acylated surface protein B OS=Leishmania mexicana OX=5665 PE=2 SV=1
+	3.15961	-0.859134	E9API9	E9API9	tr|E9API9|E9API9_LEIMU Putative dynein heavy chain OS=Leishmania mexicana (strain MHOM/GT/2001/U1103) OX=929439 GN=LMXM_13_1650 PE=4 SV=1
+	4.50329	-0.865874	E9B3R5	E9B3R5	tr|E9B3R5|E9B3R5_LEIMU Putative 2,4-dienoyl-coa reductase fadh1 OS=Leishmania mexicana (strain MHOM/GT/2001/U1103) OX=929439 GN=LMXM_32_0830 PE=4 SV=1
+	3.11187	-0.86705	E9APV3	E9APV3	tr|E9APV3|E9APV3_LEIMU Uncharacterized protein OS=Leishmania mexicana (strain MHOM/GT/2001/U1103) OX=929439 GN=LMXM_14_1070 PE=4 SV=1
+	4.72267	-0.868768	E9APT0	E9APT0	tr|E9APT0|E9APT0_LEIMU Putative calpain-like cysteine peptidase (Putative cysteine peptidase, clan ca, family c2) OS=Leishmania mexicana (strain MHOM/GT/2001/U1103) OX=929439 GN=LMXM_14_0850 PE=4 SV=1
+	3.60885	-0.869902	E9AT73	E9AT73	tr|E9AT73|E9AT73_LEIMU Succinate--CoA ligase [ADP-forming] subunit beta, mitochondrial OS=Leishmania mexicana (strain MHOM/GT/2001/U1103) OX=929439 GN=LMXM_36_2950 PE=3 SV=1
+	1.42092	-0.871225	E9AT47	E9AT47	tr|E9AT47|E9AT47_LEIMU Uncharacterized protein OS=Leishmania mexicana (strain MHOM/GT/2001/U1103) OX=929439 GN=LMXM_36_2690 PE=4 SV=1
+	3.27001	-0.88107	E9APW3;Q3HL75	E9APW3;Q3HL75	tr|E9APW3|E9APW3_LEIMU Enolase OS=Leishmania mexicana (strain MHOM/GT/2001/U1103) OX=929439 GN=LMXM_14_1160 PE=3 SV=1;tr|Q3HL75|Q3HL75_LEIME Enolase OS=Leishmania mexicana OX=5665 GN=ENO PE=3 SV=1
+	4.20839	-0.889853	O61060;E9AU62	O61060;E9AU62	tr|O61060|O61060_LEIME Glucose transporter OS=Leishmania mexicana OX=5665 GN=LmGT3 PE=3 SV=2;tr|E9AU62|E9AU62_LEIMU Glucose transporter, lmgt3 OS=Leishmania mexicana (strain MHOM/GT/2001/U1103) OX=929439 GN=LMXM_36_6280 PE=3 SV=1
+	3.51609	-0.890951	E9AXC6;E9AXC7	E9AXC6;E9AXC7	tr|E9AXC6|E9AXC6_LEIMU RNA-binding protein, putative, UPB1 OS=Leishmania mexicana (strain MHOM/GT/2001/U1103) OX=929439 GN=LMXM_25_0490 PE=4 SV=1;tr|E9AXC7|E9AXC7_LEIMU RNA-binding protein, putative, UPB2 OS=Leishmania mexicana (strain MHOM/GT/2001/U1103)
+	3.78161	-0.892256	E9B125;E9B121;E9B119;E9B120	E9B125;E9B121;E9B119;E9B120	tr|E9B125|E9B125_LEIMU Putative heat shock 70-related protein 1, mitochondrial OS=Leishmania mexicana (strain MHOM/GT/2001/U1103) OX=929439 GN=LMXM_29_2550 PE=3 SV=1;tr|E9B121|E9B121_LEIMU Putative heat shock 70-related protein 1, mitochondrial OS=Leishman
+	3.8394	-0.900939	E9ALG7	E9ALG7	tr|E9ALG7|E9ALG7_LEIMU Putative serine/threonine-protein kinase OS=Leishmania mexicana (strain MHOM/GT/2001/U1103) OX=929439 GN=LMXM_08_29_2570 PE=4 SV=1
+	3.96998	-0.906233	E9AXQ3	E9AXQ3	tr|E9AXQ3|E9AXQ3_LEIMU Pyruvate dehydrogenase E1 component subunit beta OS=Leishmania mexicana (strain MHOM/GT/2001/U1103) OX=929439 GN=LMXM_25_1710 PE=4 SV=1
+	3.53729	-0.911905	E9AZ83;E9AZ81;E9AZ82	E9AZ83;E9AZ81;E9AZ82	tr|E9AZ83|E9AZ83_LEIMU Glycosomal phosphoenolpyruvate carboxykinase,putative OS=Leishmania mexicana (strain MHOM/GT/2001/U1103) OX=929439 GN=LMXM_27_1810 PE=3 SV=1;tr|E9AZ81|E9AZ81_LEIMU Glycosomal phosphoenolpyruvate carboxykinase,putative OS=Leishmania m
+	2.9446	-0.91352	E9AK77	E9AK77	tr|E9AK77|E9AK77_LEIMU Putative adenylate kinase OS=Leishmania mexicana (strain MHOM/GT/2001/U1103) OX=929439 GN=LMXM_04_0960 PE=3 SV=1
+	2.78233	-0.917586	E9AX53	E9AX53	tr|E9AX53|E9AX53_LEIMU 40S ribosomal protein S8 OS=Leishmania mexicana (strain MHOM/GT/2001/U1103) OX=929439 GN=LMXM_24_2070 PE=3 SV=1
+	1.06226	-0.919621	E9AUL2	E9AUL2	tr|E9AUL2|E9AUL2_LEIMU Uncharacterized protein OS=Leishmania mexicana (strain MHOM/GT/2001/U1103) OX=929439 GN=LMXM_20_0690 PE=4 SV=1
+	2.51834	-0.924233	E9B4N8	E9B4N8	tr|E9B4N8|E9B4N8_LEIMU Uncharacterized protein OS=Leishmania mexicana (strain MHOM/GT/2001/U1103) OX=929439 GN=LMXM_33_0690 PE=4 SV=1
+	1.85334	-0.924234	E9APM7	E9APM7	tr|E9APM7|E9APM7_LEIMU Kinase OS=Leishmania mexicana (strain MHOM/GT/2001/U1103) OX=929439 GN=LMXM_14_0340 PE=3 SV=1
+	2.07997	-0.932744	E9AP41	E9AP41	tr|E9AP41|E9AP41_LEIMU Uncharacterized protein OS=Leishmania mexicana (strain MHOM/GT/2001/U1103) OX=929439 GN=LMXM_13_0070 PE=4 SV=1
+	3.96648	-0.937014	E9B6X6	E9B6X6	tr|E9B6X6|E9B6X6_LEIMU Uncharacterized protein OS=Leishmania mexicana (strain MHOM/GT/2001/U1103) OX=929439 GN=LMXM_34_4470 PE=4 SV=1
+	3.03157	-0.938555	E9AP69	E9AP69	tr|E9AP69|E9AP69_LEIMU Uncharacterized protein OS=Leishmania mexicana (strain MHOM/GT/2001/U1103) OX=929439 GN=LMXM_13_0450 PE=4 SV=1
+	4.6647	-0.939187	E9B2V9;E9B2W0	E9B2V9;E9B2W0	tr|E9B2V9|E9B2V9_LEIMU Superoxide dismutase OS=Leishmania mexicana (strain MHOM/GT/2001/U1103) OX=929439 GN=LMXM_31_1820 PE=3 SV=1;tr|E9B2W0|E9B2W0_LEIMU Superoxide dismutase OS=Leishmania mexicana (strain MHOM/GT/2001/U1103) OX=929439 GN=LMXM_31_1830 PE=3
+	3.73672	-0.956581	E9ASX7;E9B2W2	E9ASX7	tr|E9ASX7|E9ASX7_LEIMU Chaperonin HSP60, mitochondrial OS=Leishmania mexicana (strain MHOM/GT/2001/U1103) OX=929439 GN=LMXM_36_2020 PE=3 SV=1
+	3.47493	-0.966777	E9AQA0	E9AQA0	tr|E9AQA0|E9AQA0_LEIMU NAD-specific glutamate dehydrogenase OS=Leishmania mexicana (strain MHOM/GT/2001/U1103) OX=929439 GN=LMXM_15_1010 PE=3 SV=1
+	3.51009	-0.973596	E9AYS6	E9AYS6	tr|E9AYS6|E9AYS6_LEIMU Kinetoplast-associated protein-like protein OS=Leishmania mexicana (strain MHOM/GT/2001/U1103) OX=929439 GN=LMXM_27_0240 PE=4 SV=1
+	2.5326	-0.979656	Q2TUW2;E9ASA9	Q2TUW2;E9ASA9	tr|Q2TUW2|Q2TUW2_LEIAM Inosine-5-monophosphate dehydrogenase OS=Leishmania amazonensis OX=5659 GN=impdh PE=3 SV=1;tr|E9ASA9|E9ASA9_LEIMU Inosine-5-monophosphate dehydrogenase OS=Leishmania mexicana (strain MHOM/GT/2001/U1103) OX=929439 GN=LMXM_19_1560 PE
+	3.38597	-0.989333	E9AW79	E9AW79	tr|E9AW79|E9AW79_LEIMU Uncharacterized protein OS=Leishmania mexicana (strain MHOM/GT/2001/U1103) OX=929439 GN=LMXM_23_0640 PE=4 SV=1
+	2.85172	-0.991458	E9AP50	E9AP50	tr|E9AP50|E9AP50_LEIMU Uncharacterized protein OS=Leishmania mexicana (strain MHOM/GT/2001/U1103) OX=929439 GN=LMXM_13_0160 PE=4 SV=1
+	4.38069	-0.991618	E9ATH3	E9ATH3	tr|E9ATH3|E9ATH3_LEIMU Adenosylhomocysteinase OS=Leishmania mexicana (strain MHOM/GT/2001/U1103) OX=929439 GN=LMXM_36_3910 PE=3 SV=1
+	0.908653	-0.991913	E9B1B8	E9B1B8	tr|E9B1B8|E9B1B8_LEIMU Uncharacterized protein OS=Leishmania mexicana (strain MHOM/GT/2001/U1103) OX=929439 GN=LMXM_29_3430 PE=4 SV=1
+	3.77383	-0.997889	E9B3B4	E9B3B4	tr|E9B3B4|E9B3B4_LEIMU Dihydrolipoyl dehydrogenase OS=Leishmania mexicana (strain MHOM/GT/2001/U1103) OX=929439 GN=LMXM_31_3310 PE=3 SV=1
+	1.60632	-0.999527	E9B5E5	E9B5E5	tr|E9B5E5|E9B5E5_LEIMU Uncharacterized protein OS=Leishmania mexicana (strain MHOM/GT/2001/U1103) OX=929439 GN=LMXM_33_3560 PE=4 SV=1
+	1.0059	-1.00398	E9ART0	E9ART0	tr|E9ART0|E9ART0_LEIMU Uncharacterized protein OS=Leishmania mexicana (strain MHOM/GT/2001/U1103) OX=929439 GN=LMXM_18_1460 PE=4 SV=1
+	1.06309	-1.00823	E9APC1	E9APC1	tr|E9APC1|E9APC1_LEIMU Uncharacterized protein OS=Leishmania mexicana (strain MHOM/GT/2001/U1103) OX=929439 GN=LMXM_13_0970 PE=4 SV=1
+	3.47895	-1.02801	E9B189	E9B189	tr|E9B189|E9B189_LEIMU Uncharacterized protein OS=Leishmania mexicana (strain MHOM/GT/2001/U1103) OX=929439 GN=LMXM_29_3150 PE=4 SV=1
+	3.95195	-1.02894	E9AWS6;A0A0C5DM92;A0A0C5D665;P48499	E9AWS6;A0A0C5DM92;A0A0C5D665;P48499	tr|E9AWS6|E9AWS6_LEIMU Triosephosphate isomerase OS=Leishmania mexicana (strain MHOM/GT/2001/U1103) OX=929439 GN=LMXM_24_0850 PE=3 SV=1;tr|A0A0C5DM92|A0A0C5DM92_LEIAM Triosephosphate isomerase (Fragment) OS=Leishmania amazonensis OX=5659 PE=3 SV=1;tr|A0A0C
+	5.01476	-1.02996	E9AP54	E9AP54	tr|E9AP54|E9AP54_LEIMU Uncharacterized protein OS=Leishmania mexicana (strain MHOM/GT/2001/U1103) OX=929439 GN=LMXM_13_0200 PE=4 SV=1
+	3.35855	-1.03174	E9AVE1	E9AVE1	tr|E9AVE1|E9AVE1_LEIMU Putative RNA helicase OS=Leishmania mexicana (strain MHOM/GT/2001/U1103) OX=929439 GN=LMXM_21_1552 PE=4 SV=1
+	0.706069	-1.03266	E9AU66	E9AU66	tr|E9AU66|E9AU66_LEIMU Serine/threonine-protein kinase TOR OS=Leishmania mexicana (strain MHOM/GT/2001/U1103) OX=929439 GN=LMXM_36_6320 PE=3 SV=1
+	1.68969	-1.03793	E9AL79	E9AL79	tr|E9AL79|E9AL79_LEIMU Uncharacterized protein OS=Leishmania mexicana (strain MHOM/GT/2001/U1103) OX=929439 GN=LMXM_07_0660 PE=4 SV=1
+	3.50906	-1.03963	E9B578;E9B396	E9B578;E9B396	tr|E9B578|E9B578_LEIMU Putative ribosomal protein L3 OS=Leishmania mexicana (strain MHOM/GT/2001/U1103) OX=929439 GN=LMXM_33_2870 PE=3 SV=1;tr|E9B396|E9B396_LEIMU Putative ribosomal protein L3 OS=Leishmania mexicana (strain MHOM/GT/2001/U1103) OX=929439 GN
+	2.98941	-1.03965	E9ANQ5	E9ANQ5	tr|E9ANQ5|E9ANQ5_LEIMU Uncharacterized protein OS=Leishmania mexicana (strain MHOM/GT/2001/U1103) OX=929439 GN=LMXM_11_1160 PE=4 SV=1
+	2.35598	-1.04901	E9AUA2	E9AUA2	tr|E9AUA2|E9AUA2_LEIMU Putative methyltransferase OS=Leishmania mexicana (strain MHOM/GT/2001/U1103) OX=929439 GN=LMXM_36_6660 PE=4 SV=1
+	4.31518	-1.05577	E9B5P1;Q27686	E9B5P1;Q27686	tr|E9B5P1|E9B5P1_LEIMU Pyruvate kinase OS=Leishmania mexicana (strain MHOM/GT/2001/U1103) OX=929439 GN=LMXM_34_0030 PE=3 SV=1;sp|Q27686|KPYK_LEIME Pyruvate kinase OS=Leishmania mexicana OX=5665 GN=PYK PE=1 SV=2
+	3.55293	-1.0646	E9AQA6;E9AQA3;Q4VKK8	E9AQA6;E9AQA3;Q4VKK8	tr|E9AQA6|E9AQA6_LEIMU Tryparedoxin peroxidase OS=Leishmania mexicana (strain MHOM/GT/2001/U1103) OX=929439 GN=LMXM_15_1160 PE=4 SV=1;tr|E9AQA3|E9AQA3_LEIMU Tryparedoxin peroxidase OS=Leishmania mexicana (strain MHOM/GT/2001/U1103) OX=929439 GN=LMXM_15_104
+	3.22548	-1.06571	E9ANZ4	E9ANZ4	tr|E9ANZ4|E9ANZ4_LEIMU Cytochrome c oxidase subunit IV OS=Leishmania mexicana (strain MHOM/GT/2001/U1103) OX=929439 GN=LMXM_12_0670 PE=4 SV=1
+	4.639	-1.06594	E9ARS2	E9ARS2	tr|E9ARS2|E9ARS2_LEIMU Putative pyruvate dehydrogenase E1 component alpha subunit OS=Leishmania mexicana (strain MHOM/GT/2001/U1103) OX=929439 GN=LMXM_18_1380 PE=4 SV=1
+	3.85379	-1.11261	E9AVS1	E9AVS1	tr|E9AVS1|E9AVS1_LEIMU Uncharacterized protein OS=Leishmania mexicana (strain MHOM/GT/2001/U1103) OX=929439 GN=LMXM_22_0890 PE=4 SV=1
+	2.55552	-1.12114	Q4VT68;E9AUZ2;E9AUZ1	Q4VT68;E9AUZ2;E9AUZ1	tr|Q4VT68|Q4VT68_LEIME Phosphotransferase (Fragment) OS=Leishmania mexicana OX=5665 GN=HK PE=3 SV=1;tr|E9AUZ2|E9AUZ2_LEIMU Phosphotransferase OS=Leishmania mexicana (strain MHOM/GT/2001/U1103) OX=929439 GN=LMXM_21_0250 PE=3 SV=1;tr|E9AUZ1|E9AUZ1_LEIMU Phos
+	3.1908	-1.12979	E9ASB9;E9AUW4	E9ASB9	tr|E9ASB9|E9ASB9_LEIMU Histone H4 OS=Leishmania mexicana (strain MHOM/GT/2001/U1103) OX=929439 GN=LMXM_25_2450 PE=3 SV=1
+	2.41896	-1.13057	E9B3P0	E9B3P0	tr|E9B3P0|E9B3P0_LEIMU Uncharacterized protein OS=Leishmania mexicana (strain MHOM/GT/2001/U1103) OX=929439 GN=LMXM_32_0590 PE=4 SV=1
+	3.6675	-1.13653	E9B601	E9B601	tr|E9B601|E9B601_LEIMU Putative short chain dehydrogenase OS=Leishmania mexicana (strain MHOM/GT/2001/U1103) OX=929439 GN=LMXM_34_1220 PE=3 SV=1
+	3.29241	-1.14095	A0A0S1M295;A0A0S1M281;E9AK40	A0A0S1M295;A0A0S1M281;E9AK40	tr|A0A0S1M295|A0A0S1M295_LEIAM Putative spermidine synthase 1 (Fragment) OS=Leishmania amazonensis OX=5659 PE=3 SV=1;tr|A0A0S1M281|A0A0S1M281_LEIME Putative spermidine synthase 1 (Fragment) OS=Leishmania mexicana OX=5665 PE=3 SV=1;tr|E9AK40|E9AK40_LEIMU Pu
+	3.10442	-1.1479	E9AL62;E9AL63	E9AL62;E9AL63	tr|E9AL62|E9AL62_LEIMU Putative 60S ribosomal protein L7a OS=Leishmania mexicana (strain MHOM/GT/2001/U1103) OX=929439 GN=LMXM_07_0500 PE=4 SV=1;tr|E9AL63|E9AL63_LEIMU Putative 60S ribosomal protein L7a OS=Leishmania mexicana (strain MHOM/GT/2001/U1103) OX
+	4.21215	-1.14991	Q9NL76;E9AQL3	Q9NL76;E9AQL3	tr|Q9NL76|Q9NL76_LEIAM Orotidine 5phosphate decarboxylase-Orotate phosphoribosyltransferase OS=Leishmania amazonensis OX=5659 GN=pyr6-5 PE=3 SV=1;tr|E9AQL3|E9AQL3_LEIMU Putative orotidine-5-phosphate decarboxylase/orotate phosphoribosyltransferase (Putati
+	4.93914	-1.15323	E9ATZ6	E9ATZ6	tr|E9ATZ6|E9ATZ6_LEIMU Putative isoleucyl-tRNA synthetase OS=Leishmania mexicana (strain MHOM/GT/2001/U1103) OX=929439 GN=LMXM_36_5620 PE=3 SV=1
+	4.93981	-1.15759	E9B5Z7	E9B5Z7	tr|E9B5Z7|E9B5Z7_LEIMU Putative NADH-dependent fumarate reductase OS=Leishmania mexicana (strain MHOM/GT/2001/U1103) OX=929439 GN=LMXM_34_1180 PE=4 SV=1
+	3.06431	-1.17896	Q25224	Q25224	tr|Q25224|Q25224_LEIAM Elongation factor-1 (Fragment) OS=Leishmania amazonensis OX=5659 GN=EF-1 PE=4 SV=1
+	3.30668	-1.19061	E9B618	E9B618	tr|E9B618|E9B618_LEIMU Uncharacterized protein OS=Leishmania mexicana (strain MHOM/GT/2001/U1103) OX=929439 GN=LMXM_34_1390 PE=4 SV=1
+	3.89471	-1.19342	E9B0H5	E9B0H5	tr|E9B0H5|E9B0H5_LEIMU Uncharacterized protein OS=Leishmania mexicana (strain MHOM/GT/2001/U1103) OX=929439 GN=LMXM_29_0500 PE=4 SV=1
+	3.69194	-1.19349	E9ANS2	E9ANS2	tr|E9ANS2|E9ANS2_LEIMU Uncharacterized protein OS=Leishmania mexicana (strain MHOM/GT/2001/U1103) OX=929439 GN=LMXM_11_1350 PE=4 SV=1
+	3.96899	-1.20009	Q4VKK7;E9AW04	Q4VKK7;E9AW04	tr|Q4VKK7|Q4VKK7_LEIAM Mitochondrial tryparedoxin peroxidase OS=Leishmania amazonensis OX=5659 PE=4 SV=1;tr|E9AW04|E9AW04_LEIMU Peroxidoxin (Tryparedoxin peroxidase) OS=Leishmania mexicana (strain MHOM/GT/2001/U1103) OX=929439 GN=LMXM_23_0040 PE=4 SV=1
+	3.02182	-1.20168	E9B473	E9B473	tr|E9B473|E9B473_LEIMU Succinyl-CoA:3-ketoacid-coenzyme A transferase OS=Leishmania mexicana (strain MHOM/GT/2001/U1103) OX=929439 GN=LMXM_32_2340 PE=3 SV=1
+	4.17536	-1.20375	E9AS51	E9AS51	tr|E9AS51|E9AS51_LEIMU 4-coumarate:coa ligase-like protein OS=Leishmania mexicana (strain MHOM/GT/2001/U1103) OX=929439 GN=LMXM_19_1005 PE=4 SV=1
+	3.46949	-1.20837	E9ARV5;E9AR94;E9AMY6;P27893	E9ARV5;E9AR94;E9AMY6	tr|E9ARV5|E9ARV5_LEIMU Histone H2B OS=Leishmania mexicana (strain MHOM/GT/2001/U1103) OX=929439 GN=LMXM_19_0030 PE=3 SV=1;tr|E9AR94|E9AR94_LEIMU Histone H2B OS=Leishmania mexicana (strain MHOM/GT/2001/U1103) OX=929439 GN=LMXM_17_1220 PE=3 SV=1;tr|E9AMY6|E9
+	3.56717	-1.20957	E9AUS4	E9AUS4	tr|E9AUS4|E9AUS4_LEIMU Coatomer subunit beta OS=Leishmania mexicana (strain MHOM/GT/2001/U1103) OX=929439 GN=LMXM_20_1350 PE=4 SV=1
+	2.64094	-1.23042	E9AV07	E9AV07	tr|E9AV07|E9AV07_LEIMU Putative ubiquitin hydrolase OS=Leishmania mexicana (strain MHOM/GT/2001/U1103) OX=929439 GN=LMXM_21_0400 PE=3 SV=1
+	1.15565	-1.23266	E9AW71	E9AW71	tr|E9AW71|E9AW71_LEIMU Kinesin-like protein OS=Leishmania mexicana (strain MHOM/GT/2001/U1103) OX=929439 GN=LMXM_23_0560 PE=3 SV=1
+	3.42161	-1.2422	E9AK37	E9AK37	tr|E9AK37|E9AK37_LEIMU Uncharacterized protein OS=Leishmania mexicana (strain MHOM/GT/2001/U1103) OX=929439 GN=LMXM_04_0550 PE=4 SV=1
+	0.871014	-1.24712	E9AXQ2	E9AXQ2	tr|E9AXQ2|E9AXQ2_LEIMU Uncharacterized protein OS=Leishmania mexicana (strain MHOM/GT/2001/U1103) OX=929439 GN=LMXM_25_1705 PE=4 SV=1
+	3.69763	-1.24731	E9AS94	E9AS94	tr|E9AS94|E9AS94_LEIMU Uncharacterized protein OS=Leishmania mexicana (strain MHOM/GT/2001/U1103) OX=929439 GN=LMXM_19_1400 PE=4 SV=1
+	2.87648	-1.2606	E9B4J9	E9B4J9	tr|E9B4J9|E9B4J9_LEIMU Uncharacterized protein OS=Leishmania mexicana (strain MHOM/GT/2001/U1103) OX=929439 GN=LMXM_33_0310 PE=4 SV=1
+	4.65849	-1.27491	E9AUD1;A7YBW7	E9AUD1;A7YBW7	tr|E9AUD1|E9AUD1_LEIMU Protein disulfide-isomerase OS=Leishmania mexicana (strain MHOM/GT/2001/U1103) OX=929439 GN=LMXM_36_6940 PE=3 SV=1;tr|A7YBW7|A7YBW7_LEIAM Protein disulfide-isomerase OS=Leishmania amazonensis OX=5659 GN=pdi-52 PE=2 SV=1
+	3.16431	-1.2871	E9B0J8	E9B0J8	tr|E9B0J8|E9B0J8_LEIMU GrpE protein homolog OS=Leishmania mexicana (strain MHOM/GT/2001/U1103) OX=929439 GN=LMXM_29_0730 PE=3 SV=1
+	7.21536	-1.29432	E9B478	E9B478	tr|E9B478|E9B478_LEIMU Putative heat shock protein OS=Leishmania mexicana (strain MHOM/GT/2001/U1103) OX=929439 GN=LMXM_32_2390 PE=3 SV=1
+	3.08525	-1.29499	E9AZQ9	E9AZQ9	tr|E9AZQ9|E9AZQ9_LEIMU Uncharacterized protein OS=Leishmania mexicana (strain MHOM/GT/2001/U1103) OX=929439 GN=LMXM_28_0930 PE=4 SV=1
+	3.90629	-1.29931	E9APY3	E9APY3	tr|E9APY3|E9APY3_LEIMU Uncharacterized protein OS=Leishmania mexicana (strain MHOM/GT/2001/U1103) OX=929439 GN=LMXM_14_1350 PE=4 SV=1
+	1.66113	-1.31074	E9ARJ2	E9ARJ2	tr|E9ARJ2|E9ARJ2_LEIMU Uncharacterized protein OS=Leishmania mexicana (strain MHOM/GT/2001/U1103) OX=929439 GN=LMXM_18_0550 PE=4 SV=1
+	4.7931	-1.31148	E9AQQ4;A0A0R6XPE8;A0A0R6Y7I0	E9AQQ4;A0A0R6XPE8;A0A0R6Y7I0	tr|E9AQQ4|E9AQQ4_LEIMU Sucrose-phosphate synthase-like protein OS=Leishmania mexicana (strain MHOM/GT/2001/U1103) OX=929439 GN=LMXM_16_0950 PE=4 SV=1;tr|A0A0R6XPE8|A0A0R6XPE8_LEIME Sucrose-phosphate synthase-like protein OS=Leishmania mexicana OX=5665 PE=4
+	2.82817	-1.31511	E9B297	E9B297	tr|E9B297|E9B297_LEIMU Putative acetyl-CoA carboxylase OS=Leishmania mexicana (strain MHOM/GT/2001/U1103) OX=929439 GN=LMXM_30_2970 PE=4 SV=1
+	2.90473	-1.33275	E9ARW0	E9ARW0	tr|E9ARW0|E9ARW0_LEIMU Uncharacterized protein OS=Leishmania mexicana (strain MHOM/GT/2001/U1103) OX=929439 GN=LMXM_19_0090 PE=4 SV=1
+	4.15251	-1.33511	E9B2S6	E9B2S6	tr|E9B2S6|E9B2S6_LEIMU Putative ATP-dependent zinc metallopeptidase OS=Leishmania mexicana (strain MHOM/GT/2001/U1103) OX=929439 GN=LMXM_31_1500 PE=4 SV=1
+	2.66141	-1.35647	E9AQT5	E9AQT5	tr|E9AQT5|E9AQT5_LEIMU Uncharacterized protein OS=Leishmania mexicana (strain MHOM/GT/2001/U1103) OX=929439 GN=LMXM_16_1240 PE=4 SV=1
+	3.86294	-1.36245	E9AXG0	E9AXG0	tr|E9AXG0|E9AXG0_LEIMU Prefoldin subunit 4 OS=Leishmania mexicana (strain MHOM/GT/2001/U1103) OX=929439 GN=LMXM_25_0820 PE=3 SV=1
+	4.28862	-1.39916	E9AXZ8;E9AXZ9	E9AXZ8;E9AXZ9	tr|E9AXZ8|E9AXZ8_LEIMU Putative 60S ribosomal protein L7 OS=Leishmania mexicana (strain MHOM/GT/2001/U1103) OX=929439 GN=LMXM_26_0170 PE=4 SV=1;tr|E9AXZ9|E9AXZ9_LEIMU Putative 60S ribosomal protein L7 OS=Leishmania mexicana (strain MHOM/GT/2001/U1103) OX=9
+	3.44759	-1.40062	E9ASL7	E9ASL7	tr|E9ASL7|E9ASL7_LEIMU Uncharacterized protein OS=Leishmania mexicana (strain MHOM/GT/2001/U1103) OX=929439 GN=LMXM_36_0970 PE=4 SV=1
+	1.19869	-1.40717	E9B0T8	E9B0T8	tr|E9B0T8|E9B0T8_LEIMU Uncharacterized protein OS=Leishmania mexicana (strain MHOM/GT/2001/U1103) OX=929439 GN=LMXM_29_1625 PE=4 SV=1
+	1.77667	-1.41003	E9B529	E9B529	tr|E9B529|E9B529_LEIMU DNAj-like protein OS=Leishmania mexicana (strain MHOM/GT/2001/U1103) OX=929439 GN=LMXM_33_2430 PE=4 SV=1
+	3.09109	-1.44811	E9AWG1	E9AWG1	tr|E9AWG1|E9AWG1_LEIMU Uncharacterized protein OS=Leishmania mexicana (strain MHOM/GT/2001/U1103) OX=929439 GN=LMXM_23_1410 PE=4 SV=1
+	3.61357	-1.45799	E8NHJ9;E8NHJ8	E8NHJ9;E8NHJ8	tr|E8NHJ9|E8NHJ9_LEIMU Uncharacterized protein LmxM_27_1380a_1 (Fragment) OS=Leishmania mexicana (strain MHOM/GT/2001/U1103) OX=929439 GN=LmxM_27_1380a_1 PE=4 SV=1;tr|E8NHJ8|E8NHJ8_LEIMU 60S acidic ribosomal protein P0 OS=Leishmania mexicana (strain MHOM/G
+	4.30947	-1.461	E9B4I1;A7UFJ3;E9B4I3	E9B4I1	tr|E9B4I1|E9B4I1_LEIMU Malate dehydrogenase OS=Leishmania mexicana (strain MHOM/GT/2001/U1103) OX=929439 GN=LMXM_33_0140 PE=3 SV=1
+	2.14445	-1.46204	E9ARP2	E9ARP2	tr|E9ARP2|E9ARP2_LEIMU Uncharacterized protein OS=Leishmania mexicana (strain MHOM/GT/2001/U1103) OX=929439 GN=LMXM_18_1050 PE=4 SV=1
+	3.46032	-1.48022	E9B073	E9B073	tr|E9B073|E9B073_LEIMU Putative acyl-CoA dehydrogenase OS=Leishmania mexicana (strain MHOM/GT/2001/U1103) OX=929439 GN=LMXM_28_2510 PE=3 SV=1
+	3.11831	-1.50749	E9AV89	E9AV89	tr|E9AV89|E9AV89_LEIMU Putative 60S ribosomal protein L9 OS=Leishmania mexicana (strain MHOM/GT/2001/U1103) OX=929439 GN=LMXM_21_1050 PE=4 SV=1
+	2.57165	-1.51668	E9AJY1	E9AJY1	tr|E9AJY1|E9AJY1_LEIMU Uncharacterized protein OS=Leishmania mexicana (strain MHOM/GT/2001/U1103) OX=929439 GN=LMXM_03_0970 PE=4 SV=1
+	2.50987	-1.52078	E9AK58	E9AK58	tr|E9AK58|E9AK58_LEIMU Putative 60S ribosomal protein L10 OS=Leishmania mexicana (strain MHOM/GT/2001/U1103) OX=929439 GN=LMXM_04_0750 PE=4 SV=1
+	3.42863	-1.52364	E9B2Z5	E9B2Z5	tr|E9B2Z5|E9B2Z5_LEIMU Uncharacterized protein OS=Leishmania mexicana (strain MHOM/GT/2001/U1103) OX=929439 GN=LMXM_31_2150 PE=4 SV=1
+	3.3942	-1.55553	E9AZ89;A5JV94	E9AZ89;A5JV94	tr|E9AZ89|E9AZ89_LEIMU Putative trypanothione synthetase OS=Leishmania mexicana (strain MHOM/GT/2001/U1103) OX=929439 GN=LMXM_27_1870 PE=4 SV=1;tr|A5JV94|A5JV94_LEIAM Trypanothione synthetase OS=Leishmania amazonensis OX=5659 PE=2 SV=1
+	3.23093	-1.56348	E9B4C7	E9B4C7	tr|E9B4C7|E9B4C7_LEIMU Uncharacterized protein OS=Leishmania mexicana (strain MHOM/GT/2001/U1103) OX=929439 GN=LMXM_32_2860 PE=4 SV=1
+	3.49378	-1.57365	E9B4H8	E9B4H8	tr|E9B4H8|E9B4H8_LEIMU Putative adenylate kinase OS=Leishmania mexicana (strain MHOM/GT/2001/U1103) OX=929439 GN=LMXM_33_0110 PE=3 SV=1
+	2.83461	-1.60068	E9AUE4	E9AUE4	tr|E9AUE4|E9AUE4_LEIMU Uncharacterized protein OS=Leishmania mexicana (strain MHOM/GT/2001/U1103) OX=929439 GN=LMXM_20_0040 PE=4 SV=1
+	3.28795	-1.60538	E9B2C1	E9B2C1	tr|E9B2C1|E9B2C1_LEIMU Uncharacterized protein OS=Leishmania mexicana (strain MHOM/GT/2001/U1103) OX=929439 GN=LMXM_31_0010 PE=4 SV=1
+	3.31592	-1.60726	E9AKN1;Q6SJP6	E9AKN1;Q6SJP6	tr|E9AKN1|E9AKN1_LEIMU Uncharacterized protein OS=Leishmania mexicana (strain MHOM/GT/2001/U1103) OX=929439 GN=LMXM_06_0030 PE=4 SV=1;tr|Q6SJP6|Q6SJP6_LEIAM Antigenic WD protein OS=Leishmania amazonensis OX=5659 PE=2 SV=1
+	2.15448	-1.61307	E9AVG2	E9AVG2	tr|E9AVG2|E9AVG2_LEIMU Uncharacterized protein OS=Leishmania mexicana (strain MHOM/GT/2001/U1103) OX=929439 GN=LMXM_21_1670 PE=4 SV=1
+	2.84768	-1.63685	E9AUR4	E9AUR4	tr|E9AUR4|E9AUR4_LEIMU Uncharacterized protein OS=Leishmania mexicana (strain MHOM/GT/2001/U1103) OX=929439 GN=LMXM_20_1240 PE=4 SV=1
+	3.61827	-1.63946	E9AVH3	E9AVH3	tr|E9AVH3|E9AVH3_LEIMU Putative ATP synthase F1 subunit gamma protein OS=Leishmania mexicana (strain MHOM/GT/2001/U1103) OX=929439 GN=LMXM_21_1770 PE=4 SV=1
+	2.00641	-1.65813	E9AL89	E9AL89	tr|E9AL89|E9AL89_LEIMU Uncharacterized protein OS=Leishmania mexicana (strain MHOM/GT/2001/U1103) OX=929439 GN=LMXM_07_0743 PE=4 SV=1
+	1.28431	-1.66106	E9AY50	E9AY50	tr|E9AY50|E9AY50_LEIMU Uncharacterized protein OS=Leishmania mexicana (strain MHOM/GT/2001/U1103) OX=929439 GN=LMXM_26_0710 PE=4 SV=1
+	4.29111	-1.68058	E9AS23	E9AS23	tr|E9AS23|E9AS23_LEIMU Glycosomal malate dehydrogenase OS=Leishmania mexicana (strain MHOM/GT/2001/U1103) OX=929439 GN=LMXM_19_0710 PE=3 SV=1
+	3.91536	-1.71389	E9AVK2	E9AVK2	tr|E9AVK2|E9AVK2_LEIMU Uncharacterized protein OS=Leishmania mexicana (strain MHOM/GT/2001/U1103) OX=929439 GN=LMXM_22_0180 PE=4 SV=1
+	4.33553	-1.76693	E9AN39	E9AN39	tr|E9AN39|E9AN39_LEIMU Isocitrate dehydrogenase [NADP] OS=Leishmania mexicana (strain MHOM/GT/2001/U1103) OX=929439 GN=LMXM_10_0290 PE=3 SV=1
+	3.5164	-1.76752	E9AY41	E9AY41	tr|E9AY41|E9AY41_LEIMU Putative 10 kDa heat shock protein OS=Leishmania mexicana (strain MHOM/GT/2001/U1103) OX=929439 GN=LMXM_26_0620 PE=3 SV=1
+	1.36717	-1.79251	E9ASA7	E9ASA7	tr|E9ASA7|E9ASA7_LEIMU Choline/Carnitine o-acyltransferase-like protein OS=Leishmania mexicana (strain MHOM/GT/2001/U1103) OX=929439 GN=LMXM_19_1540 PE=4 SV=1
+	1.74305	-1.80083	E9ARX0	E9ARX0	tr|E9ARX0|E9ARX0_LEIMU Uncharacterized protein OS=Leishmania mexicana (strain MHOM/GT/2001/U1103) OX=929439 GN=LMXM_19_0190 PE=4 SV=1
+	2.00091	-1.80627	E9AP13	E9AP13	tr|E9AP13|E9AP13_LEIMU NADH:flavin oxidoreductase/NADH oxidase,putative OS=Leishmania mexicana (strain MHOM/GT/2001/U1103) OX=929439 GN=LMXM_12_1130 PE=4 SV=1
+	3.81001	-1.81998	E9AT88	E9AT88	tr|E9AT88|E9AT88_LEIMU Putative ATP synthase OS=Leishmania mexicana (strain MHOM/GT/2001/U1103) OX=929439 GN=LMXM_36_3100 PE=4 SV=1
+	1.9492	-1.83963	E9B2G0	E9B2G0	tr|E9B2G0|E9B2G0_LEIMU Proteasome regulatory non-ATP-ase subunit 8,putative OS=Leishmania mexicana (strain MHOM/GT/2001/U1103) OX=929439 GN=LMXM_31_0390 PE=4 SV=1
+	3.16105	-1.91814	E9B1S0	E9B1S0	tr|E9B1S0|E9B1S0_LEIMU Putative vacuolar-type proton translocating pyrophosphatase 1 OS=Leishmania mexicana (strain MHOM/GT/2001/U1103) OX=929439 GN=LMXM_30_1220 PE=3 SV=1
+	2.18118	-1.92285	E9AY66;Q86LI2	E9AY66;Q86LI2	tr|E9AY66|E9AY66_LEIMU Putative 40S ribosomal protein S16 OS=Leishmania mexicana (strain MHOM/GT/2001/U1103) OX=929439 GN=LMXM_26_0880 PE=3 SV=1;tr|Q86LI2|Q86LI2_LEIEN Ribosomal protein S16 OS=Leishmania enriettii OX=5663 GN=Rps16 PE=2 SV=1
+	3.82897	-1.9253	E9B350;E9B348	E9B350;E9B348	tr|E9B350|E9B350_LEIMU Putative ribosomal protein L27 OS=Leishmania mexicana (strain MHOM/GT/2001/U1103) OX=929439 GN=LMXM_31_2710 PE=4 SV=1;tr|E9B348|E9B348_LEIMU Putative ribosomal protein L27 OS=Leishmania mexicana (strain MHOM/GT/2001/U1103) OX=929439
+	2.72542	-1.95904	E9ALQ7	E9ALQ7	tr|E9ALQ7|E9ALQ7_LEIMU Putative ABC transporter domain protein OS=Leishmania mexicana (strain MHOM/GT/2001/U1103) OX=929439 GN=LMXM_08_29_1640 PE=4 SV=1
+	4.26758	-1.97452	E9AQ29	E9AQ29	tr|E9AQ29|E9AQ29_LEIMU Ribonucleoprotein p18, mitochondrial,putative OS=Leishmania mexicana (strain MHOM/GT/2001/U1103) OX=929439 GN=LMXM_15_0275 PE=4 SV=1
+	2.6862	-2.02044	E9ALL1	E9ALL1	tr|E9ALL1|E9ALL1_LEIMU Uncharacterized protein OS=Leishmania mexicana (strain MHOM/GT/2001/U1103) OX=929439 GN=LMXM_08_29_2120 PE=4 SV=1
+	2.75343	-2.02986	E9B494	E9B494	tr|E9B494|E9B494_LEIMU Isocitrate dehydrogenase [NADP] OS=Leishmania mexicana (strain MHOM/GT/2001/U1103) OX=929439 GN=LMXM_32_2550 PE=4 SV=1
+	1.45789	-2.04922	E9AUW3	E9AUW3	tr|E9AUW3|E9AUW3_LEIMU Uncharacterized protein OS=Leishmania mexicana (strain MHOM/GT/2001/U1103) OX=929439 GN=LMXM_20_1620 PE=4 SV=1
+	1.49702	-2.05031	E9AKF9	E9AKF9	tr|E9AKF9|E9AKF9_LEIMU Kinetoplast-associated protein-like protein OS=Leishmania mexicana (strain MHOM/GT/2001/U1103) OX=929439 GN=LMXM_05_0530 PE=4 SV=1
+	2.69736	-2.06307	E9B4H3	E9B4H3	tr|E9B4H3|E9B4H3_LEIMU Putative ascorbate-dependent peroxidase OS=Leishmania mexicana (strain MHOM/GT/2001/U1103) OX=929439 GN=LMXM_33_0070 PE=3 SV=1
+	3.34375	-2.10173	E9AJL9	E9AJL9	tr|E9AJL9|E9AJL9_LEIMU Uncharacterized protein OS=Leishmania mexicana (strain MHOM/GT/2001/U1103) OX=929439 GN=LMXM_02_0570 PE=4 SV=1
+	2.57688	-2.12354	E9ALY1	E9ALY1	tr|E9ALY1|E9ALY1_LEIMU Uncharacterized protein OS=Leishmania mexicana (strain MHOM/GT/2001/U1103) OX=929439 GN=LMXM_08_29_0920 PE=4 SV=1
+	3.09589	-2.13335	E9AZA4	E9AZA4	tr|E9AZA4|E9AZA4_LEIMU Uncharacterized protein OS=Leishmania mexicana (strain MHOM/GT/2001/U1103) OX=929439 GN=LMXM_27_2000 PE=4 SV=1
+	2.74848	-2.13805	E9B356	E9B356	tr|E9B356|E9B356_LEIMU Uncharacterized protein OS=Leishmania mexicana (strain MHOM/GT/2001/U1103) OX=929439 GN=LMXM_31_2770 PE=4 SV=1
+	3.25924	-2.14858	E9B6F2	E9B6F2	tr|E9B6F2|E9B6F2_LEIMU Putative acyl-CoA dehydrogenase OS=Leishmania mexicana (strain MHOM/GT/2001/U1103) OX=929439 GN=LMXM_34_2730 PE=3 SV=1
+	0.693064	-2.19533	E9APL8	E9APL8	tr|E9APL8|E9APL8_LEIMU Uncharacterized protein OS=Leishmania mexicana (strain MHOM/GT/2001/U1103) OX=929439 GN=LMXM_14_0250 PE=4 SV=1
+	3.30669	-2.20695	E9AN57;E9AN55	E9AN57;E9AN55	tr|E9AN57|E9AN57_LEIMU GP63, leishmanolysin OS=Leishmania mexicana (strain MHOM/GT/2001/U1103) OX=929439 GN=LMXM_10_0470 PE=4 SV=1;tr|E9AN55|E9AN55_LEIMU GP63, leishmanolysin OS=Leishmania mexicana (strain MHOM/GT/2001/U1103) OX=929439 GN=LMXM_10_0405 PE=4
+	2.86644	-2.22727	E9APN4;E9APN2;E9APN3	E9APN4;E9APN2;E9APN3	tr|E9APN4|E9APN4_LEIMU Uncharacterized protein OS=Leishmania mexicana (strain MHOM/GT/2001/U1103) OX=929439 GN=LMXM_14_0400 PE=4 SV=1;tr|E9APN2|E9APN2_LEIMU Uncharacterized protein OS=Leishmania mexicana (strain MHOM/GT/2001/U1103) OX=929439 GN=LMXM_14_039
+	2.37044	-2.23081	E9AMS8;A7XAB0	E9AMS8;A7XAB0	tr|E9AMS8|E9AMS8_LEIMU Oligopeptidase b OS=Leishmania mexicana (strain MHOM/GT/2001/U1103) OX=929439 GN=LMXM_09_0770 PE=4 SV=1;tr|A7XAB0|A7XAB0_LEIAM Oligopeptidase B OS=Leishmania amazonensis OX=5659 PE=4 SV=1
+	2.01534	-2.2964	E9AVH9	E9AVH9	tr|E9AVH9|E9AVH9_LEIMU Proteasome subunit alpha type OS=Leishmania mexicana (strain MHOM/GT/2001/U1103) OX=929439 GN=LMXM_21_1830 PE=3 SV=1
+	4.04957	-2.31701	E9B0B7	E9B0B7	tr|E9B0B7|E9B0B7_LEIMU Uncharacterized protein OS=Leishmania mexicana (strain MHOM/GT/2001/U1103) OX=929439 GN=LMXM_28_2950 PE=4 SV=1
+	2.21478	-2.31939	E9B5R2	E9B5R2	tr|E9B5R2|E9B5R2_LEIMU 60S ribosomal protein L30 OS=Leishmania mexicana (strain MHOM/GT/2001/U1103) OX=929439 GN=LMXM_34_0240 PE=4 SV=1
+	2.84834	-2.32581	E9ARK7;E9ARK6	E9ARK7;E9ARK6	tr|E9ARK7|E9ARK7_LEIMU Citrate synthase OS=Leishmania mexicana (strain MHOM/GT/2001/U1103) OX=929439 GN=LMXM_18_0670 PE=3 SV=1;tr|E9ARK6|E9ARK6_LEIMU Citrate synthase OS=Leishmania mexicana (strain MHOM/GT/2001/U1103) OX=929439 GN=LMXM_18_0680 PE=3 SV=1
+	3.88262	-2.33946	E9AZS9	E9AZS9	tr|E9AZS9|E9AZS9_LEIMU Uncharacterized protein OS=Leishmania mexicana (strain MHOM/GT/2001/U1103) OX=929439 GN=LMXM_28_1110 PE=4 SV=1
+	1.65128	-2.34029	E9AMC0	E9AMC0	tr|E9AMC0|E9AMC0_LEIMU Uncharacterized protein OS=Leishmania mexicana (strain MHOM/GT/2001/U1103) OX=929439 GN=LMXM_08_0410 PE=4 SV=1
+	1.77425	-2.37063	E9AWB6	E9AWB6	tr|E9AWB6|E9AWB6_LEIMU Small hydrophilic endoplasmic reticulum-associated protein (Sherp) OS=Leishmania mexicana (strain MHOM/GT/2001/U1103) OX=929439 GN=LMXM_23_1050 PE=4 SV=1
+	2.88528	-2.41095	E9AMV9;E9AMW0	E9AMV9;E9AMW0	tr|E9AMV9|E9AMV9_LEIMU Putative eukaryotic translation initiation factor 2 subunit OS=Leishmania mexicana (strain MHOM/GT/2001/U1103) OX=929439 GN=LMXM_09_1070 PE=4 SV=1;tr|E9AMW0|E9AMW0_LEIMU Putative translation initiation factor EIF-2B gamma subunit OS=
+	1.02643	-2.45582	E9B5F7	E9B5F7	tr|E9B5F7|E9B5F7_LEIMU Transmembrane 9 superfamily member OS=Leishmania mexicana (strain MHOM/GT/2001/U1103) OX=929439 GN=LMXM_33_3660 PE=3 SV=1
+	3.00844	-2.49348	E8NHE3	E8NHE3	tr|E8NHE3|E8NHE3_LEIMU Putative 60S ribosomal protein L28 OS=Leishmania mexicana (strain MHOM/GT/2001/U1103) OX=929439 GN=LMXM_11_1130 PE=4 SV=1
+	2.36999	-2.53095	E9AKL4;E8NHN5	E9AKL4;E8NHN5	tr|E9AKL4|E9AKL4_LEIMU Uncharacterized protein OS=Leishmania mexicana (strain MHOM/GT/2001/U1103) OX=929439 GN=LMXM_05_1070 PE=4 SV=1;tr|E8NHN5|E8NHN5_LEIMU Uncharacterized protein LmxM_05_1070a_1 OS=Leishmania mexicana (strain MHOM/GT/2001/U1103) OX=92943
+	1.56591	-2.62057	E9AYZ3	E9AYZ3	tr|E9AYZ3|E9AYZ3_LEIMU Uncharacterized protein OS=Leishmania mexicana (strain MHOM/GT/2001/U1103) OX=929439 GN=LMXM_27_0910 PE=4 SV=1
+	2.12328	-2.62531	E9B3B0	E9B3B0	tr|E9B3B0|E9B3B0_LEIMU Putative chaperonin alpha subunit OS=Leishmania mexicana (strain MHOM/GT/2001/U1103) OX=929439 GN=LMXM_31_3270 PE=3 SV=1
+	5.64165	-2.65267	E9ALB6	E9ALB6	tr|E9ALB6|E9ALB6_LEIMU Putative nucleolar RNA-binding protein OS=Leishmania mexicana (strain MHOM/GT/2001/U1103) OX=929439 GN=LMXM_07_0990 PE=4 SV=1
+	0.703744	-2.65777	E9AVI0	E9AVI0	tr|E9AVI0|E9AVI0_LEIMU Putative peroxin 14 OS=Leishmania mexicana (strain MHOM/GT/2001/U1103) OX=929439 GN=LMXM_21_1840 PE=4 SV=1
+	1.58406	-2.69257	E9AJZ9	E9AJZ9	tr|E9AJZ9|E9AJZ9_LEIMU Uncharacterized protein OS=Leishmania mexicana (strain MHOM/GT/2001/U1103) OX=929439 GN=LMXM_04_0130 PE=4 SV=1
+	2.61925	-2.74693	E9B4S6	E9B4S6	tr|E9B4S6|E9B4S6_LEIMU Putative uracil phosphoribosyltransferase OS=Leishmania mexicana (strain MHOM/GT/2001/U1103) OX=929439 GN=LMXM_33_1040 PE=4 SV=1
+	2.78884	-2.76711	E9AM47	E9AM47	tr|E9AM47|E9AM47_LEIMU Uncharacterized protein OS=Leishmania mexicana (strain MHOM/GT/2001/U1103) OX=929439 GN=LMXM_08_29_0320 PE=4 SV=1
+	1.97447	-2.90797	E9AXX5	E9AXX5	tr|E9AXX5|E9AXX5_LEIMU Uncharacterized protein OS=Leishmania mexicana (strain MHOM/GT/2001/U1103) OX=929439 GN=LMXM_25_2410 PE=4 SV=1
+	2.77467	-2.94162	Q9GU60;E9B6A2;E9B6A1;E9B6A0	Q9GU60;E9B6A2;E9B6A1;E9B6A0	tr|Q9GU60|Q9GU60_LEIAM Kinetoplast membrane protein 11 OS=Leishmania amazonensis OX=5659 GN=Kmp-11 PE=2 SV=1;tr|E9B6A2|E9B6A2_LEIMU Kinetoplastid membrane protein-11 OS=Leishmania mexicana (strain MHOM/GT/2001/U1103) OX=929439 GN=LMXM_34_2221 PE=4 SV=1;tr|
+	3.05011	-2.97381	E9AYF0	E9AYF0	tr|E9AYF0|E9AYF0_LEIMU Putative cytochrome c oxidase subunit V OS=Leishmania mexicana (strain MHOM/GT/2001/U1103) OX=929439 GN=LMXM_26_1710 PE=4 SV=1
+	2.29102	-3.04519	E9ASI0;E9APX4	E9ASI0;E9APX4	tr|E9ASI0|E9ASI0_LEIMU Putative ubiquitin/ribosomal protein S27a OS=Leishmania mexicana (strain MHOM/GT/2001/U1103) OX=929439 GN=LMXM_36_0600 PE=4 SV=1;tr|E9APX4|E9APX4_LEIMU Putative ubiquitin/ribosomal protein S27a OS=Leishmania mexicana (strain MHOM/GT/
+	2.59029	-3.12685	E9AT36	E9AT36	tr|E9AT36|E9AT36_LEIMU Putative membrane-bound acid phosphatase 2 OS=Leishmania mexicana (strain MHOM/GT/2001/U1103) OX=929439 GN=LMXM_36_2590 PE=3 SV=1
+	1.52608	-3.15393	E9B400	E9B400	tr|E9B400|E9B400_LEIMU Peptidyl-prolyl cis-trans isomerase OS=Leishmania mexicana (strain MHOM/GT/2001/U1103) OX=929439 GN=LMXM_32_1630 PE=3 SV=1
+	2.44724	-3.1962	E9B4N0	E9B4N0	tr|E9B4N0|E9B4N0_LEIMU Putative enoyl-[acyl-carrier-protein] reductase OS=Leishmania mexicana (strain MHOM/GT/2001/U1103) OX=929439 GN=LMXM_33_0610 PE=4 SV=1
+	2.365	-3.20475	E9APR1	E9APR1	tr|E9APR1|E9APR1_LEIMU Elongation of fatty acids protein OS=Leishmania mexicana (strain MHOM/GT/2001/U1103) OX=929439 GN=LMXM_14_0660 PE=3 SV=1
+	1.98257	-3.27714	E9AWI3	E9AWI3	tr|E9AWI3|E9AWI3_LEIMU V-type proton ATPase subunit a OS=Leishmania mexicana (strain MHOM/GT/2001/U1103) OX=929439 GN=LMXM_23_1510 PE=3 SV=1
+	1.43105	-3.41058	E9B6S6	E9B6S6	tr|E9B6S6|E9B6S6_LEIMU Uncharacterized protein OS=Leishmania mexicana (strain MHOM/GT/2001/U1103) OX=929439 GN=LMXM_34_3980 PE=4 SV=1
+	1.63473	-3.48556	E9AMJ6	E9AMJ6	tr|E9AMJ6|E9AMJ6_LEIMU Uncharacterized protein OS=Leishmania mexicana (strain MHOM/GT/2001/U1103) OX=929439 GN=LMXM_08_1225 PE=4 SV=1
+	2.47887	-3.49288	E9B089	E9B089	tr|E9B089|E9B089_LEIMU Uncharacterized protein OS=Leishmania mexicana (strain MHOM/GT/2001/U1103) OX=929439 GN=LMXM_28_2660 PE=4 SV=1
+	3.5781	-3.68661	E9AMK2	E9AMK2	tr|E9AMK2|E9AMK2_LEIMU Uncharacterized protein OS=Leishmania mexicana (strain MHOM/GT/2001/U1103) OX=929439 GN=LMXM_09_0010 PE=4 SV=1
+	2.0527	-4.59762	E9B6U2	E9B6U2	tr|E9B6U2|E9B6U2_LEIMU Uncharacterized protein OS=Leishmania mexicana (strain MHOM/GT/2001/U1103) OX=929439 GN=LMXM_34_4125 PE=4 SV=1
+	3.13193	-4.65696	E9AVS8	E9AVS8	tr|E9AVS8|E9AVS8_LEIMU Putative kinesin OS=Leishmania mexicana (strain MHOM/GT/2001/U1103) OX=929439 GN=LMXM_22_0960 PE=3 SV=1
+	2.333	-4.69211	E9AR92	E9AR92	tr|E9AR92|E9AR92_LEIMU Uncharacterized protein OS=Leishmania mexicana (strain MHOM/GT/2001/U1103) OX=929439 GN=LMXM_17_1200 PE=4 SV=1
+	1.5147	-6.80567	E9B2X9	E9B2X9	tr|E9B2X9|E9B2X9_LEIMU Uncharacterized protein OS=Leishmania mexicana (strain MHOM/GT/2001/U1103) OX=929439 GN=LMXM_31_1990 PE=4 SV=1
