# Supplementary material for: Inhibition of HSP90 distinctively modulates the global phosphoproteome of Leishmania mexicana developmental stages
Source: Microbiol Spectr. 2023 Oct 31;11(6):e02960-23. doi: 10.1128/spectrum.02960-23 (PMC10715028; doi:10.1128/spectrum.02960-23)
Supplement: Table S8 — Protein-protein interaction network parameters of perturbed RNA-binding phosphoproteins upon HSP90 inhibition. [file spectrum.02960-23-s0009.xlsx]

## Sheet: LPP_PPs_Increased
Table S8a: protein-protein interaction network parameters of upregulated RNA-binding phosphoproteins upon HSP90 inhibition in log phase promastigotes
AverageShortestPathLength	BetweennessCentrality	ClosenessCentrality	ClusteringCoefficient	Degree	display name	Eccentricity	NeighborhoodConnectivity	NumberOfUndirectedEdges	Radiality	stringdb::canonical name	stringdb::description	TopologicalCoefficient
2.125	0.350681	0.470588	0.153846	13	LmjF.28.1200	4	5.61538	13	0.913462	Q4Q8E6	Glucose-regulated protein 78, putative.[Source:GeneDB;Acc:LmjF.28.1200]; Belongs to the heat shock protein 70 family.	0.176179
2.14583	0.220878	0.466019	0.272727	11	LmjF.36.0180	5	8.09091	11	0.911859		Elongation factor 2.[Source:GeneDB;Acc:LmjF.36.0180]	0.235294
2.52083	0.183172	0.396694	0.2	10	LmjF.10.0210	6	6.6	10	0.883013	Q4QHJ7	Nucleolar protein, putative.[Source:GeneDB;Acc:LmjF.10.0210]	0.246154
2.85417	0.164556	0.350365	0.266667	6	LmjF.13.0160	6	5.5	6	0.857372	Q4QGD8	Protein kinase A regulatory subunit, putative.[Source:GeneDB;Acc:LmjF.13.0160]	0.296296
2.91667	0.158688	0.342857	0.166667	4	LmjF.08.1110	5	5.25	4	0.852564	Q4QI58	Stress-induced protein sti1.[Source:GeneDB;Acc:LmjF.08.1110]
2.33333	0.116746	0.428571	0.357143	8	LmjF.11.0350	5	7.25	8	0.897436	C8KIL1	14-3-3 protein, putative.[Source:GeneDB;Acc:LmjF.11.0350]; Belongs to the 14-3-3 family.	0.25
2.52083	0.101657	0.396694	0.416667	9	LmjF.30.0800	6	7.11111	9	0.883013	Q4Q7M5	Rac serine-threonine kinase, putative.[Source:GeneDB;Acc:LmjF.30.0800]	0.309179
2.4375	0.0815847	0.410256	0.428571	8	LmjF.13.1660	5	7.75	8	0.889423	Q4QFY8	Chaperonin TCP20, putative.[Source:GeneDB;Acc:LmjF.13.1660]; Molecular chaperone; assists the folding of proteins upon ATP hydrolysis.	0.282407
3.8125	0.0815603	0.262295	0	2	LmjF.27.2300	6	3	2	0.783654	E9ACU7	Transcription elongation regulator-like protein.[Source:GeneDB;Acc:LmjF.27.2300]	0.5
2.85417	0.074641	0.350365	0.422222	10	LmjF.12.0250	6	6.4	10	0.857372	Q4QGR8	cysteinyl-tRNA synthetase, putative.[Source:GeneDB;Acc:LmjF.12.0250]	0.331579
2.60417	0.066069	0.384	0.466667	10	ILERS	6	7.4	10	0.876603	Q4Q0J9	isoleucyl-tRNA synthetase, putative.[Source:GeneDB;Acc:LmjF.36.5620]; Belongs to the class-I aminoacyl-tRNA synthetase family.	0.296
2.6875	0.053141	0.372093	0.266667	6	LmjF.29.2200	5	5.83333	6	0.870192	E9AE82	GTP-binding protein, putative.[Source:GeneDB;Acc:LmjF.29.2200]; Belongs to the TRAFAC class dynamin-like GTPase superfamily. Dynamin/Fzo/YdjA family.	0.269841
2.58333	0.0475623	0.387097	0.3	5	LmjF.36.1630	5	7.4	5	0.878205	Q4Q1R2	Clathrin heavy chain, putative.[Source:GeneDB;Acc:LmjF.36.1630]; Clathrin is the major protein of the polyhedral coat of coated pits and vesicles.	0.3
2.77083	0.0444394	0.360902	0.285714	7	LmjF.35.0370	6	5.71429	7	0.863782	E9AEL4	ATP-dependent DEAD-box RNA helicase, putative.[Source:GeneDB;Acc:LmjF.35.0370]; Belongs to the DEAD box helicase family.
2.77083	0.0422045	0.360902	0.535714	8	LmjF.35.1410	6	7.25	8	0.863782	E9AEW4	threonyl-tRNA synthetase, putative.[Source:GeneDB;Acc:LmjF.35.1410]	0.3625
2.60417	0.0417421	0.384	0.464286	8	LmjF.01.0770	6	6.875	8	0.876603		Eukaryotic initiation factor 4a, putative.[Source:GeneDB;Acc:LmjF.01.0770]	0.321429
3.45833	0.0416667	0.289157	0	2	LmjF.36.5060	7	5.5	2	0.810897	Q4Q0Q6	Hypothetical protein, conserved.[Source:GeneDB;Acc:LmjF.36.5060]	0.5
4.75	0.0416667	0.210526	0	2	LmjF.36.0070	7	1.5	2	0.711538	Q4Q271	Stress-inducible protein STI1 homolog.[Source:GeneDB;Acc:LmjF.36.0070]	0.5
3.72917	0.0403369	0.268156	0.5	4	LmjF.36.1000	7	3.5	4	0.790064	Q4Q1X6	Hypothetical protein, conserved.[Source:GeneDB;Acc:LmjF.36.1000]	0.4375
3.72917	0.0403369	0.268156	0.5	4	LmjF.25.0200	7	3.5	4	0.790064	Q4QA76	Hypothetical protein, conserved.[Source:GeneDB;Acc:LmjF.25.0200]	0.4375
2.66667	0.0385248	0.375	0.4	6	LmjF.25.2340	5	7.33333	6	0.871795	Q4Q9K2	Serine/threonine-protein kinase, putative.[Source:GeneDB;Acc:LmjF.25.2340]; Belongs to the protein kinase superfamily.	0.311594
2.75	0.0369786	0.363636	0.166667	4	LmjF.31.0140	6	6	4	0.865385	Q4Q6Q0	Cysteine peptidase, Clan CA, family C19, putative.[Source:GeneDB;Acc:LmjF.31.0140]; Belongs to the peptidase C19 family.	0.323529
2.8125	0.0326684	0.355556	0.4	6	GSK3	6	6.5	6	0.860577	Q4QE15	Glycogen synthase kinase 3, putative.[Source:GeneDB;Acc:LmjF.18.0270]
2.64583	0.0314294	0.377953	0.533333	6	LmjF.26.0620	5	9	6	0.873397	Q4Q9D2	10 kDa heat shock protein, putative.[Source:GeneDB;Acc:LmjF.26.0620]; Belongs to the GroES chaperonin family.	0.409091
2.64583	0.0314294	0.377953	0.533333	6	LmjF.26.0640	5	9	6	0.873397	Q4Q9D0	10 kDa heat shock protein, putative.[Source:GeneDB;Acc:LmjF.26.0640]; Belongs to the GroES chaperonin family.	0.409091
2.66667	0.0300469	0.375	0.6	5	LmjF.36.2020	5	7.4	5	0.871795	Q4Q1M1	Chaperonin HSP60, mitochondrial precursor.[Source:GeneDB;Acc:LmjF.36.2020]; Belongs to the chaperonin (HSP60) family.	0.37
2.58333	0.0167729	0.387097	0.666667	7	PABP3	6	8.14286	7	0.878205	Q4QA88	poly(A)-binding protein 3.[Source:GeneDB;Acc:LmjF.25.0080]	0.354037
2.97917	0.014422	0.335664	0	3	LmjF.33.0295	5	6.66667	3	0.847756	Q4Q4J0	Autophagocytosis protein, putative.[Source:GeneDB;Acc:LmjF.33.0295]	0.404762
2.72917	0.0115381	0.366412	0.6	6	EIF4G3	6	7.66667	6	0.866987	Q4QEK5	Eukaryotic translation initiation factor 4 gamma, putative.[Source:GeneDB;Acc:LmjF.16.1600]	0.403509
2.72917	0.0115381	0.366412	0.6	6	LmjF.10.1080	6	7.66667	6	0.866987	Q4QHA6	Eukaryotic translation initation factor 4 gamma, putative.[Source:GeneDB;Acc:LmjF.10.1080]	0.403509
2.97917	0.0108821	0.335664	0.333333	3	LmjF.36.1370	5	7	3	0.847756	Q4Q1T9	Transitional endoplasmic reticulum ATPase, putative.[Source:GeneDB;Acc:LmjF.36.1370]	0.416667
3.3125	0.00775709	0.301887	0.166667	4	L6586.08	6	3	4	0.822115	Q4QBA8	Ubiquitin-activating enzyme e1, putative.[Source:GeneDB;Acc:LmjF.23.0550]; Belongs to the ubiquitin-activating E1 family.	0.357143
3.35417	0.00223848	0.298137	0.333333	3	LmjF.27.1850	6	4.66667	3	0.81891	E9ADG3	Paraflagellar rod protein-like protein.[Source:GeneDB;Acc:LmjF.27.1850]	0.481481
3.02083	0.00188262	0.331034	0	2	GDPMP	6	8	2	0.844551	Q4QBG5	GDP-mannose pyrophosphorylase.[Source:GeneDB;Acc:LmjF.23.0110]	0.538462
3.5625	0.00161791	0.280702	0	2	LmjF.15.1300	6	5	2	0.802885	Q4QF52	Cysteine peptidase, Clan CA, family C19, putative.[Source:GeneDB;Acc:LmjF.15.1300]; Belongs to the peptidase C19 family.	0.5
3.4375	0.00110816	0.290909	0	2	LmjF.28.1240	6	6	2	0.8125	Q4Q8E2	P450 reductase, putative.[Source:GeneDB;Acc:LmjF.28.1240]	0.714286
3.35417	0.000658	0.298137	0.666667	4	L1156.07	7	6.75	4	0.81891	O97003	RNA-binding protein, putative.[Source:GeneDB;Acc:LmjF.04.1170]	0.613636
4.6875	0	0.213333	1	2	LmjF.30.1450	8	4	2	0.716346	Q4Q7F9	Kinesin, putative.[Source:GeneDB;Acc:LmjF.30.1450]; Belongs to the TRAFAC class myosin-kinesin ATPase superfamily. Kinesin family.	1
0	0	0	0	0	LmjF.16.1190	0	0	0	Infinity	Q4QEP8	Hypothetical protein, conserved.[Source:GeneDB;Acc:LmjF.16.1190]	0
0	0	0	0	0	LmjF.23.1020	0	0	0	Infinity	Q4QB61	Hypothetical protein, unknown function.[Source:GeneDB;Acc:LmjF.23.1020]	0
3.89583	0	0.256684	0	1	LmjF.20.1640	6	4	1	0.777244	Q4QCN8	Phosphatase-like protein.[Source:GeneDB;Acc:LmjF.20.1640]	0
2.9375	0	0.340426	1	2	PDI-2	5	10.5	2	0.850962	Q4Q059	Protein disulfide isomerase.[Source:GeneDB;Acc:LmjF.36.6940]
0	0	0	0	0	LmjF.19.0310	0	0	0	Infinity	Q4QDJ0	Membrane protein, putative.[Source:GeneDB;Acc:LmjF.19.0310]	0
0	0	0	0	0	LmjF.35.2490	0	0	0	Infinity	E9AF72	Hypothetical protein, conserved.[Source:GeneDB;Acc:LmjF.35.2490]	0
0	0	0	0	0	LmjF.13.1520	0	0	0	Infinity	Q4QG02	Hypothetical protein, conserved.[Source:GeneDB;Acc:LmjF.13.1520]	0
0	0	0	0	0	LmjF.29.2100	0	0	0	Infinity	E9AE72	Hypothetical protein, conserved.[Source:GeneDB;Acc:LmjF.29.2100]	0
0	0	0	0	0	LmjF.13.0390	0	0	0	Infinity	Q4QGC5	Alpha tubulin.[Source:GeneDB;Acc:LmjF.13.0390]; Tubulin is the major constituent of microtubules. It binds two moles of GTP, one at an exchangeable site on the beta chain and one at a non-exchangeable site on the alpha chain.
0	0	0	0	0	L4830.08	0	0	0	Infinity	O97212	Nascent polypeptide associated complex subunit- like protein, copy 2.[Source:GeneDB;Acc:LmjF.04.0760]	0
3.47917	0	0.287425	1	5	LmjF.22.0470	7	7.6	5	0.809295	Q4QBU9	Hypothetical protein, conserved.[Source:GeneDB;Acc:LmjF.22.0470]	0.690909
3.5	0	0.285714	0	1	LmjF.07.0720	7	10	1	0.807692	Q4QIL9	Hypothetical protein, conserved.[Source:GeneDB;Acc:LmjF.07.0720]	0
0	0	0	0	0	L7836.08	0	0	0	Infinity	Q4QB99	Hypothetical protein, conserved.[Source:GeneDB;Acc:LmjF.23.0640]	0
0	0	0	0	0	LmjF.19.0300	0	0	0	Infinity	Q4QDJ1	RNA binding protein, putative.[Source:GeneDB;Acc:LmjF.19.0300]	0
3.33333	0	0.3	1	2	LmjF.31.0250	7	8.5	2	0.820513	Q4Q6N9	ATP-dependent RNA helicase, putative.[Source:GeneDB;Acc:LmjF.31.0250]	0.607143
0	0	0	0	0	LmjF.13.0300	0	0	0	Infinity		Alpha tubulin.[Source:GeneDB;Acc:LmjF.13.0300]	0
0	0	0	0	0	L4830.07	0	0	0	Infinity	Q9U111	Nascent polypeptide associated complex subunit- like protein, copy 1.[Source:GeneDB;Acc:LmjF.04.0770]	0
0	0	0	0	0	L1994.11	0	0	0	Infinity	Q4Q9K6	Hypothetical protein, conserved.[Source:GeneDB;Acc:LmjF.25.2300]	0
3.47917	0	0.287425	1	5	LmjF.21.0810	7	7.6	5	0.809295	Q4QCD2	methionyl-tRNA synthetase.[Source:GeneDB;Acc:LmjF.21.0810]; Belongs to the class-I aminoacyl-tRNA synthetase family.
0	0	0	0	0	LmjF.23.1480	0	0	0	Infinity	Q4QAZ0	Alanine racemase, putative.[Source:GeneDB;Acc:LmjF.23.1480]; Pyridoxal 5'-phosphate (PLP)-binding protein, which may be involved in intracellular homeostatic regulation of pyridoxal 5'-phosphate (PLP), the active form of vitamin B6.	0
0	0	0	0	0	LmjF.30.0660	0	0	0	Infinity	Q4Q7P2	Hypothetical protein, conserved.[Source:GeneDB;Acc:LmjF.30.0660]	0
0	0	0	0	0	LmjF.36.5910	0	0	0	Infinity	Q4Q0G9	Hypothetical protein, conserved.[Source:GeneDB;Acc:LmjF.36.5910]	0
0	0	0	0	0	LmjF.22.0380	0	0	0	Infinity	Q4QBV7	Hypothetical protein, conserved.[Source:GeneDB;Acc:LmjF.22.0380]	0
0	0	0	0	0	LmjF.35.5340	0	0	0	Infinity	E9AG07	Hypothetical protein, conserved.[Source:GeneDB;Acc:LmjF.35.5340]	0
0	0	0	0	0	LmjF.26.1010	0	0	0	Infinity	Q4Q993	Hypothetical protein, conserved.[Source:GeneDB;Acc:LmjF.26.1010]	0
0	0	0	0	0	LmjF.29.1470	0	0	0	Infinity	E9AE06	Hypothetical protein, conserved.[Source:GeneDB;Acc:LmjF.29.1470]	0
0	0	0	0	0	LmjF.32.0750	0	0	0	Infinity	Q4Q5K7	RNA binding protein, putative.[Source:GeneDB;Acc:LmjF.32.0750]
0	0	0	0	0	LmjF.14.0930	0	0	0	Infinity	Q4QFP2	Immunodominant antigen, putative.[Source:GeneDB;Acc:LmjF.14.0930]	0
3.47917	0	0.287425	1	5	LmjF.30.3240	7	7.6	5	0.809295	Q4Q6W5	glutamyl-tRNA synthetase, putative.[Source:GeneDB;Acc:LmjF.30.3240]; Belongs to the class-I aminoacyl-tRNA synthetase family.	0.690909
0	0	0	0	0	LmjF.36.5340	0	0	0	Infinity	Q4Q0M8	Hypothetical protein, conserved.[Source:GeneDB;Acc:LmjF.36.5340]	0
3.83333	0	0.26087	0	1	LmjF.14.0450	7	10	1	0.782051	Q4QFT9	Hypothetical protein, conserved.[Source:GeneDB;Acc:LmjF.14.0450]	0
0	0	0	0	0	LmjF.18.0300	0	0	0	Infinity	Q4QE12	Hypothetical protein, conserved.[Source:GeneDB;Acc:LmjF.18.0300]	0
4.4375	0	0.225352	0	1	LmjF.36.2950	8	2	1	0.735577	Q4Q1C4	succinyl-CoA ligase [GDP-forming] beta-chain, putative.[Source:GeneDB;Acc:LmjF.36.2950]; Succinyl-CoA synthetase functions in the citric acid cycle (TCA), coupling the hydrolysis of succinyl-CoA to the synthesis of ATP and thus represents the only step of substrate- level phosphorylation in the TCA. The beta subunit provides nucleotide specificity of the enzyme and binds the substrate succinate, …	0
0	0	0	0	0	SMP-1	0	0	0	Infinity	Q4QCR5	Small myristoylated protein-1.[Source:GeneDB;Acc:LmjF.20.1310]
4.6875	0	0.213333	1	2	LmjF.24.0280	8	4	2	0.716346	Q4QAV3	Dynein intermediate-chain-like protein.[Source:GeneDB;Acc:LmjF.24.0280]	1
5.72917	0	0.174545	0	1	LmjF.34.3820	8	2	1	0.636218	Q4Q2G0	Hypothetical protein, conserved.[Source:GeneDB;Acc:LmjF.34.3820]	0
0	0	0	0	0	LmjF.32.2260	0	0	0	Infinity	Q4Q549	Hypothetical protein, conserved.[Source:GeneDB;Acc:LmjF.32.2260]	0
0	0	0	0	0	LmjF.29.1040	0	0	0	Infinity	E9ADW2	Hypothetical protein, conserved.[Source:GeneDB;Acc:LmjF.29.1040]	0

## Sheet: LPP_PPs_Decreased
Table S8b: protein-protein interaction network parameters of downregulated RNA-binding phosphoproteins upon HSP90 inhibition in log phase promastigotes
AverageShortestPathLength	BetweennessCentrality	ClosenessCentrality	ClusteringCoefficient	Degree	display name	Eccentricity	NeighborhoodConnectivity	NumberOfUndirectedEdges	Radiality	stringdb::canonical name	stringdb::description	TopologicalCoefficient
2.63889	0.349043	0.378947	0.111111	10	LmjF.13.0950	5	5	10	0.925505	Q19R69	Actin-like protein, putative.[Source:GeneDB;Acc:LmjF.13.0950]; Belongs to the actin family.	0.180769
2.375	0.274975	0.421053	0.428571	14	LmjF.32.3270	6	13.7857	14	0.9375	Q1X7L3	Chaperonin alpha subunit, putative.[Source:GeneDB;Acc:LmjF.32.3270]; Molecular chaperone; assists the folding of proteins upon ATP hydrolysis.	0.293313
2.73611	0.232508	0.365482	0.0666667	6	ALD	6	8.5	6	0.921086	Q4Q1V0	Fructose-1,6-bisphosphate aldolase.[Source:GeneDB;Acc:LmjF.36.1260]; Belongs to the class I fructose-bisphosphate aldolase family.
2.70833	0.135163	0.369231	0.405229	18	LmjF.18.0940	8	11.5	18	0.922348	Q4QDU8	Hypothetical protein, conserved.[Source:GeneDB;Acc:LmjF.18.0940]	0.27381
4.125	0.109188	0.242424	0.321429	8	LmjF.32.1060	7	4.5	8	0.857955	Q4Q5H6	Dynein, putative.[Source:GeneDB;Acc:LmjF.32.1060]	0.364583
2.5	0.108085	0.4	0.580952	15	EIF5A1	7	14.5333	15	0.931818	Q4QA21	Eukaryotic initiation factor 5a, putative.[Source:GeneDB;Acc:LmjF.25.0720]	0.369231
2.5	0.108085	0.4	0.580952	15	EIF5A2	7	14.5333	15	0.931818	Q4QA21	Eukaryotic initiation factor 5a, putative.[Source:GeneDB;Acc:LmjF.25.0730]	0.369231
2.59722	0.0953156	0.385027	0.455882	17	LmjF.15.1380	7	11.7647	17	0.927399	Q4QF42	Nucleolar RNA binding protein, putative.[Source:GeneDB;Acc:LmjF.15.1380]	0.278711
3.58333	0.0938967	0.27907	0	5	LmjF.21.0640	7	2.6	5	0.882576	Q4QCF1	Phosphoglucomutase, putative.[Source:GeneDB;Acc:LmjF.21.0640]; Belongs to the phosphohexose mutase family.
5.02778	0.0817684	0.198895	0	3	DC2	8	3.66667	3	0.816919	Q4Q4Y4	Outer dynein arm docking complex, putative.[Source:GeneDB;Acc:LmjF.32.2900]	0.333333
2.66667	0.0817028	0.375	0.424242	12	LmjF.30.3040	7	13.6667	12	0.924242	Q4Q6Y6	Eukaryotic translation initiation factor 3 subunit 7-like protein.[Source:GeneDB;Acc:LmjF.30.3040]; mRNA cap-binding component of the eukaryotic translation initiation factor 3 (eIF-3) complex, which is involved in protein synthesis of a specialized repertoire of mRNAs and, together with other initiation factors, stimulates binding of mRNA and methionyl-tRNAi to the 40S ribosome. The eIF-3 comple…	0.331301
2.43056	0.0789476	0.411429	0.510823	22	LmjF.35.0400	7	14.6364	22	0.934975		40S ribosomal protein S3A, putative.[Source:GeneDB;Acc:LmjF.35.0400]	0.340381
3.625	0.064554	0.275862	0.166667	4	LmjF.36.3910	7	3.25	4	0.880682	Q4Q124	S-adenosylhomocysteine hydrolase.[Source:GeneDB;Acc:LmjF.36.3910]
2.73611	0.0624718	0.365482	0.381818	11	LmjF.08.0550	7	12.7273	11	0.921086	Q4QIB4	Translation initiation factor-like protein.[Source:GeneDB;Acc:LmjF.08.0550]	0.332536
3.38889	0.0583268	0.295082	0.333333	6	LmjF.14.1120	6	5.33333	6	0.891414	Q4QFM2	Kinesin K39, putative.[Source:GeneDB;Acc:LmjF.14.1120]; Belongs to the TRAFAC class myosin-kinesin ATPase superfamily. Kinesin family.	0.369048
3.22222	0.0555629	0.310345	0	3	LmjF.09.1220	7	5.66667	3	0.89899	Q4QHQ3	AAA family ATPase, putative.[Source:GeneDB;Acc:LmjF.09.1220]	0.358974
3.06944	0.0512404	0.325792	0.454545	11	PABP2	8	10.8182	11	0.905934	E9AFP0	poly(A)-binding protein 2.[Source:GeneDB;Acc:LmjF.35.4130]; Binds the poly(A) tail of mRNA.	0.338068
2.69444	0.0499791	0.371134	0.593407	14	LmjF.17.1250	7	13.2857	14	0.92298	Q4QE66	Hypothetical protein, conserved.[Source:GeneDB;Acc:LmjF.17.1250]; RNA cytidine acetyltransferase with specificity toward both 18S rRNA and tRNAs. Catalyzes the formation of N(4)- acetylcytidine (ac4C) in 18S rRNA. Required for early nucleolar cleavages of precursor rRNA at sites A0, A1 and A2 during 18S rRNA synthesis. Catalyzes the formation of ac4C in serine and leucine tRNAs. Requires a tRNA-b…	0.324042
2.93056	0.0468477	0.341232	0.533333	15	LmjF.35.4030	8	11.6	15	0.912247	E9AFM8	ATP-dependent RNA helicase, putative.[Source:GeneDB;Acc:LmjF.35.4030]	0.322222
3.43056	0.0366132	0.291498	0.5	4	LmjF.26.1950	6	7.25	4	0.88952	Q4Q8Z7	Mitotubule-associated protein Gb4, putative.[Source:GeneDB;Acc:LmjF.26.1950]	0.538462
3.43056	0.0366132	0.291498	0.5	4	LmjF.28.2880	6	7.25	4	0.88952	Q4Q7X4	Dynein heavy chain, putative.[Source:GeneDB;Acc:LmjF.28.2880]	0.538462
3.43056	0.0366132	0.291498	0.5	4	LmjF.13.1650	6	7.25	4	0.88952	Q4QFY9	Dynein heavy chain, putative.[Source:GeneDB;Acc:LmjF.13.1650]	0.538462
2.93056	0.0321046	0.341232	0.466667	15	AIP1	8	14.1333	15	0.912247	A5JUV4	Notchless homolog, putative.[Source:GeneDB;Acc:LmjF.24.2260]	0.37193
2.93056	0.0307065	0.341232	0.333333	3	LmjF.35.4470	6	9	3	0.912247	E9AFS4	Hypothetical protein, conserved.[Source:GeneDB;Acc:LmjF.35.4470]	0.376812
3.27778	0.0297198	0.305085	0.464286	8	LmjF.30.0450	8	9.125	8	0.896465	Q4Q7R3	Eukaryotic translation initiation factor 4e, putative.[Source:GeneDB;Acc:LmjF.30.0450]	0.325893
3.77778	0.028855	0.264706	0.533333	6	LmjF.25.0540	9	7.16667	6	0.873737	Q4QA41	Hypothetical protein SCD6.10.[Source:GeneDB;Acc:LmjF.25.0540]	0.388889
4.18056	0.0277778	0.239203	0	2	LmjF.35.3060	8	2	2	0.855429	E9AFD0	Ubiquitin-activating enzyme e1, putative.[Source:GeneDB;Acc:LmjF.35.3060]	0.5
5.98611	0.0277778	0.167053	0	2	LmjF.13.0430	9	2	2	0.773359	Q4QGB1	Flagellar radial spoke protein, putative.[Source:GeneDB;Acc:LmjF.13.0430]	0.5
2.56944	0.0244702	0.389189	0.69281	18	LmjF.32.3130	7	14.7778	18	0.928662	Q1X7L2	Ribosomal protein L3, putative.[Source:GeneDB;Acc:LmjF.32.3130]; Belongs to the universal ribosomal protein uL3 family.	0.399399
2.56944	0.0244702	0.389189	0.69281	18	LmjF.34.2900	7	14.7778	18	0.928662	Q1X7L2	Ribosomal protein L3, putative.[Source:GeneDB;Acc:LmjF.34.2900]; Belongs to the universal ribosomal protein uL3 family.
2.56944	0.0244702	0.389189	0.69281	18	LmjF.34.2870	7	14.7778	18	0.928662		Ribosomal protein L3, putative.[Source:GeneDB;Acc:LmjF.34.2870]	0.399399
3.41667	0.0241262	0.292683	0.666667	4	LmjF.28.2620	6	6.75	4	0.890152	Q4Q800	Coatomer gamma subunit, putative.[Source:GeneDB;Acc:LmjF.28.2620]; The coatomer is a cytosolic protein complex that binds to dilysine motifs and reversibly associates with Golgi non- clathrin-coated vesicles, which further mediate biosynthetic protein transport from the ER, via the Golgi up to the trans Golgi network. Coatomer complex is required for budding from Golgi membranes, and is essential…	0.45
3.05556	0.0139857	0.327273	0.628205	13	LmjF.32.2810	8	11.2308	13	0.906566	Q4Q4Z4	RNA-binding protein, putative.[Source:GeneDB;Acc:LmjF.32.2810]	0.362283
2.68056	0.0137203	0.373057	0.808333	16	LmjF.29.2460	7	15.125	16	0.923611	E9AEA8	60S ribosomal protein L13, putative.[Source:GeneDB;Acc:LmjF.29.2460]	0.487903
2.93056	0.00676513	0.341232	0.705128	13	LmjF.25.0430	8	13.3077	13	0.912247	Q4QA52	Hypothetical protein, conserved.[Source:GeneDB;Acc:LmjF.25.0430]	0.332692
2.93056	0.00676513	0.341232	0.705128	13	LmjF.32.0150	8	13.3077	13	0.912247	Q4Q5S1	Hypothetical protein, conserved.[Source:GeneDB;Acc:LmjF.32.0150]	0.332692
2.95833	0.00419242	0.338028	0.857143	15	LmjF.36.1070	8	15.4667	15	0.910985		Ribosomal protein L24, putative.[Source:GeneDB;Acc:LmjF.36.1070]	0.515556
2.95833	0.00419242	0.338028	0.857143	15	LmjF.36.1100	8	15.4667	15	0.910985	Q4Q1W6	Ribosomal protein L24, putative.[Source:GeneDB;Acc:LmjF.36.1100]	0.515556
3.08333	0.0031263	0.324324	0.818182	11	LmjF.27.1980	8	12.8182	11	0.905303	E9ADH8	FtsJ cell division protein, putative.[Source:GeneDB;Acc:LmjF.27.1980]; Probable methyltransferase involved in the maturation of rRNA and in the biogenesis of ribosomal subunits.	0.41349
3.13889	0.00277464	0.318584	0.777778	10	LmjF.36.2130	8	13.3	10	0.902778	Q4Q1K8	DEAD box RNA helicase, putative.[Source:GeneDB;Acc:LmjF.36.2130]; Belongs to the DEAD box helicase family.	0.475
3.09722	0.00206842	0.32287	0.866667	10	LmjF.10.0700	8	13.3	10	0.904672	Q4QHE5	Hypothetical protein, conserved.[Source:GeneDB;Acc:LmjF.10.0700]	0.429032
4.5	0.00195618	0.222222	0.333333	3	LmjF.33.1330	8	3.66667	3	0.840909	Q4Q455	Cysteine conjugate beta-lyase, aminotransferase- like protein.[Source:GeneDB;Acc:LmjF.33.1330]	0.47619
4.19444	0.00153234	0.238411	0.533333	6	LmjF.33.0620	7	5.16667	6	0.854798	Q4Q4E3	Hypothetical protein, conserved.[Source:GeneDB;Acc:LmjF.33.0620]	0.469697
4.52778	0.00117371	0.220859	0	2	LmjF.11.0210	8	3.5	2	0.839646	Q4QH59	Acidocalcisomal pyrophosphatase.[Source:GeneDB;Acc:LmjF.11.0210]	0.5
3.06944	0.00093765	0.325792	0.945055	14	LIP1	8	15.5714	14	0.905934	Q4Q6R5	60S acidic ribosomal protein P2, putative.[Source:GeneDB;Acc:LmjF.30.3730]; Belongs to the eukaryotic ribosomal protein P1/P2 family.	0.622857
3.06944	0.00093765	0.325792	0.945055	14	LmjF.30.3720	8	15.5714	14	0.905934	Q4Q6R6	60S acidic ribosomal protein P2, putative.[Source:GeneDB;Acc:LmjF.30.3720]; Belongs to the eukaryotic ribosomal protein P1/P2 family.	0.622857
3.06944	0.00093765	0.325792	0.945055	14	LmjF.26.2340	8	15.5714	14	0.905934	Q4Q8V7	60S ribosomal protein L35, putative.[Source:GeneDB;Acc:LmjF.26.2340]	0.622857
3.06944	0.00093765	0.325792	0.945055	14	LmjF.26.2330	8	15.5714	14	0.905934	Q4Q8V7	60S ribosomal protein L35, putative.[Source:GeneDB;Acc:LmjF.26.2330]	0.622857
4.54167	0.000586854	0.220183	0	2	LmjF.28.2430	8	3	2	0.839015	Q4Q821	Vacuolar ATP synthase subunit b, putative.[Source:GeneDB;Acc:LmjF.28.2430]	0.5
2.98611	0.000312989	0.334884	0.833333	4	LmjF.15.0230	7	13.5	4	0.909722	Q4QFF7	lysyl-tRNA synthetase, putative.[Source:GeneDB;Acc:LmjF.15.0230]	0.465517
4.23611	0.000293427	0.236066	0.7	5	LmjF.19.0320	7	5.2	5	0.852904	Q4QDI9	Intraflagellar transport protein component, putative.[Source:GeneDB;Acc:LmjF.19.0320]	0.577778
3.45833	2.60824e-05	0.289157	0	2	LmjF.28.0890	8	15	2	0.888258	Q4Q8H8	Ribonucleoside-diphosphate reductase large chain, putative.[Source:GeneDB;Acc:LmjF.28.0890]; Provides the precursors necessary for DNA synthesis. Catalyzes the biosynthesis of deoxyribonucleotides from the corresponding ribonucleotides.	1
3.25	0	0.307692	1	12	LmjF.35.1920	8	15.8333	12	0.897727	E9AF13	60S Ribosomal protein L36, putative.[Source:GeneDB;Acc:LmjF.35.1920]	0.688406
0	0	0	0	0	LmjF.36.6300	0	0	0	Infinity	Q4Q0D0	Glucose transporter, lmgt1.[Source:GeneDB;Acc:LmjF.36.6300]; Belongs to the major facilitator superfamily. Sugar transporter (TC 2.A.1.1) family.	0
0	0	0	0	0	LmjF.28.1570	0	0	0	Infinity	Q4Q8A8	Hydrolase, alpha/beta fold family, putative.[Source:GeneDB;Acc:LmjF.28.1570]	0
0	0	0	0	0	LmjF.17.0260	0	0	0	Infinity	Q4QEG8	Hypothetical protein, conserved.[Source:GeneDB;Acc:LmjF.17.0260]	0
0	0	0	0	0	LmjF.06.0440	0	0	0	Infinity	Q4QJ34	Hypothetical protein, conserved.[Source:GeneDB;Acc:LmjF.06.0440]	0
0	0	0	0	0	LmjF.28.1060	0	0	0	Infinity	Q4Q8G1	Hypothetical protein, conserved.[Source:GeneDB;Acc:LmjF.28.1060]	0
0	0	0	0	0	LmjF.35.2210	0	0	0	Infinity		Kinetoplastid membrane protein-11.[Source:GeneDB;Acc:LmjF.35.2210]	0
0	0	0	0	0	LmjF.31.0080	0	0	0	Infinity	Q4Q6Q6	Hypothetical protein, conserved.[Source:GeneDB;Acc:LmjF.31.0080]	0
0	0	0	0	0	MOB1	0	0	0	Infinity	Q4QIY1	Cell cycle associated protein MOB1, putative.[Source:GeneDB;Acc:LmjF.06.0960]	0
0	0	0	0	0	LmjF.36.2690	0	0	0	Infinity	Q4Q1F1	Hypothetical protein, conserved.[Source:GeneDB;Acc:LmjF.36.2690]	0
0	0	0	0	0	LmjF.14.0990	0	0	0	Infinity	Q4QFN6	ADP/ATP mitochondrial carrier-like protein.[Source:GeneDB;Acc:LmjF.14.0990]; Belongs to the mitochondrial carrier (TC 2.A.29) family.	0
0	0	0	0	0	LmjF.31.0930	0	0	0	Infinity	Q4Q6H0	Sodium stibogluconate resistance protein, putative.[Source:GeneDB;Acc:LmjF.31.0930]	0
0	0	0	0	0	LmjF.10.0500	0	0	0	Infinity	Q4QHG5	Hypothetical protein, conserved.[Source:GeneDB;Acc:LmjF.10.0500]	0
0	0	0	0	0	LmjF.10.0620	0	0	0	Infinity	Q4QHF3	Hypothetical protein, conserved.[Source:GeneDB;Acc:LmjF.10.0620]	0
0	0	0	0	0	LmjF.28.0590	0	0	0	Infinity	Q4Q8L1	Hypothetical protein, unknown function.[Source:GeneDB;Acc:LmjF.28.0590]	0
0	0	0	0	0	LmjF.25.1680	0	0	0	Infinity	Q4Q9S2	Hypothetical protein, unknown function.[Source:GeneDB;Acc:LmjF.25.1680]	0
0	0	0	0	0	LmjF.36.1520	0	0	0	Infinity	Q4Q1S4	Hypothetical protein, conserved.[Source:GeneDB;Acc:LmjF.36.1520]	0
0	0	0	0	0	LmjF.19.0300	0	0	0	Infinity	Q4QDJ1	RNA binding protein, putative.[Source:GeneDB;Acc:LmjF.19.0300]	0
0	0	0	0	0	LmjF.06.0030	0	0	0	Infinity	Q4QJ76	Hypothetical protein, conserved.[Source:GeneDB;Acc:LmjF.06.0030]	0
0	0	0	0	0	LmjF.35.4060	0	0	0	Infinity	E9AFN2	Hypothetical protein, conserved.[Source:GeneDB;Acc:LmjF.35.4060]	0
0	0	0	0	0	LmjF.29.1500	0	0	0	Infinity	E9AE09	Hypothetical protein, conserved.[Source:GeneDB;Acc:LmjF.29.1500]	0
0	0	0	0	0	LmjF.32.0380	0	0	0	Infinity	Q4Q5P7	Hypothetical protein, conserved.[Source:GeneDB;Acc:LmjF.32.0380]	0
0	0	0	0	0	LmjF.32.0020	0	0	0	Infinity	Q4Q5T4	Hypothetical protein, conserved.[Source:GeneDB;Acc:LmjF.32.0020]	0
0	0	0	0	0	LmjF.35.2200	0	0	0	Infinity	E9AF44	RNA-binding protein, putative.[Source:GeneDB;Acc:LmjF.35.2200]	0
0	0	0	0	0	LmjF.29.1580	0	0	0	Infinity	E9AE18	Hypothetical protein, conserved.[Source:GeneDB;Acc:LmjF.29.1580]	0
0	0	0	0	0	LmjF.36.3330	0	0	0	Infinity	Q4Q185	Hypothetical protein, conserved.[Source:GeneDB;Acc:LmjF.36.3330]	0
0	0	0	0	0	LmjF.36.5990	0	0	0	Infinity	Q4Q0G1	Hypothetical protein, conserved.[Source:GeneDB;Acc:LmjF.36.5990]	0
0	0	0	0	0	LmjF.25.1210	0	0	0	Infinity	Q4Q9X2	Hypothetical protein, conserved.[Source:GeneDB;Acc:LmjF.25.1210]	0
3.25	0	0.307692	1	12	LmjF.21.0730	8	15.8333	12	0.897727	Q4QCE1	60S Ribosomal protein L36, putative.[Source:GeneDB;Acc:LmjF.21.0730]	0.688406
1.5	0	0.666667	0	1	LmjF.28.0140	2	2	1	0.75	Q4Q8Q6	Pantothenate kinase subunit, putative.[Source:GeneDB;Acc:LmjF.28.0140]	0
0	0	0	0	0	LT.05	0	0	0	Infinity	Q95Z90	Hypothetical protein, conserved.[Source:GeneDB;Acc:LmjF.04.0050]	0
3.5	0	0.285714	1	3	Rab11	6	6.66667	3	0.886364	Q4QHC3	Small GTP-binding protein Rab11, putative.[Source:GeneDB;Acc:LmjF.10.0910]	0.512821
0	0	0	0	0	LmjF.31.1750	0	0	0	Infinity	Q4Q687	Nucleosome assembly protein-like protein.[Source:GeneDB;Acc:LmjF.31.1750]; Belongs to the nucleosome assembly protein (NAP) family.	0
0	0	0	0	0	ABCD2	0	0	0	Infinity	Q4Q6K9	ATP-binding cassette protein subfamily D, member 2, putative.[Source:GeneDB;Acc:LmjF.31.0540]	0
0	0	0	0	0	ABCA10	0	0	0	Infinity	E9ADR4	ATP-binding cassette protein subfamily A, member 10, putative.[Source:GeneDB;Acc:LmjF.29.0620]	0
3.56944	0	0.280156	1	3	LmjF.35.3360	9	14.6667	3	0.883207	E9AFG0	Hypothetical protein, conserved.[Source:GeneDB;Acc:LmjF.35.3360]	0.698413
0	0	0	0	0	LmjF.27.1820	0	0	0	Infinity	E9ADG0	Hypothetical protein, unknown function.[Source:GeneDB;Acc:LmjF.27.1820]	0
0	0	0	0	0	LmjF.32.0350	0	0	0	Infinity	Q4Q5Q0	Hypothetical protein, conserved.[Source:GeneDB;Acc:LmjF.32.0350]	0
0	0	0	0	0	LmjF.36.6290	0	0	0	Infinity	Q4Q0D1	Glucose transporter, lmgt2.[Source:GeneDB;Acc:LmjF.36.6290]; Belongs to the major facilitator superfamily. Sugar transporter (TC 2.A.1.1) family.	0
0	0	0	0	0	LmjF.27.1300	0	0	0	Infinity	E9ADB1	Hypothetical protein, conserved.[Source:GeneDB;Acc:LmjF.27.1300]	0
1.5	0	0.666667	0	1	LmjF.32.1960	2	2	1	0.75	Q4Q582	1-acyl-sn-glycerol-3-phosphateacyltransferase-like protein, putative.[Source:GeneDB;Acc:LmjF.32.1960]	0
0	0	0	0	0	LmjF.22.1460	0	0	0	Infinity	Q4QBK1	I/6 autoantigen-like protein.[Source:GeneDB;Acc:LmjF.22.1460]	0
0	0	0	0	0	LmjF.29.1170	0	0	0	Infinity	E9ADX5	Hypothetical protein, conserved.[Source:GeneDB;Acc:LmjF.29.1170]	0
0	0	0	0	0	LmjF.36.2590	0	0	0	Infinity	Q4Q1G2	Membrane-bound acid phosphatase 2, putative.[Source:GeneDB;Acc:LmjF.36.2590]; Belongs to the histidine acid phosphatase family.	0
0	0	0	0	0	LmjF.36.1380	0	0	0	Infinity	Q4Q1T8	Hypothetical protein, conserved.[Source:GeneDB;Acc:LmjF.36.1380]	0
0	0	0	0	0	LmjF.36.3160	0	0	0	Infinity	Q4Q1A3	Hypothetical protein, conserved.[Source:GeneDB;Acc:LmjF.36.3160]
3.65278	0	0.273764	1	3	LT.06	9	11.3333	3	0.879419	Q4JKT1	DNA topoisomerase type IB small subunit.[Source:GeneDB;Acc:LmjF.04.0060]
0	0	0	0	0	LmjF.31.0950	0	0	0	Infinity	Q4Q6G8	Sodium stibogluconate resistance protein, putative.[Source:GeneDB;Acc:LmjF.31.0950]	0
0	0	0	0	0	LmjF.24.0160	0	0	0	Infinity	Q4QAW5	Hypothetical protein, conserved.[Source:GeneDB;Acc:LmjF.24.0160]	0
0	0	0	0	0	LmjF.34.0550	0	0	0	Infinity	Q4Q3F2	Leucine-rich repeat protein, putative.[Source:GeneDB;Acc:LmjF.34.0550]	0
0	0	0	0	0	LmjF.31.0390	0	0	0	Infinity	Q4Q6M4	Cysteine peptidase, Clan CA, family C2, putative.[Source:GeneDB;Acc:LmjF.31.0390]; Belongs to the peptidase C2 family.	0
0	0	0	0	0	LmjF.35.3110	0	0	0	Infinity	E9AFD5	Hypothetical protein, conserved.[Source:GeneDB;Acc:LmjF.35.3110]	0
3.33333	0	0.3	1	4	LmjF.22.1500	8	15.25	4	0.893939	Q4QBJ7	ATP-dependent DEAD/H RNA helicase, putative.[Source:GeneDB;Acc:LmjF.22.1500]	0.693182
3.54167	0	0.282353	1	4	LmjF.16.0240	8	13	4	0.88447	Q4QEZ6	Histone acetyltransferase-like protein.[Source:GeneDB;Acc:LmjF.16.0240]	0.619048
3.58333	0	0.27907	0	1	LmjF.18.0470	8	17	1	0.882576	Q4QDZ5	Hypothetical protein, conserved.[Source:GeneDB;Acc:LmjF.18.0470]	0
0	0	0	0	0	LmjF.29.1380	0	0	0	Infinity	E9ADZ7	Hypothetical protein, conserved.[Source:GeneDB;Acc:LmjF.29.1380]	0
6.97222	0	0.143426	0	1	LmjF.25.2200	10	2	1	0.728535	Q4Q9L7	Hypothetical protein, conserved.[Source:GeneDB;Acc:LmjF.25.2200]	0
0	0	0	0	0	LmjF.01.0570	0	0	0	Infinity	E9AC48	Tricarboxylate carrier, putative.[Source:GeneDB;Acc:LmjF.01.0570]	0
0	0	0	0	0	SMP-4	0	0	0	Infinity	Q4QCR8	Small myristoylated protein 4, putative.[Source:GeneDB;Acc:LmjF.20.1280]	0
0	0	0	0	0	LmjF.36.4040	0	0	0	Infinity	Q4Q111	Hypothetical protein, conserved.[Source:GeneDB;Acc:LmjF.36.4040]	0
0	0	0	0	0	LmjF.12.1120	0	0	0	Infinity	Q4QGH7	Hypothetical protein, conserved.[Source:GeneDB;Acc:LmjF.12.1120]	0
0	0	0	0	0	LmjF.31.0960	0	0	0	Infinity	Q4Q6G7	Sodium stibogluconate resistance protein, putative.[Source:GeneDB;Acc:LmjF.31.0960]	0
0	0	0	0	0	LmjF.16.1420	0	0	0	Infinity	Q4QEM4	Hypothetical protein, conserved.[Source:GeneDB;Acc:LmjF.16.1420]	0
0	0	0	0	0	LmjF.32.1260	0	0	0	Infinity	Q4Q5F6	Hypothetical protein, conserved.[Source:GeneDB;Acc:LmjF.32.1260]	0
0	0	0	0	0	LmjF.21.1561	0	0	0	Infinity	Q4QC35	Hypothetical protein, conserved.[Source:GeneDB;Acc:LmjF.21.1561]	0
0	0	0	0	0	LmjF.08.0130	0	0	0	Infinity	Q4QIF6	Hypothetical protein, conserved.[Source:GeneDB;Acc:LmjF.08.0130]	0
4.375	0	0.228571	0	1	LmjF.21.1040	7	6	1	0.846591	Q4QC92	Kinesin, putative.[Source:GeneDB;Acc:LmjF.21.1040]; Belongs to the TRAFAC class myosin-kinesin ATPase superfamily. Kinesin family.	0
0	0	0	0	0	LmjF.24.1980	0	0	0	Infinity	Q4QAD2	Hypothetical protein, conserved.[Source:GeneDB;Acc:LmjF.24.1980]	0
0	0	0	0	0	LmjF.33.1040	0	0	0	Infinity	Q4Q486	Hypothetical protein, conserved.[Source:GeneDB;Acc:LmjF.33.1040]	0
0	0	0	0	0	LmjF.25.1000	0	0	0	Infinity	Q4Q9Z4	Hypothetical protein, conserved.[Source:GeneDB;Acc:LmjF.25.1000]	0
0	0	0	0	0	L2969.04	0	0	0	Infinity	O97203	Huntingtin interacting protein (HIP), putative.[Source:GeneDB;Acc:LmjF.04.0520]; Belongs to the DHHC palmitoyltransferase family.	0
0	0	0	0	0	LmjF.23.0080	0	0	0	Infinity	Q4QBG8	Hypothetical protein, conserved.[Source:GeneDB;Acc:LmjF.23.0080]	0
0	0	0	0	0	LmjF.36.6330	0	0	0	Infinity	Q4Q0C7	Hypothetical protein, conserved.[Source:GeneDB;Acc:LmjF.36.6330]	0
0	0	0	0	0	LmjF.17.1320	0	0	0	Infinity	Q4QE58	Hypothetical protein, conserved.[Source:GeneDB;Acc:LmjF.17.1320]	0
0	0	0	0	0	LmjF.36.0750	0	0	0	Infinity	Q4Q201	Hypothetical protein, conserved.[Source:GeneDB;Acc:LmjF.36.0750]	0
0	0	0	0	0	LmjF.35.2080	0	0	0	Infinity	E9AF31	Calcium motive p-type ATPase, putative.[Source:GeneDB;Acc:LmjF.35.2080]; Belongs to the cation transport ATPase (P-type) (TC 3.A.3) family.	0
3.65278	0	0.273764	1	3	LmjF.34.3440	9	11.3333	3	0.879419	Q4Q2K0	DNA topoisomerase IB, large subunit.[Source:GeneDB;Acc:LmjF.34.3440]
0	0	0	0	0	MGT2	0	0	0	Infinity	Q4Q9Y4	MGT2 magnesium transporter.[Source:GeneDB;Acc:LmjF.25.1090]	0
0	0	0	0	0	LmjF.33.2810	0	0	0	Infinity	Q4Q3Q4	Transcription elongation factor-like protein.[Source:GeneDB;Acc:LmjF.33.2810]	0
3.93056	0	0.254417	1	4	LmjF.10.1110	9	7.25	4	0.866793	Q4QHA3	Hypothetical protein, conserved.[Source:GeneDB;Acc:LmjF.10.1110]	0.557692
0	0	0	0	0	LmjF.02.0460	0	0	0	Infinity	E9ACC0	Voltage-dependent anion-selective channel, putative.[Source:GeneDB;Acc:LmjF.02.0460]	0
4.56944	0	0.218845	0	1	LmjF.13.1350	8	5	1	0.837753	Q4QG19	Hypothetical protein, conserved.[Source:GeneDB;Acc:LmjF.13.1350]	0
4.76389	0	0.209913	0	1	LmjF.34.0050	10	6	1	0.828914	Q4Q3K4	Hypothetical protein, conserved.[Source:GeneDB;Acc:LmjF.34.0050]	0
0	0	0	0	0	LmjF.19.0500	0	0	0	Infinity	Q4QDH1	Hypothetical protein, conserved.[Source:GeneDB;Acc:LmjF.19.0500]	0
4.55556	0	0.219512	1	2	CD	8	3.5	2	0.838384	Q4Q511	Cysteine desulfhydrase.[Source:GeneDB;Acc:LmjF.32.2640]	0.7
0	0	0	0	0	LmjF.11.0400	0	0	0	Infinity	Q4QH40	Tubulin-tyrsoine ligase-like protein.[Source:GeneDB;Acc:LmjF.11.0400]	0
1	0	1	0	1	LmjF.33.2260	1	1	1	1	Q4Q3W1	Glycosyl hydrolase-like protein.[Source:GeneDB;Acc:LmjF.33.2260]	0
0	0	0	0	0	LmjF.32.2610	0	0	0	Infinity	Q4Q514	Hypothetical protein, conserved.[Source:GeneDB;Acc:LmjF.32.2610]	0
0	0	0	0	0	LmjF.30.3090	0	0	0	Infinity	Q4Q6Y1	Hypothetical protein, conserved.[Source:GeneDB;Acc:LmjF.30.3090]
0	0	0	0	0	LmjF.15.1320	0	0	0	Infinity	Q4QF50	Eukaryotic initiation factor 4a, putative.[Source:GeneDB;Acc:LmjF.15.1320]	0
0	0	0	0	0	L1156.02	0	0	0	Infinity	O96998	Hypothetical protein, conserved.[Source:GeneDB;Acc:LmjF.04.1220]	0
0	0	0	0	0	LmjF.36.1750	0	0	0	Infinity	Q4Q1P9	Hypothetical protein, conserved.[Source:GeneDB;Acc:LmjF.36.1750]	0
0	0	0	0	0	LmjF.31.1670	0	0	0	Infinity	Q4Q695	Hypothetical protein, conserved.[Source:GeneDB;Acc:LmjF.31.1670]	0
0	0	0	0	0	LmjF.27.1220	0	0	0	Infinity	E9ADA0	Hypothetical protein, conserved.[Source:GeneDB;Acc:LmjF.27.1220]	0
4.56944	0	0.218845	0	1	LmjF.08.0510	8	5	1	0.837753	Q4QIB8	Ribose-phosphate pyrophosphokinase, putative.[Source:GeneDB;Acc:LmjF.08.0510]	0
0	0	0	0	0	LmjF.09.1530	0	0	0	Infinity	Q4QHM2	Hypothetical protein, conserved.[Source:GeneDB;Acc:LmjF.09.1530]	0
0	0	0	0	0	LmjF.35.3440	0	0	0	Infinity	E9AFG8	Hypothetical protein, conserved.[Source:GeneDB;Acc:LmjF.35.3440]	0
5.16667	0	0.193548	0	1	LmjF.07.0280	9	2	1	0.810606	Q4QIR6	Ubiquitin-protein ligase-like, putative.[Source:GeneDB;Acc:LmjF.07.0280]	0
1	0	1	0	1	LmjF.29.0780	1	1	1	1	E9ADT0	U-box domain protein, putative.[Source:GeneDB;Acc:LmjF.29.0780]	0
0	0	0	0	0	LmjF.29.1110	0	0	0	Infinity	E9ADW9	Hypothetical protein, conserved.[Source:GeneDB;Acc:LmjF.29.1110]	0
0	0	0	0	0	LmjF.35.2110	0	0	0	Infinity	E9AF34	Hypothetical protein, conserved.[Source:GeneDB;Acc:LmjF.35.2110]	0
0	0	0	0	0	LmjF.31.1390	0	0	0	Infinity	Q4Q6C4	Hypothetical protein, unknown function.[Source:GeneDB;Acc:LmjF.31.1390]	0
0	0	0	0	0	LmjF.05.1100	0	0	0	Infinity	Q4QJ92	Hypothetical protein, conserved.[Source:GeneDB;Acc:LmjF.05.1100]	0
0	0	0	0	0	LmjF.21.1220	0	0	0	Infinity	Q4QC74	Hypothetical protein, conserved.[Source:GeneDB;Acc:LmjF.21.1220]	0
0	0	0	0	0	LmjF.32.1760	0	0	0	Infinity	Q4Q5A4	Hypothetical protein, conserved.[Source:GeneDB;Acc:LmjF.32.1760]	0
3.93056	0	0.254417	1	4	LmjF.21.0800	9	7.25	4	0.866793	Q4QCD3	Hypothetical protein, conserved.[Source:GeneDB;Acc:LmjF.21.0800]	0.557692
0	0	0	0	0	LmjF.22.0970	0	0	0	Infinity	Q4QBQ0	Hypothetical protein, conserved.[Source:GeneDB;Acc:LmjF.22.0970]	0
0	0	0	0	0	LmjF.01.0540	0	0	0	Infinity	E9AC45	Hypothetical protein, conserved.[Source:GeneDB;Acc:LmjF.01.0540]	0
0	0	0	0	0	LmjF.36.1060	0	0	0	Infinity	Q4Q1X0	Nucleoplasmin-like protein (NLP), putative.[Source:GeneDB;Acc:LmjF.36.1060]	0
0	0	0	0	0	LmjF.14.1220	0	0	0	Infinity	Q4QFL2	Hypothetical protein, conserved.[Source:GeneDB;Acc:LmjF.14.1220]	0
0	0	0	0	0	LmjF.36.1500	0	0	0	Infinity	Q4Q1S6	Hypothetical protein, conserved.[Source:GeneDB;Acc:LmjF.36.1500]	0
0	0	0	0	0	LmjF.17.0010	0	0	0	Infinity	Q4QEJ8	Hypothetical protein, conserved.[Source:GeneDB;Acc:LmjF.17.0010]	0
0	0	0	0	0	LmjF.07.0700	0	0	0	Infinity	Q4QIM1	Topoisomerase-related function protein-like protein.[Source:GeneDB;Acc:LmjF.07.0700]	0
0	0	0	0	0	LmjF.31.2770	0	0	0	Infinity	Q4Q5Y3	Hypothetical protein, unknown function.[Source:GeneDB;Acc:LmjF.31.2770]	0
3.72222	0	0.268657	0	1	LmjF.27.1210	8	11	1	0.876263	E9AD99	Translation initiation factor eIF2B subunit-like protein, putative.[Source:GeneDB;Acc:LmjF.27.1210]; Belongs to the eIF-2B alpha/beta/delta subunits family.	0
0	0	0	0	0	LmjF.09.0210	0	0	0	Infinity	Q4QI05	Hypothetical protein, conserved.[Source:GeneDB;Acc:LmjF.09.0210]	0
6.01389	0	0.166282	0	1	LmjF.26.1120	9	3	1	0.772096	Q4Q982	Hypothetical protein, conserved.[Source:GeneDB;Acc:LmjF.26.1120]	0
0	0	0	0	0	KMPII-1	0	0	0	Infinity	E9AF45	Kinetoplastid membrane protein-11.[Source:GeneDB;Acc:LmjF.35.2220]	0
0	0	0	0	0	LmjF.36.3090	0	0	0	Infinity	Q4Q1B0	Hypothetical protein, conserved.[Source:GeneDB;Acc:LmjF.36.3090]	0
0	0	0	0	0	LmjF.35.0320	0	0	0	Infinity	E9AEK9	Serine palmitoyltransferase, putative.[Source:GeneDB;Acc:LmjF.35.0320]	0
3.31944	0	0.301255	1	2	LmjF.34.1040	6	8	2	0.894571	Q4Q3A1	Uracil phosphoribosyltransferase, putative.[Source:GeneDB;Acc:LmjF.34.1040]	0.571429

## Sheet: AXA_PPs_Increased
Table S8c: Protein-protein interaction network parameters of upregulated RNA-binding phosphoproteins upon HSP90 inhibition in axenic amastigotes
AverageShortestPathLength	BetweennessCentrality	ClosenessCentrality	ClusteringCoefficient	Degree	display name	Eccentricity	NeighborhoodConnectivity	NumberOfUndirectedEdges	Radiality	stringdb::canonical name	stringdb::description	TopologicalCoefficient
2.2234	0.0995095	0.449761	0.385965	19	LmjF.20.0560	5	19.9474	19	0.964018	Q4QCY4	Cytidine triphosphate synthase, putative.[Source:GeneDB;Acc:LmjF.20.0560]; Catalyzes the ATP-dependent amination of UTP to CTP with either L-glutamine or ammonia as the source of nitrogen.	0.310033
2.31915	0.0925244	0.431193	0.333333	16	LmjF.18.0740	5	17	16	0.961202	Q4QDW8	Elongation factor Tu, putative.[Source:GeneDB;Acc:LmjF.18.0740]	0.273185
2.56383	0.0879944	0.390041	0.422222	10	LmjF.30.0800	6	15.5	10	0.954005	Q4Q7M5	Rac serine-threonine kinase, putative.[Source:GeneDB;Acc:LmjF.30.0800]	0.323404
2	0.0779598	0.5	0.415054	31	LmjF.28.1530	5	20.9355	31	0.970588	Q4Q8B2	ATP dependent DEAD-box helicase, putative.[Source:GeneDB;Acc:LmjF.28.1530]; Belongs to the DEAD box helicase family.	0.294866
1.96809	0.0706758	0.508108	0.4082	34	LmjF.13.0570	5	19.7059	34	0.971527	Q4QG97	40S ribosomal protein S12, putative.[Source:GeneDB;Acc:LmjF.13.0570]; Belongs to the eukaryotic ribosomal protein eS12 family.
2.01064	0.0696558	0.497354	0.404598	30	LmjF.19.0160	5	19.7333	30	0.970275	Q4QDK5	Metallo-peptidase, Clan MG, Family M24.[Source:GeneDB;Acc:LmjF.19.0160]	0.281429
2.01064	0.0691947	0.497354	0.405242	32	ABCE1	5	18.7812	32	0.970275	Q4QCE4	ATP-binding cassette protein subfamily E, member 1, putative.[Source:GeneDB;Acc:LmjF.21.0710]	0.279851
2.90426	0.0631545	0.344322	0	3	LmjF.32.0890	5	10	3	0.943992	Q4Q5J3	Ethanolamine-phosphate cytidylyltransferase, putative.[Source:GeneDB;Acc:LmjF.32.0890]	0.346154
2.02128	0.0541485	0.494737	0.410753	31	LmjF.20.1670	5	19.5484	31	0.969962	Q4QCN5	Ribosome biogenesis protein, putative.[Source:GeneDB;Acc:LmjF.20.1670]	0.28331
2.2234	0.0530288	0.449761	0.561905	21	LmjF.30.3040	6	20.4762	21	0.964018	Q4Q6Y6	Eukaryotic translation initiation factor 3 subunit 7-like protein.[Source:GeneDB;Acc:LmjF.30.3040]; mRNA cap-binding component of the eukaryotic translation initiation factor 3 (eIF-3) complex, which is involved in protein synthesis of a specialized repertoire of mRNAs and, together with other initiation factors, stimulates binding of mRNA and methionyl-tRNAi to the 40S ribosome. The eIF-3 comple…	0.31994
1.96809	0.0521473	0.508108	0.449462	31	LmjF.20.1650	5	20.7097	31	0.971527		Ribosomal protein S11 homolog.[Source:GeneDB;Acc:LmjF.20.1650]
1.96809	0.0521473	0.508108	0.449462	31	LmjF.21.1550	5	20.7097	31	0.971527	Q4QCN7	40S ribosomal protein S11, putative.[Source:GeneDB;Acc:LmjF.21.1550]; Belongs to the universal ribosomal protein uS17 family.
2.20213	0.0498719	0.454106	0.525362	24	LmjF.28.1310	6	19.5417	24	0.964643	Q4Q8D5	ATP-dependent RNA helicase, putative.[Source:GeneDB;Acc:LmjF.28.1310]; Belongs to the DEAD box helicase family.	0.319672
2.44681	0.0479714	0.408696	0.361111	9	LmjF.05.0890	4	15.1111	9	0.957447	Q4QJB3	Hypothetical protein, conserved.[Source:GeneDB;Acc:LmjF.05.0890]	0.27572
2.78723	0.0436405	0.358779	0.238095	7	LmjF.06.0950	5	12.7143	7	0.947434	Q4QIY2	Glucosamine-fructose-6-phosphate aminotransferase, putative.[Source:GeneDB;Acc:LmjF.06.0950]	0.314286
3.40426	0.0426148	0.29375	0	4	LmjF.36.3210	7	3.75	4	0.929287	C8KIL0	14-3-3 protein-like protein.[Source:GeneDB;Acc:LmjF.36.3210]; Belongs to the 14-3-3 family.	0.25
3.85106	0.0420956	0.259669	0	2	LmjF.27.1420	6	2.5	2	0.916145	E9ADC3	Choline kinase.[Source:GeneDB;Acc:LmjF.27.1420]	0.5
2.82979	0.0384062	0.353383	0.166667	4	LmjF.14.1120	6	16.75	4	0.946183	Q4QFM2	Kinesin K39, putative.[Source:GeneDB;Acc:LmjF.14.1120]; Belongs to the TRAFAC class myosin-kinesin ATPase superfamily. Kinesin family.	0.477941
2.11702	0.0367396	0.472362	0.480519	22	LmjF.01.0770	5	20.6818	22	0.967146		Eukaryotic initiation factor 4a, putative.[Source:GeneDB;Acc:LmjF.01.0770]	0.312672
2.03191	0.0351697	0.492147	0.510582	28	LmjF.36.0940	5	21.75	28	0.96965	Q4Q1Y2	40S ribosomal protein S18, putative.[Source:GeneDB;Acc:LmjF.36.0940]; Belongs to the universal ribosomal protein uS13 family.
2.03191	0.0351697	0.492147	0.510582	28	LmjF.36.0930	5	21.75	28	0.96965	Q1X7L5	40S ribosomal protein S18, putative.[Source:GeneDB;Acc:LmjF.36.0930]
2.04255	0.0349893	0.489583	0.467742	32	LmjF.26.1790	5	20.9375	32	0.969337	Q4Q913	Hypothetical protein, conserved.[Source:GeneDB;Acc:LmjF.26.1790]	0.3125
3.35106	0.0326042	0.298413	0.166667	4	LmjF.31.2600	7	3.75	4	0.930851	Q4Q601	Calreticulin, putative.[Source:GeneDB;Acc:LmjF.31.2600]	0.325
2.08511	0.0314805	0.479592	0.529101	28	LmjF.17.1290	6	22.2857	28	0.968085	Q4QE62	Translation initiation factor, putative.[Source:GeneDB;Acc:LmjF.17.1290]	0.332623
2.58511	0.0313146	0.386831	0.4	5	LmjF.21.0540	6	20.8	5	0.953379	Q4QCG1	La RNA binding protein, putative.[Source:GeneDB;Acc:LmjF.21.0540]	0.396154
2.51064	0.0310904	0.398305	0.190476	7	LmjF.34.3500	5	16.2857	7	0.955569	Q4Q2J4	Ruvb-like 1 DNA helicase, putative.[Source:GeneDB;Acc:LmjF.34.3500]; Belongs to the RuvB family.	0.290909
2.97872	0.0299901	0.335714	0.1	5	LmjF.28.1730	7	6.4	5	0.941802	Q4Q893	Proteasome regulatory non-ATP-ase subunit 2, putative.[Source:GeneDB;Acc:LmjF.28.1730]	0.232
2.21277	0.0298379	0.451923	0.52	25	LmjF.28.0720	6	21.56	25	0.96433	Q4Q8J7	Hypothetical protein, conserved.[Source:GeneDB;Acc:LmjF.28.0720]	0.347742
2.09574	0.0290788	0.477157	0.505263	20	LmjF.19.0660	5	24.65	20	0.967772	Q4QDF5	DNA-directed RNA polymerase, alpha subunit, putative.[Source:GeneDB;Acc:LmjF.19.0660]	0.347183
2.97872	0.0276549	0.335714	0	3	CRK1	7	11	3	0.941802	Q4QC88	Cell division protein kinase 2.[Source:GeneDB;Acc:LmjF.21.1080]; Belongs to the protein kinase superfamily.	0.333333
2.7234	0.0256603	0.367188	0.166667	4	LmjF.21.0760	6	14.25	4	0.949312	Q4QCD7	Proteasome regulatory non-ATP-ase subunit 5, putative.[Source:GeneDB;Acc:LmjF.21.0760]	0.327381
2.34043	0.023257	0.427273	0.617647	17	LmjF.36.6520	6	19.6471	17	0.960576	Q4Q0A5	Hypothetical protein, conserved.[Source:GeneDB;Acc:LmjF.36.6520]	0.342621
3.28723	0.0212766	0.304207	0	2	LmjF.26.0320	6	8.5	2	0.932728	Q4Q9F9	C-1-tetrahydrofolate synthase, cytoplasmic, putative.[Source:GeneDB;Acc:LmjF.26.0320]
4.81915	0.0212766	0.207506	0	2	LmjF.32.1960	7	1.5	2	0.887672	Q4Q582	1-acyl-sn-glycerol-3-phosphateacyltransferase-like protein, putative.[Source:GeneDB;Acc:LmjF.32.1960]	0.5
2.73404	0.0211793	0.365759	0.638889	9	P131.03	6	20.3333	9	0.948999	Q9N857	Exosome complex exonuclease RRP40, putative.[Source:GeneDB;Acc:LmjF.04.0120]	0.442029
2.08511	0.0207521	0.479592	0.534392	28	LmjF.25.0430	5	22.4643	28	0.968085	Q4QA52	Hypothetical protein, conserved.[Source:GeneDB;Acc:LmjF.25.0430]	0.335288
2.53191	0.0198669	0.394958	0.305556	9	LmjF.03.0520	5	14.5556	9	0.954944	E9ACJ7	Hypothetical protein, conserved.[Source:GeneDB;Acc:LmjF.03.0520]	0.269547
2.15957	0.0170516	0.463054	0.521368	27	LmjF.28.1880	6	22.1481	27	0.965895	Q4Q878	Hypothetical protein, conserved.[Source:GeneDB;Acc:LmjF.28.1880]	0.346065
2.15957	0.015037	0.463054	0.535385	26	LmjF.32.0150	6	22.5385	26	0.965895	Q4Q5S1	Hypothetical protein, conserved.[Source:GeneDB;Acc:LmjF.32.0150]	0.346746
3.68085	0.013569	0.271676	0.1	5	LmjF.29.2200	8	3	5	0.921151	E9AE82	GTP-binding protein, putative.[Source:GeneDB;Acc:LmjF.29.2200]; Belongs to the TRAFAC class dynamin-like GTPase superfamily. Dynamin/Fzo/YdjA family.	0.342857
2.2234	0.0122909	0.449761	0.71345	19	LmjF.29.2460	6	23.1579	19	0.964018	E9AEA8	60S ribosomal protein L13, putative.[Source:GeneDB;Acc:LmjF.29.2460]	0.356275
2.28723	0.00989457	0.437209	0.519048	21	LmjF.05.0200	5	21.619	21	0.96214	Q4QJI3	Hypothetical protein, conserved.[Source:GeneDB;Acc:LmjF.05.0200]	0.360317
2.24468	0.00950822	0.445498	0.566667	16	EIF4G3	6	23.4375	16	0.963392	Q4QEK5	Eukaryotic translation initiation factor 4 gamma, putative.[Source:GeneDB;Acc:LmjF.16.1600]	0.355114
2.24468	0.00950822	0.445498	0.566667	16	LmjF.36.6060	6	23.4375	16	0.963392	Q4Q0F4	Eukaryotic initiation factor 4a, putative.[Source:GeneDB;Acc:LmjF.36.6060]	0.355114
3.3617	0.00667888	0.297468	0	3	MPK11	7	6.66667	3	0.930538	Q4Q449	Mitogen activated protein kinase, putative.[Source:GeneDB;Acc:LmjF.33.1380]
3.3617	0.00667888	0.297468	0	3	MPK3	7	6.66667	3	0.930538	Q4QHG6	Mitogen-activated protein kinase 3, putative.[Source:GeneDB;Acc:LmjF.10.0490]
2.5	0.00664209	0.4	0.357143	8	LmjF.15.0230	6	17.875	8	0.955882	Q4QFF7	lysyl-tRNA synthetase, putative.[Source:GeneDB;Acc:LmjF.15.0230]	0.331019
2.38298	0.00656074	0.419643	0.608333	16	PABP3	6	22.875	16	0.959324	Q4QA88	poly(A)-binding protein 3.[Source:GeneDB;Acc:LmjF.25.0080]	0.394397
2.38298	0.00656074	0.419643	0.608333	16	LmjF.18.0590	6	22.875	16	0.959324	Q4QDY3	RNA binding protein, putative.[Source:GeneDB;Acc:LmjF.18.0590]	0.394397
2.48936	0.00630722	0.401709	0.388889	9	LmjF.17.0920	5	18.5556	9	0.956195	Q4QE98	ATP-dependent RNA helicase, putative.[Source:GeneDB;Acc:LmjF.17.0920]	0.341564
2.45745	0.00615513	0.406926	0.766667	16	LmjF.35.1090	6	21.5625	16	0.957134	E9AET3	Hypothetical protein, conserved.[Source:GeneDB;Acc:LmjF.35.1090]	0.398148
2.3617	0.00543334	0.423423	0.522059	17	LmjF.05.0140	6	20.2941	17	0.95995	Q4QJI9	Nucleolar RNA helicase II, putative.[Source:GeneDB;Acc:LmjF.05.0140]	0.343968
2.3617	0.00543334	0.423423	0.522059	17	LmjF.36.2130	6	20.2941	17	0.95995	Q4Q1K8	DEAD box RNA helicase, putative.[Source:GeneDB;Acc:LmjF.36.2130]; Belongs to the DEAD box helicase family.	0.343968
2.23404	0.00474041	0.447619	0.735294	17	LmjF.27.1450	5	23.2941	17	0.963705	E9ADC6	Hypothetical protein, conserved.[Source:GeneDB;Acc:LmjF.27.1450]	0.358371
2.26596	0.00471637	0.441315	0.736842	19	LmjF.15.1000	6	23.4211	19	0.962766	Q1X7L1	60S ribosomal protein L6, putative.[Source:GeneDB;Acc:LmjF.15.1000]	0.377759
2.26596	0.00471637	0.441315	0.736842	19	LmjF.33.0720	6	23.4211	19	0.962766	Q4Q4D3	60S ribosomal protein L6, putative.[Source:GeneDB;Acc:LmjF.33.0720]	0.377759
2.62766	0.0044718	0.380567	0.4	6	LmjF.21.0810	6	18	6	0.952128	Q4QCD2	methionyl-tRNA synthetase.[Source:GeneDB;Acc:LmjF.21.0810]; Belongs to the class-I aminoacyl-tRNA synthetase family.
2.68085	0.00358015	0.373016	0.3	5	GDPMP	5	14.4	5	0.950563	Q4QBG5	GDP-mannose pyrophosphorylase.[Source:GeneDB;Acc:LmjF.23.0110]	0.330233
2.87234	0.0034211	0.348148	0.666667	3	LmjF.32.1340	6	14.6667	3	0.944931	Q4Q5E8	Cleavage and polyadenylation specificity factor- like protein.[Source:GeneDB;Acc:LmjF.32.1340]	0.396396
3.37234	0.00304476	0.29653	0.333333	4	PGAM	6	4.5	4	0.930225	Q4Q090	2,3-bisphosphoglycerate-independent phosphoglycerate mutase.[Source:GeneDB;Acc:LmjF.36.6650]
2.93617	0.00223229	0.34058	0.4	5	LmjF.35.1410	6	11.2	5	0.943054	E9AEW4	threonyl-tRNA synthetase, putative.[Source:GeneDB;Acc:LmjF.35.1410]	0.366667
2.40426	0.00217004	0.415929	0.871795	13	LmjF.17.1240	5	23.7692	13	0.958698	Q4QE67	Hypothetical protein, conserved.[Source:GeneDB;Acc:LmjF.17.1240]	0.417004
3.24468	0.00207839	0.308197	0.666667	3	PGKC	6	7.66667	3	0.93398	P50312	Phosphoglycerate kinase C, glycosomal.[Source:GeneDB;Acc:LmjF.20.0100]; Belongs to the phosphoglycerate kinase family.
3.24468	0.00207839	0.308197	0.666667	3	PGKB	6	7.66667	3	0.93398	Q27683	Phosphoglycerate kinase B, cytosolic.[Source:GeneDB;Acc:LmjF.20.0110]
2.3617	0.00203797	0.423423	0.786765	17	LmjF.27.1980	6	22.2941	17	0.95995	E9ADH8	FtsJ cell division protein, putative.[Source:GeneDB;Acc:LmjF.27.1980]; Probable methyltransferase involved in the maturation of rRNA and in the biogenesis of ribosomal subunits.	0.384381
3.15957	0.00188282	0.316498	0.666667	4	LmjF.28.0330	7	11	4	0.936483	Q4Q8N7	Rrp44p homologue, putative.[Source:GeneDB;Acc:LmjF.28.0330]; Belongs to the RNR ribonuclease family.	0.423077
2.82979	0.00181925	0.353383	0.785714	8	LmjF.03.0690	6	21.875	8	0.946183	E9ACL4	Hypothetical protein, conserved.[Source:GeneDB;Acc:LmjF.03.0690]	0.591216
4.04255	0.00144416	0.247368	0.666667	3	LmjF.16.1320	8	4	3	0.910513	A0PJ38	Cytochrome c, putative.[Source:GeneDB;Acc:LmjF.16.1320]; Electron carrier protein. The oxidized form of the cytochrome c heme group can accept an electron from the heme group of the cytochrome c1 subunit of cytochrome reductase. Cytochrome c then transfers this electron to the cytochrome oxidase complex, the final protein carrier in the mitochondrial electron-transport chain.
4.04255	0.00144416	0.247368	0.666667	3	LmjF.16.1310	8	4	3	0.910513		Cytochrome c, putative.[Source:GeneDB;Acc:LmjF.16.1310]
2.2766	0.00136622	0.439252	0.810458	18	LmjF.32.0880	6	25.0556	18	0.962453	Q1X7K3	60S ribosomal protein L18a, putative.[Source:GeneDB;Acc:LmjF.32.0880]; Belongs to the eukaryotic ribosomal protein eL20 family.	0.404122
2.2766	0.00136622	0.439252	0.810458	18	LmjF.35.0600	6	25.0556	18	0.962453	Q1X7K3	60S ribosomal protein L18a, putative.[Source:GeneDB;Acc:LmjF.35.0600]; Belongs to the eukaryotic ribosomal protein eL20 family.	0.404122
2.42553	0.00131587	0.412281	0.717949	13	LmjF.16.0690	6	23.6154	13	0.958073	Q4QEV0	Hypothetical protein, conserved.[Source:GeneDB;Acc:LmjF.16.0690]	0.437322
2.58511	0.000629	0.386831	0.7	5	LmjF.36.2250	5	23.8	5	0.953379	Q4Q1J6	Developmentally regulated GTP-binding protein 1, putative.[Source:GeneDB;Acc:LmjF.36.2250]	0.457692
2.7234	0.000378	0.367188	0.761905	7	LmjF.20.0260	6	21.2857	7	0.949312	Q4QD18	Hypothetical protein, conserved.[Source:GeneDB;Acc:LmjF.20.0260]; Nuclear chaperone required for maturation and nuclear export of pre-60S ribosome subunits.	0.473016
2.40426	0.000342	0.415929	0.87619	15	LmjF.36.1070	6	24.9333	15	0.958698		Ribosomal protein L24, putative.[Source:GeneDB;Acc:LmjF.36.1070]	0.422599
2.40426	0.000342	0.415929	0.87619	15	LmjF.36.1100	6	24.9333	15	0.958698	Q4Q1W6	Ribosomal protein L24, putative.[Source:GeneDB;Acc:LmjF.36.1100]	0.422599
2.85106	0.000309	0.350746	0.5	4	LmjF.19.0800	6	19.75	4	0.945557	Q4QDE1	ATP-binding cassette protein subfamily F, member 2, putative.[Source:GeneDB;Acc:LmjF.19.0800]	0.527027
3.12766	0.000294	0.319728	0	2	LmjF.36.0070	6	12	2	0.937422	Q4Q271	Stress-inducible protein STI1 homolog.[Source:GeneDB;Acc:LmjF.36.0070]	0.52381
2.81915	8.23e-05	0.354717	0	2	L8032.10	6	24	2	0.946496	Q9NF87	Hypothetical protein, conserved.[Source:GeneDB;Acc:LmjF.04.1080]	0.547619
2.48936	2.58e-05	0.401709	0.977778	10	LmjF.36.0250	6	26.8	10	0.956195	Q4Q253	EIF3-interacting protein-like protein.[Source:GeneDB;Acc:LmjF.36.0250]; Component of the eukaryotic translation initiation factor 3 (eIF-3) complex, which is involved in protein synthesis of a specialized repertoire of mRNAs and, together with other initiation factors, stimulates binding of mRNA and methionyl-tRNAi to the 40S ribosome. The eIF-3 complex specifically targets and initiates translat…	0.515385
2.59574	0	0.385246	1	6	LmjF.34.2580	6	30.6667	6	0.953066	Q4Q2T7	Hypothetical protein, conserved.[Source:GeneDB;Acc:LmjF.34.2580]	0.589744
1	0	1	1	2	LmjF.25.1430	1	2	2	1	Q4Q9V0	Hypothetical protein, conserved.[Source:GeneDB;Acc:LmjF.25.1430]	1
1	0	1	1	2	LmjF.27.0100	1	2	2	1	E9ACY7	Protein kinase, putative.[Source:GeneDB;Acc:LmjF.27.0100]	1
1	0	1	1	2	LmjF.32.0310	1	2	2	1	Q4Q5Q4	Hypothetical protein, conserved.[Source:GeneDB;Acc:LmjF.32.0310]	1
3.71277	0	0.269341	1	2	LmjF.07.0700	7	6.5	2	0.920213	Q4QIM1	Topoisomerase-related function protein-like protein.[Source:GeneDB;Acc:LmjF.07.0700]	0.722222
3.76596	0	0.265537	1	2	L7836.01	6	4.5	2	0.918648	Q4QB92	acetyl-CoA synthetase, putative.[Source:GeneDB;Acc:LmjF.23.0710]	0.642857
3.76596	0	0.265537	1	2	LmjF.23.0540	6	4.5	2	0.918648	Q4QBC0	acetyl-CoA synthetase, putative.[Source:GeneDB;Acc:LmjF.23.0540]	0.642857
1	0	1	0	1	LmjF.21.0530	1	1	1	1	Q4QCG2	Hypothetical protein, conserved.[Source:GeneDB;Acc:LmjF.21.0530]	0
1	0	1	0	1	DC2	1	1	1	1	Q4Q4Y4	Outer dynein arm docking complex, putative.[Source:GeneDB;Acc:LmjF.32.2900]	0
2.95745	0	0.338129	0	1	LmjF.32.0750	6	34	1	0.942428	Q4Q5K7	RNA binding protein, putative.[Source:GeneDB;Acc:LmjF.32.0750]
3.21277	0	0.311258	0	1	SGT	6	19	1	0.934919	Q4Q720	Small glutamine-rich tetratricopeptide repeat protein, putative.[Source:GeneDB;Acc:LmjF.30.2740]	0
3.43617	0	0.291022	0	1	LmjF.36.5910	5	9	1	0.928348	Q4Q0G9	Hypothetical protein, conserved.[Source:GeneDB;Acc:LmjF.36.5910]	0
3.5	0	0.285714	0	1	LmjF.11.0480	6	7	1	0.926471	Q4QH32	Hypothetical protein, conserved.[Source:GeneDB;Acc:LmjF.11.0480]	0
3.71277	0	0.269341	0	1	LmjF.29.0600	7	4	1	0.920213	E9ADR2	Hypothetical protein, conserved.[Source:GeneDB;Acc:LmjF.29.0600]	0
3.81915	0	0.261838	0	1	LmjF.21.1040	7	4	1	0.917084	Q4QC92	Kinesin, putative.[Source:GeneDB;Acc:LmjF.21.1040]; Belongs to the TRAFAC class myosin-kinesin ATPase superfamily. Kinesin family.	0
3.96809	0	0.252011	0	1	L6586.08	8	5	1	0.912703	Q4QBA8	Ubiquitin-activating enzyme e1, putative.[Source:GeneDB;Acc:LmjF.23.0550]; Belongs to the ubiquitin-activating E1 family.	0
4.2766	0	0.233831	0	1	LmjF.28.1240	7	2	1	0.90363	Q4Q8E2	P450 reductase, putative.[Source:GeneDB;Acc:LmjF.28.1240]	0
4.39362	0	0.227603	0	1	H1A-1	8	4	1	0.900188	Q4QDN8	P-type H+-ATPase, putative.[Source:GeneDB;Acc:LmjF.18.1510]	0
4.39362	0	0.227603	0	1	LmjF.13.1590	8	4	1	0.900188	Q4QFZ5	Hypothetical protein, conserved.[Source:GeneDB;Acc:LmjF.13.1590]	0
5.80851	0	0.172161	0	1	LmjF.07.0120	8	2	1	0.858573	Q4QIT2	Hypothetical protein, conserved.[Source:GeneDB;Acc:LmjF.07.0120]	0
0	0	0	0	0	LmjF.32.0410	0	0	0	Infinity	Q4Q5P4	Hypothetical protein, conserved.[Source:GeneDB;Acc:LmjF.32.0410]	0
0	0	0	0	0	LmjF.07.0570	0	0	0	Infinity	Q4QIN5	Hypothetical protein, conserved.[Source:GeneDB;Acc:LmjF.07.0570]	0
0	0	0	0	0	LmjF.28.1570	0	0	0	Infinity	Q4Q8A8	Hydrolase, alpha/beta fold family, putative.[Source:GeneDB;Acc:LmjF.28.1570]	0
0	0	0	0	0	LT.03	0	0	0	Infinity	Q95Z92	cAMP-specific phosphodiesterase, putative.[Source:GeneDB;Acc:LmjF.04.0030]	0
0	0	0	0	0	LmjF.09.0220	0	0	0	Infinity	Q4QI04	Hypothetical protein, conserved.[Source:GeneDB;Acc:LmjF.09.0220]	0
0	0	0	0	0	LmjF.09.0100	0	0	0	Infinity	Q4QI25	Hypothetical protein, conserved.[Source:GeneDB;Acc:LmjF.09.0100]	0
0	0	0	0	0	LmjF.30.0760	0	0	0	Infinity	Q4Q7M9	Hypothetical protein, conserved.[Source:GeneDB;Acc:LmjF.30.0760]	0
0	0	0	0	0	LmjF.21.0430	0	0	0	Infinity	Q4QCH2	Hypothetical protein, conserved.[Source:GeneDB;Acc:LmjF.21.0430]	0
0	0	0	0	0	LmjF.35.0950	0	0	0	Infinity	E9AES0	Cell cycle sequence binding phosphoprotein (RBP33), putative.[Source:GeneDB;Acc:LmjF.35.0950]	0
0	0	0	0	0	LmjF.01.0520	0	0	0	Infinity	E9AC43	long-chain-fatty-acid-CoA ligase, putative.[Source:GeneDB;Acc:LmjF.01.0520]	0
0	0	0	0	0	LmjF.28.0590	0	0	0	Infinity	Q4Q8L1	Hypothetical protein, unknown function.[Source:GeneDB;Acc:LmjF.28.0590]	0
0	0	0	0	0	LmjF.36.4910	0	0	0	Infinity	Q4Q0S1	Hypothetical protein, conserved.[Source:GeneDB;Acc:LmjF.36.4910]	0
0	0	0	0	0	LmjF.19.0300	0	0	0	Infinity	Q4QDJ1	RNA binding protein, putative.[Source:GeneDB;Acc:LmjF.19.0300]	0
0	0	0	0	0	LmjF.31.0130	0	0	0	Infinity	Q4Q6Q1	Hypothetical protein, unknown function.[Source:GeneDB;Acc:LmjF.31.0130]	0
0	0	0	0	0	LmjF.35.4060	0	0	0	Infinity	E9AFN2	Hypothetical protein, conserved.[Source:GeneDB;Acc:LmjF.35.4060]	0
0	0	0	0	0	LmjF.26.1300	0	0	0	Infinity	Q4Q964	Hypothetical protein, conserved.[Source:GeneDB;Acc:LmjF.26.1300]	0
0	0	0	0	0	LmjF.32.0020	0	0	0	Infinity	Q4Q5T4	Hypothetical protein, conserved.[Source:GeneDB;Acc:LmjF.32.0020]	0
0	0	0	0	0	LmjF.31.2270	0	0	0	Infinity	Q4Q634	Hypothetical protein, conserved.[Source:GeneDB;Acc:LmjF.31.2270]	0
0	0	0	0	0	LmjF.35.2200	0	0	0	Infinity	E9AF44	RNA-binding protein, putative.[Source:GeneDB;Acc:LmjF.35.2200]	0
0	0	0	0	0	CYPA	0	0	0	Infinity	O02614	Cyclophilin a.[Source:GeneDB;Acc:LmjF.25.0910]; PPIases accelerate the folding of proteins. It catalyzes the cis-trans isomerization of proline imidic peptide bonds in oligopeptides.	0
0	0	0	0	0	LmjF.36.4780	0	0	0	Infinity	Q4Q0T5	Paraflagellar rod component, putative.[Source:GeneDB;Acc:LmjF.36.4780]	0
0	0	0	0	0	LmjF.33.3270	0	0	0	Infinity	Q4Q3K9	Delta-12 fatty acid desaturase.[Source:GeneDB;Acc:LmjF.33.3270]	0
0	0	0	0	0	LmjF.22.0300	0	0	0	Infinity	Q4QBW5	Hypothetical protein, conserved.[Source:GeneDB;Acc:LmjF.22.0300]	0
0	0	0	0	0	LmjF.15.1480	0	0	0	Infinity	Q4QF31	cAMP specific phosphodiesterase, putative.[Source:GeneDB;Acc:LmjF.15.1480]
0	0	0	0	0	LmjF.28.1350	0	0	0	Infinity	Q4Q8D1	Haloacid dehalogenase-like hydrolase-like protein.[Source:GeneDB;Acc:LmjF.28.1350]	0
0	0	0	0	0	LmjF.25.2020	0	0	0	Infinity	Q4Q9N7	Hypothetical protein, conserved.[Source:GeneDB;Acc:LmjF.25.2020]	0
0	0	0	0	0	LmjF.33.2460	0	0	0	Infinity	Q4Q3U1	Hypothetical protein, conserved.[Source:GeneDB;Acc:LmjF.33.2460]	0
0	0	0	0	0	LmjF.34.0680	0	0	0	Infinity	Q4Q3D9	Hypothetical protein, conserved.[Source:GeneDB;Acc:LmjF.34.0680]	0
0	0	0	0	0	LmjF.31.2960	0	0	0	Infinity	Q4Q5W2	Serine/threonine-protein kinase, putative.[Source:GeneDB;Acc:LmjF.31.2960]; Belongs to the protein kinase superfamily.	0
0	0	0	0	0	ABCD2	0	0	0	Infinity	Q4Q6K9	ATP-binding cassette protein subfamily D, member 2, putative.[Source:GeneDB;Acc:LmjF.31.0540]	0
0	0	0	0	0	LmjF.09.0760	0	0	0	Infinity	Q4QHU8	Hypothetical protein, conserved.[Source:GeneDB;Acc:LmjF.09.0760]	0
0	0	0	0	0	LmjF.02.0550	0	0	0	Infinity	E9ACC9	Hypothetical protein, unknown function.[Source:GeneDB;Acc:LmjF.02.0550]	0
0	0	0	0	0	LmjF.28.2170	0	0	0	Infinity	Q4Q848	Hypothetical protein, conserved.[Source:GeneDB;Acc:LmjF.28.2170]	0
0	0	0	0	0	LmjF.32.0350	0	0	0	Infinity	Q4Q5Q0	Hypothetical protein, conserved.[Source:GeneDB;Acc:LmjF.32.0350]	0
0	0	0	0	0	LmjF.27.1300	0	0	0	Infinity	E9ADB1	Hypothetical protein, conserved.[Source:GeneDB;Acc:LmjF.27.1300]	0
0	0	0	0	0	PUF1	0	0	0	Infinity	Q4Q274	PUF1, putative.[Source:GeneDB;Acc:LmjF.36.0050]	0
0	0	0	0	0	LmjF.36.1380	0	0	0	Infinity	Q4Q1T8	Hypothetical protein, conserved.[Source:GeneDB;Acc:LmjF.36.1380]	0
0	0	0	0	0	LmjF.25.1060	0	0	0	Infinity	Q4Q9Y7	Hypothetical protein, conserved.[Source:GeneDB;Acc:LmjF.25.1060]	0
0	0	0	0	0	LmjF.33.0970	0	0	0	Infinity	Q4Q494	Hypothetical protein, conserved.[Source:GeneDB;Acc:LmjF.33.0970]	0
0	0	0	0	0	LmjF.28.1220	0	0	0	Infinity	Q4Q8E4	Hypothetical protein, conserved.[Source:GeneDB;Acc:LmjF.28.1220]	0
0	0	0	0	0	LmjF.32.2260	0	0	0	Infinity	Q4Q549	Hypothetical protein, conserved.[Source:GeneDB;Acc:LmjF.32.2260]	0
0	0	0	0	0	LmjF.26.0870	0	0	0	Infinity	Q4Q9A7	Hypothetical protein, conserved.[Source:GeneDB;Acc:LmjF.26.0870]	0
0	0	0	0	0	LmjF.08.0960	0	0	0	Infinity	Q4QI73	Hypothetical protein, conserved.[Source:GeneDB;Acc:LmjF.08.0960]	0
0	0	0	0	0	LmjF.36.4560	0	0	0	Infinity	Q4Q0V8	Hypothetical protein, conserved.[Source:GeneDB;Acc:LmjF.36.4560]	0
0	0	0	0	0	LmjF.30.2100	0	0	0	Infinity	Q4Q783	Hypothetical protein, conserved.[Source:GeneDB;Acc:LmjF.30.2100]	0
0	0	0	0	0	LmjF.25.1350	0	0	0	Infinity	Q4Q9V8	Hypothetical protein, conserved.[Source:GeneDB;Acc:LmjF.25.1350]	0
0	0	0	0	0	LmjF.12.1120	0	0	0	Infinity	Q4QGH7	Hypothetical protein, conserved.[Source:GeneDB;Acc:LmjF.12.1120]	0
0	0	0	0	0	LmjF.14.0280	0	0	0	Infinity	Q4QFV7	Hypothetical protein, conserved.[Source:GeneDB;Acc:LmjF.14.0280]	0
0	0	0	0	0	LmjF.35.0190	0	0	0	Infinity	E9AEJ6	Hypothetical protein, conserved.[Source:GeneDB;Acc:LmjF.35.0190]	0
0	0	0	0	0	LmjF.31.1250	0	0	0	Infinity	Q4Q6D8	Hypothetical protein, conserved.[Source:GeneDB;Acc:LmjF.31.1250]	0
0	0	0	0	0	LmjF.35.4950	0	0	0	Infinity	E9AFW9	Hypothetical protein, conserved.[Source:GeneDB;Acc:LmjF.35.4950]	0
0	0	0	0	0	LmjF.25.1000	0	0	0	Infinity	Q4Q9Z4	Hypothetical protein, conserved.[Source:GeneDB;Acc:LmjF.25.1000]	0
0	0	0	0	0	LmjF.23.0080	0	0	0	Infinity	Q4QBG8	Hypothetical protein, conserved.[Source:GeneDB;Acc:LmjF.23.0080]	0
0	0	0	0	0	LmjF.22.1320	0	0	0	Infinity	Q4QBL5	Hypothetical protein, unknown function.[Source:GeneDB;Acc:LmjF.22.1320]	0
0	0	0	0	0	LmjF.30.3420	0	0	0	Infinity	Q4Q6U7	Hypothetical protein, conserved.[Source:GeneDB;Acc:LmjF.30.3420]	0
0	0	0	0	0	MGT2	0	0	0	Infinity	Q4Q9Y4	MGT2 magnesium transporter.[Source:GeneDB;Acc:LmjF.25.1090]	0
0	0	0	0	0	LmjF.31.2590	0	0	0	Infinity	Q4Q602	Hypothetical protein, conserved.[Source:GeneDB;Acc:LmjF.31.2590]	0
0	0	0	0	0	LmjF.31.1380	0	0	0	Infinity	Q4Q6C5	Hypothetical protein, unknown function.[Source:GeneDB;Acc:LmjF.31.1380]	0
0	0	0	0	0	LmjF.29.2630	0	0	0	Infinity	E9AEC5	Hypothetical protein, conserved.[Source:GeneDB;Acc:LmjF.29.2630]	0
0	0	0	0	0	LmjF.13.1350	0	0	0	Infinity	Q4QG19	Hypothetical protein, conserved.[Source:GeneDB;Acc:LmjF.13.1350]	0
0	0	0	0	0	LmjF.27.0700	0	0	0	Infinity	E9AD47	Hypothetical protein, conserved.[Source:GeneDB;Acc:LmjF.27.0700]	0
0	0	0	0	0	LmjF.35.2400	0	0	0	Infinity	E9AF64	Hypothetical protein, conserved.[Source:GeneDB;Acc:LmjF.35.2400]	0
0	0	0	0	0	LmjF.07.0310	0	0	0	Infinity	Q4QIR3	Hypothetical protein, conserved.[Source:GeneDB;Acc:LmjF.07.0310]	0
0	0	0	0	0	LmjF.11.0400	0	0	0	Infinity	Q4QH40	Tubulin-tyrsoine ligase-like protein.[Source:GeneDB;Acc:LmjF.11.0400]	0
0	0	0	0	0	LmjF.30.1110	0	0	0	Infinity	Q4Q7J2	RNA-binding protein, putative.[Source:GeneDB;Acc:LmjF.30.1110]	0
0	0	0	0	0	LmjF.30.3090	0	0	0	Infinity	Q4Q6Y1	Hypothetical protein, conserved.[Source:GeneDB;Acc:LmjF.30.3090]
0	0	0	0	0	LmjF.28.2520	0	0	0	Infinity	Q4Q811	Hypothetical protein, conserved.[Source:GeneDB;Acc:LmjF.28.2520]	0
0	0	0	0	0	LmjF.34.2540	0	0	0	Infinity	Q4Q2U1	Hypothetical protein, conserved.[Source:GeneDB;Acc:LmjF.34.2540]	0
0	0	0	0	0	LmjF.35.5340	0	0	0	Infinity	E9AG07	Hypothetical protein, conserved.[Source:GeneDB;Acc:LmjF.35.5340]	0
0	0	0	0	0	LmjF.03.0320	0	0	0	Infinity	E9ACH7	Hypothetical protein, conserved.[Source:GeneDB;Acc:LmjF.03.0320]	0
0	0	0	0	0	LmjF.32.0270	0	0	0	Infinity	Q4Q5Q8	Hypothetical protein, conserved.[Source:GeneDB;Acc:LmjF.32.0270]	0
0	0	0	0	0	LmjF.24.1560	0	0	0	Infinity	Q4QAH5	Hypothetical protein, conserved.[Source:GeneDB;Acc:LmjF.24.1560]	0
0	0	0	0	0	LmjF.34.1050	0	0	0	Infinity	Q4Q3A0	Hypothetical protein, conserved.[Source:GeneDB;Acc:LmjF.34.1050]	0
0	0	0	0	0	LmjF.21.0490	0	0	0	Infinity	Q4QCG6	DnaJ protein, putative.[Source:GeneDB;Acc:LmjF.21.0490]	0
0	0	0	0	0	L779.03	0	0	0	Infinity	O97220	Hypothetical protein, conserved.[Source:GeneDB;Acc:LmjF.04.0420]	0
0	0	0	0	0	LmjF.28.1940	0	0	0	Infinity	Q4Q872	Hypothetical protein, conserved.[Source:GeneDB;Acc:LmjF.28.1940]	0
0	0	0	0	0	LmjF.11.0810	0	0	0	Infinity	Q4QGZ8	Hypothetical protein, conserved.[Source:GeneDB;Acc:LmjF.11.0810]	0
0	0	0	0	0	LmjF.17.0410	0	0	0	Infinity	Q4QEF3	Hypothetical protein, conserved.[Source:GeneDB;Acc:LmjF.17.0410]	0
0	0	0	0	0	LmjF.22.0210	0	0	0	Infinity	Q4QBX5	Hypothetical protein, conserved.[Source:GeneDB;Acc:LmjF.22.0210]	0
0	0	0	0	0	LmjF.17.0010	0	0	0	Infinity	Q4QEJ8	Hypothetical protein, conserved.[Source:GeneDB;Acc:LmjF.17.0010]	0
0	0	0	0	0	LmjF.25.0290	0	0	0	Infinity	Q4QA67	Hypothetical protein, conserved.[Source:GeneDB;Acc:LmjF.25.0290]	0
0	0	0	0	0	LmjF.23.0547	0	0	0	Infinity	Q4QBB8	Hypothetical protein, conserved.[Source:GeneDB;Acc:LmjF.23.0547]	0
0	0	0	0	0	LmjF.32.3150	0	0	0	Infinity	Q4Q4V7	Hypothetical protein, conserved.[Source:GeneDB;Acc:LmjF.32.3150]	0
0	0	0	0	0	LmjF.34.0190	0	0	0	Infinity	Q4Q3I9	Hypothetical protein, conserved.[Source:GeneDB;Acc:LmjF.34.0190]	0
0	0	0	0	0	LmjF.32.1370	0	0	0	Infinity	Q4Q5E5	Hypothetical protein, conserved.[Source:GeneDB;Acc:LmjF.32.1370]	0
0	0	0	0	0	LmjF.36.3090	0	0	0	Infinity	Q4Q1B0	Hypothetical protein, conserved.[Source:GeneDB;Acc:LmjF.36.3090]	0

## Sheet: AXA_PPs_Decreased
Table S8d: protein-protein interaction network parameters of downregulated RNA-binding phosphoproteins upon HSP90 inhibition in axenic amastigotes
AverageShortestPathLength	BetweennessCentrality	ClosenessCentrality	ClusteringCoefficient	Degree	display name	Eccentricity	NeighborhoodConnectivity	NumberOfUndirectedEdges	Radiality	stringdb::canonical name	stringdb::description	TopologicalCoefficient
1.59124	0.207765	0.62844	0.414889	71	LmjF.09.0970	4	34.1127	71	0.991673	Q4QHS7	Elongation factor-1 gamma.[Source:GeneDB;Acc:LmjF.09.0970]	0.275102
1.4	0.1	0.714286	0	3	LmjF.33.0794	2	3	3	0.9		Beta tubulin.[Source:GeneDB;Acc:LmjF.33.0794]
1.2	0.1	0.833333	0.5	4	LmjF.33.0792	2	3.25	4	0.95		Beta tubulin.[Source:GeneDB;Acc:LmjF.33.0792]
1.2	0.1	0.833333	0.5	4	LmjF.08.1230	2	3.25	4	0.95	Q4QI42	Beta tubulin.[Source:GeneDB;Acc:LmjF.08.1230]; Tubulin is the major constituent of microtubules. It binds two moles of GTP, one at an exchangeable site on the beta chain and one at a non-exchangeable site on the alpha chain.
2.0365	0.0938142	0.491039	0.248677	28	LmjF.28.1200	4	14.1429	28	0.985401	Q4Q8E6	Glucose-regulated protein 78, putative.[Source:GeneDB;Acc:LmjF.28.1200]; Belongs to the heat shock protein 70 family.	0.134014
1.91241	0.0780547	0.522901	0.392045	33	ENOL	4	26.0303	33	0.987149	Q4QFL8	enolase.[Source:GeneDB;Acc:LmjF.14.1160]	0.220596
1.72263	0.0773096	0.580508	0.594612	57	LmjF.36.0180	4	39.2456	57	0.989822		Elongation factor 2.[Source:GeneDB;Acc:LmjF.36.0180]	0.327047
1.4	0.0666667	0.714286	0.333333	3	LmjF.13.0390	2	3.66667	3	0.9	Q4QGC5	Alpha tubulin.[Source:GeneDB;Acc:LmjF.13.0390]; Tubulin is the major constituent of microtubules. It binds two moles of GTP, one at an exchangeable site on the beta chain and one at a non-exchangeable site on the alpha chain.
1.4	0.0666667	0.714286	0.333333	3	LmjF.13.0280	2	3.66667	3	0.9		Alpha tubulin.[Source:GeneDB;Acc:LmjF.13.0280]	0.833333
1.4	0.0666667	0.714286	0.333333	3	LmjF.13.0300	2	3.66667	3	0.9		Alpha tubulin.[Source:GeneDB;Acc:LmjF.13.0300]	0.833333
2.17518	0.0537732	0.459732	0.181818	11	LmjF.11.0350	4	20.0909	11	0.983448	C8KIL1	14-3-3 protein, putative.[Source:GeneDB;Acc:LmjF.11.0350]; Belongs to the 14-3-3 family.	0.196364
1.92701	0.0527819	0.518939	0.340909	33	LmjF.05.0510	4	29.2727	33	0.986944	Q4QJF1	ATPase alpha subunit.[Source:GeneDB;Acc:LmjF.05.0510]
1.92701	0.0527819	0.518939	0.340909	33	LmjF.05.0500	4	29.2727	33	0.986944		ATPase alpha subunit.[Source:GeneDB;Acc:LmjF.05.0500]
2.32117	0.0457814	0.430818	0.21978	14	LmjF.36.1630	4	16.6429	14	0.981392	Q4Q1R2	Clathrin heavy chain, putative.[Source:GeneDB;Acc:LmjF.36.1630]; Clathrin is the major protein of the polyhedral coat of coated pits and vesicles.	0.20122
1.9781	0.0435644	0.505535	0.326154	26	HSP70.4	4	18.3846	26	0.986224	Q4Q970	Heat shock protein 70-related protein.[Source:GeneDB;Acc:LmjF.26.1240]	0.158488
2.07299	0.0368251	0.482394	0.498024	23	LmjF.21.1770	4	24.4783	23	0.984887	Q4QC06	ATP synthase F1 subunit gamma protein, putative.[Source:GeneDB;Acc:LmjF.21.1770]	0.230517
2.56204	0.0285215	0.390313	0.2	6	LmjF.30.3500	4	17.5	6	0.977999		S-adenosylmethionine synthetase.[Source:GeneDB;Acc:LmjF.30.3500]	0.288889
2.49635	0.0258909	0.400585	0.62381	21	LmjF.10.0290	4	18.5714	21	0.978925	Q4QHI7	Isocitrate dehydrogenase [NADP], mitochondrial precursor, putative.[Source:GeneDB;Acc:LmjF.10.0290]; Belongs to the isocitrate and isopropylmalate dehydrogenases family.	0.337662
2.16058	0.0244064	0.462838	0.363333	25	LmjF.18.1370	5	18.2	25	0.983654	Q4QDQ2	Heat shock protein, putative.[Source:GeneDB;Acc:LmjF.18.1370]	0.187629
2.07299	0.0221267	0.482394	0.608696	24	LmjF.18.0510	4	22.125	24	0.984887	Q4QDZ1	Aconitase, putative.[Source:GeneDB;Acc:LmjF.18.0510]; Catalyzes the isomerization of citrate to isocitrate via cis-aconitate.	0.210317
2.54015	0.0217097	0.393678	0.621053	20	LmjF.24.0770	4	18.3	20	0.978308	Q4QAQ6	Malic enzyme, putative.[Source:GeneDB;Acc:LmjF.24.0770]
2.24818	0.0205395	0.444805	0.698006	27	LmjF.08.0550	5	40.4444	27	0.98242	Q4QIB4	Translation initiation factor-like protein.[Source:GeneDB;Acc:LmjF.08.0550]	0.475381
2.0219	0.0200289	0.494585	0.581081	37	LmjF.27.1260	5	39.5405	37	0.985607	E9ADA4	T-complex protein 1, beta subunit, putative.[Source:GeneDB;Acc:LmjF.27.1260]; Molecular chaperone; assists the folding of proteins upon ATP hydrolysis.	0.373024
2.28467	0.0194022	0.4377	0.593846	26	LmjF.33.2550	3	19.6923	26	0.981906	Q4Q3T2	Isocitrate dehydrogenase, putative.[Source:GeneDB;Acc:LmjF.33.2550]	0.273504
3.10949	0.0191857	0.321596	0	6	LmjF.32.3870	5	3.83333	6	0.970289	Q4Q4N5	Myosin XXI.[Source:GeneDB;Acc:LmjF.32.3870]; Belongs to the TRAFAC class myosin-kinesin ATPase superfamily. Myosin family.	0.202381
1.88321	0.0188374	0.531008	0.75451	51	LmjF.21.1050	4	42.8039	51	0.98756	Q4QC91	60S ribosomal protein L9, putative.[Source:GeneDB;Acc:LmjF.21.1050]	0.403811
2.48175	0.0185242	0.402941	0.142857	7	LmjF.23.0360	5	23.7143	7	0.97913	Q4QBD8	NADP-dependent alcohol dehydrogenase, putative.[Source:GeneDB;Acc:LmjF.23.0360]	0.304267
1.89051	0.0173156	0.528958	0.760816	50	LmjF.30.3340	4	43.06	50	0.987458	Q4Q6V5	60S ribosomal protein L9, putative.[Source:GeneDB;Acc:LmjF.30.3340]	0.406226
2.08029	0.0172201	0.480702	0.531183	31	LmjF.32.3270	5	36.6452	31	0.984785	Q1X7L3	Chaperonin alpha subunit, putative.[Source:GeneDB;Acc:LmjF.32.3270]; Molecular chaperone; assists the folding of proteins upon ATP hydrolysis.	0.352357
2.37956	0.0169934	0.420245	0.561254	27	LmjF.36.2950	4	18.7037	27	0.98057	Q4Q1C4	succinyl-CoA ligase [GDP-forming] beta-chain, putative.[Source:GeneDB;Acc:LmjF.36.2950]; Succinyl-CoA synthetase functions in the citric acid cycle (TCA), coupling the hydrolysis of succinyl-CoA to the synthesis of ATP and thus represents the only step of substrate- level phosphorylation in the TCA. The beta subunit provides nucleotide specificity of the enzyme and binds the substrate succinate, …	0.283389
2.17518	0.0166616	0.459732	0.620553	23	LmjF.18.1380	4	23.5217	23	0.983448	Q4QDQ1	Pyruvate dehydrogenase E1 component alpha subunit, putative.[Source:GeneDB;Acc:LmjF.18.1380]	0.250231
1.9708	0.0161974	0.507407	0.767347	50	L4830.09	5	42.34	50	0.986327	O97213	60S ribosomal protein L10, putative.[Source:GeneDB;Acc:LmjF.04.0950]	0.4234
1.9708	0.0161974	0.507407	0.767347	50	L2256.04	5	42.34	50	0.986327		60S ribosomal protein L10, putative.[Source:GeneDB;Acc:LmjF.04.0750]	0.4234
2.50365	0.0158205	0.399417	0.825397	28	LmjF.26.0970	5	43.1786	28	0.978822	Q4Q997	Hypothetical protein, conserved.[Source:GeneDB;Acc:LmjF.26.0970]; Acts as an adapter for the XPO1/CRM1-mediated export of the 60S ribosomal subunit.	0.673549
2.16788	0.0154785	0.461279	0.536667	25	LmjF.36.6910	5	37.6	25	0.983551	Q4Q063	T-complex protein 1, theta subunit, putative.[Source:GeneDB;Acc:LmjF.36.6910]; Molecular chaperone; assists the folding of proteins upon ATP hydrolysis.	0.391667
2.81752	0.0146764	0.354922	0.5	5	LmjF.20.1350	5	10.4	5	0.974401	Q4QCR1	Coatomer beta subunit, putative.[Source:GeneDB;Acc:LmjF.20.1350]; The coatomer is a cytosolic protein complex that binds to dilysine motifs and reversibly associates with Golgi non- clathrin-coated vesicles, which further mediate biosynthetic protein transport from the ER, via the Golgi up to the trans Golgi network. Coatomer complex is required for budding from Golgi membranes, and is essential …	0.291429
2.29927	0.0145219	0.434921	0.636364	11	LmjF.21.1552	5	41.4545	11	0.9817	Q4QC38	RNA helicase, putative.[Source:GeneDB;Acc:LmjF.21.1552]	0.448617
2.28467	0.0140927	0.4377	0.596667	25	LmjF.36.6980	5	37.48	25	0.981906	Q4Q055	Eukaryotic translation initiation factor 3 subunit 8, putative.[Source:GeneDB;Acc:LmjF.36.6980]	0.44619
2.06569	0.0140633	0.484099	0.791919	45	LmjF.34.3980	4	42.4667	45	0.98499	Q4Q2E3	Nucleolar protein family a member-like protein.[Source:GeneDB;Acc:LmjF.34.3980]	0.476904
2.35766	0.0130159	0.424149	0.0952381	7	APRT	4	16.2857	7	0.980878	Q4Q9H8	Adenine phosphoribosyltransferase.[Source:GeneDB;Acc:LmjF.26.0140]
2.13139	0.0121953	0.469178	0.457895	20	LmjF.23.1220	5	32.25	20	0.984065	Q4QB32	T-complex protein 1, gamma subunit, putative.[Source:GeneDB;Acc:LmjF.23.1220]; Molecular chaperone; assists the folding of proteins upon ATP hydrolysis.
2.11679	0.0118264	0.472414	0.689474	20	pfk	4	24	20	0.984271	E9AEB3	ATP-dependent phosphofructokinase.[Source:GeneDB;Acc:LmjF.29.2510]; Catalyzes the phosphorylation of D-fructose 6-phosphate to fructose 1,6-bisphosphate by ATP, the first committing step of glycolysis.	0.230769
2.08759	0.0116652	0.479021	0.539683	28	ILERS	4	37.8929	28	0.984682	Q4Q0J9	isoleucyl-tRNA synthetase, putative.[Source:GeneDB;Acc:LmjF.36.5620]; Belongs to the class-I aminoacyl-tRNA synthetase family.	0.367892
1.91241	0.0105972	0.522901	0.749623	52	LmjF.29.1070	4	41.8462	52	0.987149		Ribosomal protein L1a, putative.[Source:GeneDB;Acc:LmjF.29.1070]	0.406273
1.91241	0.0105972	0.522901	0.749623	52	LmjF.29.1090	4	41.8462	52	0.987149	E9ADW5	Ribosomal protein L1a, putative.[Source:GeneDB;Acc:LmjF.29.1090]	0.406273
3.37226	0.010416	0.296537	0.133333	6	LmjF.35.2730	5	9.33333	6	0.966588	E9AF97	acyl-CoA dehydrogenase, putative.[Source:GeneDB;Acc:LmjF.35.2730]	0.346154
2.80292	0.009882	0.356771	0.5	4	LmjF.11.1160	5	12.25	4	0.974607	Q4QGW6	Protein transport protein Sec31, putative.[Source:GeneDB;Acc:LmjF.11.1160]	0.333333
2.13869	0.00978382	0.467577	0.544118	17	LmjF.35.1380	4	24.7647	17	0.983962	E9AEW1	Mitochondrial processing peptidase, beta subunit, putative.[Source:GeneDB;Acc:LmjF.35.1380]	0.235854
3.40876	0.00903503	0.293362	0.2	5	LmjF.28.2510	5	10.2	5	0.966074	Q4Q812	acyl-CoA dehydrogenase, putative.[Source:GeneDB;Acc:LmjF.28.2510]	0.4
2.44526	0.00873174	0.408955	0.661905	21	LmjF.25.2130	4	20.9048	21	0.979644	Q4Q9M4	succinyl-CoA synthetase alpha subunit, putative.[Source:GeneDB;Acc:LmjF.25.2130]; Succinyl-CoA synthetase functions in the citric acid cycle (TCA), coupling the hydrolysis of succinyl-CoA to the synthesis of ATP and thus represents the only step of substrate- level phosphorylation in the TCA. The alpha subunit of the enzyme binds the substrates coenzyme A and phosphate, while succinate binding an…	0.326637
2.36496	0.00746591	0.42284	0.285714	7	LmjF.22.1540	5	23	7	0.980775	Q4QBJ3	alanyl-tRNA synthetase, putative.[Source:GeneDB;Acc:LmjF.22.1540]; Catalyzes the attachment of alanine to tRNA(Ala) in a two-step reaction: alanine is first activated by ATP to form Ala- AMP and then transferred to the acceptor end of tRNA(Ala). Also edits incorrectly charged tRNA(Ala) via its editing domain; Belongs to the class-II aminoacyl-tRNA synthetase family.	0.258117
2.37956	0.00736809	0.420245	0.333333	4	L1648.07	5	28.25	4	0.98057	Q4Q4X9	Nucleoside diphosphate kinase b.[Source:GeneDB;Acc:LmjF.32.2950]
2.37956	0.00729311	0.420245	0.673684	20	GCVL-2	4	21.2	20	0.98057	Q4Q4U1	Dihydrolipoamide dehydrogenase, putative.[Source:GeneDB;Acc:LmjF.32.3310]	0.311029
2.0219	0.00684307	0.494585	0.878788	45	LmjF.26.0180	5	44.3111	45	0.985607	Q4Q9H4	60S ribosomal protein L7, putative.[Source:GeneDB;Acc:LmjF.26.0180]	0.456816
2.0219	0.00684307	0.494585	0.878788	45	LmjF.26.0170	5	44.3111	45	0.985607	Q4Q9H4	60S ribosomal protein L7, putative.[Source:GeneDB;Acc:LmjF.26.0170]	0.456816
3.24088	0.00634258	0.308559	0.3	5	L7836.03	5	15.4	5	0.968438	Q4QB94	3-ketoacyl-CoA thiolase, putative.[Source:GeneDB;Acc:LmjF.23.0690]; Belongs to the thiolase family.
3.10219	0.00624386	0.322353	0	2	L2969.01	6	16.5	2	0.970392	O97200	Hypothetical protein, conserved.[Source:GeneDB;Acc:LmjF.04.0550]	0.5
2.47445	0.00610155	0.40413	0.72381	21	LmjF.36.2660	4	20.8571	21	0.979233	Q4Q1F5	Dihydrolipoamide acetyltransferase precursor, putative.[Source:GeneDB;Acc:LmjF.36.2660]	0.347619
2.16058	0.00595635	0.462838	0.772059	17	LmjF.35.1180	4	25.5882	17	0.983654	E9AEU1	NADH-dependent fumarate reductase, putative.[Source:GeneDB;Acc:LmjF.35.1180]
2.05109	0.00578013	0.487544	0.77098	51	LmjF.24.2070	5	41.7843	51	0.985196		40S ribosomal protein S8, putative.[Source:GeneDB;Acc:LmjF.24.2070]
2.05109	0.00578013	0.487544	0.77098	51	RPS8A	5	41.7843	51	0.985196	P25204	40S ribosomal protein S8, putative.[Source:GeneDB;Acc:LmjF.24.2080]; Belongs to the eukaryotic ribosomal protein eS8 family.
2.54015	0.00575691	0.393678	0.357143	8	PDI-2	4	19.125	8	0.978308	Q4Q059	Protein disulfide isomerase.[Source:GeneDB;Acc:LmjF.36.6940]
2.0146	0.00556695	0.496377	0.835338	47	LmjF.11.1190	5	43.8723	47	0.98571		40S ribosomal protein S15A, putative.[Source:GeneDB;Acc:LmjF.11.1190]
2.0146	0.00556695	0.496377	0.835338	47	LmjF.29.1800	5	43.8723	47	0.98571	Q4FXM2	40S ribosomal protein S15A, putative.[Source:GeneDB;Acc:LmjF.29.1800]; Belongs to the universal ribosomal protein uS8 family.
2.38686	0.00552827	0.41896	0.425	16	LmjF.26.0620	5	18.625	16	0.980467	Q4Q9D2	10 kDa heat shock protein, putative.[Source:GeneDB;Acc:LmjF.26.0620]; Belongs to the GroES chaperonin family.	0.244243
2.38686	0.00552827	0.41896	0.425	16	LmjF.26.0640	5	18.625	16	0.980467	Q4Q9D0	10 kDa heat shock protein, putative.[Source:GeneDB;Acc:LmjF.26.0640]; Belongs to the GroES chaperonin family.	0.244243
2.54015	0.0055282	0.393678	0.708333	16	GDH	4	20.375	16	0.978308	Q4QF83	Glutamate dehydrogenase.[Source:GeneDB;Acc:LmjF.15.1010]; NAD(+)-dependent glutamate dehydrogenase which degrades glutamate to ammonia and alpha-ketoglutarate.	0.376157
2.07299	0.00538253	0.482394	0.804422	49	LmjF.07.0510	5	42.5918	49	0.984887	Q1X7L6	60S ribosomal protein L7a, putative.[Source:GeneDB;Acc:LmjF.07.0510]	0.483998
2.07299	0.00538253	0.482394	0.804422	49	LmjF.07.0500	5	42.5918	49	0.984887		60S ribosomal protein L7a, putative.[Source:GeneDB;Acc:LmjF.07.0500]	0.483998
2.0292	0.00503464	0.492806	0.859903	46	LmjF.26.2340	5	44.3261	46	0.985504	Q4Q8V7	60S ribosomal protein L35, putative.[Source:GeneDB;Acc:LmjF.26.2340]	0.46173
2.0292	0.00503464	0.492806	0.859903	46	LmjF.26.2330	5	44.3261	46	0.985504	Q4Q8V7	60S ribosomal protein L35, putative.[Source:GeneDB;Acc:LmjF.26.2330]	0.46173
2.36496	0.00497089	0.42284	0.505495	14	LmjF.36.2020	5	21.5	14	0.980775	Q4Q1M1	Chaperonin HSP60, mitochondrial precursor.[Source:GeneDB;Acc:LmjF.36.2020]; Belongs to the chaperonin (HSP60) family.	0.262195
2.24088	0.00469153	0.446254	0.25	8	LmjF.19.1560	4	29.625	8	0.982523	Q4QD53	Inosine-5'-monophosphate dehydrogenase.[Source:GeneDB;Acc:LmjF.19.1560]; Catalyzes the conversion of inosine 5'-phosphate (IMP) to xanthosine 5'-phosphate (XMP), the first committed and rate- limiting step in the de novo synthesis of guanine nucleotides, and therefore plays an important role in the regulation of cell growth.	0.299745
2.77372	0.00349454	0.360526	0.133333	6	LmjF.33.2340	5	18.8333	6	0.975018	Q4Q3V3	Succinyl-CoA:3-ketoacid-coenzyme A transferase; Key enzyme for ketone body catabolism. Transfers the CoA moiety from succinate to acetoacetate. Formation of the enzyme-CoA intermediate proceeds via an unstable anhydride species formed between the carboxylate groups of the enzyme and substrate.	0.381944
2.56934	0.0034902	0.389205	0.428571	8	LmjF.34.3670	4	20.75	8	0.977897	Q4Q2H7	Vacuolar ATP synthase catalytic subunit A, putative.[Source:GeneDB;Acc:LmjF.34.3670]	0.361842
2.09489	0.00326696	0.477352	0.825355	48	LmjF.35.0400	5	43.0625	48	0.984579		40S ribosomal protein S3A, putative.[Source:GeneDB;Acc:LmjF.35.0400]	0.500727
2.71533	0.00315396	0.36828	0.6	11	LmjF.08.1110	5	14.4545	11	0.97584	Q4QI58	Stress-induced protein sti1.[Source:GeneDB;Acc:LmjF.08.1110]
2.61314	0.00301239	0.382682	0.6	5	LmjF.32.0400	5	36.4	5	0.97728	Q4Q5P5	ATP-dependent RNA helicase, putative.[Source:GeneDB;Acc:LmjF.32.0400]; Belongs to the DEAD box helicase family.	0.565625
2.88321	0.00279101	0.346835	0	4	H1A-2	5	7.25	4	0.973476	Q4QDN7	P-type H+-ATPase, putative.[Source:GeneDB;Acc:LmjF.18.1520]	0.284091
2.59124	0.00267491	0.385915	0.535714	8	LmjF.30.0730	5	20.75	8	0.977588	Q4Q7N4	Co-chaperone GrpE, putative.[Source:GeneDB;Acc:LmjF.30.0730]; Essential component of the PAM complex, a complex required for the translocation of transit peptide-containing proteins from the inner membrane into the mitochondrial matrix in an ATP-dependent manner.	0.355603
2.46715	0.00262453	0.405325	0.754386	19	LmjF.25.2140	4	22.2632	19	0.979336	Q4Q9M4	succinyl-CoA synthetase alpha subunit, putative.[Source:GeneDB;Acc:LmjF.25.2140]; Succinyl-CoA synthetase functions in the citric acid cycle (TCA), coupling the hydrolysis of succinyl-CoA to the synthesis of ATP and thus represents the only step of substrate- level phosphorylation in the TCA. The alpha subunit of the enzyme binds the substrates coenzyme A and phosphate, while succinate binding an…	0.353383
2.35036	0.00252027	0.425466	0.606061	12	LPG3	5	21.75	12	0.980981	E9ADS8	Lipophosphoglycan biosynthetic protein, putative.[Source:GeneDB;Acc:LmjF.29.0760]	0.25
2.64234	0.00238105	0.378453	0.763636	11	LmjF.31.2970	4	21.5455	11	0.976869	Q4Q5W1	acetyl-CoA carboxylase, putative.[Source:GeneDB;Acc:LmjF.31.2970]	0.45648
2.67153	0.00233868	0.374317	0.714286	7	LmjF.19.0190	6	43.7143	7	0.976457	Q4QDK2	Hypothetical protein, conserved.[Source:GeneDB;Acc:LmjF.19.0190]	0.680804
2.15328	0.00226185	0.464407	0.881818	45	LmjF.01.0410	5	43.9333	45	0.983757		Ribosomal protein S7, putative.[Source:GeneDB;Acc:LmjF.01.0410]
2.44526	0.0018523	0.408955	0.748918	22	LmjF.25.1710	4	21.4091	22	0.979644	Q4Q9R8	Pyruvate dehydrogenase E1 beta subunit, putative.[Source:GeneDB;Acc:LmjF.25.1710]; The pyruvate dehydrogenase complex catalyzes the overall conversion of pyruvate to acetyl-CoA and CO2.	0.345308
2.44526	0.00157299	0.408955	0.774892	22	gMDH	4	21.6818	22	0.979644	Q4QDF0	Glycosomal malate dehydrogenase.[Source:GeneDB;Acc:LmjF.19.0710]; Belongs to the LDH/MDH superfamily.	0.349707
2.11679	0.00147495	0.472414	0.883092	46	LmjF.32.2690	5	44.2174	46	0.984271		Ribosomal protein L27, putative.[Source:GeneDB;Acc:LmjF.32.2690]	0.520205
2.11679	0.00147495	0.472414	0.883092	46	LmjF.32.2710	5	44.2174	46	0.984271	Q4Q504	Ribosomal protein L27, putative.[Source:GeneDB;Acc:LmjF.32.2710]	0.520205
2.13139	0.00138896	0.469178	0.88055	44	LmjF.34.2900	5	44.5909	44	0.984065	Q1X7L2	Ribosomal protein L3, putative.[Source:GeneDB;Acc:LmjF.34.2900]; Belongs to the universal ribosomal protein uL3 family.
2.13139	0.00138896	0.469178	0.88055	44	LmjF.34.2870	5	44.5909	44	0.984065		Ribosomal protein L3, putative.[Source:GeneDB;Acc:LmjF.34.2870]	0.524599
2.13139	0.00138896	0.469178	0.88055	44	LmjF.32.3130	5	44.5909	44	0.984065	Q1X7L2	Ribosomal protein L3, putative.[Source:GeneDB;Acc:LmjF.32.3130]; Belongs to the universal ribosomal protein uL3 family.	0.524599
2.32117	0.00119541	0.430818	0.8	10	LmjF.33.0316	5	22.2	10	0.981392		Heat shock protein 83.[Source:GeneDB;Acc:LmjF.33.0316]
2.32117	0.00119541	0.430818	0.8	10	LmjF.33.0314	5	22.2	10	0.981392		Heat shock protein 83.[Source:GeneDB;Acc:LmjF.33.0314]
2.32117	0.00119541	0.430818	0.8	10	LmjF.33.0312	5	22.2	10	0.981392		Heat shock protein 83.[Source:GeneDB;Acc:LmjF.33.0312]
2.33577	0.00119541	0.428125	0.678571	8	LmjF.33.2390	5	25.25	8	0.981186	Q4Q3U8	Heat shock protein, putative.[Source:GeneDB;Acc:LmjF.33.2390]	0.277473
3.45985	0.00112344	0.28903	0.5	4	LmjF.36.2380	5	5.25	4	0.965354	Q4Q1I3	Sterol 24-c-methyltransferase, putative.[Source:GeneDB;Acc:LmjF.36.2380]; Belongs to the class I-like SAM-binding methyltransferase superfamily. Erg6/SMT family.
3.45985	0.00112344	0.28903	0.5	4	LmSMT	5	5.25	4	0.965354	Q4Q1I2	Sterol 24-c-methyltransferase, putative.[Source:GeneDB;Acc:LmjF.36.2390]; Belongs to the class I-like SAM-binding methyltransferase superfamily. Erg6/SMT family.
3.51095	0.00108649	0.284823	0	2	ADS1	6	4.5	2	0.964635	Q4Q7U3	Alkyldihydroxyacetonephosphate synthase.[Source:GeneDB;Acc:LmjF.30.0120]	0.5
2.13139	0.00103547	0.469178	0.90101	45	LmjF.28.2560	5	44.6	45	0.984065	Q4Q806	40S ribosomal protein S17, putative.[Source:GeneDB;Acc:LmjF.28.2560]	0.530952
2.13139	0.00103547	0.469178	0.90101	45	LmjF.28.2555	5	44.6	45	0.984065		40S ribosomal protein S17, putative.[Source:GeneDB;Acc:LmjF.28.2555]	0.530952
2.9562	0.000902	0.338272	0.333333	3	LmjF.35.0320	5	18.3333	3	0.972448	E9AEK9	Serine palmitoyltransferase, putative.[Source:GeneDB;Acc:LmjF.35.0320]	0.580645
2.58394	0.000877	0.387006	0.5	5	LmjF.35.2080	5	23.2	5	0.977691	E9AF31	Calcium motive p-type ATPase, putative.[Source:GeneDB;Acc:LmjF.35.2080]; Belongs to the cation transport ATPase (P-type) (TC 3.A.3) family.	0.380328
2.16058	0.00072	0.462838	0.929175	44	LmjF.34.3650	5	45.0909	44	0.983654	Q4Q2H9	60S ribosomal protein L21, putative.[Source:GeneDB;Acc:LmjF.34.3650]	0.543264
2.16058	0.00072	0.462838	0.929175	44	LmjF.16.0460	5	45.0909	44	0.983654	Q4QEX4	60S ribosomal protein L21, putative.[Source:GeneDB;Acc:LmjF.16.0460]	0.543264
2.16058	0.000686	0.462838	0.918605	44	LmjF.22.1520	5	45.0227	44	0.983654		40S ribosomal protein L14, putative.[Source:GeneDB;Acc:LmjF.22.1520]	0.542442
2.16058	0.000686	0.462838	0.918605	44	LmjF.22.1560	5	45.0227	44	0.983654	Q4QBJ1	40S ribosomal protein L14, putative.[Source:GeneDB;Acc:LmjF.22.1560]	0.542442
3.12409	0.000603	0.320093	0	2	LmjF.09.0910	5	8.5	2	0.970083		Calmodulin, putative.[Source:GeneDB;Acc:LmjF.09.0910]
3.12409	0.000603	0.320093	0	2	LmjF.09.0920	5	8.5	2	0.970083		Calmodulin, putative.[Source:GeneDB;Acc:LmjF.09.0920]
3.12409	0.000603	0.320093	0	2	LmjF.09.0930	5	8.5	2	0.970083	Q4QHT2	Calmodulin, putative.[Source:GeneDB;Acc:LmjF.09.0930]
2.19708	0.000524	0.45515	0.947951	43	LmjF.06.0410	5	45.3023	43	0.98314	Q4QJ39	60S ribosomal protein L19, putative.[Source:GeneDB;Acc:LmjF.06.0410]	0.566279
2.19708	0.000524	0.45515	0.947951	43	LmjF.06.0415	5	45.3023	43	0.98314	Q4QJ37	60S ribosomal protein L19, putative.[Source:GeneDB;Acc:LmjF.06.0415]	0.566279
2.19708	0.000524	0.45515	0.947951	43	RPL30	5	45.3023	43	0.98314	P39095	60S ribosomal protein L30.[Source:GeneDB;Acc:LmjF.35.0240]; Belongs to the eukaryotic ribosomal protein eL30 family.
2.60584	0.000379	0.383754	0.885714	15	LmjF.23.1410	4	23.0667	15	0.977383	Q4QB10	Hypothetical protein, conserved.[Source:GeneDB;Acc:LmjF.23.1410]	0.43522
2.25547	0.000267	0.443366	0.961905	36	LmjF.34.0820	5	46.4444	36	0.982317		Elongation factor 1-beta.[Source:GeneDB;Acc:LmjF.34.0820]	0.587904
2.25547	0.000267	0.443366	0.961905	36	LmjF.34.0840	5	46.4444	36	0.982317	Q4Q3C1	Translation elongation factor 1-beta, putative.[Source:GeneDB;Acc:LmjF.34.0840]; Belongs to the EF-1-beta/EF-1-delta family.	0.587904
2.25547	0.000267	0.443366	0.961905	36	LmjF.36.1430	5	46.4444	36	0.982317	Q4Q1T3	Translation elongation factor 1-beta, putative.[Source:GeneDB;Acc:LmjF.36.1430]; Belongs to the EF-1-beta/EF-1-delta family.	0.587904
2.79562	0.000249	0.357702	0.8	5	LmjF.15.0770	5	19.6	5	0.97471	Q4QFA8	Protein kinase, putative.[Source:GeneDB;Acc:LmjF.15.0770]	0.515789
2.83212	0.000102	0.353093	0.805556	9	LmjF.27.2400	5	15.5556	9	0.974196	E9ACW0	Heat shock protein DNAJ, putative.[Source:GeneDB;Acc:LmjF.27.2400]	0.47138
3.24818	8.95e-05	0.307865	0	2	LmjF.25.0540	6	8	2	0.968336	Q4QA41	Hypothetical protein SCD6.10.[Source:GeneDB;Acc:LmjF.25.0540]	0.538462
2.22628	5.32e-05	0.44918	0.980769	40	LIP1	5	46.35	40	0.982728	Q4Q6R5	60S acidic ribosomal protein P2, putative.[Source:GeneDB;Acc:LmjF.30.3730]; Belongs to the eukaryotic ribosomal protein P1/P2 family.	0.586709
2.22628	5.32e-05	0.44918	0.980769	40	LmjF.30.3720	5	46.35	40	0.982728	Q4Q6R6	60S acidic ribosomal protein P2, putative.[Source:GeneDB;Acc:LmjF.30.3720]; Belongs to the eukaryotic ribosomal protein P1/P2 family.	0.586709
2.22628	5.32e-05	0.44918	0.980769	40	LmjF.15.1203	5	46.35	40	0.982728		60S acidic ribosomal protein P2.[Source:GeneDB;Acc:LmjF.15.1203]	0.586709
2.24088	5.32e-05	0.446254	0.978663	38	LmjF.15.1207	5	46.6842	38	0.982523	Q4QF62	60S acidic ribosomal protein P2.[Source:GeneDB;Acc:LmjF.15.1207]; Belongs to the eukaryotic ribosomal protein P1/P2 family.	0.590939
4.35036	4.1e-05	0.229866	0	2	LmjF.03.0230	6	5.5	2	0.952812	E9ACH0	Long chain fatty Acyl CoA synthetase, putative.[Source:GeneDB;Acc:LmjF.03.0230]	0.9
2.50365	3.45e-05	0.399417	0.833333	4	LmjF.30.0460	5	40.75	4	0.978822	Q4Q7R2	aspartyl-tRNA synthetase, putative.[Source:GeneDB;Acc:LmjF.30.0460]	0.522436
2.64234	2.38e-05	0.378453	0.974359	13	LmjF.27.1810	4	22.1538	13	0.976869	E9ADF9	Glycosomal phosphoenolpyruvate carboxykinase, putative.[Source:GeneDB;Acc:LmjF.27.1810]
2.64234	2.38e-05	0.378453	0.974359	13	LmjF.27.1805	4	22.1538	13	0.976869	E9ADF8	Glycosomal phosphoenolpyruvate carboxykinase, putative.[Source:GeneDB;Acc:LmjF.27.1805]
2.88321	3.25e-06	0.346835	0.666667	3	LmjF.05.1040	5	27.6667	3	0.973476	Q4QJ98	Stomatin-like protein.[Source:GeneDB;Acc:LmjF.05.1040]	0.768519
0	0	0	0	0	LmjF.36.5850	0	0	0	Infinity	Q4Q0H5	Hypothetical protein, conserved.[Source:GeneDB;Acc:LmjF.36.5850]	0
0	0	0	0	0	LmjF.18.0550	0	0	0	Infinity	Q4QDY7	Hypothetical protein, conserved.[Source:GeneDB;Acc:LmjF.18.0550]	0
2.88321	0	0.346835	1	3	CYP4	5	26.3333	3	0.973476	Q4Q424	Cyclophilin 4, putative.[Source:GeneDB;Acc:LmjF.33.1630]; PPIases accelerate the folding of proteins. It catalyzes the cis-trans isomerization of proline imidic peptide bonds in oligopeptides.	0.822917
0	0	0	0	0	LmjF.34.2560	0	0	0	Infinity	Q4Q2T9	Hypothetical protein, conserved.[Source:GeneDB;Acc:LmjF.34.2560]	0
0	0	0	0	0	LmjF.26.2000	0	0	0	Infinity	Q4Q8Z2	Hypothetical protein, conserved.[Source:GeneDB;Acc:LmjF.26.2000]	0
0	0	0	0	0	LmjF.25.2410	0	0	0	Infinity	Q4Q9J7	Hypothetical protein, conserved.[Source:GeneDB;Acc:LmjF.25.2410]	0
0	0	0	0	0	LmjF.35.5310	0	0	0	Infinity	E9AG04	GTP-binding protein, putative.[Source:GeneDB;Acc:LmjF.35.5310]	0
3.49635	0	0.286013	0	1	LmjF.07.0990	6	28	1	0.96484	Q4QII8	Nucleolar RNA-binding protein, putative.[Source:GeneDB;Acc:LmjF.07.0990]	0
0	0	0	0	0	LmjF.33.2500	0	0	0	Infinity	Q4Q3T7	Hypothetical protein, conserved.[Source:GeneDB;Acc:LmjF.33.2500]	0
0	0	0	0	0	LmjF.30.0900	0	0	0	Infinity	Q4Q7L3	Hypothetical protein, conserved.[Source:GeneDB;Acc:LmjF.30.0900]	0
0	0	0	0	0	SMP-3	0	0	0	Infinity	Q4QFP8	Small myristoylated protein-3, putative.[Source:GeneDB;Acc:LmjF.14.0850]	0
0	0	0	0	0	LmjF.25.0490	0	0	0	Infinity	Q4QA46	RNA-binding protein, putative, UPB1.[Source:GeneDB;Acc:LmjF.25.0490]	0
0	0	0	0	0	LmjF.05.0960	0	0	0	Infinity	Q4QJA6	Metallo-peptidase, Clan M-, Family M49.[Source:GeneDB;Acc:LmjF.05.0960]; Belongs to the peptidase M49 family.	0
2.88321	0	0.346835	1	3	LmjF.08.0410	5	26.3333	3	0.973476	Q4QIC8	Hypothetical protein, conserved.[Source:GeneDB;Acc:LmjF.08.0410]	0.822917
3.47445	0	0.287815	0	1	LmjF.12.1130	6	7	1	0.965149	Q4QGH6	NADH:flavin oxidoreductase/NADH oxidase, putative.[Source:GeneDB;Acc:LmjF.12.1130]	0
0	0	0	0	0	LmjF.34.0690	0	0	0	Infinity	Q4Q3D8	Hypothetical protein, conserved.[Source:GeneDB;Acc:LmjF.34.0690]	0
0	0	0	0	0	LmjF.35.1310	0	0	0	Infinity		Histone H4.[Source:GeneDB;Acc:LmjF.35.1310]	0
0	0	0	0	0	LmjF.36.6760	0	0	0	Infinity	Q4Q079	Hypothetical protein, conserved.[Source:GeneDB;Acc:LmjF.36.6760]	0
0	0	0	0	0	LmjF.22.0180	0	0	0	Infinity	Q4QBX7	Hypothetical protein, conserved.[Source:GeneDB;Acc:LmjF.22.0180]	0
0	0	0	0	0	LmjF.09.1010	0	0	0	Infinity	Q4QHS3	Hypothetical protein, conserved.[Source:GeneDB;Acc:LmjF.09.1010]	0
0	0	0	0	0	LmjF.14.0930	0	0	0	Infinity	Q4QFP2	Immunodominant antigen, putative.[Source:GeneDB;Acc:LmjF.14.0930]	0
0	0	0	0	0	LmjF.22.0050	0	0	0	Infinity	Q4QBY9	Hypothetical protein, conserved.[Source:GeneDB;Acc:LmjF.22.0050]	0
3.21168	0	0.311364	1	2	LmjF.34.0110	5	5.5	2	0.96885	Q4Q3J7	Adenylate kinase, putative.[Source:GeneDB;Acc:LmjF.34.0110]; Belongs to the adenylate kinase family.	0.611111
0	0	0	0	0	LmjF.22.0730	0	0	0	Infinity	Q4QBS4	Hypothetical protein, conserved.[Source:GeneDB;Acc:LmjF.22.0730]	0
0	0	0	0	0	LmjF.25.0980	0	0	0	Infinity	Q4Q9Z6	Dynein heavy chain, putative.[Source:GeneDB;Acc:LmjF.25.0980]	0
0	0	0	0	0	LmjF.25.0500	0	0	0	Infinity	Q4QA45	RNA-binding protein, putative, UPB2.[Source:GeneDB;Acc:LmjF.25.0500]	0
4.10219	0	0.243772	0	1	LmjF.22.1410	6	6	1	0.956307	Q4QBK6	Ca2+-binding EF-hand protein.[Source:GeneDB;Acc:LmjF.22.1410]	0
0	0	0	0	0	LmjF.33.2440	0	0	0	Infinity	Q4Q3U3	Hypothetical protein, conserved.[Source:GeneDB;Acc:LmjF.33.2440]	0
3.12409	0	0.320093	1	2	LmjF.32.2150	5	16	2	0.970083	Q4Q561	Hypothetical protein, conserved.[Source:GeneDB;Acc:LmjF.32.2150]	0.571429
0	0	0	0	0	LmjF.35.2210	0	0	0	Infinity		Kinetoplastid membrane protein-11.[Source:GeneDB;Acc:LmjF.35.2210]	0
0	0	0	0	0	LmjF.32.2600	0	0	0	Infinity	Q4Q515	Hypothetical protein, conserved.[Source:GeneDB;Acc:LmjF.32.2600]	0
0	0	0	0	0	LmjF.27.2000	0	0	0	Infinity	E9ADI0	Hypothetical protein, conserved.[Source:GeneDB;Acc:LmjF.27.2000]	0
2.88321	0	0.346835	1	3	LmjF.06.0030	5	26.3333	3	0.973476	Q4QJ76	Hypothetical protein, conserved.[Source:GeneDB;Acc:LmjF.06.0030]	0.822917
0	0	0	0	0	TXN1	0	0	0	Infinity	E9ADX4	tryparedoxin.[Source:GeneDB;Acc:LmjF.29.1160]
0	0	0	0	0	LT.05	0	0	0	Infinity	Q95Z90	Hypothetical protein, conserved.[Source:GeneDB;Acc:LmjF.04.0050]	0
2.55474	0	0.391429	1	31	LmjF.11.1130	5	46.5484	31	0.978102	Q4QGW7	60S ribosomal protein L28, putative.[Source:GeneDB;Acc:LmjF.11.1130]	0.788956
0	0	0	0	0	LmjF.36.5100	0	0	0	Infinity	Q4Q0Q2	Hypothetical protein, conserved.[Source:GeneDB;Acc:LmjF.36.5100]	0
0	0	0	0	0	LmjF.30.3680	0	0	0	Infinity	Q4Q6S0	Hypothetical protein, conserved.[Source:GeneDB;Acc:LmjF.30.3680]	0
0	0	0	0	0	LmjF.28.0930	0	0	0	Infinity	Q4Q8H4	Hypothetical protein, conserved.[Source:GeneDB;Acc:LmjF.28.0930]	0
3.0292	0	0.33012	0	1	LmjF.09.1220	5	28	1	0.97142	Q4QHQ3	AAA family ATPase, putative.[Source:GeneDB;Acc:LmjF.09.1220]	0
0	0	0	0	0	LmjF.31.0390	0	0	0	Infinity	Q4Q6M4	Cysteine peptidase, Clan CA, family C2, putative.[Source:GeneDB;Acc:LmjF.31.0390]; Belongs to the peptidase C2 family.	0
0	0	0	0	0	LmjF.11.0820	0	0	0	Infinity	Q4QGZ7	Hypothetical protein, conserved.[Source:GeneDB;Acc:LmjF.11.0820]	0
2.83942	0	0.352185	1	4	LmjF.25.0820	6	28.25	4	0.974093	Q4QA12	Hypothetical protein, conserved.[Source:GeneDB;Acc:LmjF.25.0820]; Binds specifically to cytosolic chaperonin (c-CPN) and transfers target proteins to it. Binds to nascent polypeptide chain and promotes folding in an environment in which there are many competing pathways for nonnative proteins.	0.61413
0	0	0	0	0	LmjF.30.3310	0	0	0	Infinity	Q4Q6V8	Hypothetical protein, conserved.[Source:GeneDB;Acc:LmjF.30.3310]	0
0	0	0	0	0	LmjF.28.3030	0	0	0	Infinity	Q4Q7V9	Hypothetical protein, conserved.[Source:GeneDB;Acc:LmjF.28.3030]	0
0	0	0	0	0	LmjF.12.0670	0	0	0	Infinity	Q4QGM6	Cytochrome c oxidase subunit IV.[Source:GeneDB;Acc:LmjF.12.0670]	0
0	0	0	0	0	LmjF.16.0730	0	0	0	Infinity	Q4QEU6	Cysteine peptidase, Clan CA, family C19, putative.[Source:GeneDB;Acc:LmjF.16.0730]; Belongs to the peptidase C19 family.	0
3.06569	0	0.32619	0	1	LmjF.15.0280	5	23	1	0.970906	Q4QFF2	Ribonucleoprotein p18, mitochondrial precursor, putative.[Source:GeneDB;Acc:LmjF.15.0280]	0
0	0	0	0	0	LmjF.25.2450	0	0	0	Infinity		Histone H4.[Source:GeneDB;Acc:LmjF.25.2450]	0
0	0	0	0	0	L7836.08	0	0	0	Infinity	Q4QB99	Hypothetical protein, conserved.[Source:GeneDB;Acc:LmjF.23.0640]	0
0	0	0	0	0	LmjF.34.3560	0	0	0	Infinity	Q4Q2I8	Hypothetical protein, conserved.[Source:GeneDB;Acc:LmjF.34.3560]	0
0	0	0	0	0	LmjF.33.2260	0	0	0	Infinity	Q4Q3W1	Glycosyl hydrolase-like protein.[Source:GeneDB;Acc:LmjF.33.2260]	0
0	0	0	0	0	LmjF.36.0020	0	0	0	Infinity	Q4FWY7	Histone H4.[Source:GeneDB;Acc:LmjF.36.0020]; Core component of nucleosome. Nucleosomes wrap and compact DNA into chromatin, limiting DNA accessibility to the cellular machineries which require DNA as a template. Histones thereby play a central role in transcription regulation, DNA repair, DNA replication and chromosomal stability. DNA accessibility is regulated via a complex set of post-translati…	0
0	0	0	0	0	LmjF.27.0490	0	0	0	Infinity	E9AD26	Cysteine peptidase, Clan CA, family C2, putative.[Source:GeneDB;Acc:LmjF.27.0490]; Belongs to the peptidase C2 family.	0
0	0	0	0	0	LmjF.13.0450	0	0	0	Infinity	Q4QGA9	Hypothetical protein, conserved.[Source:GeneDB;Acc:LmjF.13.0450]	0
0	0	0	0	0	LmjF.16.0950	0	0	0	Infinity	Q4QES5	Sucrose-phosphate synthase-like protein.[Source:GeneDB;Acc:LmjF.16.0950]	0
0	0	0	0	0	LmjF.05.0530	0	0	0	Infinity	Q4QJE9	Kinetoplast-associated protein-like protein.[Source:GeneDB;Acc:LmjF.05.0530]	0
0	0	0	0	0	LmjF.29.0420	0	0	0	Infinity	E9ADP3	Hypothetical protein, conserved.[Source:GeneDB;Acc:LmjF.29.0420]	0
0	0	0	0	0	LmjF.33.2270	0	0	0	Infinity	Q4Q3W0	Hypothetical protein, conserved.[Source:GeneDB;Acc:LmjF.33.2270]	0
0	0	0	0	0	LmjF.13.1650	0	0	0	Infinity	Q4QFY9	Dynein heavy chain, putative.[Source:GeneDB;Acc:LmjF.13.1650]	0
2.53285	0	0.394813	1	3	LmjF.19.0440	5	47	3	0.978411	Q4QDH7	Nucleosome assembly protein, putative.[Source:GeneDB;Acc:LmjF.19.0440]; Belongs to the nucleosome assembly protein (NAP) family.	0.626667
2.51825	0	0.397101	1	3	LmjF.27.1210	5	41	3	0.978616	E9AD99	Translation initiation factor eIF2B subunit-like protein, putative.[Source:GeneDB;Acc:LmjF.27.1210]; Belongs to the eIF-2B alpha/beta/delta subunits family.	0.546667
0	0	0	0	0	LmjF.27.0240	0	0	0	Infinity	P14700	Kinetoplast-associated protein-like protein.[Source:GeneDB;Acc:LmjF.27.0240]	0
3.81022	0	0.262452	0	1	LmjF.24.0640	6	5	1	0.960419	Q4QAR9	MCAK-like kinesin, putative.[Source:GeneDB;Acc:LmjF.24.0640]; Belongs to the TRAFAC class myosin-kinesin ATPase superfamily. Kinesin family.	0
